# Supplementary material for: The CTLH ubiquitin ligase substrates ZMYND19 and MKLN1 negatively regulate mTORC1 at the lysosomal membrane
Source: Nat Commun. 2025 Nov 28;16:10731. doi: 10.1038/s41467-025-65760-6 (PMC12663577; doi:10.1038/s41467-025-65760-6)
Supplement: Supplementary file 4 — Supplementary Data 1 [file 41467_2025_65760_MOESM4_ESM.xlsx]

## Sheet: sgPIK3CA vs sgCtrl
ensembl_gene_id_version	chromosome_name	start_position	end_position	external_gene_name	description	gene_biotype	baseMean	log2FoldChange	lfcSE	stat	pvalue	padj	Fold
ENSG00000103257.9	16	87830023	87869507	SLC7A5	solute carrier family 7 member 5 [Source:HGNC Symbol;Acc:HGNC:11063]	protein_coding	7592.15	-1.27368	0.0425266	-29.9502	4.37722e-197	5.76873e-193	0.413604
ENSG00000135069.14	9	78297125	78330093	PSAT1	phosphoserine aminotransferase 1 [Source:HGNC Symbol;Acc:HGNC:19129]	protein_coding	5727.7	-1.29729	0.0506046	-25.6359	6.07271e-145	2.66774e-141	0.406888
ENSG00000163993.7	4	6693878	6697170	S100P	S100 calcium binding protein P [Source:HGNC Symbol;Acc:HGNC:10504]	protein_coding	3352.31	-1.40607	0.0575276	-24.4416	6.17517e-132	2.03457e-128	0.377338
ENSG00000106105.15	7	30580533	30634033	GARS1	glycyl-tRNA synthetase 1 [Source:HGNC Symbol;Acc:HGNC:4162]	protein_coding	6044.95	-0.9828	0.0450518	-21.8149	1.67563e-105	4.41664e-102	0.505997
ENSG00000078401.7	6	12290361	12297194	EDN1	endothelin 1 [Source:HGNC Symbol;Acc:HGNC:3176]	protein_coding	1218.07	1.91051	0.0988259	19.332	2.88734e-83	6.34205e-80	3.75941
ENSG00000187840.5	8	38030534	38060365	EIF4EBP1	eukaryotic translation initiation factor 4E binding protein 1 [Source:HGNC Symbol;Acc:HGNC:3288]	protein_coding	2277.6	-1.21156	0.0631302	-19.1914	4.36737e-82	8.22252e-79	0.431802
ENSG00000128272.16	22	39519695	39522683	ATF4	activating transcription factor 4 [Source:HGNC Symbol;Acc:HGNC:786]	protein_coding	9756.94	-0.739738	0.0399475	-18.5178	1.48447e-76	2.44547e-73	0.598848
ENSG00000105281.12	19	46774883	46788594	SLC1A5	solute carrier family 1 member 5 [Source:HGNC Symbol;Acc:HGNC:10943]	protein_coding	10331.2	-0.770178	0.0439199	-17.536	7.61325e-69	1.11483e-65	0.586345
ENSG00000139514.13	13	29509414	29595688	SLC7A1	solute carrier family 7 member 1 [Source:HGNC Symbol;Acc:HGNC:11057]	protein_coding	2975.6	-0.830518	0.0503847	-16.4835	4.81731e-61	6.34873e-58	0.562327
ENSG00000100994.12	20	25248085	25298012	PYGB	glycogen phosphorylase B [Source:HGNC Symbol;Acc:HGNC:9723]	protein_coding	4421.4	-0.911394	0.0554867	-16.4255	1.25731e-60	1.50637e-57	0.531671
ENSG00000165092.13	9	72900671	73080442	ALDH1A1	aldehyde dehydrogenase 1 family member A1 [Source:HGNC Symbol;Acc:HGNC:402]	protein_coding	10977.2	0.814714	0.0497492	16.3764	2.8185e-60	3.09541e-57	1.75895
ENSG00000153879.9	19	33373685	33382686	CEBPG	CCAAT enhancer binding protein gamma [Source:HGNC Symbol;Acc:HGNC:1837]	protein_coding	2840.85	-0.870772	0.0549555	-15.845	1.52152e-56	1.54247e-53	0.546854
ENSG00000065911.13	2	74186172	74217565	MTHFD2	methylenetetrahydrofolate dehydrogenase (NADP+ dependent) 2, methenyltetrahydrofolate cyclohydrolase [Source:HGNC Symbol;Acc:HGNC:7434]	protein_coding	5921.98	-1.27518	0.0819299	-15.5643	1.27289e-54	1.19825e-51	0.413174
ENSG00000125977.7	20	34088309	34112243	EIF2S2	eukaryotic translation initiation factor 2 subunit beta [Source:HGNC Symbol;Acc:HGNC:3266]	protein_coding	6715.36	-0.671486	0.0436145	-15.3959	1.74253e-53	1.4353e-50	0.62786
ENSG00000168646.13	17	65528563	65561648	AXIN2	axin 2 [Source:HGNC Symbol;Acc:HGNC:904]	protein_coding	15597.8	0.512855	0.0335048	15.3069	6.87731e-53	5.33153e-50	1.42687
ENSG00000171617.15	5	74627406	74641424	ENC1	ectodermal-neural cortex 1 [Source:HGNC Symbol;Acc:HGNC:3345]	protein_coding	16918.1	0.659904	0.0434856	15.1752	5.16062e-52	3.77844e-49	1.57998
ENSG00000174444.15	15	66498015	66524532	RPL4	ribosomal protein L4 [Source:HGNC Symbol;Acc:HGNC:10353]	protein_coding	31365.4	-0.33661	0.0224252	-15.0104	6.27932e-51	4.35554e-48	0.7919
ENSG00000128965.13	15	40952962	40956512	CHAC1	ChaC glutathione specific gamma-glutamylcyclotransferase 1 [Source:HGNC Symbol;Acc:HGNC:28680]	protein_coding	799.084	-2.11838	0.141684	-14.9515	1.52322e-50	1.00372e-47	0.230305
ENSG00000012822.16	12	53708517	53727745	CALCOCO1	calcium binding and coiled-coil domain 1 [Source:HGNC Symbol;Acc:HGNC:29306]	protein_coding	1638	1.23514	0.0849371	14.5418	6.58281e-48	4.13119e-45	2.35404
ENSG00000123989.14	2	219538948	219543809	CHPF	chondroitin polymerizing factor [Source:HGNC Symbol;Acc:HGNC:24291]	protein_coding	11455.9	0.761805	0.0568566	13.3987	6.1535e-41	3.52595e-38	1.69561
ENSG00000185432.12	12	50923472	50932510	METTL7A	methyltransferase like 7A [Source:HGNC Symbol;Acc:HGNC:24550]	protein_coding	673.579	1.60394	0.120381	13.3239	1.68024e-40	9.2266e-38	3.03973
ENSG00000265972.6	1	145992435	145996579	TXNIP	thioredoxin interacting protein [Source:HGNC Symbol;Acc:HGNC:16952]	protein_coding	1807.05	1.0256	0.0772936	13.2689	3.50545e-40	1.84793e-37	2.03581
ENSG00000151012.13	4	138164097	138242349	SLC7A11	solute carrier family 7 member 11 [Source:HGNC Symbol;Acc:HGNC:11059]	protein_coding	2135.15	-1.14667	0.0865197	-13.2533	4.31877e-40	2.18912e-37	0.451666
ENSG00000110619.18	11	3000922	3057613	CARS1	cysteinyl-tRNA synthetase 1 [Source:HGNC Symbol;Acc:HGNC:1493]	protein_coding	2130.82	-0.81158	0.0621042	-13.068	5.01397e-39	2.44737e-36	0.569758
ENSG00000104081.14	15	40087890	40108892	BMF	Bcl2 modifying factor [Source:HGNC Symbol;Acc:HGNC:24132]	protein_coding	818.688	1.55597	0.120689	12.8924	4.96818e-38	2.33842e-35	2.94032
ENSG00000115758.13	2	10439968	10448327	ODC1	ornithine decarboxylase 1 [Source:HGNC Symbol;Acc:HGNC:8109]	protein_coding	5674.05	-0.482144	0.0375743	-12.8318	1.08874e-37	4.94775e-35	0.715913
ENSG00000170345.10	14	75278826	75282230	FOS	Fos proto-oncogene, AP-1 transcription factor subunit [Source:HGNC Symbol;Acc:HGNC:3796]	protein_coding	1749.69	1.08954	0.0853116	12.7713	2.37095e-37	1.04156e-34	2.12806
ENSG00000100889.12	14	24094053	24110598	PCK2	phosphoenolpyruvate carboxykinase 2, mitochondrial [Source:HGNC Symbol;Acc:HGNC:8725]	protein_coding	1826.87	-1.33477	0.108042	-12.3542	4.62483e-35	1.96615e-32	0.396456
ENSG00000135821.19	1	182378098	182392206	GLUL	glutamate-ammonia ligase [Source:HGNC Symbol;Acc:HGNC:4341]	protein_coding	7434.72	0.517208	0.0421433	12.2726	1.271e-34	5.23455e-32	1.43118
ENSG00000138449.11	2	189560590	189583758	SLC40A1	solute carrier family 40 member 1 [Source:HGNC Symbol;Acc:HGNC:10909]	protein_coding	2015.13	0.704536	0.0623825	11.2938	1.40811e-29	5.62348e-27	1.62962
ENSG00000114942.14	2	206159585	206162928	EEF1B2	eukaryotic translation elongation factor 1 beta 2 [Source:HGNC Symbol;Acc:HGNC:3208]	protein_coding	7591.79	-0.411132	0.0364784	-11.2706	1.83401e-29	7.10896e-27	0.752033
ENSG00000164032.12	4	99948086	99950355	H2AZ1	H2A.Z variant histone 1 [Source:HGNC Symbol;Acc:HGNC:4741]	protein_coding	7103.86	-0.555647	0.0497802	-11.162	6.25668e-29	2.35591e-26	0.680352
ENSG00000096384.20	6	44246166	44253888	HSP90AB1	heat shock protein 90 alpha family class B member 1 [Source:HGNC Symbol;Acc:HGNC:5258]	protein_coding	30631.3	-0.230233	0.0206758	-11.1354	8.43782e-29	3.08895e-26	0.852497
ENSG00000168003.18	11	62856004	62888880	SLC3A2	solute carrier family 3 member 2 [Source:HGNC Symbol;Acc:HGNC:11026]	protein_coding	6872.22	-0.739666	0.0664464	-11.1318	8.78736e-29	3.12996e-26	0.598878
ENSG00000186340.17	6	169215780	169254050	THBS2	thrombospondin 2 [Source:HGNC Symbol;Acc:HGNC:11786]	protein_coding	1223.41	-1.90145	0.170967	-11.1217	9.83507e-29	3.41096e-26	0.267674
ENSG00000196739.15	9	114155537	114312511	COL27A1	collagen type XXVII alpha 1 chain [Source:HGNC Symbol;Acc:HGNC:22986]	protein_coding	3052.57	0.844809	0.07712	10.9545	6.32477e-28	2.13729e-25	1.79603
ENSG00000125826.21	20	407498	432139	RBCK1	RANBP2-type and C3HC4-type zinc finger containing 1 [Source:HGNC Symbol;Acc:HGNC:15864]	protein_coding	3269.23	-0.654384	0.0600895	-10.8902	1.28414e-27	4.23092e-25	0.635347
ENSG00000134684.12	1	32775237	32817380	YARS1	tyrosyl-tRNA synthetase 1 [Source:HGNC Symbol;Acc:HGNC:12840]	protein_coding	4129.93	-0.809909	0.0744905	-10.8726	1.55627e-27	5.00245e-25	0.570418
ENSG00000117318.9	1	23557926	23559501	ID3	inhibitor of DNA binding 3, HLH protein [Source:HGNC Symbol;Acc:HGNC:5362]	protein_coding	2762.77	0.68966	0.0634949	10.8617	1.75515e-27	5.50741e-25	1.6129
ENSG00000092964.18	8	26514031	26658178	DPYSL2	dihydropyrimidinase like 2 [Source:HGNC Symbol;Acc:HGNC:3014]	protein_coding	3270.86	0.608497	0.0563662	10.7954	3.61721e-27	1.10863e-24	1.52467
ENSG00000096696.14	6	7541617	7586714	DSP	desmoplakin [Source:HGNC Symbol;Acc:HGNC:3052]	protein_coding	9280.84	0.446306	0.0415241	10.7481	6.04774e-27	1.81143e-24	1.36255
ENSG00000188554.15	17	43170481	43211689	NBR1	NBR1 autophagy cargo receptor [Source:HGNC Symbol;Acc:HGNC:6746]	protein_coding	2270.68	0.665204	0.0622194	10.6913	1.11842e-26	3.27547e-24	1.58579
ENSG00000111252.11	12	111405923	111451623	SH2B3	SH2B adaptor protein 3 [Source:HGNC Symbol;Acc:HGNC:29605]	protein_coding	391.658	-1.65854	0.15649	-10.5984	3.0319e-26	8.68639e-24	0.316759
ENSG00000197956.10	1	153534599	153536244	S100A6	S100 calcium binding protein A6 [Source:HGNC Symbol;Acc:HGNC:10496]	protein_coding	22347.6	-0.376751	0.0358018	-10.5232	6.75195e-26	1.89328e-23	0.77017
ENSG00000120254.16	6	150865679	151101887	MTHFD1L	methylenetetrahydrofolate dehydrogenase (NADP+ dependent) 1 like [Source:HGNC Symbol;Acc:HGNC:21055]	protein_coding	1620.78	-0.900861	0.0857917	-10.5006	8.58736e-26	2.35777e-23	0.535567
ENSG00000250722.6	5	42799880	42887392	SELENOP	selenoprotein P [Source:HGNC Symbol;Acc:HGNC:10751]	protein_coding	132.015	3.01424	0.287175	10.4962	8.99628e-26	2.41963e-23	8.07933
ENSG00000115738.10	2	8678845	8684461	ID2	inhibitor of DNA binding 2 [Source:HGNC Symbol;Acc:HGNC:5361]	protein_coding	1646.63	0.809641	0.0772388	10.4823	1.04171e-25	2.74575e-23	1.75278
ENSG00000150687.12	11	86791059	86952910	PRSS23	serine protease 23 [Source:HGNC Symbol;Acc:HGNC:14370]	protein_coding	12525.4	0.490558	0.0471179	10.4113	2.20251e-25	5.69154e-23	1.40499
ENSG00000185479.6	12	52446651	52452146	KRT6B	keratin 6B [Source:HGNC Symbol;Acc:HGNC:6444]	protein_coding	1033.13	-1.2617	0.122113	-10.3322	5.04055e-25	1.27749e-22	0.417053
ENSG00000137642.13	11	121452314	121633763	SORL1	sortilin related receptor 1 [Source:HGNC Symbol;Acc:HGNC:11185]	protein_coding	6503.85	0.555188	0.0540178	10.2779	8.86612e-25	2.20465e-22	1.46936
ENSG00000197958.13	9	127447674	127451406	RPL12	ribosomal protein L12 [Source:HGNC Symbol;Acc:HGNC:10302]	protein_coding	10927.5	-0.301975	0.0295206	-10.2293	1.46588e-24	3.57755e-22	0.811141
ENSG00000168209.6	10	72273919	72276036	DDIT4	DNA damage inducible transcript 4 [Source:HGNC Symbol;Acc:HGNC:24944]	protein_coding	984.792	-1.21055	0.118839	-10.1864	2.27971e-24	5.46259e-22	0.432105
ENSG00000204580.13	6	30876421	30900156	DDR1	discoidin domain receptor tyrosine kinase 1 [Source:HGNC Symbol;Acc:HGNC:2730]	protein_coding	4500.22	0.508966	0.0500432	10.1705	2.68416e-24	6.31688e-22	1.42303
ENSG00000182199.11	12	57229573	57234935	SHMT2	serine hydroxymethyltransferase 2 [Source:HGNC Symbol;Acc:HGNC:10852]	protein_coding	5311.02	-0.616459	0.0611055	-10.0884	6.21476e-24	1.43692e-21	0.65227
ENSG00000231500.7	6	33272075	33276511	RPS18	ribosomal protein S18 [Source:HGNC Symbol;Acc:HGNC:10401]	protein_coding	24058.4	-0.3291	0.0332576	-9.89548	4.35527e-23	9.89623e-21	0.796033
ENSG00000149428.19	11	119044188	119057227	HYOU1	hypoxia up-regulated 1 [Source:HGNC Symbol;Acc:HGNC:16931]	protein_coding	7214.2	-0.431015	0.0440785	-9.77834	1.3948e-22	3.11562e-20	0.74174
ENSG00000125968.9	20	31605283	31606515	ID1	inhibitor of DNA binding 1, HLH protein [Source:HGNC Symbol;Acc:HGNC:5360]	protein_coding	8538.23	0.51334	0.0527537	9.73087	2.22686e-22	4.8913e-20	1.42735
ENSG00000114019.15	3	134355347	134375479	AMOTL2	angiomotin like 2 [Source:HGNC Symbol;Acc:HGNC:17812]	protein_coding	2095.8	0.867524	0.0895076	9.69218	3.25515e-22	7.03273e-20	1.82453
ENSG00000172115.9	7	25118656	25125260	CYCS	cytochrome c, somatic [Source:HGNC Symbol;Acc:HGNC:19986]	protein_coding	6070.73	-0.480245	0.0496098	-9.68044	3.65147e-22	7.76172e-20	0.716856
ENSG00000173812.11	17	41688885	41692668	EIF1	eukaryotic translation initiation factor 1 [Source:HGNC Symbol;Acc:HGNC:3249]	protein_coding	8917.15	-0.329937	0.0342116	-9.64401	5.21139e-22	1.09017e-19	0.795571
ENSG00000111371.16	12	46183063	46270017	SLC38A1	solute carrier family 38 member 1 [Source:HGNC Symbol;Acc:HGNC:13447]	protein_coding	5107.03	-0.616165	0.0639927	-9.62868	6.05013e-22	1.24585e-19	0.652403
ENSG00000090861.17	16	70251983	70289707	AARS1	alanyl-tRNA synthetase 1 [Source:HGNC Symbol;Acc:HGNC:20]	protein_coding	5397.87	-0.67217	0.0705469	-9.52799	1.60357e-21	3.2513e-19	0.627562
ENSG00000178252.18	3	49007062	49015953	WDR6	WD repeat domain 6 [Source:HGNC Symbol;Acc:HGNC:12758]	protein_coding	4052.86	0.54546	0.0576531	9.46107	3.04812e-21	6.08654e-19	1.45949
ENSG00000135372.9	11	34105617	34147670	NAT10	N-acetyltransferase 10 [Source:HGNC Symbol;Acc:HGNC:29830]	protein_coding	1830.52	-0.697324	0.0743307	-9.38137	6.51189e-21	1.26206e-18	0.616715
ENSG00000144381.18	2	197486584	197516737	HSPD1	heat shock protein family D (Hsp60) member 1 [Source:HGNC Symbol;Acc:HGNC:5261]	protein_coding	16355.6	-0.428251	0.0461063	-9.28834	1.56706e-20	2.99309e-18	0.743162
ENSG00000100100.13	22	31281594	31292534	PIK3IP1	phosphoinositide-3-kinase interacting protein 1 [Source:HGNC Symbol;Acc:HGNC:24942]	protein_coding	263.722	1.52861	0.165479	9.23748	2.52376e-20	4.6846e-18	2.88507
ENSG00000139292.13	12	71439798	71586310	LGR5	leucine rich repeat containing G protein-coupled receptor 5 [Source:HGNC Symbol;Acc:HGNC:4504]	protein_coding	1779.06	0.902827	0.0979045	9.2215	2.92966e-20	5.36251e-18	1.86973
ENSG00000140105.18	14	100333790	100376805	WARS1	tryptophanyl-tRNA synthetase 1 [Source:HGNC Symbol;Acc:HGNC:12729]	protein_coding	1986.05	-0.709141	0.0769205	-9.21914	2.99491e-20	5.40684e-18	0.611684
ENSG00000179041.4	8	66429014	66430733	RRS1	ribosome biogenesis regulator 1 homolog [Source:HGNC Symbol;Acc:HGNC:17083]	protein_coding	1268.84	-0.710615	0.0770932	-9.21762	3.03779e-20	5.41015e-18	0.611059
ENSG00000159399.10	2	74834127	74893359	HK2	hexokinase 2 [Source:HGNC Symbol;Acc:HGNC:4923]	protein_coding	1453.2	-0.643581	0.0702314	-9.16372	5.01373e-20	8.81013e-18	0.640122
ENSG00000156508.19	6	73489308	73525587	EEF1A1	eukaryotic translation elongation factor 1 alpha 1 [Source:HGNC Symbol;Acc:HGNC:3189]	protein_coding	213837	-0.173152	0.0190755	-9.0772	1.11406e-19	1.93188e-17	0.886903
ENSG00000113407.14	5	33440696	33468091	TARS1	threonyl-tRNA synthetase 1 [Source:HGNC Symbol;Acc:HGNC:11572]	protein_coding	4179.87	-0.6499	0.0722254	-8.99822	2.29415e-19	3.92657e-17	0.637325
ENSG00000136261.15	7	16646131	16706523	BZW2	basic leucine zipper and W2 domains 2 [Source:HGNC Symbol;Acc:HGNC:18808]	protein_coding	4878.5	-0.435658	0.0485087	-8.98105	2.68201e-19	4.48334e-17	0.739356
ENSG00000163399.16	1	116372668	116410261	ATP1A1	ATPase Na+/K+ transporting subunit alpha 1 [Source:HGNC Symbol;Acc:HGNC:799]	protein_coding	12990.6	-0.393914	0.0439437	-8.96406	3.12943e-19	5.15534e-17	0.761062
ENSG00000141736.14	17	39687914	39730426	ERBB2	erb-b2 receptor tyrosine kinase 2 [Source:HGNC Symbol;Acc:HGNC:3430]	protein_coding	3637.64	0.544759	0.0610658	8.92085	4.62741e-19	7.52897e-17	1.45878
ENSG00000115053.17	2	231453531	231483641	NCL	nucleolin [Source:HGNC Symbol;Acc:HGNC:7667]	protein_coding	12166.1	-0.333004	0.0375337	-8.87214	7.17539e-19	1.15322e-16	0.793882
ENSG00000110955.9	12	56638175	56645984	ATP5F1B	ATP synthase F1 subunit beta [Source:HGNC Symbol;Acc:HGNC:830]	protein_coding	16277.5	-0.360888	0.0406907	-8.86907	7.37609e-19	1.1712e-16	0.778685
ENSG00000163517.15	3	13479724	13506424	HDAC11	histone deacetylase 11 [Source:HGNC Symbol;Acc:HGNC:19086]	protein_coding	460.689	1.45065	0.163767	8.85802	8.1445e-19	1.27781e-16	2.73332
ENSG00000031698.13	1	109213918	109238182	SARS1	seryl-tRNA synthetase 1 [Source:HGNC Symbol;Acc:HGNC:10537]	protein_coding	2274.75	-0.632808	0.0716028	-8.83776	9.7661e-19	1.51421e-16	0.64492
ENSG00000168283.14	10	22321099	22331484	BMI1	BMI1 proto-oncogene, polycomb ring finger [Source:HGNC Symbol;Acc:HGNC:1066]	protein_coding	1410.35	0.790492	0.0899905	8.78417	1.5753e-18	2.41406e-16	1.72966
ENSG00000197451.12	5	178204533	178211163	HNRNPAB	heterogeneous nuclear ribonucleoprotein A/B [Source:HGNC Symbol;Acc:HGNC:5034]	protein_coding	7474.56	-0.362035	0.0413484	-8.75571	2.02826e-18	3.07246e-16	0.778067
ENSG00000136810.13	9	110243810	110256507	TXN	thioredoxin [Source:HGNC Symbol;Acc:HGNC:12435]	protein_coding	6563.35	-0.400498	0.0458196	-8.74075	2.31572e-18	3.46805e-16	0.757597
ENSG00000137876.11	15	55180806	55197049	RSL24D1	ribosomal L24 domain containing 1 [Source:HGNC Symbol;Acc:HGNC:18479]	protein_coding	3360.15	-0.657149	0.0753527	-8.72097	2.75824e-18	4.08437e-16	0.63413
ENSG00000241343.10	X	101390824	101396155	RPL36A	ribosomal protein L36a [Source:HGNC Symbol;Acc:HGNC:10359]	protein_coding	6308.06	-0.419092	0.0480906	-8.71464	2.91694e-18	4.27138e-16	0.747895
ENSG00000115183.15	2	158968640	159232659	TANC1	tetratricopeptide repeat, ankyrin repeat and coiled-coil containing 1 [Source:HGNC Symbol;Acc:HGNC:29364]	protein_coding	3879.47	-0.475973	0.0546944	-8.7024	3.24939e-18	4.7059e-16	0.718982
ENSG00000132676.16	1	155687960	155739010	DAP3	death associated protein 3 [Source:HGNC Symbol;Acc:HGNC:2673]	protein_coding	2453.08	-0.489934	0.056431	-8.68201	3.88852e-18	5.57031e-16	0.712058
ENSG00000118523.6	6	131948176	131951372	CCN2	cellular communication network factor 2 [Source:HGNC Symbol;Acc:HGNC:2500]	protein_coding	899.801	1.03395	0.120283	8.59598	8.25591e-18	1.16994e-15	2.04762
ENSG00000132341.12	12	130872037	130877678	RAN	RAN, member RAS oncogene family [Source:HGNC Symbol;Acc:HGNC:9846]	protein_coding	9749.9	-0.26881	0.0313698	-8.56906	1.04334e-17	1.46279e-15	0.830004
ENSG00000198888.2	MT	3307	4262	MT-ND1	mitochondrially encoded NADH:ubiquinone oxidoreductase core subunit 1 [Source:HGNC Symbol;Acc:HGNC:7455]	protein_coding	113139	0.340137	0.0399141	8.52172	1.57204e-17	2.18084e-15	1.26588
ENSG00000150753.12	5	10249929	10266389	CCT5	chaperonin containing TCP1 subunit 5 [Source:HGNC Symbol;Acc:HGNC:1618]	protein_coding	10321.7	-0.314365	0.0369963	-8.49721	1.94207e-17	2.6661e-15	0.804205
ENSG00000214706.11	3	50287732	50292918	IFRD2	interferon related developmental regulator 2 [Source:HGNC Symbol;Acc:HGNC:5457]	protein_coding	1405.45	-0.746391	0.0878957	-8.49179	2.03486e-17	2.76469e-15	0.596093
ENSG00000161016.18	8	144789765	144792587	RPL8	ribosomal protein L8 [Source:HGNC Symbol;Acc:HGNC:10368]	protein_coding	40873.1	-0.323228	0.0380824	-8.4876	2.1094e-17	2.83671e-15	0.799279
ENSG00000089248.7	12	112013348	112023449	ERP29	endoplasmic reticulum protein 29 [Source:HGNC Symbol;Acc:HGNC:13799]	protein_coding	4728.27	-0.359955	0.042473	-8.47492	2.35242e-17	3.13156e-15	0.779189
ENSG00000112715.25	6	43770184	43786487	VEGFA	vascular endothelial growth factor A [Source:HGNC Symbol;Acc:HGNC:12680]	protein_coding	6177	-0.579951	0.0686959	-8.4423	3.1116e-17	4.10078e-15	0.668986
ENSG00000198435.4	9	137299631	137302271	NRARP	NOTCH regulated ankyrin repeat protein [Source:HGNC Symbol;Acc:HGNC:33843]	protein_coding	1265.06	-0.655887	0.0777361	-8.43735	3.2461e-17	4.22423e-15	0.634685
ENSG00000137154.13	9	19375715	19380236	RPS6	ribosomal protein S6 [Source:HGNC Symbol;Acc:HGNC:10429]	protein_coding	19503.8	-0.200636	0.0237818	-8.43652	3.26938e-17	4.22423e-15	0.870167
ENSG00000103187.8	16	84565596	84618078	COTL1	coactosin like F-actin binding protein 1 [Source:HGNC Symbol;Acc:HGNC:18304]	protein_coding	4709.66	-0.536968	0.0639043	-8.40268	4.36396e-17	5.58375e-15	0.689218
ENSG00000166197.17	10	102152176	102163871	NOLC1	nucleolar and coiled-body phosphoprotein 1 [Source:HGNC Symbol;Acc:HGNC:15608]	protein_coding	3311.35	-0.443588	0.0530768	-8.35746	6.4083e-17	8.04333e-15	0.735304
ENSG00000114391.13	3	101681091	101686718	RPL24	ribosomal protein L24 [Source:HGNC Symbol;Acc:HGNC:10325]	protein_coding	9297.38	-0.284523	0.0340943	-8.34516	7.11204e-17	8.84241e-15	0.821013
ENSG00000182774.13	15	82536750	82540459	RPS17	ribosomal protein S17 [Source:HGNC Symbol;Acc:HGNC:10397]	protein_coding	13143.2	-0.286717	0.034714	-8.2594	1.46402e-16	1.78652e-14	0.819766
ENSG00000113013.16	5	138553756	138575675	HSPA9	heat shock protein family A (Hsp70) member 9 [Source:HGNC Symbol;Acc:HGNC:5244]	protein_coding	10305	-0.78974	0.0956921	-8.25293	1.54553e-16	1.86868e-14	0.578448
ENSG00000254413.8	22	50568869	50582965	CHKB-CPT1B	CHKB-CPT1B readthrough (NMD candidate) [Source:HGNC Symbol;Acc:HGNC:41998]	protein_coding	369.629	1.19512	0.144957	8.24467	1.65623e-16	1.98431e-14	2.28964
ENSG00000196352.16	1	207321532	207386804	CD55	CD55 molecule (Cromer blood group) [Source:HGNC Symbol;Acc:HGNC:2665]	protein_coding	1279.6	-0.707605	0.085843	-8.24301	1.6793e-16	1.99383e-14	0.612336
ENSG00000239672.8	17	51153559	51162428	NME1	NME/NM23 nucleoside diphosphate kinase 1 [Source:HGNC Symbol;Acc:HGNC:7849]	protein_coding	3741.66	-0.437735	0.0536182	-8.16392	3.24313e-16	3.78241e-14	0.738293
ENSG00000065361.16	12	56076799	56103505	ERBB3	erb-b2 receptor tyrosine kinase 3 [Source:HGNC Symbol;Acc:HGNC:3431]	protein_coding	6037.78	0.586764	0.0718866	8.16235	3.2857e-16	3.79845e-14	1.50187
ENSG00000100867.15	14	23630115	23645639	DHRS2	dehydrogenase/reductase 2 [Source:HGNC Symbol;Acc:HGNC:18349]	protein_coding	954.963	-1.29821	0.159273	-8.15084	3.61403e-16	4.14168e-14	0.406631
ENSG00000168028.14	3	39406716	39412542	RPSA	ribosomal protein SA [Source:HGNC Symbol;Acc:HGNC:6502]	protein_coding	21340.1	-0.230318	0.0283955	-8.11108	5.01701e-16	5.69993e-14	0.852447
ENSG00000145425.10	4	151099624	151104642	RPS3A	ribosomal protein S3A [Source:HGNC Symbol;Acc:HGNC:10421]	protein_coding	20652	-0.265972	0.0328336	-8.10061	5.46847e-16	6.15975e-14	0.831638
ENSG00000100918.13	14	24171853	24180257	REC8	REC8 meiotic recombination protein [Source:HGNC Symbol;Acc:HGNC:16879]	protein_coding	1381.33	0.731315	0.0902959	8.09909	5.53727e-16	6.18438e-14	1.66015
ENSG00000170515.14	12	56104537	56113910	PA2G4	proliferation-associated 2G4 [Source:HGNC Symbol;Acc:HGNC:8550]	protein_coding	6150.19	-0.394899	0.0487795	-8.09559	5.69876e-16	6.31126e-14	0.760543
ENSG00000172216.6	20	50190830	50192668	CEBPB	CCAAT enhancer binding protein beta [Source:HGNC Symbol;Acc:HGNC:1834]	protein_coding	1990.03	-0.925944	0.114484	-8.08796	6.06736e-16	6.66347e-14	0.526336
ENSG00000173848.19	10	5412557	5459056	NET1	neuroepithelial cell transforming 1 [Source:HGNC Symbol;Acc:HGNC:14592]	protein_coding	3283.54	0.568416	0.0704656	8.06657	7.23019e-16	7.87493e-14	1.48289
ENSG00000138801.9	4	107590276	107720234	PAPSS1	3'-phosphoadenosine 5'-phosphosulfate synthase 1 [Source:HGNC Symbol;Acc:HGNC:8603]	protein_coding	1818.03	0.570263	0.0714868	7.97719	1.49704e-15	1.61717e-13	1.48479
ENSG00000049449.10	11	32091074	32105722	RCN1	reticulocalbin 1 [Source:HGNC Symbol;Acc:HGNC:9934]	protein_coding	8220.37	-0.365238	0.0461704	-7.91065	2.56038e-15	2.72123e-13	0.776341
ENSG00000111716.14	12	21635342	21757857	LDHB	lactate dehydrogenase B [Source:HGNC Symbol;Acc:HGNC:6541]	protein_coding	4956.37	-0.406044	0.0513964	-7.90024	2.78373e-15	2.93494e-13	0.75469
ENSG00000165732.13	10	68956170	68985068	DDX21	DExD-box helicase 21 [Source:HGNC Symbol;Acc:HGNC:2744]	protein_coding	4297.23	-0.603041	0.07641	-7.89218	2.96951e-15	3.09209e-13	0.658365
ENSG00000132507.18	17	7306999	7312463	EIF5A	eukaryotic translation initiation factor 5A [Source:HGNC Symbol;Acc:HGNC:3300]	protein_coding	11520.3	-0.353227	0.0447642	-7.89082	3.0021e-15	3.09209e-13	0.782831
ENSG00000142676.14	1	23691742	23696835	RPL11	ribosomal protein L11 [Source:HGNC Symbol;Acc:HGNC:10301]	protein_coding	14197.8	-0.228075	0.028904	-7.89077	3.00317e-15	3.09209e-13	0.853773
ENSG00000213462.5	7	64990356	65006743	ERV3-1	endogenous retrovirus group 3 member 1, envelope [Source:HGNC Symbol;Acc:HGNC:3454]	protein_coding	9432.69	0.377027	0.0481015	7.83815	4.57222e-15	4.67111e-13	1.29866
ENSG00000109861.17	11	88265069	88359684	CTSC	cathepsin C [Source:HGNC Symbol;Acc:HGNC:2528]	protein_coding	22469.1	-0.24551	0.0314843	-7.79785	6.29685e-15	6.38355e-13	0.843518
ENSG00000196230.14	6	30717435	30725538	TUBB	tubulin beta class I [Source:HGNC Symbol;Acc:HGNC:20778]	protein_coding	14111.3	-0.23341	0.0299588	-7.79105	6.64532e-15	6.68539e-13	0.850622
ENSG00000120549.18	10	23694746	24547848	KIAA1217	KIAA1217 [Source:HGNC Symbol;Acc:HGNC:25428]	protein_coding	3791.18	0.484148	0.0623133	7.76957	7.87514e-15	7.86261e-13	1.39876
ENSG00000105202.9	19	39834458	39846379	FBL	fibrillarin [Source:HGNC Symbol;Acc:HGNC:3599]	protein_coding	6360.72	-0.398541	0.0514389	-7.74785	9.34609e-15	9.20519e-13	0.758625
ENSG00000067082.15	10	3775996	3785281	KLF6	Kruppel like factor 6 [Source:HGNC Symbol;Acc:HGNC:2235]	protein_coding	2133.65	0.861237	0.111161	7.74767	9.35955e-15	9.20519e-13	1.8166
ENSG00000188486.3	11	119093854	119095467	H2AX	H2A.X variant histone [Source:HGNC Symbol;Acc:HGNC:4739]	protein_coding	4336.64	-0.436934	0.0564185	-7.74452	9.59424e-15	9.36611e-13	0.738703
ENSG00000136881.12	9	101354182	101385400	BAAT	bile acid-CoA:amino acid N-acyltransferase [Source:HGNC Symbol;Acc:HGNC:932]	protein_coding	350.869	-0.997386	0.129053	-7.72851	1.08811e-14	1.05442e-12	0.500907
ENSG00000182768.9	15	90265659	90275778	NGRN	neugrin, neurite outgrowth associated [Source:HGNC Symbol;Acc:HGNC:18077]	protein_coding	2808.21	-0.40788	0.0531248	-7.67777	1.61877e-14	1.55721e-12	0.75373
ENSG00000111640.15	12	6534512	6538374	GAPDH	glyceraldehyde-3-phosphate dehydrogenase [Source:HGNC Symbol;Acc:HGNC:4141]	protein_coding	78256.2	-0.225564	0.0296488	-7.60784	2.78707e-14	2.66165e-12	0.855261
ENSG00000173207.13	1	154974653	154979251	CKS1B	CDC28 protein kinase regulatory subunit 1B [Source:HGNC Symbol;Acc:HGNC:19083]	protein_coding	1829.92	-0.503805	0.0666433	-7.55972	4.0394e-14	3.82987e-12	0.705244
ENSG00000070669.17	7	97851677	97872542	ASNS	asparagine synthetase (glutamine-hydrolyzing) [Source:HGNC Symbol;Acc:HGNC:753]	protein_coding	891.877	-1.6121	0.215346	-7.48607	7.0966e-14	6.68044e-12	0.327122
ENSG00000115541.11	2	197500140	197503449	HSPE1	heat shock protein family E (Hsp10) member 1 [Source:HGNC Symbol;Acc:HGNC:5269]	protein_coding	3127.71	-0.394076	0.0526507	-7.48472	7.16991e-14	6.70158e-12	0.760977
ENSG00000100983.12	20	34928432	34956027	GSS	glutathione synthetase [Source:HGNC Symbol;Acc:HGNC:4624]	protein_coding	2403.77	-0.454772	0.0607734	-7.48308	7.26005e-14	6.73805e-12	0.729625
ENSG00000125835.19	20	2461634	2470853	SNRPB	small nuclear ribonucleoprotein polypeptides B and B1 [Source:HGNC Symbol;Acc:HGNC:11153]	protein_coding	6735.86	-0.327524	0.0438265	-7.47319	7.82709e-14	7.21351e-12	0.796903
ENSG00000123505.19	6	110874770	110898879	AMD1	adenosylmethionine decarboxylase 1 [Source:HGNC Symbol;Acc:HGNC:457]	protein_coding	2090.14	-0.674997	0.0905396	-7.45527	8.9686e-14	8.20813e-12	0.626333
ENSG00000049860.14	5	74640023	74722647	HEXB	hexosaminidase subunit beta [Source:HGNC Symbol;Acc:HGNC:4879]	protein_coding	5371.71	-0.364192	0.0489657	-7.43771	1.02446e-13	9.3113e-12	0.776904
ENSG00000121552.4	3	122325248	122341969	CSTA	cystatin A [Source:HGNC Symbol;Acc:HGNC:2481]	protein_coding	103.823	-3.56151	0.479044	-7.43462	1.04871e-13	9.46636e-12	0.0846989
ENSG00000012171.20	3	50267558	50277546	SEMA3B	semaphorin 3B [Source:HGNC Symbol;Acc:HGNC:10724]	protein_coding	5915.3	0.50445	0.0679578	7.42299	1.14506e-13	1.02658e-11	1.41858
ENSG00000120738.8	5	138465479	138469303	EGR1	early growth response 1 [Source:HGNC Symbol;Acc:HGNC:3238]	protein_coding	854.37	0.962042	0.12966	7.4197	1.17385e-13	1.04528e-11	1.94807
ENSG00000137563.13	8	63014881	63039407	GGH	gamma-glutamyl hydrolase [Source:HGNC Symbol;Acc:HGNC:4248]	protein_coding	7468.61	-0.642326	0.0867035	-7.4083	1.27933e-13	1.13156e-11	0.640679
ENSG00000134419.15	16	18781295	18790383	RPS15A	ribosomal protein S15a [Source:HGNC Symbol;Acc:HGNC:10389]	protein_coding	8056.32	-0.24348	0.0329325	-7.39329	1.43236e-13	1.25847e-11	0.844705
ENSG00000108840.15	17	44076746	44123702	HDAC5	histone deacetylase 5 [Source:HGNC Symbol;Acc:HGNC:14068]	protein_coding	665.884	0.889796	0.120589	7.37873	1.59805e-13	1.39475e-11	1.85291
ENSG00000136938.9	9	97983341	98015943	ANP32B	acidic nuclear phosphoprotein 32 family member B [Source:HGNC Symbol;Acc:HGNC:16677]	protein_coding	6092.12	-0.286981	0.0389861	-7.36109	1.8241e-13	1.58157e-11	0.819616
ENSG00000165458.14	11	72223701	72239147	INPPL1	inositol polyphosphate phosphatase like 1 [Source:HGNC Symbol;Acc:HGNC:6080]	protein_coding	3650.98	0.533421	0.0724758	7.35998	1.83933e-13	1.58435e-11	1.44736
ENSG00000243678.12	17	51165435	51171744	NME2	NME/NM23 nucleoside diphosphate kinase 2 [Source:HGNC Symbol;Acc:HGNC:7850]	protein_coding	8096.03	-0.358053	0.0486894	-7.35383	1.92609e-13	1.64831e-11	0.780217
ENSG00000257743.8	7	142111749	142222324	MGAM2	maltase-glucoamylase 2 (putative) [Source:HGNC Symbol;Acc:HGNC:28101]	protein_coding	1759.61	0.549331	0.0749325	7.33101	2.2842e-13	1.94216e-11	1.46341
ENSG00000168386.18	3	99830141	100114513	FILIP1L	filamin A interacting protein 1 like [Source:HGNC Symbol;Acc:HGNC:24589]	protein_coding	655.556	0.812237	0.11082	7.32934	2.31292e-13	1.95398e-11	1.75593
ENSG00000101333.18	20	9068763	9481242	PLCB4	phospholipase C beta 4 [Source:HGNC Symbol;Acc:HGNC:9059]	protein_coding	2628.25	0.472439	0.0645426	7.3198	2.48344e-13	2.08467e-11	1.38745
ENSG00000089057.15	20	4852356	5010293	SLC23A2	solute carrier family 23 member 2 [Source:HGNC Symbol;Acc:HGNC:10973]	protein_coding	2716.41	0.417708	0.0572178	7.30032	2.87088e-13	2.39464e-11	1.3358
ENSG00000196611.6	11	102789401	102798160	MMP1	matrix metallopeptidase 1 [Source:HGNC Symbol;Acc:HGNC:7155]	protein_coding	571.35	-1.25305	0.171945	-7.28746	3.15847e-13	2.61795e-11	0.419561
ENSG00000136628.18	1	219968600	220046530	EPRS1	glutamyl-prolyl-tRNA synthetase 1 [Source:HGNC Symbol;Acc:HGNC:3418]	protein_coding	4811.54	-0.79614	0.109299	-7.28405	3.23942e-13	2.66827e-11	0.575888
ENSG00000187678.10	5	142310427	142326455	SPRY4	sprouty RTK signaling antagonist 4 [Source:HGNC Symbol;Acc:HGNC:15533]	protein_coding	1457.05	0.62832	0.0862914	7.28137	3.30437e-13	2.70486e-11	1.54576
ENSG00000131747.15	17	40388525	40417896	TOP2A	DNA topoisomerase II alpha [Source:HGNC Symbol;Acc:HGNC:11989]	protein_coding	5453.88	-0.775162	0.10652	-7.27715	3.4094e-13	2.77361e-11	0.584323
ENSG00000138326.21	10	78033760	78056813	RPS24	ribosomal protein S24 [Source:HGNC Symbol;Acc:HGNC:10411]	protein_coding	13448.1	-0.298581	0.0411693	-7.25251	4.09105e-13	3.30772e-11	0.813052
ENSG00000132481.7	17	75874164	75878581	TRIM47	tripartite motif containing 47 [Source:HGNC Symbol;Acc:HGNC:19020]	protein_coding	981.067	-0.721339	0.0998616	-7.22338	5.07107e-13	4.0751e-11	0.606534
ENSG00000112699.11	6	1623806	2245605	GMDS	GDP-mannose 4,6-dehydratase [Source:HGNC Symbol;Acc:HGNC:4369]	protein_coding	6806.11	-0.338954	0.047019	-7.20887	5.64185e-13	4.47915e-11	0.790614
ENSG00000151327.13	14	35044907	35113130	FAM177A1	family with sequence similarity 177 member A1 [Source:HGNC Symbol;Acc:HGNC:19829]	protein_coding	1234.76	0.575573	0.0799204	7.20183	5.94108e-13	4.68847e-11	1.49027
ENSG00000136942.15	9	124857880	124861981	RPL35	ribosomal protein L35 [Source:HGNC Symbol;Acc:HGNC:10344]	protein_coding	9095.61	-0.293539	0.040782	-7.19774	6.12179e-13	4.80233e-11	0.815898
ENSG00000143248.13	1	163111121	163321791	RGS5	regulator of G protein signaling 5 [Source:HGNC Symbol;Acc:HGNC:10001]	protein_coding	4292.91	0.380273	0.0528995	7.18859	6.54636e-13	5.105e-11	1.30159
ENSG00000117616.18	1	25242249	25338213	RSRP1	arginine and serine rich protein 1 [Source:HGNC Symbol;Acc:HGNC:25234]	protein_coding	807.08	0.919502	0.127983	7.18457	6.74212e-13	5.22673e-11	1.89146
ENSG00000147130.14	X	71239624	71255146	ZMYM3	zinc finger MYM-type containing 3 [Source:HGNC Symbol;Acc:HGNC:13054]	protein_coding	856.377	0.630354	0.087758	7.18287	6.82648e-13	5.26118e-11	1.54794
ENSG00000108561.8	17	5432777	5448830	C1QBP	complement C1q binding protein [Source:HGNC Symbol;Acc:HGNC:1243]	protein_coding	4490.32	-0.36504	0.050903	-7.17129	7.42945e-13	5.6926e-11	0.776447
ENSG00000143575.15	1	154272589	154275875	HAX1	HCLS1 associated protein X-1 [Source:HGNC Symbol;Acc:HGNC:16915]	protein_coding	1418.17	-0.535158	0.0750801	-7.12783	1.01961e-12	7.7673e-11	0.690083
ENSG00000148303.17	9	133348218	133351426	RPL7A	ribosomal protein L7a [Source:HGNC Symbol;Acc:HGNC:10364]	protein_coding	23784.7	-0.272129	0.038231	-7.11802	1.09489e-12	8.29283e-11	0.828097
ENSG00000144713.13	3	12834485	12841582	RPL32	ribosomal protein L32 [Source:HGNC Symbol;Acc:HGNC:10336]	protein_coding	10596	-0.271301	0.0382388	-7.09493	1.29419e-12	9.74632e-11	0.828572
ENSG00000167553.16	12	49188736	49274600	TUBA1C	tubulin alpha 1c [Source:HGNC Symbol;Acc:HGNC:20768]	protein_coding	9887.71	-0.343537	0.0484678	-7.08794	1.36125e-12	1.01518e-10	0.788107
ENSG00000143153.13	1	169105697	169132722	ATP1B1	ATPase Na+/K+ transporting subunit beta 1 [Source:HGNC Symbol;Acc:HGNC:804]	protein_coding	11642.1	-0.441023	0.0622236	-7.08772	1.36343e-12	1.01518e-10	0.736612
ENSG00000167615.17	19	54448887	54462016	LENG8	leukocyte receptor cluster member 8 [Source:HGNC Symbol;Acc:HGNC:15500]	protein_coding	7787.84	0.466695	0.0659213	7.07958	1.4459e-12	1.07054e-10	1.38194
ENSG00000171793.16	1	40979688	41012565	CTPS1	CTP synthase 1 [Source:HGNC Symbol;Acc:HGNC:2519]	protein_coding	2073.6	-0.515082	0.0729387	-7.06185	1.64299e-12	1.20967e-10	0.699753
ENSG00000178826.11	7	143279957	143288048	TMEM139	transmembrane protein 139 [Source:HGNC Symbol;Acc:HGNC:22058]	protein_coding	918.823	0.865049	0.122704	7.0499	1.79052e-12	1.31096e-10	1.8214
ENSG00000265681.7	18	49488453	49492523	RPL17	ribosomal protein L17 [Source:HGNC Symbol;Acc:HGNC:10307]	protein_coding	11127.3	-0.252937	0.0358942	-7.04675	1.83151e-12	1.33356e-10	0.839186
ENSG00000175215.11	12	57819927	57846729	CTDSP2	CTD small phosphatase 2 [Source:HGNC Symbol;Acc:HGNC:17077]	protein_coding	3818.29	0.602579	0.0856852	7.03247	2.02905e-12	1.46928e-10	1.51843
ENSG00000130513.6	19	18374731	18389176	GDF15	growth differentiation factor 15 [Source:HGNC Symbol;Acc:HGNC:30142]	protein_coding	18053.1	-0.386631	0.0549861	-7.03144	2.04417e-12	1.47214e-10	0.764914
ENSG00000144354.14	2	173354820	173368997	CDCA7	cell division cycle associated 7 [Source:HGNC Symbol;Acc:HGNC:14628]	protein_coding	1541.65	-0.5492	0.0781861	-7.02427	2.15191e-12	1.5413e-10	0.683399
ENSG00000264424.1	17	10443290	10469559	MYH4	myosin heavy chain 4 [Source:HGNC Symbol;Acc:HGNC:7574]	protein_coding	142.68	-1.90831	0.271847	-7.01979	2.22205e-12	1.58294e-10	0.266405
ENSG00000122515.15	7	44748581	44769881	ZMIZ2	zinc finger MIZ-type containing 2 [Source:HGNC Symbol;Acc:HGNC:22229]	protein_coding	3090.53	0.724194	0.103498	6.99718	2.61166e-12	1.84059e-10	1.65198
ENSG00000097021.20	1	6264269	6393767	ACOT7	acyl-CoA thioesterase 7 [Source:HGNC Symbol;Acc:HGNC:24157]	protein_coding	1520.15	-0.486714	0.0697183	-6.98115	2.92765e-12	2.05231e-10	0.713649
ENSG00000162522.11	1	32741830	32774970	KIAA1522	KIAA1522 [Source:HGNC Symbol;Acc:HGNC:29301]	protein_coding	4908.55	0.336205	0.04823	6.97087	3.14995e-12	2.19647e-10	1.26243
ENSG00000090238.12	16	30092314	30096915	YPEL3	yippee like 3 [Source:HGNC Symbol;Acc:HGNC:18327]	protein_coding	347.898	1.38722	0.199161	6.96532	3.27663e-12	2.27277e-10	2.61574
ENSG00000141738.14	17	39737927	39747291	GRB7	growth factor receptor bound protein 7 [Source:HGNC Symbol;Acc:HGNC:4567]	protein_coding	684.245	0.743454	0.106757	6.96395	3.30865e-12	2.28297e-10	1.67418
ENSG00000071462.12	7	73683025	73705161	BUD23	BUD23 rRNA methyltransferase and ribosome maturation factor [Source:HGNC Symbol;Acc:HGNC:16405]	protein_coding	4117.65	-0.392328	0.0563936	-6.95696	3.47685e-12	2.38653e-10	0.761899
ENSG00000142627.13	1	16124337	16156069	EPHA2	EPH receptor A2 [Source:HGNC Symbol;Acc:HGNC:3386]	protein_coding	4143.3	0.429989	0.0619319	6.94294	3.84024e-12	2.62231e-10	1.34722
ENSG00000089327.15	19	35154730	35169881	FXYD5	FXYD domain containing ion transport regulator 5 [Source:HGNC Symbol;Acc:HGNC:4029]	protein_coding	6393.86	-0.320807	0.0462291	-6.93951	3.93454e-12	2.67285e-10	0.800622
ENSG00000137193.14	6	37170152	37175428	PIM1	Pim-1 proto-oncogene, serine/threonine kinase [Source:HGNC Symbol;Acc:HGNC:8986]	protein_coding	1663.73	0.520713	0.0751208	6.93168	4.15885e-12	2.81074e-10	1.43466
ENSG00000171863.15	2	3575260	3580920	RPS7	ribosomal protein S7 [Source:HGNC Symbol;Acc:HGNC:10440]	protein_coding	14422	-0.317767	0.0458876	-6.9249	4.36273e-12	2.93349e-10	0.80231
ENSG00000117877.11	19	45406644	45410737	POLR1G	RNA polymerase I subunit G [Source:HGNC Symbol;Acc:HGNC:24219]	protein_coding	639.441	-0.683516	0.0987166	-6.92402	4.3899e-12	2.93678e-10	0.622646
ENSG00000171490.13	16	11833850	11851580	RSL1D1	ribosomal L1 domain containing 1 [Source:HGNC Symbol;Acc:HGNC:24534]	protein_coding	3547.75	-0.449063	0.064917	-6.9175	4.59683e-12	3.05968e-10	0.732518
ENSG00000170915.9	6	52361421	52407777	PAQR8	progestin and adipoQ receptor family member 8 [Source:HGNC Symbol;Acc:HGNC:15708]	protein_coding	1233.61	0.765245	0.110639	6.91659	4.62633e-12	3.06384e-10	1.69966
ENSG00000124593.16	6	41780349	41790141	AL365205.1	novel protein	protein_coding	1156.07	0.693478	0.100582	6.89463	5.40067e-12	3.55877e-10	1.61718
ENSG00000184009.13	17	81509413	81523847	ACTG1	actin gamma 1 [Source:HGNC Symbol;Acc:HGNC:144]	protein_coding	36364.2	-0.185508	0.0270193	-6.86578	6.61305e-12	4.33599e-10	0.879339
ENSG00000146731.11	7	56051685	56063989	CCT6A	chaperonin containing TCP1 subunit 6A [Source:HGNC Symbol;Acc:HGNC:1620]	protein_coding	8756.28	-0.30867	0.0450083	-6.85807	6.97951e-12	4.53118e-10	0.807386
ENSG00000115484.15	2	61868085	61888671	CCT4	chaperonin containing TCP1 subunit 4 [Source:HGNC Symbol;Acc:HGNC:1617]	protein_coding	4097.79	-0.417473	0.0609347	-6.85116	7.32539e-12	4.73242e-10	0.748735
ENSG00000100813.14	14	23058564	23095614	ACIN1	apoptotic chromatin condensation inducer 1 [Source:HGNC Symbol;Acc:HGNC:17066]	protein_coding	4135.11	0.311421	0.0454734	6.84842	7.46722e-12	4.80051e-10	1.24093
ENSG00000137486.17	11	75260122	75351705	ARRB1	arrestin beta 1 [Source:HGNC Symbol;Acc:HGNC:711]	protein_coding	854.141	0.681101	0.0996108	6.83762	8.05213e-12	5.15141e-10	1.60336
ENSG00000170185.10	4	143184917	143223874	USP38	ubiquitin specific peptidase 38 [Source:HGNC Symbol;Acc:HGNC:20067]	protein_coding	2043.96	0.543114	0.0794396	6.83681	8.09762e-12	5.15549e-10	1.45711
ENSG00000168159.14	1	228487382	228496188	RNF187	ring finger protein 187 [Source:HGNC Symbol;Acc:HGNC:27146]	protein_coding	2903.64	-0.481086	0.0704645	-6.82736	8.64925e-12	5.48022e-10	0.716438
ENSG00000090382.7	12	69348381	69354234	LYZ	lysozyme [Source:HGNC Symbol;Acc:HGNC:6740]	protein_coding	186003	0.313971	0.0460291	6.82113	9.03274e-12	5.69582e-10	1.24312
ENSG00000104131.13	15	44537125	44563029	EIF3J	eukaryotic translation initiation factor 3 subunit J [Source:HGNC Symbol;Acc:HGNC:3270]	protein_coding	2106.96	-0.611913	0.0899356	-6.8039	1.01822e-11	6.39006e-10	0.654328
ENSG00000263001.7	7	74650231	74760692	GTF2I	general transcription factor IIi [Source:HGNC Symbol;Acc:HGNC:4659]	protein_coding	6217.93	0.422691	0.0621915	6.79661	1.07112e-11	6.65863e-10	1.34043
ENSG00000135677.11	12	64713445	64759431	GNS	glucosamine (N-acetyl)-6-sulfatase [Source:HGNC Symbol;Acc:HGNC:4422]	protein_coding	7002.27	0.275725	0.0406465	6.78348	1.17315e-11	7.25867e-10	1.2106
ENSG00000262814.8	17	81703367	81707517	MRPL12	mitochondrial ribosomal protein L12 [Source:HGNC Symbol;Acc:HGNC:10378]	protein_coding	2132.47	-0.460452	0.0679048	-6.78086	1.19465e-11	7.35714e-10	0.726758
ENSG00000105379.10	19	51345169	51366388	ETFB	electron transfer flavoprotein subunit beta [Source:HGNC Symbol;Acc:HGNC:3482]	protein_coding	10346.9	0.335162	0.0494333	6.78008	1.20109e-11	7.36242e-10	1.26152
ENSG00000142541.18	19	49487510	49493057	RPL13A	ribosomal protein L13a [Source:HGNC Symbol;Acc:HGNC:10304]	protein_coding	40241.4	-0.216484	0.0320445	-6.75573	1.42122e-11	8.67139e-10	0.86066
ENSG00000091490.11	4	25747433	25863760	SEL1L3	SEL1L family member 3 [Source:HGNC Symbol;Acc:HGNC:29108]	protein_coding	6407.6	-0.384003	0.0569163	-6.74681	1.51132e-11	9.17864e-10	0.766308
ENSG00000100170.10	22	32043261	32113029	SLC5A1	solute carrier family 5 member 1 [Source:HGNC Symbol;Acc:HGNC:11036]	protein_coding	571.235	-0.950309	0.140977	-6.74088	1.57429e-11	9.51726e-10	0.517522
ENSG00000101224.18	20	3786772	3806121	CDC25B	cell division cycle 25B [Source:HGNC Symbol;Acc:HGNC:1726]	protein_coding	10909	-0.38569	0.0572451	-6.73751	1.61125e-11	9.69622e-10	0.765413
ENSG00000111540.16	12	55973913	55996683	RAB5B	RAB5B, member RAS oncogene family [Source:HGNC Symbol;Acc:HGNC:9784]	protein_coding	2055.1	0.473799	0.070535	6.71723	1.85213e-11	1.10951e-09	1.38876
ENSG00000138834.14	16	1706183	1770351	MAPK8IP3	mitogen-activated protein kinase 8 interacting protein 3 [Source:HGNC Symbol;Acc:HGNC:6884]	protein_coding	1945.52	0.951817	0.142812	6.66482	2.64996e-11	1.58026e-09	1.93431
ENSG00000102317.18	X	48574449	48581162	RBM3	RNA binding motif protein 3 [Source:HGNC Symbol;Acc:HGNC:9900]	protein_coding	3666.03	-0.382186	0.0574173	-6.65628	2.80841e-11	1.66721e-09	0.767274
ENSG00000105677.12	19	35545600	35547526	TMEM147	transmembrane protein 147 [Source:HGNC Symbol;Acc:HGNC:30414]	protein_coding	3583.67	-0.368305	0.0554852	-6.63791	3.18171e-11	1.88035e-09	0.774692
ENSG00000167513.9	16	88803789	88809258	CDT1	chromatin licensing and DNA replication factor 1 [Source:HGNC Symbol;Acc:HGNC:24576]	protein_coding	1317.39	-0.606969	0.0914673	-6.63591	3.22511e-11	1.89749e-09	0.656575
ENSG00000166582.10	17	16342534	16353656	CENPV	centromere protein V [Source:HGNC Symbol;Acc:HGNC:29920]	protein_coding	3190.04	-0.374466	0.0564426	-6.63446	3.25693e-11	1.90769e-09	0.771391
ENSG00000100033.17	22	18912777	18936553	PRODH	proline dehydrogenase 1 [Source:HGNC Symbol;Acc:HGNC:9453]	protein_coding	3236.6	-0.551309	0.083128	-6.63205	3.31067e-11	1.93059e-09	0.682401
ENSG00000048162.21	5	176383938	176388927	NOP16	NOP16 nucleolar protein [Source:HGNC Symbol;Acc:HGNC:26934]	protein_coding	875.209	-0.612615	0.0926138	-6.61473	3.72224e-11	2.16103e-09	0.65401
ENSG00000127324.9	12	71125085	71441898	TSPAN8	tetraspanin 8 [Source:HGNC Symbol;Acc:HGNC:11855]	protein_coding	11127.8	0.5146	0.0780133	6.59631	4.21519e-11	2.43649e-09	1.4286
ENSG00000105185.12	19	32581190	32587453	PDCD5	programmed cell death 5 [Source:HGNC Symbol;Acc:HGNC:8764]	protein_coding	2244.7	-0.422037	0.0640643	-6.58771	4.46669e-11	2.57059e-09	0.74637
ENSG00000253729.8	8	47773111	47960178	PRKDC	protein kinase, DNA-activated, catalytic subunit [Source:HGNC Symbol;Acc:HGNC:9413]	protein_coding	4596.62	-0.342055	0.0519615	-6.58286	4.61473e-11	2.64424e-09	0.788917
ENSG00000054793.14	20	51596514	51768390	ATP9A	ATPase phospholipid transporting 9A (putative) [Source:HGNC Symbol;Acc:HGNC:13540]	protein_coding	4153.73	0.498013	0.0759596	6.55629	5.51634e-11	3.14718e-09	1.41227
ENSG00000137845.15	15	58588809	58749791	ADAM10	ADAM metallopeptidase domain 10 [Source:HGNC Symbol;Acc:HGNC:188]	protein_coding	2726.83	0.453232	0.0693684	6.53369	6.41685e-11	3.635e-09	1.3691
ENSG00000183723.13	16	66614750	66696743	CMTM4	CKLF like MARVEL transmembrane domain containing 4 [Source:HGNC Symbol;Acc:HGNC:19175]	protein_coding	3039.34	-0.388709	0.0594951	-6.53346	6.42655e-11	3.635e-09	0.763813
ENSG00000170779.11	14	105009573	105021083	CDCA4	cell division cycle associated 4 [Source:HGNC Symbol;Acc:HGNC:14625]	protein_coding	1179.55	-0.564253	0.08639	-6.53147	6.51282e-11	3.66805e-09	0.676305
ENSG00000111057.11	12	52948871	52952906	KRT18	keratin 18 [Source:HGNC Symbol;Acc:HGNC:6430]	protein_coding	30295	-0.252083	0.0387186	-6.51064	7.48299e-11	4.19652e-09	0.839683
ENSG00000101384.12	20	10637684	10673999	JAG1	jagged canonical Notch ligand 1 [Source:HGNC Symbol;Acc:HGNC:6188]	protein_coding	5796.71	-0.353194	0.0542718	-6.50787	7.6223e-11	4.25654e-09	0.782849
ENSG00000205560.13	22	50568861	50578465	CPT1B	carnitine palmitoyltransferase 1B [Source:HGNC Symbol;Acc:HGNC:2329]	protein_coding	495.041	0.943088	0.145245	6.4931	8.40874e-11	4.66604e-09	1.92264
ENSG00000162591.16	1	3487951	3611508	MEGF6	multiple EGF like domains 6 [Source:HGNC Symbol;Acc:HGNC:3232]	protein_coding	965.411	0.81473	0.125482	6.49278	8.42642e-11	4.66604e-09	1.75897
ENSG00000065978.19	1	42682418	42703805	YBX1	Y-box binding protein 1 [Source:HGNC Symbol;Acc:HGNC:8014]	protein_coding	20183.9	-0.35174	0.0541902	-6.49084	8.53605e-11	4.70697e-09	0.783639
ENSG00000183762.13	22	29073035	29168333	KREMEN1	kringle containing transmembrane protein 1 [Source:HGNC Symbol;Acc:HGNC:17550]	protein_coding	4100.31	0.332558	0.0514047	6.46941	9.83874e-11	5.4027e-09	1.25924
ENSG00000204713.11	6	28903002	28923988	TRIM27	tripartite motif containing 27 [Source:HGNC Symbol;Acc:HGNC:9975]	protein_coding	2606.02	0.411066	0.0635576	6.46761	9.95624e-11	5.44454e-09	1.32967
ENSG00000118898.16	16	4882507	4960741	PPL	periplakin [Source:HGNC Symbol;Acc:HGNC:9273]	protein_coding	1083.11	0.70135	0.108558	6.46063	1.04268e-10	5.67832e-09	1.62603
ENSG00000123131.13	X	23664262	23686397	PRDX4	peroxiredoxin 4 [Source:HGNC Symbol;Acc:HGNC:17169]	protein_coding	1681.57	-0.394991	0.0612127	-6.45277	1.09827e-10	5.95643e-09	0.760494
ENSG00000104267.10	8	85463968	85481493	CA2	carbonic anhydrase 2 [Source:HGNC Symbol;Acc:HGNC:1373]	protein_coding	1754.53	-0.426657	0.0662822	-6.43698	1.21873e-10	6.58265e-09	0.743984
ENSG00000213722.10	6	31727038	31730617	DDAH2	dimethylarginine dimethylaminohydrolase 2 [Source:HGNC Symbol;Acc:HGNC:2716]	protein_coding	1291.09	0.517481	0.0809243	6.39462	1.60942e-10	8.6341e-09	1.43145
ENSG00000132793.12	20	41340821	41360582	LPIN3	lipin 3 [Source:HGNC Symbol;Acc:HGNC:14451]	protein_coding	811.391	0.854747	0.133671	6.39441	1.61165e-10	8.6341e-09	1.80844
ENSG00000116120.11	2	222566899	222656092	FARSB	phenylalanyl-tRNA synthetase subunit beta [Source:HGNC Symbol;Acc:HGNC:17800]	protein_coding	1367.97	-0.530043	0.0829803	-6.38757	1.68538e-10	8.99258e-09	0.692534
ENSG00000166123.14	16	46884362	46931289	GPT2	glutamic--pyruvic transaminase 2 [Source:HGNC Symbol;Acc:HGNC:18062]	protein_coding	4071.47	-0.37062	0.058086	-6.38054	1.7647e-10	9.34014e-09	0.77345
ENSG00000133706.19	5	146110566	146182696	LARS1	leucyl-tRNA synthetase 1 [Source:HGNC Symbol;Acc:HGNC:6512]	protein_coding	3713.16	-0.512407	0.0805715	-6.35966	2.02203e-10	1.06593e-08	0.701052
ENSG00000184216.14	X	154010506	154019902	IRAK1	interleukin 1 receptor associated kinase 1 [Source:HGNC Symbol;Acc:HGNC:6112]	protein_coding	3716.56	-0.441027	0.0693776	-6.35692	2.05845e-10	1.08081e-08	0.73661
ENSG00000138363.15	2	215311956	215349773	ATIC	5-aminoimidazole-4-carboxamide ribonucleotide formyltransferase/IMP cyclohydrolase [Source:HGNC Symbol;Acc:HGNC:794]	protein_coding	2560.53	-0.430251	0.0677456	-6.35098	2.13947e-10	1.11889e-08	0.742133
ENSG00000130066.16	X	23783173	23786226	SAT1	spermidine/spermine N1-acetyltransferase 1 [Source:HGNC Symbol;Acc:HGNC:10540]	protein_coding	13740.6	0.287849	0.0453607	6.34578	2.213e-10	1.15277e-08	1.22082
ENSG00000130766.5	1	28259518	28282491	SESN2	sestrin 2 [Source:HGNC Symbol;Acc:HGNC:20746]	protein_coding	1676.66	-0.478789	0.0756387	-6.32995	2.45237e-10	1.27243e-08	0.71758
ENSG00000110104.13	11	60842113	60851081	CCDC86	coiled-coil domain containing 86 [Source:HGNC Symbol;Acc:HGNC:28359]	protein_coding	1081.02	-0.606987	0.0960297	-6.32083	2.60164e-10	1.34459e-08	0.656566
ENSG00000053372.5	1	19251805	19260128	MRTO4	MRT4 homolog, ribosome maturation factor [Source:HGNC Symbol;Acc:HGNC:18477]	protein_coding	1659.21	-0.642568	0.101711	-6.31761	2.6564e-10	1.36753e-08	0.640572
ENSG00000103051.20	16	70480568	70523560	COG4	component of oligomeric golgi complex 4 [Source:HGNC Symbol;Acc:HGNC:18620]	protein_coding	815.338	0.79629	0.126082	6.31565	2.69034e-10	1.37961e-08	1.73663
ENSG00000163346.17	1	154944076	154956123	PBXIP1	PBX homeobox interacting protein 1 [Source:HGNC Symbol;Acc:HGNC:21199]	protein_coding	962.183	0.707075	0.112098	6.30766	2.83292e-10	1.44709e-08	1.63249
ENSG00000068745.15	3	48688003	48740353	IP6K2	inositol hexakisphosphate kinase 2 [Source:HGNC Symbol;Acc:HGNC:17313]	protein_coding	1648.97	0.484563	0.0768613	6.30439	2.89332e-10	1.47224e-08	1.39916
ENSG00000111011.18	12	122503454	122527000	RSRC2	arginine and serine rich coiled-coil 2 [Source:HGNC Symbol;Acc:HGNC:30559]	protein_coding	1148.49	0.598576	0.0950365	6.29838	3.00771e-10	1.52456e-08	1.51422
ENSG00000132382.15	17	4538897	4555386	MYBBP1A	MYB binding protein 1a [Source:HGNC Symbol;Acc:HGNC:7546]	protein_coding	2928.84	-0.664048	0.105507	-6.29387	3.09644e-10	1.56012e-08	0.631105
ENSG00000196187.12	1	225845536	225882380	TMEM63A	transmembrane protein 63A [Source:HGNC Symbol;Acc:HGNC:29118]	protein_coding	2146.14	0.654449	0.103986	6.29362	3.10153e-10	1.56012e-08	1.57401
ENSG00000142675.18	1	26177484	26189884	CNKSR1	connector enhancer of kinase suppressor of Ras 1 [Source:HGNC Symbol;Acc:HGNC:19700]	protein_coding	458.077	0.880505	0.139957	6.29125	3.14922e-10	1.57808e-08	1.84102
ENSG00000143947.15	2	55231903	55235853	RPS27A	ribosomal protein S27a [Source:HGNC Symbol;Acc:HGNC:10417]	protein_coding	9273.56	-0.215428	0.0342789	-6.28457	3.28767e-10	1.64122e-08	0.861291
ENSG00000196531.14	12	56712305	56731628	NACA	nascent polypeptide associated complex subunit alpha [Source:HGNC Symbol;Acc:HGNC:7629]	protein_coding	10431	-0.216154	0.034416	-6.28063	3.37199e-10	1.67696e-08	0.860857
ENSG00000187735.14	8	53966552	54022456	TCEA1	transcription elongation factor A1 [Source:HGNC Symbol;Acc:HGNC:11612]	protein_coding	3342.1	-0.476402	0.0758772	-6.27859	3.41659e-10	1.69275e-08	0.718768
ENSG00000186635.15	11	72685069	72793599	ARAP1	ArfGAP with RhoGAP domain, ankyrin repeat and PH domain 1 [Source:HGNC Symbol;Acc:HGNC:16925]	protein_coding	3670.41	0.626312	0.0997903	6.27628	3.4678e-10	1.71169e-08	1.54361
ENSG00000139343.10	12	95858928	95903828	SNRPF	small nuclear ribonucleoprotein polypeptide F [Source:HGNC Symbol;Acc:HGNC:11162]	protein_coding	1443.61	-0.46129	0.0737567	-6.25421	3.99532e-10	1.96471e-08	0.726336
ENSG00000101444.13	20	34280268	34311802	AHCY	adenosylhomocysteinase [Source:HGNC Symbol;Acc:HGNC:343]	protein_coding	8093.95	-0.28279	0.0452451	-6.25018	4.09977e-10	2.00858e-08	0.822
ENSG00000167085.13	17	49404052	49414901	PHB	prohibitin [Source:HGNC Symbol;Acc:HGNC:8912]	protein_coding	4723.66	-0.328757	0.0528043	-6.22595	4.78644e-10	2.33632e-08	0.796222
ENSG00000198804.2	MT	5904	7445	MT-CO1	mitochondrially encoded cytochrome c oxidase I [Source:HGNC Symbol;Acc:HGNC:7419]	protein_coding	576784	0.209949	0.0337348	6.22352	4.86135e-10	2.36412e-08	1.15665
ENSG00000172037.14	3	49121114	49133118	LAMB2	laminin subunit beta 2 [Source:HGNC Symbol;Acc:HGNC:6487]	protein_coding	2930.85	0.589945	0.0950004	6.20992	5.30118e-10	2.56854e-08	1.50519
ENSG00000175197.12	12	57516588	57521737	DDIT3	DNA damage inducible transcript 3 [Source:HGNC Symbol;Acc:HGNC:2726]	protein_coding	476.792	-0.841513	0.135815	-6.19604	5.79018e-10	2.79519e-08	0.558058
ENSG00000178741.12	15	74919791	74938083	COX5A	cytochrome c oxidase subunit 5A [Source:HGNC Symbol;Acc:HGNC:2267]	protein_coding	3228.19	-0.370567	0.0598168	-6.19503	5.82738e-10	2.80289e-08	0.773479
ENSG00000100219.16	22	28794555	28800597	XBP1	X-box binding protein 1 [Source:HGNC Symbol;Acc:HGNC:12801]	protein_coding	3040.82	-0.331831	0.05357	-6.19435	5.85267e-10	2.80481e-08	0.794527
ENSG00000117450.15	1	45510914	45542732	PRDX1	peroxiredoxin 1 [Source:HGNC Symbol;Acc:HGNC:9352]	protein_coding	9001.89	-0.243042	0.0393588	-6.17504	6.61452e-10	3.15843e-08	0.844962
ENSG00000142687.18	1	35433492	35557950	KIAA0319L	KIAA0319 like [Source:HGNC Symbol;Acc:HGNC:30071]	protein_coding	1207.5	0.673671	0.109198	6.16925	6.86155e-10	3.26456e-08	1.59513
ENSG00000146223.16	6	42879616	42889925	RPL7L1	ribosomal protein L7 like 1 [Source:HGNC Symbol;Acc:HGNC:21370]	protein_coding	4269.73	-0.298709	0.048438	-6.16683	6.96738e-10	3.30299e-08	0.81298
ENSG00000134247.10	1	116909916	116990353	PTGFRN	prostaglandin F2 receptor inhibitor [Source:HGNC Symbol;Acc:HGNC:9601]	protein_coding	1361.91	-1.04408	0.169408	-6.1631	7.13353e-10	3.36964e-08	0.484956
ENSG00000189159.16	17	75135248	75168281	JPT1	Jupiter microtubule associated homolog 1 [Source:HGNC Symbol;Acc:HGNC:14569]	protein_coding	3100.66	-0.32313	0.0525244	-6.152	7.65097e-10	3.60115e-08	0.799334
ENSG00000179091.5	8	144095039	144097525	CYC1	cytochrome c1 [Source:HGNC Symbol;Acc:HGNC:2579]	protein_coding	6130.87	-0.347153	0.0564378	-6.15107	7.69596e-10	3.60943e-08	0.786134
ENSG00000146278.11	6	89080751	89085160	PNRC1	proline rich nuclear receptor coactivator 1 [Source:HGNC Symbol;Acc:HGNC:17278]	protein_coding	883.291	0.651728	0.106303	6.13086	8.7406e-10	4.08483e-08	1.57105
ENSG00000178038.17	3	46668995	46693704	ALS2CL	ALS2 C-terminal like [Source:HGNC Symbol;Acc:HGNC:20605]	protein_coding	1516.59	0.452065	0.0739363	6.11425	9.70131e-10	4.51779e-08	1.368
ENSG00000178105.11	11	108665069	108940927	DDX10	DEAD-box helicase 10 [Source:HGNC Symbol;Acc:HGNC:2735]	protein_coding	997.332	-0.628412	0.103163	-6.09143	1.11907e-09	5.19306e-08	0.646888
ENSG00000135679.25	12	68808177	68850686	MDM2	MDM2 proto-oncogene [Source:HGNC Symbol;Acc:HGNC:6973]	protein_coding	7919.26	-0.764016	0.125636	-6.08118	1.19298e-09	5.48249e-08	0.588855
ENSG00000237441.10	6	33291654	33298942	RGL2	ral guanine nucleotide dissociation stimulator like 2 [Source:HGNC Symbol;Acc:HGNC:9769]	protein_coding	1198	0.722869	0.118872	6.08106	1.19393e-09	5.48249e-08	1.65046
ENSG00000130309.11	19	17555649	17583162	COLGALT1	collagen beta(1-O)galactosyltransferase 1 [Source:HGNC Symbol;Acc:HGNC:26182]	protein_coding	2578.9	-0.332314	0.0546614	-6.07949	1.20562e-09	5.51696e-08	0.794262
ENSG00000134278.15	18	12446512	12658134	SPIRE1	spire type actin nucleation factor 1 [Source:HGNC Symbol;Acc:HGNC:30622]	protein_coding	379.642	-0.96896	0.159413	-6.07829	1.21471e-09	5.53932e-08	0.510874
ENSG00000155760.3	2	202033855	202038441	FZD7	frizzled class receptor 7 [Source:HGNC Symbol;Acc:HGNC:4045]	protein_coding	930.159	0.583638	0.09611	6.0726	1.25855e-09	5.71945e-08	1.49862
ENSG00000165376.12	X	106900164	106930861	CLDN2	claudin 2 [Source:HGNC Symbol;Acc:HGNC:2041]	protein_coding	9740.55	0.22092	0.0364057	6.06829	1.29277e-09	5.8548e-08	1.16548
ENSG00000197119.13	14	100291116	100306547	SLC25A29	solute carrier family 25 member 29 [Source:HGNC Symbol;Acc:HGNC:20116]	protein_coding	1913.33	0.591089	0.0974775	6.06385	1.32903e-09	5.99837e-08	1.50638
ENSG00000130826.18	X	154762742	154777689	DKC1	dyskerin pseudouridine synthase 1 [Source:HGNC Symbol;Acc:HGNC:2890]	protein_coding	3097.14	-0.526992	0.0869163	-6.06321	1.33427e-09	6.0015e-08	0.694
ENSG00000130147.16	2	234952017	235055714	SH3BP4	SH3 domain binding protein 4 [Source:HGNC Symbol;Acc:HGNC:10826]	protein_coding	2091.46	0.445655	0.0735198	6.06171	1.34686e-09	6.03748e-08	1.36193
ENSG00000148341.18	9	129007036	129028331	SH3GLB2	SH3 domain containing GRB2 like, endophilin B2 [Source:HGNC Symbol;Acc:HGNC:10834]	protein_coding	3213.97	0.324411	0.0535247	6.06095	1.35317e-09	6.04525e-08	1.25215
ENSG00000149328.15	11	134331874	134378341	GLB1L2	galactosidase beta 1 like 2 [Source:HGNC Symbol;Acc:HGNC:25129]	protein_coding	4614.68	-0.354908	0.0586315	-6.0532	1.41993e-09	6.32205e-08	0.781919
ENSG00000071082.11	2	101002229	101024032	RPL31	ribosomal protein L31 [Source:HGNC Symbol;Acc:HGNC:10334]	protein_coding	12689.8	-0.203902	0.0337384	-6.04362	1.50694e-09	6.66662e-08	0.868199
ENSG00000006282.21	17	50543058	50555852	SPATA20	spermatogenesis associated 20 [Source:HGNC Symbol;Acc:HGNC:26125]	protein_coding	2828.28	0.382206	0.0632419	6.04357	1.50744e-09	6.66662e-08	1.30333
ENSG00000103888.17	15	80779343	80951776	CEMIP	cell migration inducing hyaluronidase 1 [Source:HGNC Symbol;Acc:HGNC:29213]	protein_coding	16100.6	0.267357	0.0442515	6.04175	1.52447e-09	6.7194e-08	1.2036
ENSG00000136205.17	7	47275154	47582558	TNS3	tensin 3 [Source:HGNC Symbol;Acc:HGNC:21616]	protein_coding	2718.89	0.385386	0.0638028	6.04027	1.53856e-09	6.75889e-08	1.30621
ENSG00000123416.15	12	49127782	49131397	TUBA1B	tubulin alpha 1b [Source:HGNC Symbol;Acc:HGNC:18809]	protein_coding	20331.5	-0.251649	0.0417365	-6.02947	1.64502e-09	7.20255e-08	0.839936
ENSG00000186468.13	5	82273320	82278396	RPS23	ribosomal protein S23 [Source:HGNC Symbol;Acc:HGNC:10410]	protein_coding	12977.3	-0.244397	0.0405736	-6.02355	1.70635e-09	7.44636e-08	0.844169
ENSG00000119125.17	9	72114595	72257193	GDA	guanine deaminase [Source:HGNC Symbol;Acc:HGNC:4212]	protein_coding	874.121	0.677453	0.112503	6.02164	1.72656e-09	7.50967e-08	1.59931
ENSG00000172270.22	19	571277	583494	BSG	basigin (Ok blood group) [Source:HGNC Symbol;Acc:HGNC:1116]	protein_coding	15346.9	-0.285669	0.0474574	-6.01949	1.74972e-09	7.58536e-08	0.820361
ENSG00000183207.14	19	48993562	49015970	RUVBL2	RuvB like AAA ATPase 2 [Source:HGNC Symbol;Acc:HGNC:10475]	protein_coding	3470.18	-0.351258	0.0584809	-6.00637	1.89725e-09	8.17121e-08	0.7839
ENSG00000105193.9	19	39433137	39435949	RPS16	ribosomal protein S16 [Source:HGNC Symbol;Acc:HGNC:10396]	protein_coding	27557.1	-0.227856	0.0379957	-5.99687	2.01153e-09	8.63516e-08	0.853903
ENSG00000198860.14	1	184051651	184123978	TSEN15	tRNA splicing endonuclease subunit 15 [Source:HGNC Symbol;Acc:HGNC:16791]	protein_coding	1952.17	-0.477464	0.0796592	-5.99383	2.04961e-09	8.76476e-08	0.718239
ENSG00000179981.11	18	75210755	75289950	TSHZ1	teashirt zinc finger homeobox 1 [Source:HGNC Symbol;Acc:HGNC:10669]	protein_coding	550.685	0.635369	0.106121	5.98723	2.13438e-09	9.07389e-08	1.55333
ENSG00000163590.14	3	160755602	161078902	PPM1L	protein phosphatase, Mg2+/Mn2+ dependent 1L [Source:HGNC Symbol;Acc:HGNC:16381]	protein_coding	656.299	0.575316	0.096184	5.98141	2.21219e-09	9.37441e-08	1.49
ENSG00000196136.18	14	94612384	94624055	SERPINA3	serpin family A member 3 [Source:HGNC Symbol;Acc:HGNC:16]	protein_coding	282.72	-2.12519	0.355725	-5.97423	2.31174e-09	9.7649e-08	0.229222
ENSG00000137693.14	11	102110447	102233424	YAP1	Yes1 associated transcriptional regulator [Source:HGNC Symbol;Acc:HGNC:16262]	protein_coding	7000.42	0.350087	0.0586258	5.97155	2.35007e-09	9.89508e-08	1.27464
ENSG00000135862.6	1	183023420	183145592	LAMC1	laminin subunit gamma 1 [Source:HGNC Symbol;Acc:HGNC:6492]	protein_coding	5329.32	0.354443	0.0594034	5.96672	2.42071e-09	1.016e-07	1.27849
ENSG00000106028.11	7	141738334	141787922	SSBP1	single stranded DNA binding protein 1 [Source:HGNC Symbol;Acc:HGNC:11317]	protein_coding	2765.4	-0.347926	0.058328	-5.96498	2.44661e-09	1.02362e-07	0.785713
ENSG00000070756.17	8	100685816	100722809	PABPC1	poly(A) binding protein cytoplasmic 1 [Source:HGNC Symbol;Acc:HGNC:8554]	protein_coding	46630.6	-0.243378	0.0408192	-5.96235	2.48637e-09	1.03696e-07	0.844765
ENSG00000179598.6	17	17200995	17206333	PLD6	phospholipase D family member 6 [Source:HGNC Symbol;Acc:HGNC:30447]	protein_coding	413.534	-0.769297	0.129083	-5.95972	2.52675e-09	1.05047e-07	0.586703
ENSG00000167969.13	16	2239402	2252300	ECI1	enoyl-CoA delta isomerase 1 [Source:HGNC Symbol;Acc:HGNC:2703]	protein_coding	2789.8	-0.418301	0.0702267	-5.95643	2.57803e-09	1.06842e-07	0.748306
ENSG00000100316.16	22	39312882	39320389	RPL3	ribosomal protein L3 [Source:HGNC Symbol;Acc:HGNC:10332]	protein_coding	35114.3	-0.231856	0.0389307	-5.95562	2.59087e-09	1.07038e-07	0.851538
ENSG00000145020.16	3	49416778	49422685	AMT	aminomethyltransferase [Source:HGNC Symbol;Acc:HGNC:473]	protein_coding	135.929	2.43189	0.408442	5.95407	2.61549e-09	1.07717e-07	5.39601
ENSG00000108298.12	17	39200283	39204840	RPL19	ribosomal protein L19 [Source:HGNC Symbol;Acc:HGNC:10312]	protein_coding	17272.6	-0.185779	0.0312094	-5.95267	2.63798e-09	1.08305e-07	0.879174
ENSG00000140650.12	16	8788823	8849325	PMM2	phosphomannomutase 2 [Source:HGNC Symbol;Acc:HGNC:9115]	protein_coding	1361.56	-0.495033	0.0832563	-5.94589	2.74951e-09	1.12534e-07	0.709545
ENSG00000149273.15	11	75399515	75422280	RPS3	ribosomal protein S3 [Source:HGNC Symbol;Acc:HGNC:10420]	protein_coding	31484.7	-0.234091	0.0394076	-5.94026	2.84578e-09	1.16113e-07	0.85022
ENSG00000148180.21	9	121207794	121332843	GSN	gelsolin [Source:HGNC Symbol;Acc:HGNC:4620]	protein_coding	2348.69	0.528616	0.0891715	5.92808	3.06494e-09	1.24669e-07	1.44254
ENSG00000125454.12	17	75272981	75289510	SLC25A19	solute carrier family 25 member 19 [Source:HGNC Symbol;Acc:HGNC:14409]	protein_coding	400.882	-0.907134	0.153327	-5.91635	3.29164e-09	1.33478e-07	0.533243
ENSG00000144136.11	2	112645939	112663825	SLC20A1	solute carrier family 20 member 1 [Source:HGNC Symbol;Acc:HGNC:10946]	protein_coding	1941.07	-0.497484	0.0841245	-5.91367	3.34572e-09	1.35255e-07	0.708341
ENSG00000147526.20	8	38728186	38853028	TACC1	transforming acidic coiled-coil containing protein 1 [Source:HGNC Symbol;Acc:HGNC:11522]	protein_coding	897.416	0.917842	0.155439	5.90484	3.52981e-09	1.42261e-07	1.88929
ENSG00000164104.12	4	173331376	173334432	HMGB2	high mobility group box 2 [Source:HGNC Symbol;Acc:HGNC:5000]	protein_coding	4230.58	-0.300774	0.0511163	-5.88411	4.00193e-09	1.60308e-07	0.811817
ENSG00000205542.11	X	12975110	12977227	TMSB4X	thymosin beta 4 X-linked [Source:HGNC Symbol;Acc:HGNC:11881]	protein_coding	6718.89	-0.28108	0.0478876	-5.86958	4.36909e-09	1.74486e-07	0.822975
ENSG00000150347.17	10	61901684	62096944	ARID5B	AT-rich interaction domain 5B [Source:HGNC Symbol;Acc:HGNC:17362]	protein_coding	1741.87	0.623565	0.107045	5.82524	5.70317e-09	2.27076e-07	1.54068
ENSG00000152518.8	2	43222402	43226606	ZFP36L2	ZFP36 ring finger protein like 2 [Source:HGNC Symbol;Acc:HGNC:1108]	protein_coding	3239.83	-0.314929	0.0540713	-5.82432	5.73473e-09	2.27645e-07	0.803891
ENSG00000169230.10	5	177303799	177306949	PRELID1	PRELI domain containing 1 [Source:HGNC Symbol;Acc:HGNC:30255]	protein_coding	2492.42	-0.311175	0.0534464	-5.82219	5.80822e-09	2.29869e-07	0.805985
ENSG00000181826.10	4	37590800	37686376	RELL1	RELT like 1 [Source:HGNC Symbol;Acc:HGNC:27379]	protein_coding	986.39	-0.623346	0.1074	-5.80397	6.47634e-09	2.54781e-07	0.649164
ENSG00000125743.11	19	45687460	45692569	SNRPD2	small nuclear ribonucleoprotein D2 polypeptide [Source:HGNC Symbol;Acc:HGNC:11159]	protein_coding	4440.22	-0.326495	0.0562901	-5.80022	6.6229e-09	2.59771e-07	0.797472
ENSG00000106261.17	7	100015572	100041689	ZKSCAN1	zinc finger with KRAB and SCAN domains 1 [Source:HGNC Symbol;Acc:HGNC:13101]	protein_coding	3545.25	0.459876	0.0793124	5.79829	6.69938e-09	2.61992e-07	1.37542
ENSG00000072501.19	X	53374149	53422728	SMC1A	structural maintenance of chromosomes 1A [Source:HGNC Symbol;Acc:HGNC:11111]	protein_coding	3089.68	0.393899	0.0679602	5.79603	6.79026e-09	2.6476e-07	1.31394
ENSG00000197157.11	7	127652194	128092609	SND1	staphylococcal nuclease and tudor domain containing 1 [Source:HGNC Symbol;Acc:HGNC:30646]	protein_coding	5852.47	-0.337703	0.058278	-5.79469	6.84458e-09	2.66091e-07	0.7913
ENSG00000114626.18	3	127672935	127680926	ABTB1	ankyrin repeat and BTB domain containing 1 [Source:HGNC Symbol;Acc:HGNC:18275]	protein_coding	496.583	0.831236	0.143476	5.79358	6.89029e-09	2.6708e-07	1.77921
ENSG00000198753.12	X	153764196	153779346	PLXNB3	plexin B3 [Source:HGNC Symbol;Acc:HGNC:9105]	protein_coding	1205.54	0.571365	0.0988246	5.78161	7.39901e-09	2.85958e-07	1.48593
ENSG00000180992.7	6	44113451	44127452	MRPL14	mitochondrial ribosomal protein L14 [Source:HGNC Symbol;Acc:HGNC:14279]	protein_coding	1160.84	-0.460685	0.0797181	-5.77893	7.51779e-09	2.89699e-07	0.726641
ENSG00000134440.12	18	57600656	57622213	NARS1	asparaginyl-tRNA synthetase 1 [Source:HGNC Symbol;Acc:HGNC:7643]	protein_coding	4963.75	-0.303448	0.0525939	-5.76965	7.94364e-09	3.04329e-07	0.810313
ENSG00000116133.13	1	54849627	54887195	DHCR24	24-dehydrocholesterol reductase [Source:HGNC Symbol;Acc:HGNC:2859]	protein_coding	2491.46	0.332158	0.057676	5.75903	8.45991e-09	3.21917e-07	1.25889
ENSG00000261408.7	17	75979231	76005999	TEN1-CDK3	TEN1-CDK3 readthrough (NMD candidate) [Source:HGNC Symbol;Acc:HGNC:44420]	protein_coding	208.497	2.04351	0.354843	5.7589	8.46618e-09	3.21917e-07	4.12246
ENSG00000184575.12	12	64404392	64451125	XPOT	exportin for tRNA [Source:HGNC Symbol;Acc:HGNC:12826]	protein_coding	3237.45	-0.550156	0.0955346	-5.75871	8.47599e-09	3.21917e-07	0.682946
ENSG00000103018.17	16	69424619	69466264	CYB5B	cytochrome b5 type B [Source:HGNC Symbol;Acc:HGNC:24374]	protein_coding	3971.59	-0.290825	0.0505403	-5.75432	8.69894e-09	3.29435e-07	0.817435
ENSG00000122406.14	1	92832013	92841924	RPL5	ribosomal protein L5 [Source:HGNC Symbol;Acc:HGNC:10360]	protein_coding	15817.9	-0.316911	0.0551701	-5.74425	9.23288e-09	3.48654e-07	0.802787
ENSG00000100632.11	14	69380128	69398299	ERH	ERH mRNA splicing and mitosis factor [Source:HGNC Symbol;Acc:HGNC:3447]	protein_coding	3231.91	-0.448835	0.078154	-5.74296	9.30368e-09	3.50324e-07	0.732634
ENSG00000102172.16	X	21940709	21994837	SMS	spermine synthase [Source:HGNC Symbol;Acc:HGNC:11123]	protein_coding	3716.03	-0.291196	0.050744	-5.73853	9.55011e-09	3.58578e-07	0.817224
ENSG00000106305.10	7	6009255	6023834	AIMP2	aminoacyl tRNA synthetase complex interacting multifunctional protein 2 [Source:HGNC Symbol;Acc:HGNC:20609]	protein_coding	1432.61	-0.433149	0.0755722	-5.73159	9.94927e-09	3.72227e-07	0.740643
ENSG00000138095.19	2	43886224	43995989	LRPPRC	leucine rich pentatricopeptide repeat containing [Source:HGNC Symbol;Acc:HGNC:15714]	protein_coding	5877.98	-0.494503	0.0862822	-5.73124	9.97011e-09	3.72227e-07	0.709806
ENSG00000134697.13	1	37566816	37595937	GNL2	G protein nucleolar 2 [Source:HGNC Symbol;Acc:HGNC:29925]	protein_coding	1486.78	-0.588389	0.102699	-5.72928	1.00861e-08	3.75492e-07	0.665085
ENSG00000110042.8	11	59171430	59208588	DTX4	deltex E3 ubiquitin ligase 4 [Source:HGNC Symbol;Acc:HGNC:29151]	protein_coding	2155.8	0.376215	0.0657058	5.72575	1.02976e-08	3.82287e-07	1.29793
ENSG00000110031.13	11	58526871	58578220	LPXN	leupaxin [Source:HGNC Symbol;Acc:HGNC:14061]	protein_coding	657.713	-0.921379	0.16102	-5.72214	1.05192e-08	3.89417e-07	0.528004
ENSG00000177606.8	1	58776845	58784048	JUN	Jun proto-oncogene, AP-1 transcription factor subunit [Source:HGNC Symbol;Acc:HGNC:6204]	protein_coding	3440.78	0.358475	0.062689	5.71831	1.07588e-08	3.9717e-07	1.28207
ENSG00000142168.15	21	31659666	31668931	SOD1	superoxide dismutase 1 [Source:HGNC Symbol;Acc:HGNC:11179]	protein_coding	7491.52	-0.243636	0.0426985	-5.70597	1.15682e-08	4.25859e-07	0.844614
ENSG00000164031.17	4	99896248	99946618	DNAJB14	DnaJ heat shock protein family (Hsp40) member B14 [Source:HGNC Symbol;Acc:HGNC:25881]	protein_coding	354.595	1.20577	0.211382	5.70422	1.16874e-08	4.29049e-07	2.3066
ENSG00000239779.7	2	74458400	74460891	WBP1	WW domain binding protein 1 [Source:HGNC Symbol;Acc:HGNC:12737]	protein_coding	1156.61	0.471427	0.0827401	5.69768	1.21447e-08	4.44599e-07	1.38648
ENSG00000120053.12	10	99396870	99430624	GOT1	glutamic-oxaloacetic transaminase 1 [Source:HGNC Symbol;Acc:HGNC:4432]	protein_coding	2084.97	-0.5306	0.0933346	-5.68492	1.30871e-08	4.77769e-07	0.692267
ENSG00000006042.12	17	32927910	32945106	TMEM98	transmembrane protein 98 [Source:HGNC Symbol;Acc:HGNC:24529]	protein_coding	1379.83	0.395494	0.0697111	5.67333	1.40048e-08	5.09861e-07	1.31539
ENSG00000250479.9	22	23765834	23767972	CHCHD10	coiled-coil-helix-coiled-coil-helix domain containing 10 [Source:HGNC Symbol;Acc:HGNC:15559]	protein_coding	1576.1	-0.452351	0.0797944	-5.66895	1.43673e-08	5.21618e-07	0.730851
ENSG00000166801.16	11	59142748	59155039	FAM111A	family with sequence similarity 111 member A [Source:HGNC Symbol;Acc:HGNC:24725]	protein_coding	774.135	0.653693	0.115496	5.6599	1.51464e-08	5.4839e-07	1.57319
ENSG00000196497.17	14	24180219	24188869	IPO4	importin 4 [Source:HGNC Symbol;Acc:HGNC:19426]	protein_coding	1569.69	-0.589522	0.104254	-5.65466	1.56151e-08	5.63811e-07	0.664563
ENSG00000055044.11	2	202265736	202303661	NOP58	NOP58 ribonucleoprotein [Source:HGNC Symbol;Acc:HGNC:29926]	protein_coding	3269.65	-0.406635	0.0720563	-5.64331	1.66816e-08	6.00673e-07	0.754381
ENSG00000116005.12	2	70257386	70281185	PCYOX1	prenylcysteine oxidase 1 [Source:HGNC Symbol;Acc:HGNC:20588]	protein_coding	1887.02	0.446843	0.0792651	5.63733	1.72709e-08	6.20199e-07	1.36305
ENSG00000177600.9	11	809965	812880	RPLP2	ribosomal protein lateral stalk subunit P2 [Source:HGNC Symbol;Acc:HGNC:10377]	protein_coding	11823.8	-0.267193	0.047429	-5.63353	1.76561e-08	6.32309e-07	0.830935
ENSG00000007062.12	4	15963076	16084378	PROM1	prominin 1 [Source:HGNC Symbol;Acc:HGNC:9454]	protein_coding	2652.63	0.471682	0.0838357	5.62627	1.84152e-08	6.57706e-07	1.38673
ENSG00000101220.18	20	3753508	3767781	C20orf27	chromosome 20 open reading frame 27 [Source:HGNC Symbol;Acc:HGNC:15873]	protein_coding	1868.04	-0.383589	0.0682079	-5.62382	1.8678e-08	6.65292e-07	0.766528
ENSG00000274512.5	17	37977972	37989048	TBC1D3L	TBC1 domain family member 3L [Source:HGNC Symbol;Acc:HGNC:51246]	protein_coding	761.511	0.654427	0.117002	5.59331	2.22779e-08	7.91374e-07	1.57399
ENSG00000142102.16	11	289126	296107	PGGHG	protein-glucosylgalactosylhydroxylysine glucosidase [Source:HGNC Symbol;Acc:HGNC:26210]	protein_coding	1948.94	0.471006	0.0844238	5.57907	2.41814e-08	8.55457e-07	1.38608
ENSG00000113916.18	3	187721377	187745725	BCL6	BCL6 transcription repressor [Source:HGNC Symbol;Acc:HGNC:1001]	protein_coding	1134.65	0.779566	0.139736	5.57885	2.42117e-08	8.55457e-07	1.71661
ENSG00000077454.16	7	100574011	100586129	LRCH4	leucine rich repeats and calponin homology domain containing 4 [Source:HGNC Symbol;Acc:HGNC:6691]	protein_coding	1831.41	0.509727	0.091432	5.57493	2.47629e-08	8.72596e-07	1.42378
ENSG00000188549.12	15	40331452	40340967	CCDC9B	coiled-coil domain containing 9B [Source:HGNC Symbol;Acc:HGNC:33488]	protein_coding	628.01	0.817109	0.146631	5.57255	2.51039e-08	8.82252e-07	1.76187
ENSG00000091483.7	1	241497603	241519755	FH	fumarate hydratase [Source:HGNC Symbol;Acc:HGNC:3700]	protein_coding	1749.11	-0.358674	0.0643853	-5.57075	2.53649e-08	8.89054e-07	0.779881
ENSG00000101665.9	18	48919853	48952052	SMAD7	SMAD family member 7 [Source:HGNC Symbol;Acc:HGNC:6773]	protein_coding	630.491	0.88642	0.15918	5.56865	2.56714e-08	8.9741e-07	1.84858
ENSG00000128050.9	4	56435741	56464578	PAICS	phosphoribosylaminoimidazole carboxylase and phosphoribosylaminoimidazolesuccinocarboxamide synthase [Source:HGNC Symbol;Acc:HGNC:8587]	protein_coding	4494.36	-0.355204	0.063811	-5.5665	2.5991e-08	9.06178e-07	0.781759
ENSG00000172366.20	16	636817	648474	MCRIP2	MAPK regulated corepressor interacting protein 2 [Source:HGNC Symbol;Acc:HGNC:14142]	protein_coding	1266.6	-0.579191	0.104272	-5.5546	2.78244e-08	9.67539e-07	0.669339
ENSG00000006625.18	7	30496621	30504841	GGCT	gamma-glutamylcyclotransferase [Source:HGNC Symbol;Acc:HGNC:21705]	protein_coding	2006.71	-0.422093	0.0760375	-5.55112	2.83838e-08	9.84397e-07	0.746341
ENSG00000196262.15	7	44796680	44824564	PPIA	peptidylprolyl isomerase A [Source:HGNC Symbol;Acc:HGNC:9253]	protein_coding	37999.2	-0.185387	0.0334551	-5.54138	3.00091e-08	1.03587e-06	0.879413
ENSG00000174748.22	3	23916591	23924374	RPL15	ribosomal protein L15 [Source:HGNC Symbol;Acc:HGNC:10306]	protein_coding	16875.4	-0.196552	0.0354705	-5.54129	3.00252e-08	1.03587e-06	0.872634
ENSG00000184564.11	13	85792790	85806683	SLITRK6	SLIT and NTRK like family member 6 [Source:HGNC Symbol;Acc:HGNC:23503]	protein_coding	347.064	1.06364	0.192022	5.53918	3.03895e-08	1.0457e-06	2.0902
ENSG00000184381.20	22	38111495	38214778	PLA2G6	phospholipase A2 group VI [Source:HGNC Symbol;Acc:HGNC:9039]	protein_coding	456.678	1.17552	0.21252	5.53131	3.1784e-08	1.09084e-06	2.25874
ENSG00000114767.7	3	51933429	51941904	RRP9	ribosomal RNA processing 9, U3 small nucleolar RNA binding protein [Source:HGNC Symbol;Acc:HGNC:16829]	protein_coding	822.494	-0.561907	0.101667	-5.52692	3.25896e-08	1.11558e-06	0.677406
ENSG00000239264.9	6	7881517	7910788	TXNDC5	thioredoxin domain containing 5 [Source:HGNC Symbol;Acc:HGNC:21073]	protein_coding	7126.38	0.185926	0.0336916	5.51846	3.41984e-08	1.16762e-06	1.13755
ENSG00000221978.12	1	1385711	1399335	CCNL2	cyclin L2 [Source:HGNC Symbol;Acc:HGNC:20570]	protein_coding	5736.45	0.21034	0.0381781	5.50946	3.59943e-08	1.22576e-06	1.15696
ENSG00000198712.1	MT	7586	8269	MT-CO2	mitochondrially encoded cytochrome c oxidase II [Source:HGNC Symbol;Acc:HGNC:7421]	protein_coding	184853	0.205372	0.0372799	5.50892	3.61045e-08	1.22634e-06	1.15298
ENSG00000116001.17	2	70209444	70248660	TIA1	TIA1 cytotoxic granule associated RNA binding protein [Source:HGNC Symbol;Acc:HGNC:11802]	protein_coding	1296.26	0.538631	0.0978209	5.5063	3.66457e-08	1.24152e-06	1.45259
ENSG00000116852.15	1	200969390	201023714	KIF21B	kinesin family member 21B [Source:HGNC Symbol;Acc:HGNC:29442]	protein_coding	321.96	-0.896291	0.162892	-5.50235	3.74755e-08	1.26529e-06	0.537266
ENSG00000173660.12	1	46303698	46316776	UQCRH	ubiquinol-cytochrome c reductase hinge protein [Source:HGNC Symbol;Acc:HGNC:12590]	protein_coding	4109.71	-0.249418	0.0453324	-5.50198	3.75555e-08	1.26529e-06	0.841236
ENSG00000168765.17	1	109656099	109674836	GSTM4	glutathione S-transferase mu 4 [Source:HGNC Symbol;Acc:HGNC:4636]	protein_coding	1451.62	-0.603504	0.109696	-5.5016	3.76352e-08	1.26529e-06	0.658154
ENSG00000085117.12	11	44564427	44620358	CD82	CD82 molecule [Source:HGNC Symbol;Acc:HGNC:6210]	protein_coding	898.57	0.526973	0.0958308	5.499	3.8195e-08	1.28084e-06	1.4409
ENSG00000242372.9	20	35278907	35284985	EIF6	eukaryotic translation initiation factor 6 [Source:HGNC Symbol;Acc:HGNC:6159]	protein_coding	4797.08	-0.288464	0.0525103	-5.49348	3.94085e-08	1.31818e-06	0.818773
ENSG00000076108.12	12	56595596	56636816	BAZ2A	bromodomain adjacent to zinc finger domain 2A [Source:HGNC Symbol;Acc:HGNC:962]	protein_coding	1929.93	0.513367	0.0935077	5.49011	4.01695e-08	1.34017e-06	1.42738
ENSG00000135111.16	12	114670255	114684175	TBX3	T-box transcription factor 3 [Source:HGNC Symbol;Acc:HGNC:11602]	protein_coding	3910.32	0.467398	0.0851414	5.48967	4.02692e-08	1.34017e-06	1.38261
ENSG00000102316.17	X	54807599	54816015	MAGED2	MAGE family member D2 [Source:HGNC Symbol;Acc:HGNC:16353]	protein_coding	1070.96	0.497464	0.0906657	5.4868	4.0928e-08	1.35867e-06	1.41173
ENSG00000144320.14	2	175923882	176002839	LNPK	lunapark, ER junction formation factor [Source:HGNC Symbol;Acc:HGNC:21610]	protein_coding	696.508	1.48053	0.270336	5.47663	4.33503e-08	1.43546e-06	2.79051
ENSG00000132716.19	1	160215715	160262549	DCAF8	DDB1 and CUL4 associated factor 8 [Source:HGNC Symbol;Acc:HGNC:24891]	protein_coding	1887.65	0.40618	0.0742407	5.47112	4.47209e-08	1.47713e-06	1.32517
ENSG00000188807.13	1	9588911	9614877	TMEM201	transmembrane protein 201 [Source:HGNC Symbol;Acc:HGNC:33719]	protein_coding	661.011	-0.611127	0.111756	-5.46839	4.54138e-08	1.49627e-06	0.654685
ENSG00000106153.13	7	56101573	56106476	CHCHD2	coiled-coil-helix-coiled-coil-helix domain containing 2 [Source:HGNC Symbol;Acc:HGNC:21645]	protein_coding	10454.1	-0.178931	0.0327258	-5.46757	4.56244e-08	1.49946e-06	0.883357
ENSG00000138430.16	2	174072447	174248599	OLA1	Obg like ATPase 1 [Source:HGNC Symbol;Acc:HGNC:28833]	protein_coding	2874.61	-0.290913	0.0532585	-5.46229	4.7003e-08	1.54093e-06	0.817384
ENSG00000121716.20	7	100352176	100367733	PILRB	paired immunoglobin like type 2 receptor beta [Source:HGNC Symbol;Acc:HGNC:18297]	protein_coding	1277.9	0.601268	0.110113	5.46048	4.74839e-08	1.55283e-06	1.51705
ENSG00000155561.15	7	135557917	135648757	NUP205	nucleoporin 205 [Source:HGNC Symbol;Acc:HGNC:18658]	protein_coding	2684.13	-0.430317	0.0789007	-5.4539	4.92758e-08	1.60744e-06	0.742099
ENSG00000170027.7	7	76326799	76358991	YWHAG	tyrosine 3-monooxygenase/tryptophan 5-monooxygenase activation protein gamma [Source:HGNC Symbol;Acc:HGNC:12852]	protein_coding	4533.56	-0.299086	0.0549375	-5.44411	5.20659e-08	1.69426e-06	0.812767
ENSG00000261236.8	8	144262045	144291438	BOP1	BOP1 ribosomal biogenesis factor [Source:HGNC Symbol;Acc:HGNC:15519]	protein_coding	3118.15	-0.480357	0.0882726	-5.44175	5.27596e-08	1.71261e-06	0.7168
ENSG00000168000.15	11	62690275	62709845	BSCL2	BSCL2 lipid droplet biogenesis associated, seipin [Source:HGNC Symbol;Acc:HGNC:15832]	protein_coding	714.596	-1.60611	0.295374	-5.43754	5.40199e-08	1.74921e-06	0.328483
ENSG00000197147.15	1	89524829	89597861	LRRC8B	leucine rich repeat containing 8 VRAC subunit B [Source:HGNC Symbol;Acc:HGNC:30692]	protein_coding	727.222	-0.559023	0.102858	-5.43489	5.48314e-08	1.76877e-06	0.678762
ENSG00000140545.15	15	88898683	88913381	MFGE8	milk fat globule EGF and factor V/VIII domain containing [Source:HGNC Symbol;Acc:HGNC:7036]	protein_coding	3364.25	0.451359	0.0830515	5.43469	5.48924e-08	1.76877e-06	1.36733
ENSG00000112245.12	6	63521746	63583436	PTP4A1	protein tyrosine phosphatase 4A1 [Source:HGNC Symbol;Acc:HGNC:9634]	protein_coding	1963.93	-0.690054	0.12703	-5.43223	5.56533e-08	1.78892e-06	0.619831
ENSG00000188229.6	9	137241287	137243707	TUBB4B	tubulin beta 4B class IVb [Source:HGNC Symbol;Acc:HGNC:20771]	protein_coding	11664.7	-0.236911	0.0436173	-5.43158	5.58571e-08	1.7911e-06	0.84856
ENSG00000164687.11	8	81280536	81284777	FABP5	fatty acid binding protein 5 [Source:HGNC Symbol;Acc:HGNC:3560]	protein_coding	846.715	-0.576752	0.1062	-5.43083	5.60923e-08	1.79427e-06	0.670471
ENSG00000181649.8	11	2928273	2929420	PHLDA2	pleckstrin homology like domain family A member 2 [Source:HGNC Symbol;Acc:HGNC:12385]	protein_coding	1069.32	-0.589365	0.108545	-5.42966	5.64606e-08	1.80104e-06	0.664635
ENSG00000163191.6	1	152032506	152047907	S100A11	S100 calcium binding protein A11 [Source:HGNC Symbol;Acc:HGNC:10488]	protein_coding	6163.98	-0.244387	0.0450126	-5.42929	5.65773e-08	1.80104e-06	0.844175
ENSG00000213585.11	5	133971871	134004975	VDAC1	voltage dependent anion channel 1 [Source:HGNC Symbol;Acc:HGNC:12669]	protein_coding	6153.91	-0.311154	0.0573319	-5.42724	5.72309e-08	1.81746e-06	0.805997
ENSG00000166224.17	10	70815948	70881184	SGPL1	sphingosine-1-phosphate lyase 1 [Source:HGNC Symbol;Acc:HGNC:10817]	protein_coding	4659.96	0.304633	0.0561669	5.42371	5.83731e-08	1.84928e-06	1.2351
ENSG00000126351.13	17	40058290	40093867	THRA	thyroid hormone receptor alpha [Source:HGNC Symbol;Acc:HGNC:11796]	protein_coding	1267.46	0.414404	0.0764727	5.41898	5.99412e-08	1.8944e-06	1.33275
ENSG00000130589.16	20	63558086	63574239	HELZ2	helicase with zinc finger 2 [Source:HGNC Symbol;Acc:HGNC:30021]	protein_coding	1779.83	0.586522	0.108375	5.41196	6.23389e-08	1.96547e-06	1.50162
ENSG00000274070.2	7	74964705	75031528	CASTOR2	cytosolic arginine sensor for mTORC1 subunit 2 [Source:HGNC Symbol;Acc:HGNC:37073]	protein_coding	1612.93	0.439348	0.0811994	5.41073	6.2769e-08	1.97193e-06	1.35599
ENSG00000112306.8	6	132814569	132817564	RPS12	ribosomal protein S12 [Source:HGNC Symbol;Acc:HGNC:10385]	protein_coding	13177.9	-0.209857	0.0387868	-5.41052	6.28433e-08	1.97193e-06	0.864623
ENSG00000152661.9	6	121435595	121449727	GJA1	gap junction protein alpha 1 [Source:HGNC Symbol;Acc:HGNC:4274]	protein_coding	1171.36	-0.487355	0.0901044	-5.40878	6.34554e-08	1.98641e-06	0.713332
ENSG00000168653.11	1	39026318	39034636	NDUFS5	NADH:ubiquinone oxidoreductase subunit S5 [Source:HGNC Symbol;Acc:HGNC:7712]	protein_coding	3847.48	-0.254891	0.0471817	-5.40234	6.57775e-08	2.05422e-06	0.83805
ENSG00000149925.22	16	30064164	30070457	ALDOA	aldolase, fructose-bisphosphate A [Source:HGNC Symbol;Acc:HGNC:414]	protein_coding	17674.7	-0.283716	0.0525456	-5.39943	6.68538e-08	2.0829e-06	0.821472
ENSG00000183527.12	21	39174769	39183488	PSMG1	proteasome assembly chaperone 1 [Source:HGNC Symbol;Acc:HGNC:3043]	protein_coding	725.958	-0.521082	0.0966113	-5.39359	6.90637e-08	2.14667e-06	0.696849
ENSG00000104904.12	19	2269509	2273490	OAZ1	ornithine decarboxylase antizyme 1 [Source:HGNC Symbol;Acc:HGNC:8095]	protein_coding	7863.41	-0.273025	0.0507413	-5.38071	7.41918e-08	2.28923e-06	0.827583
ENSG00000179912.20	12	57253762	57431005	R3HDM2	R3H domain containing 2 [Source:HGNC Symbol;Acc:HGNC:29167]	protein_coding	870.84	1.20633	0.22421	5.38034	7.43449e-08	2.28923e-06	2.30749
ENSG00000165507.9	10	44970981	44978809	DEPP1	DEPP1 autophagy regulator [Source:HGNC Symbol;Acc:HGNC:23355]	protein_coding	47.0345	2.77762	0.516531	5.37745	7.55498e-08	2.32091e-06	6.85719
ENSG00000108375.13	17	58353676	58417595	RNF43	ring finger protein 43 [Source:HGNC Symbol;Acc:HGNC:18505]	protein_coding	5990.87	0.216498	0.0402734	5.37571	7.62836e-08	2.338e-06	1.16191
ENSG00000160789.23	1	156082573	156140081	LMNA	lamin A/C [Source:HGNC Symbol;Acc:HGNC:6636]	protein_coding	18149	-0.201219	0.0375242	-5.36238	8.21337e-08	2.50649e-06	0.869815
ENSG00000143314.12	1	156737303	156741590	MRPL24	mitochondrial ribosomal protein L24 [Source:HGNC Symbol;Acc:HGNC:14037]	protein_coding	1053.24	-0.473039	0.0882153	-5.36232	8.21611e-08	2.50649e-06	0.720446
ENSG00000163468.15	1	156308968	156367873	CCT3	chaperonin containing TCP1 subunit 3 [Source:HGNC Symbol;Acc:HGNC:1616]	protein_coding	6790.66	-0.22711	0.0424413	-5.35116	8.7394e-08	2.65893e-06	0.854344
ENSG00000185088.14	15	63125872	63158021	RPS27L	ribosomal protein S27 like [Source:HGNC Symbol;Acc:HGNC:18476]	protein_coding	4887.93	-0.286448	0.0535987	-5.3443	9.07664e-08	2.74661e-06	0.819918
ENSG00000124151.19	20	47501887	47656877	NCOA3	nuclear receptor coactivator 3 [Source:HGNC Symbol;Acc:HGNC:7670]	protein_coding	1264.58	0.400173	0.0748832	5.34396	9.09381e-08	2.74661e-06	1.31967
ENSG00000143375.15	1	151510510	151538692	CGN	cingulin [Source:HGNC Symbol;Acc:HGNC:17429]	protein_coding	1360.13	0.647018	0.121082	5.34363	9.11048e-08	2.74661e-06	1.56593
ENSG00000182809.11	14	105472962	105480162	CRIP2	cysteine rich protein 2 [Source:HGNC Symbol;Acc:HGNC:2361]	protein_coding	500.98	0.779816	0.145944	5.34327	9.12829e-08	2.74661e-06	1.71691
ENSG00000159593.15	16	66802875	66873256	NAE1	NEDD8 activating enzyme E1 subunit 1 [Source:HGNC Symbol;Acc:HGNC:621]	protein_coding	1430.67	-0.525363	0.0983493	-5.34181	9.20219e-08	2.76254e-06	0.694784
ENSG00000136848.17	9	121567057	121785530	DAB2IP	DAB2 interacting protein [Source:HGNC Symbol;Acc:HGNC:17294]	protein_coding	2668.27	0.412197	0.0772032	5.33913	9.33956e-08	2.79741e-06	1.33071
ENSG00000177169.10	12	131894622	131923150	ULK1	unc-51 like autophagy activating kinase 1 [Source:HGNC Symbol;Acc:HGNC:12558]	protein_coding	792.636	0.702943	0.131751	5.3354	9.5336e-08	2.84906e-06	1.62782
ENSG00000131469.15	17	42998273	43002959	RPL27	ribosomal protein L27 [Source:HGNC Symbol;Acc:HGNC:10328]	protein_coding	8812.49	-0.265398	0.0497499	-5.33465	9.57267e-08	2.85426e-06	0.831969
ENSG00000084652.16	1	32179675	32198285	TXLNA	taxilin alpha [Source:HGNC Symbol;Acc:HGNC:30685]	protein_coding	2550.72	-0.291033	0.0545903	-5.33123	9.75492e-08	2.90203e-06	0.817316
ENSG00000103254.10	16	720581	722590	ANTKMT	adenine nucleotide translocase lysine methyltransferase [Source:HGNC Symbol;Acc:HGNC:14152]	protein_coding	1112.17	-0.488786	0.0918041	-5.32423	1.01384e-07	3.00933e-06	0.712625
ENSG00000084623.12	1	32221077	32245397	EIF3I	eukaryotic translation initiation factor 3 subunit I [Source:HGNC Symbol;Acc:HGNC:3272]	protein_coding	5202.32	-0.246846	0.046457	-5.31343	1.07578e-07	3.18601e-06	0.842737
ENSG00000054654.19	14	63761899	64226433	SYNE2	spectrin repeat containing nuclear envelope protein 2 [Source:HGNC Symbol;Acc:HGNC:17084]	protein_coding	8088.79	0.185213	0.0348624	5.31268	1.08023e-07	3.19107e-06	1.13698
ENSG00000268104.3	X	116436606	116461458	SLC6A14	solute carrier family 6 member 14 [Source:HGNC Symbol;Acc:HGNC:11047]	protein_coding	1460.04	-0.745152	0.140268	-5.31233	1.08233e-07	3.19107e-06	0.596605
ENSG00000112081.17	6	36594353	36605600	SRSF3	serine and arginine rich splicing factor 3 [Source:HGNC Symbol;Acc:HGNC:10785]	protein_coding	7272.34	-0.205031	0.0386521	-5.30452	1.12971e-07	3.32332e-06	0.86752
ENSG00000074800.16	1	8861000	8879190	ENO1	enolase 1 [Source:HGNC Symbol;Acc:HGNC:3350]	protein_coding	21645.3	-0.208422	0.0393339	-5.29878	1.16579e-07	3.42182e-06	0.865484
ENSG00000125166.13	16	58707131	58734342	GOT2	glutamic-oxaloacetic transaminase 2 [Source:HGNC Symbol;Acc:HGNC:4433]	protein_coding	5075.98	-0.251755	0.0475574	-5.2937	1.19867e-07	3.5105e-06	0.839874
ENSG00000116044.16	2	177227595	177392697	NFE2L2	nuclear factor, erythroid 2 like 2 [Source:HGNC Symbol;Acc:HGNC:7782]	protein_coding	4223.55	0.239181	0.0452296	5.28816	1.23556e-07	3.61051e-06	1.18032
ENSG00000158417.11	2	99337371	99401326	EIF5B	eukaryotic translation initiation factor 5B [Source:HGNC Symbol;Acc:HGNC:30793]	protein_coding	4892.4	-0.306374	0.0579882	-5.28338	1.26819e-07	3.69767e-06	0.808672
ENSG00000172478.18	2	240886048	240896889	MAB21L4	mab-21 like 4 [Source:HGNC Symbol;Acc:HGNC:26216]	protein_coding	273.269	0.882613	0.16711	5.28163	1.28038e-07	3.72498e-06	1.84371
ENSG00000175063.17	20	45812576	45816957	UBE2C	ubiquitin conjugating enzyme E2 C [Source:HGNC Symbol;Acc:HGNC:15937]	protein_coding	1766.51	-0.401424	0.0760966	-5.2752	1.32615e-07	3.84962e-06	0.75711
ENSG00000261740.6	16	29443230	29454651	BOLA2-SMG1P6	BOLA2-SMG1P6 readthrough [Source:HGNC Symbol;Acc:HGNC:53563]	protein_coding	1051.04	-0.507435	0.0963488	-5.26665	1.38939e-07	4.02434e-06	0.703472
ENSG00000077348.9	19	41386374	41397359	EXOSC5	exosome component 5 [Source:HGNC Symbol;Acc:HGNC:24662]	protein_coding	1029.05	-0.450945	0.0858251	-5.25424	1.4864e-07	4.2959e-06	0.731563
ENSG00000170581.14	12	56341597	56360167	STAT2	signal transducer and activator of transcription 2 [Source:HGNC Symbol;Acc:HGNC:11363]	protein_coding	1029.71	0.566477	0.108	5.24515	1.56155e-07	4.50232e-06	1.4809
ENSG00000052749.14	10	97356358	97426076	RRP12	ribosomal RNA processing 12 homolog [Source:HGNC Symbol;Acc:HGNC:29100]	protein_coding	1456.79	-0.395128	0.0753373	-5.24478	1.56466e-07	4.50232e-06	0.760422
ENSG00000145220.14	4	4267701	4290154	LYAR	Ly1 antibody reactive [Source:HGNC Symbol;Acc:HGNC:26021]	protein_coding	749.315	-0.593116	0.113208	-5.23915	1.61319e-07	4.63186e-06	0.66291
ENSG00000109819.9	4	23755041	23904089	PPARGC1A	PPARG coactivator 1 alpha [Source:HGNC Symbol;Acc:HGNC:9237]	protein_coding	1210.32	-0.640678	0.12234	-5.23687	1.6332e-07	4.66897e-06	0.641412
ENSG00000126016.16	X	112774503	112840889	AMOT	angiomotin [Source:HGNC Symbol;Acc:HGNC:17810]	protein_coding	534.327	0.578676	0.11061	5.23168	1.67973e-07	4.79159e-06	1.49348
ENSG00000137497.18	11	72002864	72080693	NUMA1	nuclear mitotic apparatus protein 1 [Source:HGNC Symbol;Acc:HGNC:8059]	protein_coding	9090.83	0.436482	0.0835101	5.2267	1.72567e-07	4.912e-06	1.3533
ENSG00000186806.5	19	51331536	51342124	VSIG10L	V-set and immunoglobulin domain containing 10 like [Source:HGNC Symbol;Acc:HGNC:27111]	protein_coding	554.228	0.64712	0.123828	5.22597	1.73242e-07	4.92061e-06	1.56604
ENSG00000168763.16	2	96816245	96835382	CNNM3	cyclin and CBS domain divalent metal cation transport mediator 3 [Source:HGNC Symbol;Acc:HGNC:104]	protein_coding	1363.55	0.432873	0.0828821	5.22276	1.76279e-07	4.99609e-06	1.34992
ENSG00000166557.14	15	79311112	79427432	TMED3	transmembrane p24 trafficking protein 3 [Source:HGNC Symbol;Acc:HGNC:28889]	protein_coding	2697.49	-0.287944	0.0551431	-5.22176	1.77226e-07	5.01215e-06	0.819068
ENSG00000153048.11	16	8852942	8869012	CARHSP1	calcium regulated heat stable protein 1 [Source:HGNC Symbol;Acc:HGNC:17150]	protein_coding	1652.84	0.496834	0.0953264	5.21193	1.86884e-07	5.27397e-06	1.41111
ENSG00000013275.8	19	39971165	39981764	PSMC4	proteasome 26S subunit, ATPase 4 [Source:HGNC Symbol;Acc:HGNC:9551]	protein_coding	3951.29	-0.245663	0.0471492	-5.21034	1.88496e-07	5.3081e-06	0.843428
ENSG00000167775.11	19	8302127	8308358	CD320	CD320 molecule [Source:HGNC Symbol;Acc:HGNC:16692]	protein_coding	2411.82	-0.448382	0.0860695	-5.20953	1.8932e-07	5.31994e-06	0.732865
ENSG00000196139.14	10	5035354	5107686	AKR1C3	aldo-keto reductase family 1 member C3 [Source:HGNC Symbol;Acc:HGNC:386]	protein_coding	1121.76	0.427013	0.0820203	5.20618	1.92764e-07	5.40518e-06	1.34445
ENSG00000106070.20	7	50590063	50793462	GRB10	growth factor receptor bound protein 10 [Source:HGNC Symbol;Acc:HGNC:4564]	protein_coding	765.699	-0.589654	0.113288	-5.2049	1.94106e-07	5.41975e-06	0.664502
ENSG00000130706.13	20	62302093	62308862	ADRM1	adhesion regulating molecule 1 [Source:HGNC Symbol;Acc:HGNC:15759]	protein_coding	3223.51	-0.275706	0.0529818	-5.20378	1.95271e-07	5.44075e-06	0.826046
ENSG00000231925.12	6	33299694	33314387	TAPBP	TAP binding protein [Source:HGNC Symbol;Acc:HGNC:11566]	protein_coding	2685.15	0.27723	0.0533269	5.19869	2.00697e-07	5.58012e-06	1.21187
ENSG00000184983.11	22	42085526	42090884	NDUFA6	NADH:ubiquinone oxidoreductase subunit A6 [Source:HGNC Symbol;Acc:HGNC:7690]	protein_coding	1468.55	-0.377381	0.072603	-5.19787	2.0159e-07	5.59316e-06	0.769834
ENSG00000158321.18	7	69598296	70793506	AUTS2	activator of transcription and developmental regulator AUTS2 [Source:HGNC Symbol;Acc:HGNC:14262]	protein_coding	1689.21	0.544235	0.104875	5.18935	2.11032e-07	5.84284e-06	1.45825
ENSG00000162783.11	1	181088700	181092900	IER5	immediate early response 5 [Source:HGNC Symbol;Acc:HGNC:5393]	protein_coding	1440.97	-0.436901	0.0843719	-5.17828	2.23939e-07	6.18719e-06	0.738719
ENSG00000214021.16	3	9808086	9855138	TTLL3	tubulin tyrosine ligase like 3 [Source:HGNC Symbol;Acc:HGNC:24483]	protein_coding	672.208	0.761569	0.147342	5.16872	2.35702e-07	6.49856e-06	1.69533
ENSG00000107223.13	9	136862119	136866308	EDF1	endothelial differentiation related factor 1 [Source:HGNC Symbol;Acc:HGNC:3164]	protein_coding	4199.29	-0.255317	0.0494395	-5.16424	2.4142e-07	6.64232e-06	0.837803
ENSG00000101608.13	18	3247481	3256236	MYL12A	myosin light chain 12A [Source:HGNC Symbol;Acc:HGNC:16701]	protein_coding	3425.87	-0.323573	0.0627913	-5.15315	2.56144e-07	7.01813e-06	0.799088
ENSG00000124920.14	11	61752636	61788518	MYRF	myelin regulatory factor [Source:HGNC Symbol;Acc:HGNC:1181]	protein_coding	2502.61	0.36341	0.0706148	5.14637	2.65571e-07	7.26134e-06	1.28646
ENSG00000110958.16	12	56663341	56688408	PTGES3	prostaglandin E synthase 3 [Source:HGNC Symbol;Acc:HGNC:16049]	protein_coding	7631.73	-0.331377	0.0644106	-5.14476	2.6787e-07	7.30902e-06	0.794778
ENSG00000143256.5	1	161100556	161118055	PFDN2	prefoldin subunit 2 [Source:HGNC Symbol;Acc:HGNC:8867]	protein_coding	1061	-0.494349	0.0961047	-5.14386	2.69153e-07	7.32405e-06	0.709882
ENSG00000173702.7	3	124905442	124953819	MUC13	mucin 13, cell surface associated [Source:HGNC Symbol;Acc:HGNC:7511]	protein_coding	2118.03	-0.30562	0.0594176	-5.14359	2.69532e-07	7.32405e-06	0.809094
ENSG00000157227.14	14	22836560	22849041	MMP14	matrix metallopeptidase 14 [Source:HGNC Symbol;Acc:HGNC:7160]	protein_coding	3063.05	0.422541	0.0824326	5.1259	2.96125e-07	8.03011e-06	1.34029
ENSG00000167522.16	16	89267630	89490561	ANKRD11	ankyrin repeat domain 11 [Source:HGNC Symbol;Acc:HGNC:21316]	protein_coding	5685.89	-0.373081	0.0730287	-5.10869	3.24397e-07	8.76071e-06	0.772132
ENSG00000092201.10	14	21351476	21384019	SUPT16H	SPT16 homolog, facilitates chromatin remodeling subunit [Source:HGNC Symbol;Acc:HGNC:11465]	protein_coding	4027.87	-0.226559	0.0443547	-5.10789	3.25768e-07	8.77974e-06	0.854671
ENSG00000168264.11	1	234604269	234610178	IRF2BP2	interferon regulatory factor 2 binding protein 2 [Source:HGNC Symbol;Acc:HGNC:21729]	protein_coding	7326.44	0.401627	0.0787837	5.09784	3.43555e-07	9.227e-06	1.321
ENSG00000160223.17	21	44217014	44240966	ICOSLG	inducible T cell costimulator ligand [Source:HGNC Symbol;Acc:HGNC:17087]	protein_coding	745.879	-0.535885	0.105123	-5.09772	3.43763e-07	9.227e-06	0.689735
ENSG00000164938.14	8	94925972	94949378	TP53INP1	tumor protein p53 inducible nuclear protein 1 [Source:HGNC Symbol;Acc:HGNC:18022]	protein_coding	427.477	0.833432	0.163556	5.09569	3.4748e-07	9.30779e-06	1.78192
ENSG00000155304.6	21	14371115	14383484	HSPA13	heat shock protein family A (Hsp70) member 13 [Source:HGNC Symbol;Acc:HGNC:11375]	protein_coding	592.422	-0.71638	0.140781	-5.08862	3.60681e-07	9.63495e-06	0.608623
ENSG00000103966.11	15	41895933	41972557	EHD4	EH domain containing 4 [Source:HGNC Symbol;Acc:HGNC:3245]	protein_coding	1401.1	-0.433196	0.0851346	-5.08837	3.61155e-07	9.63495e-06	0.740619
ENSG00000102996.5	16	58025754	58046901	MMP15	matrix metallopeptidase 15 [Source:HGNC Symbol;Acc:HGNC:7161]	protein_coding	3626.11	-0.316969	0.062321	-5.08607	3.6555e-07	9.73249e-06	0.802754
ENSG00000136813.14	9	111360692	111484745	ECPAS	Ecm29 proteasome adaptor and scaffold [Source:HGNC Symbol;Acc:HGNC:29020]	protein_coding	2385.82	-0.458207	0.090128	-5.08395	3.69656e-07	9.82198e-06	0.727891
ENSG00000196517.13	1	43991500	44031467	SLC6A9	solute carrier family 6 member 9 [Source:HGNC Symbol;Acc:HGNC:11056]	protein_coding	442.204	-0.941217	0.18527	-5.08024	3.76965e-07	9.99601e-06	0.520793
ENSG00000001036.14	6	143494812	143511720	FUCA2	alpha-L-fucosidase 2 [Source:HGNC Symbol;Acc:HGNC:4008]	protein_coding	2385.72	-0.371038	0.0730456	-5.07955	3.78333e-07	1.00122e-05	0.773226
ENSG00000166888.12	12	57095408	57132139	STAT6	signal transducer and activator of transcription 6 [Source:HGNC Symbol;Acc:HGNC:11368]	protein_coding	2699.25	0.413909	0.0816399	5.06993	3.97954e-07	1.05103e-05	1.33229
ENSG00000176986.16	10	73744372	73772161	SEC24C	SEC24 homolog C, COPII coat complex component [Source:HGNC Symbol;Acc:HGNC:10705]	protein_coding	2338.99	0.343754	0.0679142	5.06159	4.15784e-07	1.09592e-05	1.26905
ENSG00000105443.15	19	48469208	48482314	CYTH2	cytohesin 2 [Source:HGNC Symbol;Acc:HGNC:9502]	protein_coding	3300.81	0.482016	0.0952786	5.05901	4.2143e-07	1.10859e-05	1.39669
ENSG00000142089.17	11	319676	329475	IFITM3	interferon induced transmembrane protein 3 [Source:HGNC Symbol;Acc:HGNC:5414]	protein_coding	5920.04	-0.38044	0.0753085	-5.05175	4.37787e-07	1.14932e-05	0.768203
ENSG00000165244.7	9	96385941	96418370	ZNF367	zinc finger protein 367 [Source:HGNC Symbol;Acc:HGNC:18320]	protein_coding	559.473	-0.6298	0.124799	-5.04652	4.49941e-07	1.17888e-05	0.646266
ENSG00000271303.2	20	646615	653200	SRXN1	sulfiredoxin 1 [Source:HGNC Symbol;Acc:HGNC:16132]	protein_coding	1997.38	-0.311333	0.0617023	-5.04573	4.51786e-07	1.18137e-05	0.805897
ENSG00000090520.12	3	186567403	186585800	DNAJB11	DnaJ heat shock protein family (Hsp40) member B11 [Source:HGNC Symbol;Acc:HGNC:14889]	protein_coding	2705.75	-0.438423	0.0869677	-5.04121	4.62591e-07	1.20723e-05	0.737941
ENSG00000166803.14	15	64364304	64387687	PCLAF	PCNA clamp associated factor [Source:HGNC Symbol;Acc:HGNC:28961]	protein_coding	1413.83	-0.40326	0.0800457	-5.03787	4.70735e-07	1.22605e-05	0.756148
ENSG00000178952.11	16	28842411	28846348	TUFM	Tu translation elongation factor, mitochondrial [Source:HGNC Symbol;Acc:HGNC:12420]	protein_coding	6275.8	-0.246406	0.0489307	-5.03581	4.75834e-07	1.23689e-05	0.842994
ENSG00000005100.13	17	5440917	5468982	DHX33	DEAH-box helicase 33 [Source:HGNC Symbol;Acc:HGNC:16718]	protein_coding	1276.99	-0.419326	0.0833817	-5.02899	4.93058e-07	1.27914e-05	0.747774
ENSG00000266028.7	1	206203345	206464443	SRGAP2	SLIT-ROBO Rho GTPase activating protein 2 [Source:HGNC Symbol;Acc:HGNC:19751]	protein_coding	671.306	0.904508	0.179915	5.02741	4.97141e-07	1.28719e-05	1.87191
ENSG00000184110.15	16	28688558	28735727	EIF3C	eukaryotic translation initiation factor 3 subunit C [Source:HGNC Symbol;Acc:HGNC:3279]	protein_coding	9394.76	-0.31844	0.0633848	-5.02391	5.06299e-07	1.30834e-05	0.801937
ENSG00000189339.12	1	1659529	1692795	SLC35E2B	solute carrier family 35 member E2B [Source:HGNC Symbol;Acc:HGNC:33941]	protein_coding	1848.28	0.3511	0.0698913	5.02352	5.07334e-07	1.30844e-05	1.27553
ENSG00000124767.7	6	38675925	38703145	GLO1	glyoxalase I [Source:HGNC Symbol;Acc:HGNC:4323]	protein_coding	3087.8	-0.403458	0.0803252	-5.02281	5.09207e-07	1.31071e-05	0.756044
ENSG00000121966.7	2	136114349	136118149	CXCR4	C-X-C motif chemokine receptor 4 [Source:HGNC Symbol;Acc:HGNC:2561]	protein_coding	1782.63	-0.323836	0.0645094	-5.01998	5.16772e-07	1.32759e-05	0.798943
ENSG00000257923.12	7	101815904	102283958	CUX1	cut like homeobox 1 [Source:HGNC Symbol;Acc:HGNC:2557]	protein_coding	3296.91	-0.271893	0.0541708	-5.01918	5.18933e-07	1.33055e-05	0.828232
ENSG00000132824.14	20	44496221	44522085	SERINC3	serine incorporator 3 [Source:HGNC Symbol;Acc:HGNC:11699]	protein_coding	3319.11	0.322918	0.064529	5.00424	5.60827e-07	1.43517e-05	1.25086
ENSG00000126457.22	19	49675786	49689029	PRMT1	protein arginine methyltransferase 1 [Source:HGNC Symbol;Acc:HGNC:5187]	protein_coding	5264.76	-0.283297	0.0566293	-5.00266	5.65436e-07	1.44416e-05	0.821711
ENSG00000121039.10	8	73294602	73325281	RDH10	retinol dehydrogenase 10 [Source:HGNC Symbol;Acc:HGNC:19975]	protein_coding	1211.06	0.557085	0.111533	4.9948	5.88959e-07	1.50133e-05	1.47129
ENSG00000086232.13	7	6022247	6059175	EIF2AK1	eukaryotic translation initiation factor 2 alpha kinase 1 [Source:HGNC Symbol;Acc:HGNC:24921]	protein_coding	4526.71	0.339727	0.0680706	4.9908	6.01291e-07	1.52981e-05	1.26552
ENSG00000198918.8	X	119786504	119791630	RPL39	ribosomal protein L39 [Source:HGNC Symbol;Acc:HGNC:10350]	protein_coding	7653.5	-0.315359	0.0631985	-4.98999	6.03839e-07	1.53333e-05	0.803651
ENSG00000247626.5	2	197705369	197708395	MARS2	methionyl-tRNA synthetase 2, mitochondrial [Source:HGNC Symbol;Acc:HGNC:25133]	protein_coding	433.27	-0.667872	0.133915	-4.98727	6.12391e-07	1.55206e-05	0.629434
ENSG00000143850.16	1	204218853	204377665	PLEKHA6	pleckstrin homology domain containing A6 [Source:HGNC Symbol;Acc:HGNC:17053]	protein_coding	1489.37	0.584104	0.117165	4.98529	6.18676e-07	1.56498e-05	1.49911
ENSG00000164056.11	4	123396795	123403760	SPRY1	sprouty RTK signaling antagonist 1 [Source:HGNC Symbol;Acc:HGNC:11269]	protein_coding	1395.5	0.409734	0.0822292	4.98283	6.266e-07	1.58199e-05	1.32844
ENSG00000145293.16	4	82430590	82461177	ENOPH1	enolase-phosphatase 1 [Source:HGNC Symbol;Acc:HGNC:24599]	protein_coding	1192.35	-0.468661	0.0940753	-4.98176	6.30074e-07	1.58771e-05	0.722635
ENSG00000109501.14	4	6269849	6303265	WFS1	wolframin ER transmembrane glycoprotein [Source:HGNC Symbol;Acc:HGNC:12762]	protein_coding	1939.15	0.491107	0.0986729	4.97712	6.45361e-07	1.62313e-05	1.40552
ENSG00000113460.13	5	34915677	34925996	BRIX1	biogenesis of ribosomes BRX1 [Source:HGNC Symbol;Acc:HGNC:24170]	protein_coding	1355.34	-0.355633	0.0715502	-4.9704	6.68148e-07	1.67724e-05	0.781527
ENSG00000120942.14	1	11273198	11296049	UBIAD1	UbiA prenyltransferase domain containing 1 [Source:HGNC Symbol;Acc:HGNC:30791]	protein_coding	510.352	-0.616958	0.124156	-4.96921	6.72247e-07	1.68432e-05	0.652044
ENSG00000247315.4	20	297570	300321	ZCCHC3	zinc finger CCHC-type containing 3 [Source:HGNC Symbol;Acc:HGNC:16230]	protein_coding	1150.6	-0.364156	0.073352	-4.9645	6.88771e-07	1.72132e-05	0.776923
ENSG00000125398.8	17	72121020	72126416	SOX9	SRY-box transcription factor 9 [Source:HGNC Symbol;Acc:HGNC:11204]	protein_coding	6785.45	0.184696	0.037205	4.96426	6.89624e-07	1.72132e-05	1.13658
ENSG00000149150.9	11	57484534	57515780	SLC43A1	solute carrier family 43 member 1 [Source:HGNC Symbol;Acc:HGNC:9225]	protein_coding	1011.19	-0.546317	0.110113	-4.96142	6.99804e-07	1.74342e-05	0.684766
ENSG00000172292.15	2	168456249	168775134	CERS6	ceramide synthase 6 [Source:HGNC Symbol;Acc:HGNC:23826]	protein_coding	2969.46	0.402936	0.0812363	4.96005	7.04747e-07	1.75243e-05	1.3222
ENSG00000179051.14	1	17406760	17439677	RCC2	regulator of chromosome condensation 2 [Source:HGNC Symbol;Acc:HGNC:30297]	protein_coding	9143.66	-0.18271	0.0368594	-4.95695	7.16083e-07	1.77726e-05	0.881046
ENSG00000005882.12	17	50094737	50112152	PDK2	pyruvate dehydrogenase kinase 2 [Source:HGNC Symbol;Acc:HGNC:8810]	protein_coding	578.265	0.58761	0.118562	4.95612	7.19136e-07	1.78148e-05	1.50276
ENSG00000161970.15	17	8377516	8383213	RPL26	ribosomal protein L26 [Source:HGNC Symbol;Acc:HGNC:10327]	protein_coding	12567.2	-0.270443	0.0545824	-4.95476	7.24204e-07	1.79067e-05	0.829065
ENSG00000167863.12	17	75038863	75046985	ATP5PD	ATP synthase peripheral stalk subunit d [Source:HGNC Symbol;Acc:HGNC:845]	protein_coding	2674.4	-0.243866	0.0492654	-4.95004	7.41972e-07	1.83117e-05	0.84448
ENSG00000164190.19	5	36876769	37066413	NIPBL	NIPBL cohesin loading factor [Source:HGNC Symbol;Acc:HGNC:28862]	protein_coding	1870.6	0.416116	0.0840898	4.94848	7.47962e-07	1.8425e-05	1.33433
ENSG00000198786.2	MT	12337	14148	MT-ND5	mitochondrially encoded NADH:ubiquinone oxidoreductase core subunit 5 [Source:HGNC Symbol;Acc:HGNC:7461]	protein_coding	134352	0.216911	0.0438429	4.94746	7.51877e-07	1.84869e-05	1.16224
ENSG00000197912.16	16	89490719	89557766	SPG7	SPG7 matrix AAA peptidase subunit, paraplegin [Source:HGNC Symbol;Acc:HGNC:11237]	protein_coding	2627.38	0.398106	0.0805251	4.94388	7.65839e-07	1.87951e-05	1.31778
ENSG00000140612.14	15	84669538	84716460	SEC11A	SEC11 homolog A, signal peptidase complex subunit [Source:HGNC Symbol;Acc:HGNC:17718]	protein_coding	3020.09	-0.264954	0.0536026	-4.94294	7.69524e-07	1.88505e-05	0.832225
ENSG00000085871.9	4	139665768	139740745	MGST2	microsomal glutathione S-transferase 2 [Source:HGNC Symbol;Acc:HGNC:7063]	protein_coding	1642.54	-0.315637	0.0638959	-4.93986	7.81794e-07	1.91155e-05	0.803496
ENSG00000127947.16	7	77537295	77640069	PTPN12	protein tyrosine phosphatase non-receptor type 12 [Source:HGNC Symbol;Acc:HGNC:9645]	protein_coding	3384.74	-0.512547	0.10378	-4.93879	7.86097e-07	1.91851e-05	0.700984
ENSG00000120690.16	13	40931924	41061440	ELF1	E74 like ETS transcription factor 1 [Source:HGNC Symbol;Acc:HGNC:3316]	protein_coding	818.616	0.62557	0.126682	4.9381	7.88861e-07	1.9217e-05	1.54282
ENSG00000090273.14	1	26900238	26946871	NUDC	nuclear distribution C, dynein complex regulator [Source:HGNC Symbol;Acc:HGNC:8045]	protein_coding	4208.1	-0.320221	0.0648621	-4.93696	7.93516e-07	1.92947e-05	0.800947
ENSG00000134313.16	2	8721081	8837630	KIDINS220	kinase D interacting substrate 220 [Source:HGNC Symbol;Acc:HGNC:29508]	protein_coding	924.12	0.47322	0.0958631	4.93642	7.95704e-07	1.93123e-05	1.3882
ENSG00000181666.18	19	37312837	37369365	ZNF875	zinc finger protein 875 [Source:HGNC Symbol;Acc:HGNC:4928]	protein_coding	1251.88	0.472806	0.0958531	4.93261	8.11364e-07	1.96562e-05	1.38781
ENSG00000142910.16	1	31576485	31587686	TINAGL1	tubulointerstitial nephritis antigen like 1 [Source:HGNC Symbol;Acc:HGNC:19168]	protein_coding	4809.53	-0.260548	0.0529445	-4.92116	8.60329e-07	2.08042e-05	0.834771
ENSG00000107485.18	10	8045378	8075198	GATA3	GATA binding protein 3 [Source:HGNC Symbol;Acc:HGNC:4172]	protein_coding	366.612	0.914968	0.186118	4.91606	8.83025e-07	2.12797e-05	1.88553
ENSG00000127616.19	19	10960932	11079426	SMARCA4	SWI/SNF related, matrix associated, actin dependent regulator of chromatin, subfamily a, member 4 [Source:HGNC Symbol;Acc:HGNC:11100]	protein_coding	3397.72	-0.5476	0.111391	-4.91602	8.83222e-07	2.12797e-05	0.684157
ENSG00000131558.15	7	133253073	134066589	EXOC4	exocyst complex component 4 [Source:HGNC Symbol;Acc:HGNC:30389]	protein_coding	1337.82	0.383651	0.0781742	4.90764	9.218e-07	2.21686e-05	1.30464
ENSG00000139629.16	12	51351247	51392867	GALNT6	polypeptide N-acetylgalactosaminyltransferase 6 [Source:HGNC Symbol;Acc:HGNC:4128]	protein_coding	4693.67	0.332627	0.06781	4.90528	9.32946e-07	2.23958e-05	1.2593
ENSG00000129493.15	14	31291788	31420550	HEATR5A	HEAT repeat containing 5A [Source:HGNC Symbol;Acc:HGNC:20276]	protein_coding	987.349	-0.643889	0.13135	-4.90208	9.48278e-07	2.27225e-05	0.639986
ENSG00000154767.15	3	14145147	14178621	XPC	XPC complex subunit, DNA damage recognition and repair factor [Source:HGNC Symbol;Acc:HGNC:12816]	protein_coding	1277.93	0.394643	0.0805825	4.89737	9.71264e-07	2.3231e-05	1.31462
ENSG00000074071.15	16	1771890	1773150	MRPS34	mitochondrial ribosomal protein S34 [Source:HGNC Symbol;Acc:HGNC:16618]	protein_coding	2223.3	-0.369927	0.0755535	-4.89623	9.76908e-07	2.33237e-05	0.773821
ENSG00000248144.6	4	99336497	99352746	ADH1C	alcohol dehydrogenase 1C (class I), gamma polypeptide [Source:HGNC Symbol;Acc:HGNC:251]	protein_coding	245.049	0.79112	0.161631	4.8946	9.85071e-07	2.3476e-05	1.73042
ENSG00000240972.2	22	23894383	23895227	MIF	macrophage migration inhibitory factor [Source:HGNC Symbol;Acc:HGNC:7097]	protein_coding	7756.65	-0.28545	0.0583249	-4.89413	9.87423e-07	2.34896e-05	0.820486
ENSG00000182149.21	16	71845996	71931199	IST1	IST1 factor associated with ESCRT-III [Source:HGNC Symbol;Acc:HGNC:28977]	protein_coding	3095.7	0.310337	0.0634269	4.89283	9.93956e-07	2.36024e-05	1.24
ENSG00000225921.7	6	13615335	13632739	NOL7	nucleolar protein 7 [Source:HGNC Symbol;Acc:HGNC:21040]	protein_coding	1166.93	-0.391191	0.0800068	-4.88947	1.01107e-06	2.39656e-05	0.7625
ENSG00000134294.14	12	46358188	46372773	SLC38A2	solute carrier family 38 member 2 [Source:HGNC Symbol;Acc:HGNC:13448]	protein_coding	4565.45	-0.398243	0.0816339	-4.8784	1.06947e-06	2.53045e-05	0.758782
ENSG00000141503.17	17	4833340	4898061	MINK1	misshapen like kinase 1 [Source:HGNC Symbol;Acc:HGNC:17565]	protein_coding	3137.46	0.635043	0.1302	4.87743	1.07475e-06	2.53837e-05	1.55298
ENSG00000198727.2	MT	14747	15887	MT-CYB	mitochondrially encoded cytochrome b [Source:HGNC Symbol;Acc:HGNC:7427]	protein_coding	185281	0.185186	0.0379721	4.87689	1.07771e-06	2.54082e-05	1.13696
ENSG00000166226.13	12	69585426	69601570	CCT2	chaperonin containing TCP1 subunit 2 [Source:HGNC Symbol;Acc:HGNC:1615]	protein_coding	5280.47	-0.325773	0.0669864	-4.86327	1.15463e-06	2.71729e-05	0.797871
ENSG00000089195.15	20	5937228	5950558	TRMT6	tRNA methyltransferase 6 [Source:HGNC Symbol;Acc:HGNC:20900]	protein_coding	1114.61	-0.398548	0.0819928	-4.86077	1.16928e-06	2.74688e-05	0.758621
ENSG00000143412.10	1	150982249	150995634	ANXA9	annexin A9 [Source:HGNC Symbol;Acc:HGNC:547]	protein_coding	251.763	1.09028	0.224497	4.85654	1.19457e-06	2.7941e-05	2.12915
ENSG00000133112.17	13	45333471	45341284	TPT1	tumor protein, translationally-controlled 1 [Source:HGNC Symbol;Acc:HGNC:12022]	protein_coding	24299.9	-0.16688	0.0343629	-4.8564	1.19541e-06	2.7941e-05	0.890767
ENSG00000135596.18	6	109444062	109465968	MICAL1	microtubule associated monooxygenase, calponin and LIM domain containing 1 [Source:HGNC Symbol;Acc:HGNC:20619]	protein_coding	719.264	0.506915	0.104382	4.85634	1.19575e-06	2.7941e-05	1.42101
ENSG00000104946.13	19	49877425	49888750	TBC1D17	TBC1 domain family member 17 [Source:HGNC Symbol;Acc:HGNC:25699]	protein_coding	909.28	0.633274	0.130519	4.85197	1.22241e-06	2.85136e-05	1.55108
ENSG00000180817.12	10	70202835	70233911	PPA1	inorganic pyrophosphatase 1 [Source:HGNC Symbol;Acc:HGNC:9226]	protein_coding	5141.16	-0.248968	0.0513695	-4.84661	1.25587e-06	2.92423e-05	0.841498
ENSG00000137818.12	15	69452814	69456205	RPLP1	ribosomal protein lateral stalk subunit P1 [Source:HGNC Symbol;Acc:HGNC:10372]	protein_coding	18100.6	-0.184122	0.0380406	-4.84015	1.29744e-06	3.01569e-05	0.880184
ENSG00000167395.10	16	31074422	31084196	ZNF646	zinc finger protein 646 [Source:HGNC Symbol;Acc:HGNC:29004]	protein_coding	335.699	1.0458	0.216225	4.83661	1.32072e-06	3.0644e-05	2.0645
ENSG00000075415.14	12	98593591	98606379	SLC25A3	solute carrier family 25 member 3 [Source:HGNC Symbol;Acc:HGNC:10989]	protein_coding	9119.39	-0.229373	0.0474756	-4.83139	1.35583e-06	3.13481e-05	0.853005
ENSG00000081377.17	9	96490241	96619843	CDC14B	cell division cycle 14B [Source:HGNC Symbol;Acc:HGNC:1719]	protein_coding	2126.48	0.338076	0.0700232	4.82805	1.37874e-06	3.18105e-05	1.26407
ENSG00000168078.10	8	27809624	27838082	PBK	PDZ binding kinase [Source:HGNC Symbol;Acc:HGNC:18282]	protein_coding	1116.35	-0.489619	0.101417	-4.82778	1.38065e-06	3.18105e-05	0.712213
ENSG00000160014.17	19	46601074	46610782	CALM3	calmodulin 3 [Source:HGNC Symbol;Acc:HGNC:1449]	protein_coding	7688.87	0.259385	0.053759	4.82496	1.40029e-06	3.22067e-05	1.19697
ENSG00000154518.10	2	175176258	175181710	ATP5MC3	ATP synthase membrane subunit c locus 3 [Source:HGNC Symbol;Acc:HGNC:843]	protein_coding	4329.07	-0.261714	0.0543051	-4.81932	1.44045e-06	3.30727e-05	0.834097
ENSG00000143870.13	2	10783391	10837977	PDIA6	protein disulfide isomerase family A member 6 [Source:HGNC Symbol;Acc:HGNC:30168]	protein_coding	8502.24	-0.15602	0.0324556	-4.80717	1.53082e-06	3.50864e-05	0.897498
ENSG00000174501.14	2	95836919	95991831	ANKRD36C	ankyrin repeat domain 36C [Source:HGNC Symbol;Acc:HGNC:32946]	protein_coding	627.092	-0.663841	0.13813	-4.80591	1.54052e-06	3.52475e-05	0.631196
ENSG00000129824.16	Y	2841602	2932000	RPS4Y1	ribosomal protein S4 Y-linked 1 [Source:HGNC Symbol;Acc:HGNC:10425]	protein_coding	2926.93	-0.282622	0.0588614	-4.80149	1.5749e-06	3.59717e-05	0.822095
ENSG00000257093.7	7	141656728	141702166	DENND11	DENN domain containing 11 [Source:HGNC Symbol;Acc:HGNC:29472]	protein_coding	2595.71	0.29756	0.0619943	4.7998	1.58826e-06	3.62139e-05	1.22906
ENSG00000184292.7	1	58575433	58577252	TACSTD2	tumor associated calcium signal transducer 2 [Source:HGNC Symbol;Acc:HGNC:11530]	protein_coding	2107.34	0.288895	0.0602194	4.79737	1.60761e-06	3.65288e-05	1.2217
ENSG00000173531.15	3	49683947	49689501	MST1	macrophage stimulating 1 [Source:HGNC Symbol;Acc:HGNC:7380]	protein_coding	467.524	0.995805	0.207642	4.79578	1.62041e-06	3.67563e-05	1.99419
ENSG00000109475.17	4	108620569	108630412	RPL34	ribosomal protein L34 [Source:HGNC Symbol;Acc:HGNC:10340]	protein_coding	5813.73	-0.203143	0.0423646	-4.79511	1.62589e-06	3.68171e-05	0.868656
ENSG00000137207.12	6	43511832	43516985	YIPF3	Yip1 domain family member 3 [Source:HGNC Symbol;Acc:HGNC:21023]	protein_coding	1689.37	0.338428	0.0706081	4.79305	1.64263e-06	3.71325e-05	1.26438
ENSG00000103512.15	16	14833721	14896157	NOMO1	NODAL modulator 1 [Source:HGNC Symbol;Acc:HGNC:30060]	protein_coding	4910.77	-0.26616	0.0555392	-4.7923	1.64879e-06	3.72078e-05	0.83153
ENSG00000182899.17	3	197950190	197956610	RPL35A	ribosomal protein L35a [Source:HGNC Symbol;Acc:HGNC:10345]	protein_coding	6416.21	-0.231516	0.0483229	-4.79102	1.65935e-06	3.73821e-05	0.851739
ENSG00000108424.11	17	47649476	47685505	KPNB1	karyopherin subunit beta 1 [Source:HGNC Symbol;Acc:HGNC:6400]	protein_coding	6581.14	-0.203063	0.0424038	-4.7888	1.67783e-06	3.77339e-05	0.868704
ENSG00000115875.19	2	38743599	38751494	SRSF7	serine and arginine rich splicing factor 7 [Source:HGNC Symbol;Acc:HGNC:10789]	protein_coding	3590	-0.246782	0.0515561	-4.78667	1.69568e-06	3.80058e-05	0.842774
ENSG00000110455.14	11	44065925	44084237	ACCS	1-aminocyclopropane-1-carboxylate synthase homolog (inactive) [Source:HGNC Symbol;Acc:HGNC:23989]	protein_coding	536.517	0.843731	0.176447	4.78177	1.73755e-06	3.88781e-05	1.79469
ENSG00000125775.15	20	1309909	1329139	SDCBP2	syndecan binding protein 2 [Source:HGNC Symbol;Acc:HGNC:15756]	protein_coding	279.866	1.04027	0.217929	4.77346	1.8109e-06	4.04288e-05	2.05662
ENSG00000165802.23	9	137447570	137459334	NSMF	NMDA receptor synaptonuclear signaling and neuronal migration factor [Source:HGNC Symbol;Acc:HGNC:29843]	protein_coding	3977.82	-0.273704	0.0573415	-4.77322	1.81299e-06	4.04288e-05	0.827193
ENSG00000063177.13	19	48615328	48619184	RPL18	ribosomal protein L18 [Source:HGNC Symbol;Acc:HGNC:10310]	protein_coding	16156.8	-0.223859	0.0469865	-4.76432	1.89496e-06	4.21852e-05	0.856272
ENSG00000126005.17	20	35201745	35278131	MMP24OS	MMP24 opposite strand [Source:HGNC Symbol;Acc:HGNC:44421]	protein_coding	1020.34	0.51059	0.107189	4.76347	1.9029e-06	4.22906e-05	1.42463
ENSG00000167088.11	18	21612314	21633524	SNRPD1	small nuclear ribonucleoprotein D1 polypeptide [Source:HGNC Symbol;Acc:HGNC:11158]	protein_coding	1657.52	-0.410234	0.0861395	-4.76244	1.9127e-06	4.24368e-05	0.752501
ENSG00000168916.15	5	124636913	124748807	ZNF608	zinc finger protein 608 [Source:HGNC Symbol;Acc:HGNC:29238]	protein_coding	206.028	0.96957	0.203774	4.75806	1.95467e-06	4.32952e-05	1.95826
ENSG00000075223.14	7	80742538	80922359	SEMA3C	semaphorin 3C [Source:HGNC Symbol;Acc:HGNC:10725]	protein_coding	2749.5	0.495202	0.104163	4.75412	1.99308e-06	4.40718e-05	1.40952
ENSG00000198900.7	20	41028822	41124487	TOP1	DNA topoisomerase I [Source:HGNC Symbol;Acc:HGNC:11986]	protein_coding	4616.07	-0.213691	0.0449534	-4.7536	1.99825e-06	4.41122e-05	0.862328
ENSG00000088808.18	14	103733195	103847575	PPP1R13B	protein phosphatase 1 regulatory subunit 13B [Source:HGNC Symbol;Acc:HGNC:14950]	protein_coding	776.117	0.610262	0.128469	4.75026	2.03154e-06	4.47719e-05	1.52654
ENSG00000130529.16	19	49157741	49211836	TRPM4	transient receptor potential cation channel subfamily M member 4 [Source:HGNC Symbol;Acc:HGNC:17993]	protein_coding	1219.97	0.683947	0.144066	4.74745	2.05994e-06	4.53221e-05	1.60653
ENSG00000221963.6	22	35648446	35668404	APOL6	apolipoprotein L6 [Source:HGNC Symbol;Acc:HGNC:14870]	protein_coding	749.097	-0.442698	0.0933019	-4.74479	2.08724e-06	4.58462e-05	0.735757
ENSG00000115009.13	2	227805739	227817564	CCL20	C-C motif chemokine ligand 20 [Source:HGNC Symbol;Acc:HGNC:10619]	protein_coding	274.305	-1.0484	0.220979	-4.74432	2.09207e-06	4.58758e-05	0.483505
ENSG00000124225.16	20	57648392	57711536	PMEPA1	prostate transmembrane protein, androgen induced 1 [Source:HGNC Symbol;Acc:HGNC:14107]	protein_coding	1414.92	-0.577767	0.121946	-4.73787	2.15974e-06	4.7281e-05	0.67
ENSG00000100941.9	14	39175183	39183220	PNN	pinin, desmosome associated protein [Source:HGNC Symbol;Acc:HGNC:9162]	protein_coding	2166.44	0.322278	0.0680406	4.73655	2.17385e-06	4.7511e-05	1.2503
ENSG00000136997.21	8	127735434	127742951	MYC	MYC proto-oncogene, bHLH transcription factor [Source:HGNC Symbol;Acc:HGNC:7553]	protein_coding	4102.03	-0.413178	0.0873491	-4.73019	2.24305e-06	4.8941e-05	0.750967
ENSG00000165724.6	9	137582081	137590512	ZMYND19	zinc finger MYND-type containing 19 [Source:HGNC Symbol;Acc:HGNC:21146]	protein_coding	1156.83	-0.420753	0.0889568	-4.72986	2.2467e-06	4.8941e-05	0.747034
ENSG00000103363.15	16	2771414	2777280	ELOB	elongin B [Source:HGNC Symbol;Acc:HGNC:11619]	protein_coding	3545.43	-0.397611	0.0840809	-4.72891	2.25733e-06	4.90913e-05	0.759115
ENSG00000034677.13	8	100257060	100336218	RNF19A	ring finger protein 19A, RBR E3 ubiquitin protein ligase [Source:HGNC Symbol;Acc:HGNC:13432]	protein_coding	622.673	1.71548	0.363045	4.72526	2.29823e-06	4.98216e-05	3.28407
ENSG00000120875.9	8	29333064	29350684	DUSP4	dual specificity phosphatase 4 [Source:HGNC Symbol;Acc:HGNC:3070]	protein_coding	3402.69	0.233882	0.0495164	4.72332	2.32022e-06	5.01349e-05	1.176
ENSG00000106245.11	7	99408641	99419616	BUD31	BUD31 homolog [Source:HGNC Symbol;Acc:HGNC:29629]	protein_coding	2461.62	-0.361532	0.0765422	-4.7233	2.32053e-06	5.01349e-05	0.778338
ENSG00000089006.17	20	17941597	17968980	SNX5	sorting nexin 5 [Source:HGNC Symbol;Acc:HGNC:14969]	protein_coding	4584.31	-0.268021	0.0567901	-4.71951	2.36413e-06	5.09933e-05	0.830458
ENSG00000159714.12	16	67394152	67416833	ZDHHC1	zinc finger DHHC-type containing 1 [Source:HGNC Symbol;Acc:HGNC:17916]	protein_coding	568.794	0.549342	0.116419	4.71865	2.37416e-06	5.11259e-05	1.46342
ENSG00000124614.16	6	34417454	34426069	RPS10	ribosomal protein S10 [Source:HGNC Symbol;Acc:HGNC:10383]	protein_coding	11440.2	-0.199787	0.042378	-4.71439	2.42431e-06	5.21207e-05	0.870679
ENSG00000135048.14	9	71683366	71816690	CEMIP2	cell migration inducing hyaluronidase 2 [Source:HGNC Symbol;Acc:HGNC:11869]	protein_coding	5231.08	-0.337144	0.0715226	-4.71381	2.4313e-06	5.21859e-05	0.791607
ENSG00000126583.11	19	53879190	53907652	PRKCG	protein kinase C gamma [Source:HGNC Symbol;Acc:HGNC:9402]	protein_coding	1183.37	0.446096	0.0946584	4.71269	2.44467e-06	5.23875e-05	1.36235
ENSG00000169045.17	5	179614178	179634784	HNRNPH1	heterogeneous nuclear ribonucleoprotein H1 [Source:HGNC Symbol;Acc:HGNC:5041]	protein_coding	8511.88	0.231268	0.0491043	4.70973	2.48046e-06	5.29821e-05	1.17387
ENSG00000206077.14	5	710355	784729	ZDHHC11B	zinc finger DHHC-type containing 11B [Source:HGNC Symbol;Acc:HGNC:32962]	protein_coding	649.88	0.787673	0.167286	4.70855	2.49489e-06	5.32042e-05	1.72629
ENSG00000135521.9	6	143843338	143863812	LTV1	LTV1 ribosome biogenesis factor [Source:HGNC Symbol;Acc:HGNC:21173]	protein_coding	852.547	-0.429304	0.0912585	-4.70427	2.54782e-06	5.4245e-05	0.74262
ENSG00000124664.11	6	34537802	34556333	SPDEF	SAM pointed domain containing ETS transcription factor [Source:HGNC Symbol;Acc:HGNC:17257]	protein_coding	711.263	0.495784	0.105437	4.70217	2.57417e-06	5.47177e-05	1.41009
ENSG00000177839.7	5	141187127	141191541	PCDHB9	protocadherin beta 9 [Source:HGNC Symbol;Acc:HGNC:8694]	protein_coding	90.3358	1.575	0.335102	4.70006	2.60087e-06	5.51962e-05	2.97935
ENSG00000077152.11	1	202331657	202341980	UBE2T	ubiquitin conjugating enzyme E2 T [Source:HGNC Symbol;Acc:HGNC:25009]	protein_coding	802.889	-0.483541	0.102913	-4.69854	2.62026e-06	5.55183e-05	0.71522
ENSG00000148840.11	10	102132994	102150333	PPRC1	PPARG related coactivator 1 [Source:HGNC Symbol;Acc:HGNC:30025]	protein_coding	1287.42	-0.560933	0.119547	-4.69214	2.70358e-06	5.70708e-05	0.677864
ENSG00000241489.8	X	149477104	149540926	AC244197.3	novel protein	protein_coding	121.095	1.67538	0.357078	4.69192	2.70652e-06	5.70708e-05	3.19404
ENSG00000166166.13	14	103529196	103537073	TRMT61A	tRNA methyltransferase 61A [Source:HGNC Symbol;Acc:HGNC:23790]	protein_coding	728.649	-0.520793	0.111039	-4.6902	2.72944e-06	5.7462e-05	0.696989
ENSG00000172661.19	10	45727200	45792964	WASHC2C	WASH complex subunit 2C [Source:HGNC Symbol;Acc:HGNC:23414]	protein_coding	763.298	0.453497	0.0967209	4.68872	2.74924e-06	5.77866e-05	1.36936
ENSG00000152926.15	7	64971772	65006684	ZNF117	zinc finger protein 117 [Source:HGNC Symbol;Acc:HGNC:12897]	protein_coding	2668.39	0.614455	0.131169	4.68445	2.80717e-06	5.89104e-05	1.53098
ENSG00000189143.10	7	73799542	73832690	CLDN4	claudin 4 [Source:HGNC Symbol;Acc:HGNC:2046]	protein_coding	10557.1	0.29815	0.0637077	4.67997	2.86915e-06	6.01153e-05	1.22957
ENSG00000140988.16	16	1962058	1964841	RPS2	ribosomal protein S2 [Source:HGNC Symbol;Acc:HGNC:10404]	protein_coding	40848.9	-0.25829	0.0552165	-4.67778	2.90001e-06	6.06655e-05	0.836078
ENSG00000023734.11	12	15882387	15903478	STRAP	serine/threonine kinase receptor associated protein [Source:HGNC Symbol;Acc:HGNC:30796]	protein_coding	3295.66	-0.394618	0.0843838	-4.67647	2.91857e-06	6.09085e-05	0.760691
ENSG00000150540.14	2	137964020	138016364	HNMT	histamine N-methyltransferase [Source:HGNC Symbol;Acc:HGNC:5028]	protein_coding	247.891	0.960856	0.205546	4.67465	2.94456e-06	6.13055e-05	1.94646
ENSG00000196584.3	7	152644776	152676141	XRCC2	X-ray repair cross complementing 2 [Source:HGNC Symbol;Acc:HGNC:12829]	protein_coding	370.289	-0.656299	0.140577	-4.66859	3.03272e-06	6.30414e-05	0.634504
ENSG00000130312.7	19	17292609	17306843	MRPL34	mitochondrial ribosomal protein L34 [Source:HGNC Symbol;Acc:HGNC:14488]	protein_coding	776.14	-0.434525	0.0931194	-4.66633	3.06633e-06	6.36396e-05	0.739937
ENSG00000173801.17	17	41754604	41786931	JUP	junction plakoglobin [Source:HGNC Symbol;Acc:HGNC:6207]	protein_coding	5559.37	0.270189	0.0579331	4.66381	3.10407e-06	6.43216e-05	1.20597
ENSG00000149100.13	11	32583798	32606264	EIF3M	eukaryotic translation initiation factor 3 subunit M [Source:HGNC Symbol;Acc:HGNC:24460]	protein_coding	3722.28	-0.311795	0.0668927	-4.66112	3.14498e-06	6.50669e-05	0.805639
ENSG00000111653.20	12	6650301	6663142	ING4	inhibitor of growth family member 4 [Source:HGNC Symbol;Acc:HGNC:19423]	protein_coding	608.089	0.50454	0.108282	4.65949	3.16992e-06	6.54802e-05	1.41867
ENSG00000173418.12	20	20017310	20033655	NAA20	N-alpha-acetyltransferase 20, NatB catalytic subunit [Source:HGNC Symbol;Acc:HGNC:15908]	protein_coding	1998.16	-0.359058	0.0771186	-4.65592	3.22536e-06	6.65211e-05	0.779674
ENSG00000196365.12	19	5691834	5720572	LONP1	lon peptidase 1, mitochondrial [Source:HGNC Symbol;Acc:HGNC:9479]	protein_coding	2907.42	-0.649944	0.139686	-4.65289	3.27319e-06	6.74021e-05	0.637305
ENSG00000164934.14	8	103414714	103443453	DCAF13	DDB1 and CUL4 associated factor 13 [Source:HGNC Symbol;Acc:HGNC:24535]	protein_coding	1791.07	-0.464047	0.0998038	-4.64959	3.32593e-06	6.82803e-05	0.72495
ENSG00000123983.15	2	222860942	222944639	ACSL3	acyl-CoA synthetase long chain family member 3 [Source:HGNC Symbol;Acc:HGNC:3570]	protein_coding	3018.82	-0.380226	0.0817764	-4.64957	3.3262e-06	6.82803e-05	0.768317
ENSG00000166441.13	11	8682788	8714759	RPL27A	ribosomal protein L27a [Source:HGNC Symbol;Acc:HGNC:10329]	protein_coding	12433.6	-0.171327	0.0368562	-4.64853	3.34309e-06	6.85204e-05	0.888025
ENSG00000162390.18	1	54542257	54639192	ACOT11	acyl-CoA thioesterase 11 [Source:HGNC Symbol;Acc:HGNC:18156]	protein_coding	848.128	0.53939	0.116145	4.64413	3.4152e-06	6.98895e-05	1.45336
ENSG00000171992.13	5	150601080	150659207	SYNPO	synaptopodin [Source:HGNC Symbol;Acc:HGNC:30672]	protein_coding	68.1718	2.1545	0.464928	4.63405	3.58588e-06	7.32688e-05	4.45213
ENSG00000135624.16	2	73233420	73253021	CCT7	chaperonin containing TCP1 subunit 7 [Source:HGNC Symbol;Acc:HGNC:1622]	protein_coding	7696.09	-0.235235	0.0507939	-4.63116	3.63624e-06	7.41208e-05	0.849547
ENSG00000118181.11	11	119015712	119018691	RPS25	ribosomal protein S25 [Source:HGNC Symbol;Acc:HGNC:10413]	protein_coding	12438.1	-0.206922	0.0446843	-4.63075	3.64337e-06	7.41208e-05	0.866384
ENSG00000174013.8	3	196568611	196589059	FBXO45	F-box protein 45 [Source:HGNC Symbol;Acc:HGNC:29148]	protein_coding	826.435	-0.557053	0.120417	-4.62605	3.72709e-06	7.56846e-05	0.679689
ENSG00000101084.18	20	36605779	36612557	RAB5IF	RAB5 interacting factor [Source:HGNC Symbol;Acc:HGNC:15870]	protein_coding	3133.35	-0.254071	0.0549427	-4.62429	3.75885e-06	7.62121e-05	0.838527
ENSG00000197948.11	5	141639302	141651418	FCHSD1	FCH and double SH3 domains 1 [Source:HGNC Symbol;Acc:HGNC:25463]	protein_coding	485.935	0.73638	0.159391	4.61997	3.83792e-06	7.75163e-05	1.66599
ENSG00000136026.14	12	106237881	106304279	CKAP4	cytoskeleton associated protein 4 [Source:HGNC Symbol;Acc:HGNC:16991]	protein_coding	3378.04	-0.232435	0.0503117	-4.6199	3.83917e-06	7.75163e-05	0.851197
ENSG00000186591.13	7	129830732	129952960	UBE2H	ubiquitin conjugating enzyme E2 H [Source:HGNC Symbol;Acc:HGNC:12484]	protein_coding	4210.51	0.282966	0.0612504	4.61982	3.84082e-06	7.75163e-05	1.21669
ENSG00000165271.17	9	33461353	33473930	NOL6	nucleolar protein 6 [Source:HGNC Symbol;Acc:HGNC:19910]	protein_coding	4109.52	-0.231305	0.0500924	-4.61756	3.88276e-06	7.82429e-05	0.851864
ENSG00000134333.14	11	18394560	18408425	LDHA	lactate dehydrogenase A [Source:HGNC Symbol;Acc:HGNC:6535]	protein_coding	8909.31	-0.207303	0.0449476	-4.6121	3.98629e-06	8.02065e-05	0.866155
ENSG00000163950.13	4	1692731	1712344	SLBP	stem-loop binding protein [Source:HGNC Symbol;Acc:HGNC:10904]	protein_coding	2148.44	-0.369247	0.0801973	-4.60424	4.13983e-06	8.3169e-05	0.774186
ENSG00000181026.15	15	88621337	88632281	AEN	apoptosis enhancing nuclease [Source:HGNC Symbol;Acc:HGNC:25722]	protein_coding	2748.75	-0.258863	0.0562358	-4.60317	4.16109e-06	8.34688e-05	0.835746
ENSG00000145495.16	5	10353695	10440388	MARCHF6	membrane associated ring-CH-type finger 6 [Source:HGNC Symbol;Acc:HGNC:30550]	protein_coding	4289.17	0.26374	0.0573199	4.60118	4.201e-06	8.41413e-05	1.20059
ENSG00000175792.12	3	128064778	128153914	RUVBL1	RuvB like AAA ATPase 1 [Source:HGNC Symbol;Acc:HGNC:10474]	protein_coding	1404.06	-0.427382	0.0929425	-4.59834	4.25864e-06	8.51664e-05	0.74361
ENSG00000173915.16	10	103389041	103396492	ATP5MD	ATP synthase membrane subunit DAPIT [Source:HGNC Symbol;Acc:HGNC:30889]	protein_coding	1712.64	-0.364609	0.0794793	-4.58747	4.48646e-06	8.95864e-05	0.776679
ENSG00000163110.15	4	94451857	94668227	PDLIM5	PDZ and LIM domain 5 [Source:HGNC Symbol;Acc:HGNC:17468]	protein_coding	2460.6	0.383329	0.0835733	4.58674	4.50229e-06	8.97664e-05	1.30435
ENSG00000124107.5	20	45252239	45254564	SLPI	secretory leukocyte peptidase inhibitor [Source:HGNC Symbol;Acc:HGNC:11092]	protein_coding	268.419	-0.740075	0.161379	-4.58594	4.51958e-06	8.99752e-05	0.598708
ENSG00000080824.19	14	102080742	102139699	HSP90AA1	heat shock protein 90 alpha family class A member 1 [Source:HGNC Symbol;Acc:HGNC:5253]	protein_coding	46693	-0.219735	0.0479507	-4.58252	4.5941e-06	9.13208e-05	0.858723
ENSG00000129219.14	17	4807152	4823434	PLD2	phospholipase D2 [Source:HGNC Symbol;Acc:HGNC:9068]	protein_coding	389.401	1.08708	0.237457	4.578	4.69446e-06	9.31751e-05	2.12443
ENSG00000038358.15	16	67873052	67884499	EDC4	enhancer of mRNA decapping 4 [Source:HGNC Symbol;Acc:HGNC:17157]	protein_coding	1544.69	0.493193	0.107795	4.57528	4.75579e-06	9.42505e-05	1.40756
ENSG00000102699.6	13	24420931	24512778	PARP4	poly(ADP-ribose) polymerase family member 4 [Source:HGNC Symbol;Acc:HGNC:271]	protein_coding	1805.07	0.322374	0.0704748	4.57432	4.77778e-06	9.4544e-05	1.25039
ENSG00000090339.9	19	10271093	10286615	ICAM1	intercellular adhesion molecule 1 [Source:HGNC Symbol;Acc:HGNC:5344]	protein_coding	571.643	-0.540521	0.118183	-4.57361	4.79398e-06	9.47224e-05	0.687523
ENSG00000145741.16	5	73498408	73505635	BTF3	basic transcription factor 3 [Source:HGNC Symbol;Acc:HGNC:1125]	protein_coding	9564.81	-0.153353	0.0335627	-4.56914	4.89722e-06	9.66174e-05	0.899158
ENSG00000164050.13	3	48403854	48430086	PLXNB1	plexin B1 [Source:HGNC Symbol;Acc:HGNC:9103]	protein_coding	4753.45	0.378813	0.0829566	4.5664	4.96179e-06	9.7745e-05	1.30027
ENSG00000108179.14	10	79347469	79355334	PPIF	peptidylprolyl isomerase F [Source:HGNC Symbol;Acc:HGNC:9259]	protein_coding	3587.65	-0.275184	0.0603177	-4.56224	5.06111e-06	9.947e-05	0.826345
ENSG00000115233.12	2	161308425	161411717	PSMD14	proteasome 26S subunit, non-ATPase 14 [Source:HGNC Symbol;Acc:HGNC:16889]	protein_coding	1924.59	-0.329646	0.0722576	-4.5621	5.06445e-06	9.947e-05	0.795731
ENSG00000168672.4	8	126552443	126558478	LRATD2	LRAT domain containing 2 [Source:HGNC Symbol;Acc:HGNC:24166]	protein_coding	4313.62	-0.382543	0.0838947	-4.5598	5.12017e-06	0.000100415	0.767084
ENSG00000165474.8	13	20187463	20192938	GJB2	gap junction protein beta 2 [Source:HGNC Symbol;Acc:HGNC:4284]	protein_coding	1220.73	-0.432174	0.0947972	-4.55894	5.14137e-06	0.000100681	0.741144
ENSG00000167460.17	19	16067021	16103002	TPM4	tropomyosin 4 [Source:HGNC Symbol;Acc:HGNC:12013]	protein_coding	11250.6	-0.221355	0.0486517	-4.54979	5.36995e-06	0.000105001	0.857759
ENSG00000115902.11	2	64988477	65023865	SLC1A4	solute carrier family 1 member 4 [Source:HGNC Symbol;Acc:HGNC:10942]	protein_coding	177.313	-1.41727	0.311526	-4.54945	5.37868e-06	0.000105016	0.374419
ENSG00000148296.7	9	133328776	133336188	SURF6	surfeit 6 [Source:HGNC Symbol;Acc:HGNC:11478]	protein_coding	1618.62	-0.484953	0.106621	-4.54838	5.40614e-06	0.000105396	0.71452
ENSG00000152763.17	1	66812885	66924856	DNAI4	dynein axonemal intermediate chain 4 [Source:HGNC Symbol;Acc:HGNC:26252]	protein_coding	41.4491	6.60054	1.45319	4.5421	5.56954e-06	0.000108421	97.0425
ENSG00000101361.17	20	2652593	2658393	NOP56	NOP56 ribonucleoprotein [Source:HGNC Symbol;Acc:HGNC:15911]	protein_coding	5855.66	-0.298231	0.065693	-4.53976	5.6317e-06	0.000109469	0.813249
ENSG00000140044.13	14	75427716	75474111	JDP2	Jun dimerization protein 2 [Source:HGNC Symbol;Acc:HGNC:17546]	protein_coding	301.736	-0.869777	0.191679	-4.53769	5.68749e-06	0.000110282	0.547231
ENSG00000100417.12	22	41576900	41589871	PMM1	phosphomannomutase 1 [Source:HGNC Symbol;Acc:HGNC:9114]	protein_coding	219.143	0.73644	0.162298	4.53758	5.69024e-06	0.000110282	1.66606
ENSG00000204217.15	2	202376327	202567751	BMPR2	bone morphogenetic protein receptor type 2 [Source:HGNC Symbol;Acc:HGNC:1078]	protein_coding	1772.13	0.461612	0.101813	4.5339	5.79039e-06	0.000112058	1.37708
ENSG00000110700.7	11	17074388	17077715	RPS13	ribosomal protein S13 [Source:HGNC Symbol;Acc:HGNC:10386]	protein_coding	8963.75	-0.224344	0.0494868	-4.53342	5.80374e-06	0.000112152	0.855984
ENSG00000100300.18	22	43151547	43163242	TSPO	translocator protein [Source:HGNC Symbol;Acc:HGNC:1158]	protein_coding	2870.05	-0.270788	0.0597569	-4.53149	5.85683e-06	0.000113012	0.828867
ENSG00000162878.13	2	42048021	42058517	PKDCC	protein kinase domain containing, cytoplasmic [Source:HGNC Symbol;Acc:HGNC:25123]	protein_coding	1593.77	0.39618	0.0874654	4.52956	5.91078e-06	0.000113886	1.31602
ENSG00000109079.10	17	28335602	28347009	TNFAIP1	TNF alpha induced protein 1 [Source:HGNC Symbol;Acc:HGNC:11894]	protein_coding	897.206	0.593112	0.131022	4.52682	5.98779e-06	0.000115201	1.5085
ENSG00000184481.17	X	71095851	71103532	FOXO4	forkhead box O4 [Source:HGNC Symbol;Acc:HGNC:7139]	protein_coding	301.212	1.14651	0.253331	4.52576	6.01792e-06	0.000115613	2.21378
ENSG00000085415.16	18	12947133	12987536	SEH1L	SEH1 like nucleoporin [Source:HGNC Symbol;Acc:HGNC:30379]	protein_coding	1129.21	-0.48646	0.10754	-4.52351	6.0823e-06	0.000116679	0.713774
ENSG00000116704.8	1	66999350	67054148	SLC35D1	solute carrier family 35 member D1 [Source:HGNC Symbol;Acc:HGNC:20800]	protein_coding	668.542	0.471185	0.104208	4.52159	6.13776e-06	0.000117572	1.38625
ENSG00000153179.13	12	64507001	64697564	RASSF3	Ras association domain family member 3 [Source:HGNC Symbol;Acc:HGNC:14271]	protein_coding	2286.25	-0.364198	0.0805578	-4.52096	6.1561e-06	0.000117752	0.776901
ENSG00000172819.17	12	53210567	53232980	RARG	retinoic acid receptor gamma [Source:HGNC Symbol;Acc:HGNC:9866]	protein_coding	1079.74	0.475841	0.10532	4.51803	6.24189e-06	0.00011922	1.39073
ENSG00000153044.10	5	69189574	69210357	CENPH	centromere protein H [Source:HGNC Symbol;Acc:HGNC:17268]	protein_coding	824.116	-0.562524	0.124524	-4.5174	6.2603e-06	0.000119399	0.677116
ENSG00000197498.13	6	110982015	111028263	RPF2	ribosome production factor 2 homolog [Source:HGNC Symbol;Acc:HGNC:20870]	protein_coding	642.44	-0.619031	0.137044	-4.51701	6.27193e-06	0.000119448	0.651108
ENSG00000167600.14	19	41193210	41207539	CYP2S1	cytochrome P450 family 2 subfamily S member 1 [Source:HGNC Symbol;Acc:HGNC:15654]	protein_coding	3943.36	0.292126	0.0646834	4.51624	6.29477e-06	0.000119611	1.22444
ENSG00000051009.11	11	6211345	6234711	FAM160A2	family with sequence similarity 160 member A2 [Source:HGNC Symbol;Acc:HGNC:25378]	protein_coding	1066.97	0.486854	0.107804	4.51611	6.29868e-06	0.000119611	1.40139
ENSG00000177192.14	12	131929200	131945896	PUS1	pseudouridine synthase 1 [Source:HGNC Symbol;Acc:HGNC:15508]	protein_coding	862.066	-0.457167	0.101237	-4.5158	6.30781e-06	0.000119612	0.728415
ENSG00000273542.2	6	27831174	27831560	H4C12	H4 clustered histone 12 [Source:HGNC Symbol;Acc:HGNC:4784]	protein_coding	20.2474	-7.21872	1.60112	-4.50854	6.52744e-06	NA	0.00671348
ENSG00000197756.10	2	216498825	216579180	RPL37A	ribosomal protein L37a [Source:HGNC Symbol;Acc:HGNC:10348]	protein_coding	14964.4	-0.174978	0.0388255	-4.50679	6.58168e-06	0.000124626	0.885781
ENSG00000269343.9	19	57819721	57846238	ZNF587B	zinc finger protein 587B [Source:HGNC Symbol;Acc:HGNC:37142]	protein_coding	644.905	-0.526883	0.116951	-4.50515	6.63262e-06	0.000125411	0.694053
ENSG00000043143.21	5	134524312	134583230	JADE2	jade family PHD finger 2 [Source:HGNC Symbol;Acc:HGNC:22984]	protein_coding	1368.38	0.375858	0.0834526	4.50385	6.6733e-06	0.000125999	1.29761
ENSG00000204618.9	6	30070266	30075887	RNF39	ring finger protein 39 [Source:HGNC Symbol;Acc:HGNC:18064]	protein_coding	208.999	0.915708	0.203664	4.49617	6.91899e-06	0.000130451	1.8865
ENSG00000100991.12	20	35002404	35092807	TRPC4AP	transient receptor potential cation channel subfamily C member 4 associated protein [Source:HGNC Symbol;Acc:HGNC:16181]	protein_coding	2462.31	0.23529	0.0523438	4.49509	6.95405e-06	0.000130925	1.17714
ENSG00000161547.17	17	76734115	76737333	SRSF2	serine and arginine rich splicing factor 2 [Source:HGNC Symbol;Acc:HGNC:10783]	protein_coding	5306.96	-0.277912	0.0618347	-4.49444	6.97548e-06	0.000131141	0.824784
ENSG00000129911.9	19	1852399	1863579	KLF16	Kruppel like factor 16 [Source:HGNC Symbol;Acc:HGNC:16857]	protein_coding	705.683	-0.526812	0.117285	-4.49172	7.06505e-06	0.000132636	0.694087
ENSG00000117592.9	1	173477330	173488815	PRDX6	peroxiredoxin 6 [Source:HGNC Symbol;Acc:HGNC:16753]	protein_coding	3300.27	-0.241919	0.0539222	-4.48644	7.24241e-06	0.000135641	0.84562
ENSG00000133131.15	X	106813871	107000212	MORC4	MORC family CW-type zinc finger 4 [Source:HGNC Symbol;Acc:HGNC:23485]	protein_coding	3072.18	-0.253652	0.0565388	-4.48634	7.24573e-06	0.000135641	0.83877
ENSG00000163904.13	3	185582496	185633551	SENP2	SUMO specific peptidase 2 [Source:HGNC Symbol;Acc:HGNC:23116]	protein_coding	1148.08	0.570258	0.127165	4.48438	7.31261e-06	0.000136699	1.48479
ENSG00000162244.12	3	51993522	51995895	RPL29	ribosomal protein L29 [Source:HGNC Symbol;Acc:HGNC:10331]	protein_coding	10917.1	-0.219846	0.0490789	-4.47945	7.48372e-06	0.0001397	0.858657
ENSG00000160058.19	1	32364633	32394731	BSDC1	BSD domain containing 1 [Source:HGNC Symbol;Acc:HGNC:25501]	protein_coding	1436.84	0.497604	0.111234	4.47347	7.69593e-06	0.000143458	1.41187
ENSG00000073670.14	17	44758988	44781846	ADAM11	ADAM metallopeptidase domain 11 [Source:HGNC Symbol;Acc:HGNC:189]	protein_coding	52.405	1.77119	0.396009	4.47261	7.72695e-06	0.000143833	3.41336
ENSG00000167880.8	17	76004502	76027306	EVPL	envoplakin [Source:HGNC Symbol;Acc:HGNC:3503]	protein_coding	3900.91	0.301163	0.0673641	4.47068	7.79727e-06	0.000144937	1.23214
ENSG00000136897.8	9	101387633	101398618	MRPL50	mitochondrial ribosomal protein L50 [Source:HGNC Symbol;Acc:HGNC:16654]	protein_coding	950.346	-0.463109	0.10374	-4.46413	8.03934e-06	0.000149226	0.725421
ENSG00000085831.16	1	51287258	51345116	TTC39A	tetratricopeptide repeat domain 39A [Source:HGNC Symbol;Acc:HGNC:18657]	protein_coding	112.819	-1.256	0.281489	-4.46198	8.12076e-06	0.000150525	0.418704
ENSG00000136156.15	13	48232612	48270357	ITM2B	integral membrane protein 2B [Source:HGNC Symbol;Acc:HGNC:6174]	protein_coding	3654.04	0.253612	0.0569121	4.4562	8.34249e-06	0.000154418	1.19219
ENSG00000120756.13	3	142596393	142713664	PLS1	plastin 1 [Source:HGNC Symbol;Acc:HGNC:9090]	protein_coding	2498.99	0.356601	0.0800908	4.45246	8.48934e-06	0.000156916	1.28041
ENSG00000065427.15	16	75627474	75648643	KARS1	lysyl-tRNA synthetase 1 [Source:HGNC Symbol;Acc:HGNC:6215]	protein_coding	3237.18	-0.285465	0.0641658	-4.44886	8.63279e-06	0.000159344	0.820477
ENSG00000112242.15	6	20401879	20493714	E2F3	E2F transcription factor 3 [Source:HGNC Symbol;Acc:HGNC:3115]	protein_coding	556.034	-0.523156	0.117623	-4.44773	8.67814e-06	0.000159957	0.695848
ENSG00000176890.16	18	657653	673578	TYMS	thymidylate synthetase [Source:HGNC Symbol;Acc:HGNC:12441]	protein_coding	3278.72	-0.271132	0.0609672	-4.44718	8.70062e-06	0.000160147	0.828669
ENSG00000163362.11	1	200891048	200915742	INAVA	innate immunity activator [Source:HGNC Symbol;Acc:HGNC:25599]	protein_coding	1542.32	0.398382	0.089612	4.44563	8.76339e-06	0.000161078	1.31803
ENSG00000065618.21	10	104031286	104085880	COL17A1	collagen type XVII alpha 1 chain [Source:HGNC Symbol;Acc:HGNC:2194]	protein_coding	8685.24	-0.233521	0.0525766	-4.44154	8.93187e-06	0.000163946	0.850557
ENSG00000105856.14	7	107168961	107202522	HBP1	HMG-box transcription factor 1 [Source:HGNC Symbol;Acc:HGNC:23200]	protein_coding	873.259	0.507715	0.114389	4.43849	9.05929e-06	0.000165823	1.4218
ENSG00000148218.16	9	113386312	113401290	ALAD	aminolevulinate dehydratase [Source:HGNC Symbol;Acc:HGNC:395]	protein_coding	885.144	0.526926	0.118738	4.43772	9.09188e-06	0.000166188	1.44086
ENSG00000198535.5	15	62066977	62070917	C2CD4A	C2 calcium dependent domain containing 4A [Source:HGNC Symbol;Acc:HGNC:33627]	protein_coding	628.2	0.458784	0.103535	4.43119	9.3716e-06	0.000171064	1.37438
ENSG00000204304.12	6	32184733	32190202	PBX2	PBX homeobox 2 [Source:HGNC Symbol;Acc:HGNC:8633]	protein_coding	1471.29	0.366583	0.0827531	4.42984	9.43048e-06	0.000171742	1.2893
ENSG00000167658.16	19	3976056	3985463	EEF2	eukaryotic translation elongation factor 2 [Source:HGNC Symbol;Acc:HGNC:3214]	protein_coding	34625	-0.190802	0.043073	-4.42974	9.43481e-06	0.000171742	0.876119
ENSG00000205502.4	15	62163535	62165285	C2CD4B	C2 calcium dependent domain containing 4B [Source:HGNC Symbol;Acc:HGNC:33628]	protein_coding	405.296	0.655656	0.148114	4.42671	9.56819e-06	0.000173597	1.57533
ENSG00000160570.14	19	42198598	42220140	DEDD2	death effector domain containing 2 [Source:HGNC Symbol;Acc:HGNC:24450]	protein_coding	785.496	0.465791	0.105226	4.42656	9.57473e-06	0.000173597	1.38107
ENSG00000182944.18	22	29268009	29300525	EWSR1	EWS RNA binding protein 1 [Source:HGNC Symbol;Acc:HGNC:3508]	protein_coding	7492.15	-0.178684	0.0403665	-4.42653	9.57623e-06	0.000173597	0.883509
ENSG00000285589.1	19	12668071	12681834	AC010422.8	novel transcript	protein_coding	656.498	0.543615	0.122835	4.42555	9.61973e-06	0.000174146	1.45762
ENSG00000038002.9	4	177430774	177442437	AGA	aspartylglucosaminidase [Source:HGNC Symbol;Acc:HGNC:318]	protein_coding	501.219	-0.674207	0.152459	-4.42222	9.76909e-06	0.000176607	0.626676
ENSG00000115648.14	2	237485428	237555322	MLPH	melanophilin [Source:HGNC Symbol;Acc:HGNC:29643]	protein_coding	1729.21	0.359762	0.0814462	4.41717	1.00001e-05	0.000180535	1.28321
ENSG00000136868.11	9	113221544	113264492	SLC31A1	solute carrier family 31 member 1 [Source:HGNC Symbol;Acc:HGNC:11016]	protein_coding	1245.31	-0.412908	0.0934846	-4.41685	1.00148e-05	0.000180553	0.751108
ENSG00000127831.11	2	218419121	218453295	VIL1	villin 1 [Source:HGNC Symbol;Acc:HGNC:12690]	protein_coding	1963.43	0.350369	0.079332	4.41649	1.00318e-05	0.000180613	1.27489
ENSG00000188559.15	20	20389530	20712644	RALGAPA2	Ral GTPase activating protein catalytic subunit alpha 2 [Source:HGNC Symbol;Acc:HGNC:16207]	protein_coding	2238.99	0.354091	0.0802069	4.41472	1.0114e-05	0.000181845	1.27818
ENSG00000117632.23	1	25884181	25906991	STMN1	stathmin 1 [Source:HGNC Symbol;Acc:HGNC:6510]	protein_coding	5813.29	-0.189617	0.0429651	-4.41329	1.01814e-05	0.000182807	0.876838
ENSG00000092847.13	1	35869808	35930532	AGO1	argonaute RISC component 1 [Source:HGNC Symbol;Acc:HGNC:3262]	protein_coding	1319.79	0.335514	0.0760577	4.41131	1.02745e-05	0.000183918	1.26183
ENSG00000211455.8	12	27243968	27325959	STK38L	serine/threonine kinase 38 like [Source:HGNC Symbol;Acc:HGNC:17848]	protein_coding	2220.37	0.408549	0.092617	4.41116	1.02816e-05	0.000183918	1.32735
ENSG00000099992.16	22	30291990	30326947	TBC1D10A	TBC1 domain family member 10A [Source:HGNC Symbol;Acc:HGNC:23609]	protein_coding	553.665	0.539165	0.122229	4.41109	1.02851e-05	0.000183918	1.45313
ENSG00000180530.11	21	14961235	15065936	NRIP1	nuclear receptor interacting protein 1 [Source:HGNC Symbol;Acc:HGNC:8001]	protein_coding	596.309	0.61045	0.138414	4.41033	1.03212e-05	0.000184314	1.52674
ENSG00000277972.2	17	38730341	38735605	CISD3	CDGSH iron sulfur domain 3 [Source:HGNC Symbol;Acc:HGNC:27578]	protein_coding	719.624	-0.461564	0.104671	-4.40965	1.0354e-05	0.000184649	0.726199
ENSG00000163435.16	1	202007945	202017183	ELF3	E74 like ETS transcription factor 3 [Source:HGNC Symbol;Acc:HGNC:3318]	protein_coding	8178.05	0.252121	0.0572263	4.40568	1.05452e-05	0.000187792	1.19096
ENSG00000183751.15	16	1972053	1982929	TBL3	transducin beta like 3 [Source:HGNC Symbol;Acc:HGNC:11587]	protein_coding	1205.42	-0.412785	0.0936998	-4.4054	1.05587e-05	0.000187792	0.751172
ENSG00000187266.14	19	11377207	11384342	EPOR	erythropoietin receptor [Source:HGNC Symbol;Acc:HGNC:3416]	protein_coding	123.621	1.06838	0.242554	4.40472	1.05921e-05	0.000188132	2.09708
ENSG00000188760.11	2	219543663	219550595	TMEM198	transmembrane protein 198 [Source:HGNC Symbol;Acc:HGNC:33704]	protein_coding	101.704	1.1177	0.253783	4.40417	1.0619e-05	0.000188355	2.17001
ENSG00000105258.9	19	36113709	36115213	POLR2I	RNA polymerase II subunit I [Source:HGNC Symbol;Acc:HGNC:9196]	protein_coding	1244.76	-0.354521	0.0805229	-4.40273	1.06897e-05	0.000189353	0.782129
ENSG00000101367.9	20	32819954	32850405	MAPRE1	microtubule associated protein RP/EB family member 1 [Source:HGNC Symbol;Acc:HGNC:6890]	protein_coding	5564.04	-0.214076	0.0486565	-4.39975	1.08377e-05	0.000191718	0.862098
ENSG00000198355.5	22	49960768	49964072	PIM3	Pim-3 proto-oncogene, serine/threonine kinase [Source:HGNC Symbol;Acc:HGNC:19310]	protein_coding	2223.51	-0.352023	0.0800789	-4.39596	1.10284e-05	0.00019483	0.783484
ENSG00000170606.15	5	133052013	133106449	HSPA4	heat shock protein family A (Hsp70) member 4 [Source:HGNC Symbol;Acc:HGNC:5237]	protein_coding	4106.2	-0.230776	0.0525043	-4.39537	1.10583e-05	0.000195097	0.852176
ENSG00000198886.2	MT	10760	12137	MT-ND4	mitochondrially encoded NADH:ubiquinone oxidoreductase core subunit 4 [Source:HGNC Symbol;Acc:HGNC:7459]	protein_coding	401260	0.172973	0.0393586	4.3948	1.10876e-05	0.000195352	1.12738
ENSG00000100814.18	14	20311368	20333312	CCNB1IP1	cyclin B1 interacting protein 1 [Source:HGNC Symbol;Acc:HGNC:19437]	protein_coding	1400.58	-0.405973	0.0924661	-4.39051	1.13085e-05	0.000198781	0.754727
ENSG00000117984.15	11	1752752	1764573	CTSD	cathepsin D [Source:HGNC Symbol;Acc:HGNC:2529]	protein_coding	43748.9	-0.227294	0.0517703	-4.39044	1.13124e-05	0.000198781	0.854236
ENSG00000175567.11	11	73974672	73982843	UCP2	uncoupling protein 2 [Source:HGNC Symbol;Acc:HGNC:12518]	protein_coding	2322.38	0.419895	0.0956598	4.38946	1.13634e-05	0.000199412	1.33783
ENSG00000165322.18	10	31805398	31928876	ARHGAP12	Rho GTPase activating protein 12 [Source:HGNC Symbol;Acc:HGNC:16348]	protein_coding	3040.6	-0.455184	0.103709	-4.38904	1.13851e-05	0.000199527	0.729417
ENSG00000138119.17	10	93306429	93482334	MYOF	myoferlin [Source:HGNC Symbol;Acc:HGNC:3656]	protein_coding	5753.33	0.283885	0.0647733	4.38275	1.17193e-05	0.000204839	1.21747
ENSG00000197586.13	20	25195693	25228075	ENTPD6	ectonucleoside triphosphate diphosphohydrolase 6 [Source:HGNC Symbol;Acc:HGNC:3368]	protein_coding	3649.72	-0.269309	0.061466	-4.38143	1.17902e-05	0.000205806	0.829717
ENSG00000093009.11	22	19479457	19520612	CDC45	cell division cycle 45 [Source:HGNC Symbol;Acc:HGNC:1739]	protein_coding	837.064	-0.520837	0.118915	-4.3799	1.18731e-05	0.000206979	0.696968
ENSG00000100815.12	14	91965991	92040896	TRIP11	thyroid hormone receptor interactor 11 [Source:HGNC Symbol;Acc:HGNC:12305]	protein_coding	887.838	0.562586	0.128484	4.37864	1.19421e-05	0.000207905	1.47691
ENSG00000181449.4	3	181711925	181714436	SOX2	SRY-box transcription factor 2 [Source:HGNC Symbol;Acc:HGNC:11195]	protein_coding	798.873	-0.426715	0.0975375	-4.37488	1.21499e-05	0.000211151	0.743954
ENSG00000189060.5	22	37805093	37807436	H1-0	H1.0 linker histone [Source:HGNC Symbol;Acc:HGNC:4714]	protein_coding	13817.2	-0.16328	0.0373243	-4.37464	1.21631e-05	0.000211151	0.892992
ENSG00000138442.10	2	202874261	203014798	WDR12	WD repeat domain 12 [Source:HGNC Symbol;Acc:HGNC:14098]	protein_coding	746.328	-0.519194	0.118689	-4.3744	1.21765e-05	0.000211151	0.697762
ENSG00000184992.13	12	124993645	125031231	BRI3BP	BRI3 binding protein [Source:HGNC Symbol;Acc:HGNC:14251]	protein_coding	2744.32	-0.24621	0.0563862	-4.3665	1.26255e-05	0.000218648	0.843108
ENSG00000001629.10	7	92245974	92401383	ANKIB1	ankyrin repeat and IBR domain containing 1 [Source:HGNC Symbol;Acc:HGNC:22215]	protein_coding	1494.17	0.492845	0.112925	4.36434	1.27507e-05	0.000220527	1.40722
ENSG00000092841.19	12	56158346	56163496	MYL6	myosin light chain 6 [Source:HGNC Symbol;Acc:HGNC:7587]	protein_coding	5618.78	0.202162	0.0463257	4.36392	1.27751e-05	0.000220659	1.15042
ENSG00000168350.8	14	100143957	100159645	DEGS2	delta 4-desaturase, sphingolipid 2 [Source:HGNC Symbol;Acc:HGNC:20113]	protein_coding	2554.11	0.31743	0.0727701	4.36209	1.28826e-05	0.000222224	1.24611
ENSG00000166333.14	11	6603708	6610874	ILK	integrin linked kinase [Source:HGNC Symbol;Acc:HGNC:6040]	protein_coding	1151.87	0.458996	0.105315	4.35833	1.31059e-05	0.000225565	1.37458
ENSG00000065802.12	2	238426742	238452250	ASB1	ankyrin repeat and SOCS box containing 1 [Source:HGNC Symbol;Acc:HGNC:16011]	protein_coding	858.252	-0.579267	0.132913	-4.35825	1.31105e-05	0.000225565	0.669304
ENSG00000136950.13	9	124862130	124877733	ARPC5L	actin related protein 2/3 complex subunit 5 like [Source:HGNC Symbol;Acc:HGNC:23366]	protein_coding	1181.87	-0.366894	0.0843363	-4.35037	1.35911e-05	0.000233225	0.77545
ENSG00000163811.12	2	28894667	28948219	WDR43	WD repeat domain 43 [Source:HGNC Symbol;Acc:HGNC:28945]	protein_coding	1670.16	-0.613983	0.141168	-4.3493	1.36575e-05	0.000234061	0.653391
ENSG00000077312.9	19	40750637	40765389	SNRPA	small nuclear ribonucleoprotein polypeptide A [Source:HGNC Symbol;Acc:HGNC:11151]	protein_coding	1962.16	-0.428118	0.0984799	-4.34726	1.37846e-05	0.000235932	0.743231
ENSG00000116237.16	1	6221193	6235972	ICMT	isoprenylcysteine carboxyl methyltransferase [Source:HGNC Symbol;Acc:HGNC:5350]	protein_coding	2866.96	-0.218376	0.0502774	-4.34343	1.40273e-05	0.000239774	0.859532
ENSG00000272325.2	6	34279679	34392669	NUDT3	nudix hydrolase 3 [Source:HGNC Symbol;Acc:HGNC:8050]	protein_coding	2454.32	-0.301675	0.0695598	-4.33692	1.44491e-05	0.000246664	0.81131
ENSG00000148843.15	10	103396626	103446294	PDCD11	programmed cell death 11 [Source:HGNC Symbol;Acc:HGNC:13408]	protein_coding	1740.25	-0.497703	0.114892	-4.33191	1.47824e-05	0.000252027	0.708233
ENSG00000134109.11	3	5187646	5219958	EDEM1	ER degradation enhancing alpha-mannosidase like protein 1 [Source:HGNC Symbol;Acc:HGNC:18967]	protein_coding	881.684	-0.683515	0.157946	-4.32753	1.5079e-05	0.000256751	0.622646
ENSG00000115904.14	2	38981549	39124345	SOS1	SOS Ras/Rac guanine nucleotide exchange factor 1 [Source:HGNC Symbol;Acc:HGNC:11187]	protein_coding	3227.02	0.608954	0.140773	4.32578	1.51995e-05	0.000258469	1.52515
ENSG00000175768.13	9	37582646	37592604	TOMM5	translocase of outer mitochondrial membrane 5 [Source:HGNC Symbol;Acc:HGNC:31369]	protein_coding	961.85	-0.396618	0.0917579	-4.32243	1.54318e-05	0.000262082	0.759637
ENSG00000124571.18	6	43522334	43576038	XPO5	exportin 5 [Source:HGNC Symbol;Acc:HGNC:17675]	protein_coding	1533.06	-0.520643	0.12056	-4.31853	1.57072e-05	0.000266416	0.697061
ENSG00000088356.6	20	31944337	31952046	PDRG1	p53 and DNA damage regulated 1 [Source:HGNC Symbol;Acc:HGNC:16119]	protein_coding	844.627	-0.431462	0.0999694	-4.31594	1.58923e-05	0.000269209	0.74151
ENSG00000112996.11	5	44808947	44820428	MRPS30	mitochondrial ribosomal protein S30 [Source:HGNC Symbol;Acc:HGNC:8769]	protein_coding	1397.35	-0.335532	0.077802	-4.31264	1.61314e-05	0.000272909	0.792492
ENSG00000186260.17	16	14071319	14266773	MRTFB	myocardin related transcription factor B [Source:HGNC Symbol;Acc:HGNC:29819]	protein_coding	496.176	0.806597	0.187076	4.3116	1.62074e-05	0.000273843	1.74908
ENSG00000178127.13	18	9102630	9134345	NDUFV2	NADH:ubiquinone oxidoreductase core subunit V2 [Source:HGNC Symbol;Acc:HGNC:7717]	protein_coding	2068.9	-0.321178	0.0744993	-4.31115	1.62405e-05	0.000274051	0.800416
ENSG00000126432.14	11	64318121	64321811	PRDX5	peroxiredoxin 5 [Source:HGNC Symbol;Acc:HGNC:9355]	protein_coding	3921.26	-0.267169	0.0620111	-4.3084	1.64441e-05	0.000277132	0.830949
ENSG00000091651.9	16	46689643	46698394	ORC6	origin recognition complex subunit 6 [Source:HGNC Symbol;Acc:HGNC:17151]	protein_coding	829.107	-0.618029	0.143565	-4.30486	1.67089e-05	0.000280601	0.651561
ENSG00000144589.22	2	219597857	219616451	STK11IP	serine/threonine kinase 11 interacting protein [Source:HGNC Symbol;Acc:HGNC:19184]	protein_coding	726.744	0.542608	0.12605	4.30471	1.67204e-05	0.000280601	1.4566
ENSG00000168615.13	8	38996754	39105445	ADAM9	ADAM metallopeptidase domain 9 [Source:HGNC Symbol;Acc:HGNC:216]	protein_coding	4508.77	-0.25227	0.0586063	-4.30449	1.6737e-05	0.000280601	0.839574
ENSG00000167702.13	8	144466043	144474202	KIFC2	kinesin family member C2 [Source:HGNC Symbol;Acc:HGNC:29530]	protein_coding	2027.94	0.514839	0.119609	4.30436	1.67468e-05	0.000280601	1.42883
ENSG00000176022.7	1	1232237	1235041	B3GALT6	beta-1,3-galactosyltransferase 6 [Source:HGNC Symbol;Acc:HGNC:17978]	protein_coding	983.314	-0.455118	0.105737	-4.30423	1.67564e-05	0.000280601	0.72945
ENSG00000138759.19	4	78057323	78544269	FRAS1	Fraser extracellular matrix complex subunit 1 [Source:HGNC Symbol;Acc:HGNC:19185]	protein_coding	1579.36	0.348171	0.0809465	4.30125	1.69839e-05	0.000283948	1.27295
ENSG00000109756.9	4	159103013	159360174	RAPGEF2	Rap guanine nucleotide exchange factor 2 [Source:HGNC Symbol;Acc:HGNC:16854]	protein_coding	932.097	0.417761	0.09713	4.30105	1.69994e-05	0.000283948	1.33585
ENSG00000164039.15	4	103077592	103099870	BDH2	3-hydroxybutyrate dehydrogenase 2 [Source:HGNC Symbol;Acc:HGNC:32389]	protein_coding	241.006	0.736373	0.171258	4.29978	1.70971e-05	0.000284871	1.66598
ENSG00000122786.20	7	134744252	134970729	CALD1	caldesmon 1 [Source:HGNC Symbol;Acc:HGNC:1441]	protein_coding	368.244	1.28938	0.299872	4.29977	1.70979e-05	0.000284871	2.44423
ENSG00000100897.18	14	24114195	24125242	DCAF11	DDB1 and CUL4 associated factor 11 [Source:HGNC Symbol;Acc:HGNC:20258]	protein_coding	1500.78	0.474265	0.110518	4.29128	1.77648e-05	0.000295528	1.38921
ENSG00000125740.14	19	45467995	45475179	FOSB	FosB proto-oncogene, AP-1 transcription factor subunit [Source:HGNC Symbol;Acc:HGNC:3797]	protein_coding	67.5104	2.0297	0.473007	4.29106	1.77824e-05	0.000295528	4.0832
ENSG00000212907.2	MT	10470	10766	MT-ND4L	mitochondrially encoded NADH:ubiquinone oxidoreductase core subunit 4L [Source:HGNC Symbol;Acc:HGNC:7460]	protein_coding	37898.6	0.253609	0.0591085	4.29057	1.78215e-05	0.000295805	1.19219
ENSG00000116670.15	1	11674480	11691650	MAD2L2	mitotic arrest deficient 2 like 2 [Source:HGNC Symbol;Acc:HGNC:6764]	protein_coding	655.558	-0.459519	0.107224	-4.2856	1.82246e-05	0.000302115	0.727229
ENSG00000167608.12	19	54160108	54173250	TMC4	transmembrane channel like 4 [Source:HGNC Symbol;Acc:HGNC:22998]	protein_coding	1446.32	0.562257	0.131232	4.28444	1.83197e-05	0.000303311	1.47658
ENSG00000159199.14	17	48892765	48895871	ATP5MC1	ATP synthase membrane subunit c locus 1 [Source:HGNC Symbol;Acc:HGNC:841]	protein_coding	1179.9	-0.410683	0.0960156	-4.27726	1.89211e-05	0.000312874	0.752267
ENSG00000109814.12	4	39498755	39528311	UGDH	UDP-glucose 6-dehydrogenase [Source:HGNC Symbol;Acc:HGNC:12525]	protein_coding	1145.96	0.448208	0.104865	4.27413	1.91888e-05	0.000316904	1.36434
ENSG00000197183.14	20	32443059	32585074	NOL4L	nucleolar protein 4 like [Source:HGNC Symbol;Acc:HGNC:16106]	protein_coding	1135.56	0.362298	0.084788	4.27299	1.9287e-05	0.000318116	1.28547
ENSG00000082212.13	18	50879080	50954257	ME2	malic enzyme 2 [Source:HGNC Symbol;Acc:HGNC:6984]	protein_coding	1494.89	-0.354382	0.0830131	-4.26899	1.96362e-05	0.000322882	0.782205
ENSG00000120694.20	13	31134973	31162388	HSPH1	heat shock protein family H (Hsp110) member 1 [Source:HGNC Symbol;Acc:HGNC:16969]	protein_coding	4842.11	-0.439231	0.102892	-4.26884	1.96488e-05	0.000322882	0.737528
ENSG00000159131.17	21	33503931	33543491	GART	phosphoribosylglycinamide formyltransferase, phosphoribosylglycinamide synthetase, phosphoribosylaminoimidazole synthetase [Source:HGNC Symbol;Acc:HGNC:4163]	protein_coding	2523.37	-0.241292	0.0565908	-4.2638	2.00977e-05	0.000329757	0.845987
ENSG00000111196.10	12	10604193	10613609	MAGOHB	mago homolog B, exon junction complex subunit [Source:HGNC Symbol;Acc:HGNC:25504]	protein_coding	389.931	-0.676426	0.158652	-4.26359	2.01172e-05	0.000329757	0.625714
ENSG00000107796.13	10	88935074	88991339	ACTA2	actin alpha 2, smooth muscle [Source:HGNC Symbol;Acc:HGNC:130]	protein_coding	504.031	0.506121	0.118754	4.26193	2.02669e-05	0.000331798	1.42023
ENSG00000137841.12	15	40278176	40307935	PLCB2	phospholipase C beta 2 [Source:HGNC Symbol;Acc:HGNC:9055]	protein_coding	172.168	-0.848072	0.199206	-4.25726	2.06948e-05	0.000338383	0.555527
ENSG00000109511.12	4	168092537	168187736	ANXA10	annexin A10 [Source:HGNC Symbol;Acc:HGNC:534]	protein_coding	468.958	-0.63965	0.150273	-4.25659	2.07568e-05	0.000338976	0.641869
ENSG00000256514.1	11	67351572	67373584	AP003419.1	novel protein	protein_coding	283.587	1.10375	0.259324	4.25628	2.0786e-05	0.000339033	2.14913
ENSG00000184220.12	3	99817837	100181732	CMSS1	cms1 ribosomal small subunit homolog [Source:HGNC Symbol;Acc:HGNC:28666]	protein_coding	560.946	-0.573727	0.134917	-4.25246	2.11434e-05	0.000344437	0.671879
ENSG00000147684.10	8	124539101	124580648	NDUFB9	NADH:ubiquinone oxidoreductase subunit B9 [Source:HGNC Symbol;Acc:HGNC:7704]	protein_coding	3357.62	-0.240485	0.0566082	-4.24824	2.15459e-05	0.000350561	0.846461
ENSG00000079819.19	6	130839347	131063322	EPB41L2	erythrocyte membrane protein band 4.1 like 2 [Source:HGNC Symbol;Acc:HGNC:3379]	protein_coding	4372.83	0.316152	0.0744284	4.24774	2.15938e-05	0.000350906	1.24501
ENSG00000050344.9	7	26152198	26187137	NFE2L3	nuclear factor, erythroid 2 like 3 [Source:HGNC Symbol;Acc:HGNC:7783]	protein_coding	2698.92	-0.295879	0.0697061	-4.24467	2.18915e-05	0.000355305	0.814576
ENSG00000163938.17	3	52681156	52694497	GNL3	G protein nucleolar 3 [Source:HGNC Symbol;Acc:HGNC:29931]	protein_coding	2440.23	-0.256221	0.0603826	-4.24329	2.20263e-05	0.000357053	0.837278
ENSG00000204983.14	7	142749468	142753076	PRSS1	serine protease 1 [Source:HGNC Symbol;Acc:HGNC:9475]	protein_coding	233.872	-0.993588	0.234413	-4.23862	2.24897e-05	0.000364116	0.502227
ENSG00000164045.12	3	48157146	48188417	CDC25A	cell division cycle 25A [Source:HGNC Symbol;Acc:HGNC:1725]	protein_coding	706.041	-0.510766	0.120511	-4.23835	2.25173e-05	0.000364116	0.701849
ENSG00000177076.6	9	19409009	19452505	ACER2	alkaline ceramidase 2 [Source:HGNC Symbol;Acc:HGNC:23675]	protein_coding	184.192	0.813743	0.192176	4.23436	2.29205e-05	0.000370183	1.75777
ENSG00000204991.11	16	89818179	89871319	SPIRE2	spire type actin nucleation factor 2 [Source:HGNC Symbol;Acc:HGNC:30623]	protein_coding	626.722	0.605196	0.143025	4.2314	2.3224e-05	0.000374626	1.52119
ENSG00000184007.22	1	31906421	31944856	PTP4A2	protein tyrosine phosphatase 4A2 [Source:HGNC Symbol;Acc:HGNC:9635]	protein_coding	2964.52	-0.354521	0.0838948	-4.22578	2.3811e-05	0.000383151	0.782129
ENSG00000119705.10	14	77708071	77761104	SLIRP	SRA stem-loop interacting RNA binding protein [Source:HGNC Symbol;Acc:HGNC:20495]	protein_coding	897.773	-0.375755	0.0889355	-4.22503	2.38908e-05	0.000383159	0.770702
ENSG00000172336.5	7	100706121	100707486	POP7	POP7 homolog, ribonuclease P/MRP subunit [Source:HGNC Symbol;Acc:HGNC:19949]	protein_coding	896.646	-0.414702	0.0981553	-4.22496	2.38983e-05	0.000383159	0.750174
ENSG00000169567.13	5	131155383	131224468	HINT1	histidine triad nucleotide binding protein 1 [Source:HGNC Symbol;Acc:HGNC:4912]	protein_coding	3754.24	-0.280031	0.0663216	-4.22232	2.41805e-05	0.000387211	0.823573
ENSG00000163482.12	2	218672069	218702716	STK36	serine/threonine kinase 36 [Source:HGNC Symbol;Acc:HGNC:17209]	protein_coding	582.644	0.778897	0.184568	4.22012	2.44173e-05	0.000390528	1.71582
ENSG00000103942.13	15	82836946	82986153	HOMER2	homer scaffold protein 2 [Source:HGNC Symbol;Acc:HGNC:17513]	protein_coding	69.7878	1.64425	0.389681	4.21947	2.44873e-05	0.000391173	3.12585
ENSG00000100664.11	14	103333544	103345025	EIF5	eukaryotic translation initiation factor 5 [Source:HGNC Symbol;Acc:HGNC:3299]	protein_coding	3878.21	0.321723	0.0762774	4.21781	2.46691e-05	0.0003936	1.24982
ENSG00000135473.15	12	56316223	56334053	PAN2	poly(A) specific ribonuclease subunit PAN2 [Source:HGNC Symbol;Acc:HGNC:20074]	protein_coding	854.23	0.793424	0.188129	4.21745	2.47085e-05	0.000393638	1.73318
ENSG00000107833.10	10	101781325	101783413	NPM3	nucleophosmin/nucleoplasmin 3 [Source:HGNC Symbol;Acc:HGNC:7931]	protein_coding	871.431	-0.638212	0.151334	-4.21724	2.47312e-05	0.000393638	0.642509
ENSG00000168591.16	17	44186970	44191929	TMUB2	transmembrane and ubiquitin like domain containing 2 [Source:HGNC Symbol;Acc:HGNC:28459]	protein_coding	526.2	0.500216	0.118639	4.2163	2.48343e-05	0.000394802	1.41443
ENSG00000165861.14	14	72969451	73027131	ZFYVE1	zinc finger FYVE-type containing 1 [Source:HGNC Symbol;Acc:HGNC:13180]	protein_coding	301.355	0.948914	0.225342	4.211	2.54247e-05	0.000403701	1.93042
ENSG00000106683.15	7	74082933	74122525	LIMK1	LIM domain kinase 1 [Source:HGNC Symbol;Acc:HGNC:6613]	protein_coding	1471.64	-0.362661	0.0861298	-4.21063	2.54663e-05	0.000403875	0.777729
ENSG00000185591.10	12	53380176	53416446	SP1	Sp1 transcription factor [Source:HGNC Symbol;Acc:HGNC:11205]	protein_coding	3864.22	0.282389	0.0671096	4.20788	2.57778e-05	0.000408325	1.21621
ENSG00000136158.12	13	80335976	80341126	SPRY2	sprouty RTK signaling antagonist 2 [Source:HGNC Symbol;Acc:HGNC:11270]	protein_coding	895.389	0.434486	0.103281	4.20682	2.58987e-05	0.000409045	1.35143
ENSG00000132661.4	20	23350791	23354771	NXT1	nuclear transport factor 2 like export factor 1 [Source:HGNC Symbol;Acc:HGNC:15913]	protein_coding	509.001	-0.563601	0.133979	-4.20664	2.59197e-05	0.000409045	0.676611
ENSG00000106615.10	7	151466012	151520120	RHEB	Ras homolog, mTORC1 binding [Source:HGNC Symbol;Acc:HGNC:10011]	protein_coding	3522.38	-0.228494	0.0543196	-4.20647	2.59393e-05	0.000409045	0.853526
ENSG00000143127.13	1	145891208	145910111	ITGA10	integrin subunit alpha 10 [Source:HGNC Symbol;Acc:HGNC:6135]	protein_coding	235.304	1.0244	0.243534	4.2064	2.59474e-05	0.000409045	2.03411
ENSG00000100138.15	22	41673933	41690504	SNU13	small nuclear ribonucleoprotein 13 [Source:HGNC Symbol;Acc:HGNC:7819]	protein_coding	2587.31	-0.353918	0.0841708	-4.20475	2.61366e-05	0.000411419	0.782457
ENSG00000104522.16	8	143612618	143618048	GFUS	GDP-L-fucose synthase [Source:HGNC Symbol;Acc:HGNC:12390]	protein_coding	2714.02	-0.315665	0.0750772	-4.20455	2.61605e-05	0.000411419	0.80348
ENSG00000101412.13	20	33675477	33686385	E2F1	E2F transcription factor 1 [Source:HGNC Symbol;Acc:HGNC:3113]	protein_coding	1763.04	-0.361908	0.0861657	-4.20014	2.66748e-05	0.000419007	0.778135
ENSG00000174370.11	11	128899565	128906035	C11orf45	chromosome 11 open reading frame 45 [Source:HGNC Symbol;Acc:HGNC:28584]	protein_coding	652.009	0.746521	0.177859	4.19725	2.70175e-05	0.000423886	1.67774
ENSG00000136527.18	3	185914558	185938103	TRA2B	transformer 2 beta homolog [Source:HGNC Symbol;Acc:HGNC:10781]	protein_coding	3152.79	-0.269749	0.0643244	-4.19357	2.74592e-05	0.000430304	0.829464
ENSG00000048544.6	6	42206807	42217861	MRPS10	mitochondrial ribosomal protein S10 [Source:HGNC Symbol;Acc:HGNC:14502]	protein_coding	1043.62	-0.45584	0.108709	-4.19323	2.75014e-05	0.000430453	0.729086
ENSG00000100353.18	22	36510855	36529184	EIF3D	eukaryotic translation initiation factor 3 subunit D [Source:HGNC Symbol;Acc:HGNC:3278]	protein_coding	5220.05	-0.322953	0.0772759	-4.17922	2.92516e-05	0.000457304	0.799432
ENSG00000142784.16	1	27234632	27308636	WDTC1	WD and tetratricopeptide repeats 1 [Source:HGNC Symbol;Acc:HGNC:29175]	protein_coding	1657.07	0.36486	0.0873632	4.17636	2.96215e-05	0.000462537	1.28776
ENSG00000156482.11	8	98024851	98046469	RPL30	ribosomal protein L30 [Source:HGNC Symbol;Acc:HGNC:10333]	protein_coding	13852.8	-0.142595	0.0341464	-4.176	2.96686e-05	0.000462724	0.905888
ENSG00000044574.9	9	125234853	125241382	HSPA5	heat shock protein family A (Hsp70) member 5 [Source:HGNC Symbol;Acc:HGNC:5238]	protein_coding	13705.5	-0.122524	0.0293976	-4.16784	3.07506e-05	0.000479033	0.918579
ENSG00000076864.19	1	21596215	21669363	RAP1GAP	RAP1 GTPase activating protein [Source:HGNC Symbol;Acc:HGNC:9858]	protein_coding	973.488	0.358468	0.086054	4.16561	3.10521e-05	0.000483159	1.28206
ENSG00000165689.17	9	136401922	136410614	ENTR1	endosome associated trafficking regulator 1 [Source:HGNC Symbol;Acc:HGNC:10667]	protein_coding	1634.13	-0.414553	0.0995877	-4.16269	3.14522e-05	0.000488447	0.750252
ENSG00000120149.9	5	174724582	174730896	MSX2	msh homeobox 2 [Source:HGNC Symbol;Acc:HGNC:7392]	protein_coding	2022.41	0.308312	0.0740717	4.16234	3.14998e-05	0.000488447	1.23826
ENSG00000112578.10	6	41921499	41933046	BYSL	bystin like [Source:HGNC Symbol;Acc:HGNC:1157]	protein_coding	680.078	-0.410768	0.0986903	-4.16219	3.15205e-05	0.000488447	0.752223
ENSG00000072364.13	5	132875395	132963634	AFF4	AF4/FMR2 family member 4 [Source:HGNC Symbol;Acc:HGNC:17869]	protein_coding	1312.28	0.380626	0.0914516	4.16205	3.15402e-05	0.000488447	1.30191
ENSG00000180573.10	6	26124145	26139116	H2AC6	H2A clustered histone 6 [Source:HGNC Symbol;Acc:HGNC:4733]	protein_coding	279.574	0.959933	0.230774	4.15963	3.18767e-05	0.000493079	1.94522
ENSG00000154839.10	18	50375040	50394168	SKA1	spindle and kinetochore associated complex subunit 1 [Source:HGNC Symbol;Acc:HGNC:28109]	protein_coding	441.754	-0.576444	0.138658	-4.15731	3.22011e-05	0.000497513	0.670615
ENSG00000187109.15	12	76036585	76084735	NAP1L1	nucleosome assembly protein 1 like 1 [Source:HGNC Symbol;Acc:HGNC:7637]	protein_coding	11079.2	-0.243361	0.0585504	-4.15644	3.23239e-05	0.000498826	0.844775
ENSG00000144749.14	3	66378797	66501263	LRIG1	leucine rich repeats and immunoglobulin like domains 1 [Source:HGNC Symbol;Acc:HGNC:17360]	protein_coding	2282.86	-0.39907	0.0960755	-4.15372	3.27121e-05	0.000504225	0.758347
ENSG00000143179.16	1	165827614	165911618	UCK2	uridine-cytidine kinase 2 [Source:HGNC Symbol;Acc:HGNC:12562]	protein_coding	1272.05	-0.413848	0.0996521	-4.15293	3.28239e-05	0.000505357	0.750618
ENSG00000170144.21	2	177212563	177223958	HNRNPA3	heterogeneous nuclear ribonucleoprotein A3 [Source:HGNC Symbol;Acc:HGNC:24941]	protein_coding	9820.43	-0.234473	0.0564676	-4.15235	3.29078e-05	0.000506058	0.849995
ENSG00000140511.12	15	88877294	88895597	HAPLN3	hyaluronan and proteoglycan link protein 3 [Source:HGNC Symbol;Acc:HGNC:21446]	protein_coding	363.447	0.696707	0.16782	4.1515	3.303e-05	0.000507346	1.6208
ENSG00000198380.13	2	69319780	69387250	GFPT1	glutamine--fructose-6-phosphate transaminase 1 [Source:HGNC Symbol;Acc:HGNC:4241]	protein_coding	1839.06	-0.362944	0.0874538	-4.15013	3.32293e-05	0.000509535	0.777576
ENSG00000108846.16	17	50634777	50692253	ABCC3	ATP binding cassette subfamily C member 3 [Source:HGNC Symbol;Acc:HGNC:54]	protein_coding	6028.67	0.305064	0.0735096	4.14998	3.32499e-05	0.000509535	1.23547
ENSG00000198938.2	MT	9207	9990	MT-CO3	mitochondrially encoded cytochrome c oxidase III [Source:HGNC Symbol;Acc:HGNC:7422]	protein_coding	206994	0.16884	0.0407147	4.1469	3.3701e-05	0.000515849	1.12415
ENSG00000116754.13	1	70205682	70253052	SRSF11	serine and arginine rich splicing factor 11 [Source:HGNC Symbol;Acc:HGNC:10782]	protein_coding	2930.86	0.241297	0.058224	4.14428	3.40876e-05	0.000521161	1.18205
ENSG00000119139.21	9	69121264	69274615	TJP2	tight junction protein 2 [Source:HGNC Symbol;Acc:HGNC:11828]	protein_coding	3629.72	0.252108	0.06086	4.14242	3.43655e-05	0.0005248	1.19095
ENSG00000214160.10	3	184242301	184249548	ALG3	ALG3 alpha-1,3- mannosyltransferase [Source:HGNC Symbol;Acc:HGNC:23056]	protein_coding	1177.48	-0.36479	0.088081	-4.14153	3.45002e-05	0.000526248	0.776582
ENSG00000165516.11	14	49768130	49786385	KLHDC2	kelch domain containing 2 [Source:HGNC Symbol;Acc:HGNC:20231]	protein_coding	689.718	0.605066	0.146209	4.13838	3.49774e-05	0.00053291	1.52105
ENSG00000141084.11	16	67723070	67806652	RANBP10	RAN binding protein 10 [Source:HGNC Symbol;Acc:HGNC:29285]	protein_coding	641.877	0.484731	0.117273	4.13337	3.57483e-05	0.000543792	1.39932
ENSG00000213676.13	6	32115264	32128253	ATF6B	activating transcription factor 6 beta [Source:HGNC Symbol;Acc:HGNC:2349]	protein_coding	2190.96	0.246361	0.0596054	4.1332	3.57741e-05	0.000543792	1.18621
ENSG00000140326.13	15	42723544	42737128	CDAN1	codanin 1 [Source:HGNC Symbol;Acc:HGNC:1713]	protein_coding	594.599	0.71356	0.172733	4.13101	3.61175e-05	0.000548379	1.63985
ENSG00000120885.22	8	27596917	27614700	CLU	clusterin [Source:HGNC Symbol;Acc:HGNC:2095]	protein_coding	547.254	1.00142	0.242497	4.12962	3.63361e-05	0.000551063	2.00197
ENSG00000115241.11	2	27381195	27409591	PPM1G	protein phosphatase, Mg2+/Mn2+ dependent 1G [Source:HGNC Symbol;Acc:HGNC:9278]	protein_coding	3648.5	-0.218438	0.0529015	-4.12914	3.64115e-05	0.000551572	0.859496
ENSG00000100429.18	22	50245183	50251405	HDAC10	histone deacetylase 10 [Source:HGNC Symbol;Acc:HGNC:18128]	protein_coding	665.955	0.55055	0.133423	4.12635	3.68558e-05	0.000557661	1.46464
ENSG00000149136.9	11	57325986	57335892	SSRP1	structure specific recognition protein 1 [Source:HGNC Symbol;Acc:HGNC:11327]	protein_coding	4896.02	-0.275763	0.0668453	-4.12538	3.70117e-05	0.000559378	0.826014
ENSG00000120699.13	13	36998816	37009614	EXOSC8	exosome component 8 [Source:HGNC Symbol;Acc:HGNC:17035]	protein_coding	745.613	-0.4023	0.0977672	-4.11487	3.87392e-05	0.000584147	0.756651
ENSG00000073921.18	11	85957175	86069882	PICALM	phosphatidylinositol binding clathrin assembly protein [Source:HGNC Symbol;Acc:HGNC:15514]	protein_coding	2925.45	0.23738	0.0576925	4.11457	3.87897e-05	0.00058424	1.17885
ENSG00000164647.9	7	90154456	90164829	STEAP1	STEAP family member 1 [Source:HGNC Symbol;Acc:HGNC:11378]	protein_coding	1101.99	-0.466197	0.113432	-4.10993	3.95771e-05	0.000595418	0.72387
ENSG00000154380.17	1	225486835	225653142	ENAH	ENAH actin regulator [Source:HGNC Symbol;Acc:HGNC:18271]	protein_coding	2480.07	0.35525	0.086625	4.10101	4.11356e-05	0.000618159	1.27921
ENSG00000185522.9	11	554850	560738	LMNTD2	lamin tail domain containing 2 [Source:HGNC Symbol;Acc:HGNC:28561]	protein_coding	346.268	0.752844	0.183832	4.09529	4.21643e-05	0.000632897	1.68511
ENSG00000060688.13	1	31259568	31296788	SNRNP40	small nuclear ribonucleoprotein U5 subunit 40 [Source:HGNC Symbol;Acc:HGNC:30857]	protein_coding	795.207	-0.460013	0.112346	-4.09462	4.22859e-05	0.000633999	0.72698
ENSG00000138709.19	4	128061286	128222931	LARP1B	La ribonucleoprotein 1B [Source:HGNC Symbol;Acc:HGNC:24704]	protein_coding	667.009	-0.463271	0.113242	-4.09097	4.2958e-05	0.000643345	0.72534
ENSG00000142623.11	1	17205128	17246007	PADI1	peptidyl arginine deiminase 1 [Source:HGNC Symbol;Acc:HGNC:18367]	protein_coding	212.063	-0.919872	0.224935	-4.0895	4.32306e-05	0.000646543	0.528556
ENSG00000116898.12	1	36455718	36464384	MRPS15	mitochondrial ribosomal protein S15 [Source:HGNC Symbol;Acc:HGNC:14504]	protein_coding	1142.97	-0.366179	0.0895459	-4.08929	4.32696e-05	0.000646543	0.775834
ENSG00000141759.15	18	79970813	80033949	TXNL4A	thioredoxin like 4A [Source:HGNC Symbol;Acc:HGNC:30551]	protein_coding	1314.6	-0.314449	0.0769213	-4.08793	4.35238e-05	0.000649294	0.804158
ENSG00000139146.14	12	31280584	31327058	SINHCAF	SIN3-HDAC complex associated factor [Source:HGNC Symbol;Acc:HGNC:30702]	protein_coding	3467.61	-0.280084	0.0685173	-4.08778	4.35523e-05	0.000649294	0.823543
ENSG00000116260.17	1	180154869	180204030	QSOX1	quiescin sulfhydryl oxidase 1 [Source:HGNC Symbol;Acc:HGNC:9756]	protein_coding	3380.98	-0.380561	0.0931729	-4.08446	4.41791e-05	0.000657895	0.768139
ENSG00000109046.15	17	27294076	27315926	WSB1	WD repeat and SOCS box containing 1 [Source:HGNC Symbol;Acc:HGNC:19221]	protein_coding	1587.12	0.376212	0.0921327	4.08337	4.43875e-05	0.000660252	1.29793
ENSG00000187699.10	2	189879609	190203484	C2orf88	chromosome 2 open reading frame 88 [Source:HGNC Symbol;Acc:HGNC:28191]	protein_coding	264.206	1.482	0.363274	4.07955	4.51228e-05	0.000669678	2.79335
ENSG00000164307.13	5	96760810	96808100	ERAP1	endoplasmic reticulum aminopeptidase 1 [Source:HGNC Symbol;Acc:HGNC:18173]	protein_coding	924.838	0.50351	0.123436	4.0791	4.52103e-05	0.000670221	1.41766
ENSG00000108829.10	17	50375059	50397523	LRRC59	leucine rich repeat containing 59 [Source:HGNC Symbol;Acc:HGNC:28817]	protein_coding	3087.51	-0.214067	0.052532	-4.07499	4.60164e-05	0.000681405	0.862103
ENSG00000115641.19	2	105357712	105438513	FHL2	four and a half LIM domains 2 [Source:HGNC Symbol;Acc:HGNC:3703]	protein_coding	2800.87	-0.216119	0.0530744	-4.072	4.6611e-05	0.000689435	0.860878
ENSG00000105953.15	7	44606572	44709066	OGDH	oxoglutarate dehydrogenase [Source:HGNC Symbol;Acc:HGNC:8124]	protein_coding	2374.99	0.222338	0.0546231	4.07041	4.69315e-05	0.000693397	1.16662
ENSG00000183317.17	1	37713880	37765133	EPHA10	EPH receptor A10 [Source:HGNC Symbol;Acc:HGNC:19987]	protein_coding	127.002	1.223	0.300687	4.06736	4.75482e-05	0.000701722	2.33432
ENSG00000241468.8	7	99448475	99466186	ATP5MF	ATP synthase membrane subunit f [Source:HGNC Symbol;Acc:HGNC:848]	protein_coding	3701.38	-0.332305	0.0817181	-4.06647	4.77297e-05	0.000703612	0.794267
ENSG00000127483.19	1	20740266	20787323	HP1BP3	heterochromatin protein 1 binding protein 3 [Source:HGNC Symbol;Acc:HGNC:24973]	protein_coding	4307.86	0.360184	0.0885937	4.06557	4.79154e-05	0.00070556	1.28359
ENSG00000122140.11	9	135499984	135504673	MRPS2	mitochondrial ribosomal protein S2 [Source:HGNC Symbol;Acc:HGNC:14495]	protein_coding	1499.07	-0.308746	0.0759498	-4.06514	4.80041e-05	0.000706078	0.807343
ENSG00000160214.13	21	43789513	43805293	RRP1	ribosomal RNA processing 1 [Source:HGNC Symbol;Acc:HGNC:18785]	protein_coding	1090.7	-0.430625	0.10598	-4.06325	4.83931e-05	0.000711007	0.741941
ENSG00000100749.9	14	96797304	96954846	VRK1	VRK serine/threonine kinase 1 [Source:HGNC Symbol;Acc:HGNC:12718]	protein_coding	862.669	-0.595199	0.14655	-4.0614	4.87786e-05	0.000715068	0.661953
ENSG00000126107.15	1	45002540	45011324	HECTD3	HECT domain E3 ubiquitin protein ligase 3 [Source:HGNC Symbol;Acc:HGNC:26117]	protein_coding	907.125	0.872684	0.214886	4.06115	4.88323e-05	0.000715068	1.83107
ENSG00000134531.10	12	13196723	13219941	EMP1	epithelial membrane protein 1 [Source:HGNC Symbol;Acc:HGNC:3333]	protein_coding	1341.84	-0.406584	0.100136	-4.06029	4.90108e-05	0.000716884	0.754408
ENSG00000149300.10	11	111918032	111926871	C11orf52	chromosome 11 open reading frame 52 [Source:HGNC Symbol;Acc:HGNC:30531]	protein_coding	121.285	1.10247	0.271572	4.05958	4.91605e-05	0.000717069	2.14722
ENSG00000166401.15	18	63970029	64019779	SERPINB8	serpin family B member 8 [Source:HGNC Symbol;Acc:HGNC:8952]	protein_coding	502.329	-0.589181	0.145135	-4.05955	4.91677e-05	0.000717069	0.66472
ENSG00000112079.9	6	36493892	36547479	STK38	serine/threonine kinase 38 [Source:HGNC Symbol;Acc:HGNC:17847]	protein_coding	1045.04	0.352069	0.0867281	4.05946	4.91866e-05	0.000717069	1.27639
ENSG00000114812.13	3	42489299	42537573	VIPR1	vasoactive intestinal peptide receptor 1 [Source:HGNC Symbol;Acc:HGNC:12694]	protein_coding	272.442	0.834097	0.205707	4.05479	5.01794e-05	0.000729927	1.78274
ENSG00000107443.16	10	96043394	96060870	CCNJ	cyclin J [Source:HGNC Symbol;Acc:HGNC:23434]	protein_coding	383.103	-0.588136	0.145083	-4.05379	5.03946e-05	0.00073225	0.665202
ENSG00000157693.15	9	114611206	114646422	TMEM268	transmembrane protein 268 [Source:HGNC Symbol;Acc:HGNC:24513]	protein_coding	468.432	-0.727213	0.179514	-4.051	5.09983e-05	0.000740205	0.60407
ENSG00000173113.7	11	64316460	64317559	TRMT112	tRNA methyltransferase subunit 11-2 [Source:HGNC Symbol;Acc:HGNC:26940]	protein_coding	3122.25	-0.245565	0.0606581	-4.04835	5.15805e-05	0.000747832	0.843485
ENSG00000140398.14	15	75346955	75357115	NEIL1	nei like DNA glycosylase 1 [Source:HGNC Symbol;Acc:HGNC:18448]	protein_coding	78.3136	2.23295	0.551807	4.04662	5.19631e-05	0.000752551	4.70095
ENSG00000119431.9	9	113373419	113376999	HDHD3	haloacid dehalogenase like hydrolase domain containing 3 [Source:HGNC Symbol;Acc:HGNC:28171]	protein_coding	770.526	0.420762	0.104009	4.04545	5.22224e-05	0.000755476	1.33863
ENSG00000204531.20	6	31164337	31180731	POU5F1	POU class 5 homeobox 1 [Source:HGNC Symbol;Acc:HGNC:9221]	protein_coding	148.808	0.978526	0.241916	4.0449	5.23445e-05	0.000756413	1.97045
ENSG00000151208.17	10	77790791	77926755	DLG5	discs large MAGUK scaffold protein 5 [Source:HGNC Symbol;Acc:HGNC:2904]	protein_coding	1848.47	0.306449	0.075844	4.04052	5.3332e-05	0.000769839	1.23666
ENSG00000197757.8	12	53990624	54030823	HOXC6	homeobox C6 [Source:HGNC Symbol;Acc:HGNC:5128]	protein_coding	152.383	1.07783	0.266865	4.03885	5.37138e-05	0.000774501	2.11086
ENSG00000176444.19	1	155262868	155278491	CLK2	CDC like kinase 2 [Source:HGNC Symbol;Acc:HGNC:2069]	protein_coding	994.805	0.373186	0.0924113	4.03831	5.38367e-05	0.000775401	1.29521
ENSG00000108219.15	10	80454166	80533124	TSPAN14	tetraspanin 14 [Source:HGNC Symbol;Acc:HGNC:23303]	protein_coding	2287.95	0.256523	0.0635263	4.03807	5.38939e-05	0.000775401	1.1946
ENSG00000178209.16	8	143915153	143976734	PLEC	plectin [Source:HGNC Symbol;Acc:HGNC:9069]	protein_coding	9719.46	0.241228	0.0597665	4.03617	5.43303e-05	0.000780828	1.182
ENSG00000270647.6	17	35713791	35864615	TAF15	TATA-box binding protein associated factor 15 [Source:HGNC Symbol;Acc:HGNC:11547]	protein_coding	4940.94	-0.306895	0.0760737	-4.03418	5.47928e-05	0.000786617	0.80838
ENSG00000100557.10	14	57469300	57493867	CCDC198	coiled-coil domain containing 198 [Source:HGNC Symbol;Acc:HGNC:20189]	protein_coding	400.58	0.642824	0.159398	4.03282	5.51112e-05	0.000790327	1.56138
ENSG00000118894.15	16	5084284	5097795	EEF2KMT	eukaryotic elongation factor 2 lysine methyltransferase [Source:HGNC Symbol;Acc:HGNC:32221]	protein_coding	248.37	-0.825922	0.204834	-4.03216	5.52658e-05	0.000791683	0.564122
ENSG00000182795.13	1	207018522	207032756	C1orf116	chromosome 1 open reading frame 116 [Source:HGNC Symbol;Acc:HGNC:28667]	protein_coding	627.454	0.449717	0.111573	4.03069	5.56124e-05	0.000795783	1.36577
ENSG00000180357.9	15	64460742	64686068	ZNF609	zinc finger protein 609 [Source:HGNC Symbol;Acc:HGNC:29003]	protein_coding	943.918	0.33547	0.083257	4.02932	5.59373e-05	0.000798806	1.26179
ENSG00000122687.19	7	2234195	2242205	MRM2	mitochondrial rRNA methyltransferase 2 [Source:HGNC Symbol;Acc:HGNC:16352]	protein_coding	1347.56	-0.329087	0.0816741	-4.02927	5.59502e-05	0.000798806	0.79604
ENSG00000167962.14	16	1997654	2009821	ZNF598	zinc finger protein 598, E3 ubiquitin ligase [Source:HGNC Symbol;Acc:HGNC:28079]	protein_coding	2102.11	-0.404156	0.100311	-4.02904	5.60055e-05	0.000798806	0.755678
ENSG00000181061.14	3	42782908	42804490	HIGD1A	HIG1 hypoxia inducible domain family member 1A [Source:HGNC Symbol;Acc:HGNC:29527]	protein_coding	1838.97	-0.348943	0.0866467	-4.02719	5.64482e-05	0.000804249	0.785159
ENSG00000127423.11	1	25831913	25859458	AUNIP	aurora kinase A and ninein interacting protein [Source:HGNC Symbol;Acc:HGNC:28363]	protein_coding	205.38	-0.838536	0.208243	-4.02673	5.65587e-05	0.000804953	0.559211
ENSG00000126067.12	1	35599541	35641526	PSMB2	proteasome 20S subunit beta 2 [Source:HGNC Symbol;Acc:HGNC:9539]	protein_coding	2185.42	-0.22733	0.0564623	-4.02624	5.66767e-05	0.000805763	0.854214
ENSG00000073008.15	19	44643798	44666162	PVR	PVR cell adhesion molecule [Source:HGNC Symbol;Acc:HGNC:9705]	protein_coding	1989.33	-0.45987	0.114295	-4.02352	5.73342e-05	0.000814232	0.727052
ENSG00000160201.12	21	43092956	43107570	U2AF1	U2 small nuclear RNA auxiliary factor 1 [Source:HGNC Symbol;Acc:HGNC:12453]	protein_coding	1429.85	-0.341429	0.0849009	-4.0215	5.78284e-05	0.000820367	0.789259
ENSG00000054965.11	11	73400487	73598189	FAM168A	family with sequence similarity 168 member A [Source:HGNC Symbol;Acc:HGNC:28999]	protein_coding	1278.69	0.334146	0.0831053	4.02076	5.80116e-05	0.00082208	1.26063
ENSG00000225828.1	1	32361270	32364278	FAM229A	family with sequence similarity 229 member A [Source:HGNC Symbol;Acc:HGNC:44652]	protein_coding	260.549	1.16623	0.290138	4.01959	5.83001e-05	0.000825281	2.24425
ENSG00000174951.12	19	48748011	48755390	FUT1	fucosyltransferase 1 (H blood group) [Source:HGNC Symbol;Acc:HGNC:4012]	protein_coding	511.513	-0.478043	0.118947	-4.01895	5.84584e-05	0.000826635	0.717951
ENSG00000179820.16	19	53864763	53876435	MYADM	myeloid associated differentiation marker [Source:HGNC Symbol;Acc:HGNC:7544]	protein_coding	4354.29	0.286477	0.0713289	4.01629	5.91212e-05	0.000835111	1.21966
ENSG00000065150.21	13	97953658	98024296	IPO5	importin 5 [Source:HGNC Symbol;Acc:HGNC:6402]	protein_coding	3439.26	-0.229795	0.0572624	-4.01302	5.99468e-05	0.000845866	0.852756
ENSG00000133216.17	1	22710839	22921500	EPHB2	EPH receptor B2 [Source:HGNC Symbol;Acc:HGNC:3393]	protein_coding	3819.74	0.215042	0.0535927	4.01253	6.00711e-05	0.000846714	1.16074
ENSG00000165661.17	9	136206333	136245812	QSOX2	quiescin sulfhydryl oxidase 2 [Source:HGNC Symbol;Acc:HGNC:30249]	protein_coding	1375.79	-0.407274	0.101528	-4.01145	6.03467e-05	0.000848782	0.754047
ENSG00000178718.7	15	74954418	74956772	RPP25	ribonuclease P and MRP subunit p25 [Source:HGNC Symbol;Acc:HGNC:30361]	protein_coding	785.588	-0.389333	0.0970765	-4.01058	6.05694e-05	0.000851007	0.763482
ENSG00000217930.8	16	4331549	4355607	PAM16	presequence translocase associated motor 16 [Source:HGNC Symbol;Acc:HGNC:29679]	protein_coding	532.77	-0.520569	0.129849	-4.00902	6.09711e-05	0.000855739	0.697097
ENSG00000276043.5	19	4903080	4962154	UHRF1	ubiquitin like with PHD and ring finger domains 1 [Source:HGNC Symbol;Acc:HGNC:12556]	protein_coding	1528.26	-0.332163	0.0828621	-4.00863	6.1073e-05	0.000856257	0.794345
ENSG00000089280.19	16	31180138	31191605	FUS	FUS RNA binding protein [Source:HGNC Symbol;Acc:HGNC:4010]	protein_coding	9972.46	-0.199462	0.049763	-4.00823	6.11747e-05	0.000856771	0.870876
ENSG00000139636.16	12	49097136	49110900	LMBR1L	limb development membrane protein 1 like [Source:HGNC Symbol;Acc:HGNC:18268]	protein_coding	432.756	0.936375	0.233633	4.00789	6.12638e-05	0.000857108	1.91371
ENSG00000107815.10	10	100987367	100994403	TWNK	twinkle mtDNA helicase [Source:HGNC Symbol;Acc:HGNC:1160]	protein_coding	985.006	-0.69437	0.173309	-4.00653	6.16162e-05	0.000859874	0.617979
ENSG00000185630.19	1	164555584	164899296	PBX1	PBX homeobox 1 [Source:HGNC Symbol;Acc:HGNC:8632]	protein_coding	406.106	0.778384	0.19428	4.00651	6.16222e-05	0.000859874	1.71521
ENSG00000166228.9	10	70882280	70888565	PCBD1	pterin-4 alpha-carbinolamine dehydratase 1 [Source:HGNC Symbol;Acc:HGNC:8646]	protein_coding	3705.19	-0.223685	0.0558322	-4.00638	6.16572e-05	0.000859874	0.856375
ENSG00000108654.16	17	64498254	64508199	DDX5	DEAD-box helicase 5 [Source:HGNC Symbol;Acc:HGNC:2746]	protein_coding	10743.7	-0.229484	0.0572879	-4.00579	6.18094e-05	0.000861085	0.85294
ENSG00000135720.13	16	66720893	66751609	DYNC1LI2	dynein cytoplasmic 1 light intermediate chain 2 [Source:HGNC Symbol;Acc:HGNC:2966]	protein_coding	2244.86	0.357341	0.0892558	4.00356	6.23951e-05	0.000868326	1.28106
ENSG00000164182.12	5	60945177	61154531	NDUFAF2	NADH:ubiquinone oxidoreductase complex assembly factor 2 [Source:HGNC Symbol;Acc:HGNC:28086]	protein_coding	487.422	-0.505488	0.126282	-4.00284	6.25868e-05	0.000869431	0.704422
ENSG00000174953.14	3	154272546	154324487	DHX36	DEAH-box helicase 36 [Source:HGNC Symbol;Acc:HGNC:14410]	protein_coding	1092.15	-0.453279	0.113241	-4.00277	6.26064e-05	0.000869431	0.730381
ENSG00000158828.8	1	20633458	20651511	PINK1	PTEN induced kinase 1 [Source:HGNC Symbol;Acc:HGNC:14581]	protein_coding	374.864	0.608382	0.152046	4.00131	6.29932e-05	0.000873882	1.52455
ENSG00000144567.11	2	219176225	219185475	RETREG2	reticulophagy regulator family member 2 [Source:HGNC Symbol;Acc:HGNC:28450]	protein_coding	1572.55	0.336578	0.0841482	3.99982	6.33897e-05	0.00087836	1.26276
ENSG00000153443.13	16	4608883	4615027	UBALD1	UBA like domain containing 1 [Source:HGNC Symbol;Acc:HGNC:29576]	protein_coding	871.738	0.610232	0.152573	3.9996	6.34493e-05	0.00087836	1.5265
ENSG00000057757.10	1	23778418	23788232	PITHD1	PITH domain containing 1 [Source:HGNC Symbol;Acc:HGNC:25022]	protein_coding	1349.66	-0.352143	0.0881315	-3.99565	6.4517e-05	0.000892204	0.78342
ENSG00000184916.9	14	105140982	105168824	JAG2	jagged canonical Notch ligand 2 [Source:HGNC Symbol;Acc:HGNC:6189]	protein_coding	316.005	0.751842	0.188355	3.99162	6.56235e-05	0.000906553	1.68394
ENSG00000131462.9	17	42609641	42615238	TUBG1	tubulin gamma 1 [Source:HGNC Symbol;Acc:HGNC:12417]	protein_coding	1379.01	-0.361738	0.090639	-3.99097	6.58039e-05	0.000908093	0.778227
ENSG00000219481.10	1	16562319	16613562	NBPF1	NBPF member 1 [Source:HGNC Symbol;Acc:HGNC:26088]	protein_coding	1871.19	0.298653	0.0748693	3.98899	6.63551e-05	0.000914743	1.23
ENSG00000164300.17	5	80111651	80256048	SERINC5	serine incorporator 5 [Source:HGNC Symbol;Acc:HGNC:18825]	protein_coding	1795.21	0.267644	0.0671031	3.98855	6.64797e-05	0.000915502	1.20384
ENSG00000183111.12	5	149551947	149634968	ARHGEF37	Rho guanine nucleotide exchange factor 37 [Source:HGNC Symbol;Acc:HGNC:34430]	protein_coding	200.925	0.908529	0.227916	3.98624	6.7128e-05	0.000923466	1.87713
ENSG00000166073.11	15	39799008	39920266	GPR176	G protein-coupled receptor 176 [Source:HGNC Symbol;Acc:HGNC:32370]	protein_coding	247.257	0.695558	0.174541	3.98506	6.74618e-05	0.00092709	1.61951
ENSG00000143537.14	1	155050566	155062775	ADAM15	ADAM metallopeptidase domain 15 [Source:HGNC Symbol;Acc:HGNC:193]	protein_coding	5089.31	-0.437946	0.110245	-3.97248	7.11284e-05	0.00097646	0.738185
ENSG00000156510.13	10	69220332	69267552	HKDC1	hexokinase domain containing 1 [Source:HGNC Symbol;Acc:HGNC:23302]	protein_coding	111.877	-2.50215	0.630449	-3.96884	7.22221e-05	0.000990443	0.176513
ENSG00000106603.19	7	43608456	43729717	COA1	cytochrome c oxidase assembly factor 1 homolog [Source:HGNC Symbol;Acc:HGNC:21868]	protein_coding	1601.62	-0.283829	0.0715601	-3.96631	7.29948e-05	0.000999998	0.821408
ENSG00000173715.18	11	66744451	66843516	C11orf80	chromosome 11 open reading frame 80 [Source:HGNC Symbol;Acc:HGNC:26197]	protein_coding	1480.98	-0.346201	0.0875034	-3.95643	7.60767e-05	0.00104114	0.786653
ENSG00000136883.14	9	114086126	114099291	KIF12	kinesin family member 12 [Source:HGNC Symbol;Acc:HGNC:21495]	protein_coding	265.017	0.956122	0.241704	3.95576	7.62914e-05	0.00104299	1.94009
ENSG00000105640.13	19	17859910	17864153	RPL18A	ribosomal protein L18a [Source:HGNC Symbol;Acc:HGNC:10311]	protein_coding	11704.1	-0.169793	0.0429349	-3.95465	7.66469e-05	0.00104677	0.88897
ENSG00000205323.9	12	55752463	55817724	SARNP	SAP domain containing ribonucleoprotein [Source:HGNC Symbol;Acc:HGNC:24432]	protein_coding	662.929	-0.496941	0.125691	-3.95368	7.69579e-05	0.00104977	0.708608
ENSG00000165704.15	X	134460165	134520513	HPRT1	hypoxanthine phosphoribosyltransferase 1 [Source:HGNC Symbol;Acc:HGNC:5157]	protein_coding	960.213	-0.557779	0.141086	-3.95347	7.70259e-05	0.00104977	0.679347
ENSG00000198242.14	17	28719985	28724359	RPL23A	ribosomal protein L23a [Source:HGNC Symbol;Acc:HGNC:10317]	protein_coding	13034.6	-0.137901	0.0348885	-3.95263	7.72961e-05	0.00105236	0.90884
ENSG00000114023.15	3	122384176	122412334	FAM162A	family with sequence similarity 162 member A [Source:HGNC Symbol;Acc:HGNC:17865]	protein_coding	1023.64	-0.326622	0.0826822	-3.95032	7.80452e-05	0.00105967	0.797402
ENSG00000100410.8	22	41459717	41468692	PHF5A	PHD finger protein 5A [Source:HGNC Symbol;Acc:HGNC:18000]	protein_coding	975.476	-0.343289	0.0869033	-3.95024	7.80738e-05	0.00105967	0.788242
ENSG00000171067.11	11	68261338	68272001	C11orf24	chromosome 11 open reading frame 24 [Source:HGNC Symbol;Acc:HGNC:1174]	protein_coding	1203.6	-0.356574	0.0902751	-3.94987	7.81951e-05	0.00106022	0.781017
ENSG00000169718.18	17	82057506	82065887	DUS1L	dihydrouridine synthase 1 like [Source:HGNC Symbol;Acc:HGNC:30086]	protein_coding	2968.05	-0.29388	0.0744792	-3.9458	7.95355e-05	0.00107633	0.815705
ENSG00000185189.18	8	143833583	143840973	NRBP2	nuclear receptor binding protein 2 [Source:HGNC Symbol;Acc:HGNC:19339]	protein_coding	1095.05	0.493398	0.125045	3.94576	7.95464e-05	0.00107633	1.40776
ENSG00000143621.17	1	153661788	153671028	ILF2	interleukin enhancer binding factor 2 [Source:HGNC Symbol;Acc:HGNC:6037]	protein_coding	4081	-0.216043	0.0547963	-3.94266	8.05827e-05	0.00108923	0.860923
ENSG00000203880.12	20	64255695	64287821	PCMTD2	protein-L-isoaspartate (D-aspartate) O-methyltransferase domain containing 2 [Source:HGNC Symbol;Acc:HGNC:15882]	protein_coding	1653.2	0.422972	0.107287	3.94241	8.06656e-05	0.00108923	1.34069
ENSG00000124207.17	20	49046246	49096960	CSE1L	chromosome segregation 1 like [Source:HGNC Symbol;Acc:HGNC:2431]	protein_coding	5234.59	-0.281844	0.0715534	-3.93893	8.18471e-05	0.00110406	0.822539
ENSG00000148110.16	9	94374569	94461042	MFSD14B	major facilitator superfamily domain containing 14B [Source:HGNC Symbol;Acc:HGNC:23376]	protein_coding	2093.52	-0.341094	0.0866992	-3.93423	8.34637e-05	0.00112356	0.789442
ENSG00000108518.8	17	4945652	4949061	PFN1	profilin 1 [Source:HGNC Symbol;Acc:HGNC:8881]	protein_coding	12421.6	-0.177392	0.0451021	-3.93313	8.38474e-05	0.00112758	0.8843
ENSG00000136930.13	9	124353465	124415444	PSMB7	proteasome 20S subunit beta 7 [Source:HGNC Symbol;Acc:HGNC:9544]	protein_coding	3145.78	-0.218808	0.0556883	-3.92916	8.52434e-05	0.00114518	0.859275
ENSG00000114686.9	3	131462212	131502983	MRPL3	mitochondrial ribosomal protein L3 [Source:HGNC Symbol;Acc:HGNC:10379]	protein_coding	2368.01	-0.342564	0.0873022	-3.92389	8.71303e-05	0.00116934	0.788638
ENSG00000198301.12	4	75940950	75990962	SDAD1	SDA1 domain containing 1 [Source:HGNC Symbol;Acc:HGNC:25537]	protein_coding	1003.6	-0.484645	0.12358	-3.92171	8.79212e-05	0.00117875	0.714673
ENSG00000198730.9	11	10751246	10801625	CTR9	CTR9 homolog, Paf1/RNA polymerase II complex component [Source:HGNC Symbol;Acc:HGNC:16850]	protein_coding	1398.73	0.41217	0.105129	3.92063	8.8317e-05	0.00118286	1.33069
ENSG00000188959.10	9	110190048	110208159	C9orf152	chromosome 9 open reading frame 152 [Source:HGNC Symbol;Acc:HGNC:31455]	protein_coding	1631.62	0.308015	0.0786457	3.91649	8.98494e-05	0.00120216	1.238
ENSG00000142534.7	19	49496365	49499708	RPS11	ribosomal protein S11 [Source:HGNC Symbol;Acc:HGNC:10384]	protein_coding	21235.9	-0.182691	0.0466623	-3.91517	9.03396e-05	0.00120749	0.881058
ENSG00000149182.15	11	47164299	47177125	ARFGAP2	ADP ribosylation factor GTPase activating protein 2 [Source:HGNC Symbol;Acc:HGNC:13504]	protein_coding	1901.57	0.356237	0.091031	3.91336	9.10218e-05	0.00121538	1.28008
ENSG00000080986.13	18	2571557	2616635	NDC80	NDC80 kinetochore complex component [Source:HGNC Symbol;Acc:HGNC:16909]	protein_coding	774.892	-0.473516	0.121034	-3.91226	9.14377e-05	0.00121969	0.720207
ENSG00000069535.14	X	43766610	43882450	MAOB	monoamine oxidase B [Source:HGNC Symbol;Acc:HGNC:6834]	protein_coding	1615.45	0.277276	0.0709152	3.90996	9.23101e-05	0.00123009	1.2119
ENSG00000184277.13	15	101621444	101652391	TM2D3	TM2 domain containing 3 [Source:HGNC Symbol;Acc:HGNC:24128]	protein_coding	558.885	-0.428326	0.109555	-3.9097	9.24106e-05	0.00123018	0.743124
ENSG00000185101.13	11	417933	442011	ANO9	anoctamin 9 [Source:HGNC Symbol;Acc:HGNC:20679]	protein_coding	940.876	0.548887	0.140486	3.90707	9.3424e-05	0.00124242	1.46296
ENSG00000123933.17	4	2247432	2262109	MXD4	MAX dimerization protein 4 [Source:HGNC Symbol;Acc:HGNC:13906]	protein_coding	1476.96	0.433764	0.111047	3.90612	9.37915e-05	0.00124605	1.35075
ENSG00000127084.19	9	92947523	93036236	FGD3	FYVE, RhoGEF and PH domain containing 3 [Source:HGNC Symbol;Acc:HGNC:16027]	protein_coding	62.9824	4.04307	1.03616	3.90199	9.54053e-05	0.00126621	16.4849
ENSG00000111845.5	6	10694972	10709782	PAK1IP1	PAK1 interacting protein 1 [Source:HGNC Symbol;Acc:HGNC:20882]	protein_coding	503.88	-0.509947	0.130733	-3.90069	9.59209e-05	0.00127177	0.702248
ENSG00000141378.15	17	59674636	59707626	PTRH2	peptidyl-tRNA hydrolase 2 [Source:HGNC Symbol;Acc:HGNC:24265]	protein_coding	462.313	-0.53054	0.136072	-3.89897	9.66033e-05	0.00127953	0.692296
ENSG00000126267.11	19	35648323	35658782	COX6B1	cytochrome c oxidase subunit 6B1 [Source:HGNC Symbol;Acc:HGNC:2280]	protein_coding	5532.58	-0.226539	0.0581225	-3.89761	9.71476e-05	0.00128545	0.854683
ENSG00000065809.14	10	14518557	14774897	FAM107B	family with sequence similarity 107 member B [Source:HGNC Symbol;Acc:HGNC:23726]	protein_coding	3328.97	-0.276177	0.0709578	-3.89214	9.93648e-05	0.00131245	0.825776
ENSG00000092445.12	15	41557675	41583589	TYRO3	TYRO3 protein tyrosine kinase [Source:HGNC Symbol;Acc:HGNC:12446]	protein_coding	1553.71	0.410693	0.10552	3.89208	9.93873e-05	0.00131245	1.32932
ENSG00000163902.12	3	128619969	128681075	RPN1	ribophorin I [Source:HGNC Symbol;Acc:HGNC:10381]	protein_coding	5049.41	-0.151225	0.0388808	-3.88945	0.000100472	0.00132544	0.900485
ENSG00000145920.15	5	175796310	175884021	CPLX2	complexin 2 [Source:HGNC Symbol;Acc:HGNC:2310]	protein_coding	67.7394	1.47059	0.37842	3.88614	0.000101852	0.0013413	2.77136
ENSG00000172432.19	6	43605316	43629264	GTPBP2	GTP binding protein 2 [Source:HGNC Symbol;Acc:HGNC:4670]	protein_coding	1116.84	-0.370747	0.0954039	-3.88608	0.000101878	0.0013413	0.773382
ENSG00000135052.16	9	86026146	86100173	GOLM1	golgi membrane protein 1 [Source:HGNC Symbol;Acc:HGNC:15451]	protein_coding	2819.9	-0.203358	0.0523418	-3.88518	0.000102254	0.00134491	0.868527
ENSG00000101596.16	18	2655726	2805017	SMCHD1	structural maintenance of chromosomes flexible hinge domain containing 1 [Source:HGNC Symbol;Acc:HGNC:29090]	protein_coding	1900.83	0.313161	0.0806442	3.88324	0.000103075	0.00135436	1.24243
ENSG00000184076.13	22	29767369	29770413	UQCR10	ubiquinol-cytochrome c reductase, complex III subunit X [Source:HGNC Symbol;Acc:HGNC:30863]	protein_coding	1593.84	-0.243027	0.0626147	-3.88131	0.000103895	0.00136378	0.844971
ENSG00000115816.15	2	37201612	37231596	CEBPZ	CCAAT enhancer binding protein zeta [Source:HGNC Symbol;Acc:HGNC:24218]	protein_coding	1286.49	-0.405925	0.104734	-3.87576	0.000106294	0.00139387	0.754752
ENSG00000023191.17	11	494512	507300	RNH1	ribonuclease/angiogenin inhibitor 1 [Source:HGNC Symbol;Acc:HGNC:10074]	protein_coding	2855.39	-0.250104	0.0645932	-3.87199	0.000107949	0.00141418	0.840836
ENSG00000236104.3	6	33314406	33317942	ZBTB22	zinc finger and BTB domain containing 22 [Source:HGNC Symbol;Acc:HGNC:13085]	protein_coding	308.552	0.616356	0.159261	3.87009	0.000108793	0.00142382	1.533
ENSG00000151491.14	12	15620134	15882329	EPS8	epidermal growth factor receptor pathway substrate 8 [Source:HGNC Symbol;Acc:HGNC:3420]	protein_coding	3034.78	0.533947	0.13801	3.86889	0.000109332	0.00142897	1.44788
ENSG00000213928.9	14	24161265	24166565	IRF9	interferon regulatory factor 9 [Source:HGNC Symbol;Acc:HGNC:6131]	protein_coding	341.483	0.797102	0.206037	3.86873	0.000109404	0.00142897	1.73761
ENSG00000120438.12	6	159778498	159789703	TCP1	t-complex 1 [Source:HGNC Symbol;Acc:HGNC:11655]	protein_coding	5352.1	-0.274093	0.0708529	-3.86848	0.000109514	0.00142899	0.82697
ENSG00000065485.20	3	123067025	123225227	PDIA5	protein disulfide isomerase family A member 5 [Source:HGNC Symbol;Acc:HGNC:24811]	protein_coding	1384.54	-0.350186	0.0905764	-3.8662	0.000110546	0.00144104	0.784483
ENSG00000068078.20	4	1793293	1808872	FGFR3	fibroblast growth factor receptor 3 [Source:HGNC Symbol;Acc:HGNC:3690]	protein_coding	1759.93	0.317289	0.08223	3.85856	0.000114058	0.00148535	1.24599
ENSG00000116771.6	1	15571699	15585051	AGMAT	agmatinase [Source:HGNC Symbol;Acc:HGNC:18407]	protein_coding	938.114	-0.333751	0.0865401	-3.85661	0.00011497	0.00149575	0.793471
ENSG00000164733.22	8	11842524	11869533	CTSB	cathepsin B [Source:HGNC Symbol;Acc:HGNC:2527]	protein_coding	11806.8	-0.110328	0.0286204	-3.85489	0.00011578	0.0015048	0.926377
ENSG00000069849.11	3	141876124	141926549	ATP1B3	ATPase Na+/K+ transporting subunit beta 3 [Source:HGNC Symbol;Acc:HGNC:806]	protein_coding	2866.27	-0.304798	0.0791205	-3.85232	0.000117002	0.00151918	0.809556
ENSG00000137692.12	11	103050686	103092194	DCUN1D5	defective in cullin neddylation 1 domain containing 5 [Source:HGNC Symbol;Acc:HGNC:28409]	protein_coding	1078.99	-0.402332	0.104565	-3.84768	0.000119242	0.00154674	0.756634
ENSG00000149177.13	11	47980558	48170841	PTPRJ	protein tyrosine phosphatase receptor type J [Source:HGNC Symbol;Acc:HGNC:9673]	protein_coding	1608.96	0.290809	0.075637	3.84479	0.000120653	0.00156197	1.22333
ENSG00000182718.18	15	60347134	60402883	ANXA2	annexin A2 [Source:HGNC Symbol;Acc:HGNC:537]	protein_coding	17077	-0.102808	0.0267454	-3.84393	0.000121079	0.00156595	0.931219
ENSG00000167755.15	19	50958631	50969673	KLK6	kallikrein related peptidase 6 [Source:HGNC Symbol;Acc:HGNC:6367]	protein_coding	561.638	-1.41234	0.367517	-3.84293	0.000121576	0.00157083	0.375702
ENSG00000136603.14	3	170357678	170396835	SKIL	SKI like proto-oncogene [Source:HGNC Symbol;Acc:HGNC:10897]	protein_coding	924.696	0.515338	0.134151	3.84148	0.000122292	0.00157854	1.42933
ENSG00000180198.16	1	28505943	28539300	RCC1	regulator of chromosome condensation 1 [Source:HGNC Symbol;Acc:HGNC:1913]	protein_coding	3439.12	-0.359175	0.0935647	-3.83878	0.000123645	0.00159444	0.77961
ENSG00000114867.22	3	184314495	184335358	EIF4G1	eukaryotic translation initiation factor 4 gamma 1 [Source:HGNC Symbol;Acc:HGNC:3296]	protein_coding	8894.29	-0.19059	0.0496536	-3.83839	0.000123844	0.00159545	0.876247
ENSG00000165795.23	14	21016763	21070872	NDRG2	NDRG family member 2 [Source:HGNC Symbol;Acc:HGNC:14460]	protein_coding	1295.07	0.449481	0.117128	3.83752	0.000124283	0.00159954	1.36555
ENSG00000166925.9	7	100463359	100479232	TSC22D4	TSC22 domain family member 4 [Source:HGNC Symbol;Acc:HGNC:21696]	protein_coding	2241.75	0.253687	0.0661776	3.83342	0.000126374	0.00162486	1.19225
ENSG00000143333.7	1	182598623	182604389	RGS16	regulator of G protein signaling 16 [Source:HGNC Symbol;Acc:HGNC:9997]	protein_coding	273.302	-0.774247	0.202094	-3.83112	0.000127562	0.00163854	0.584694
ENSG00000174233.12	12	48766194	48789089	ADCY6	adenylate cyclase 6 [Source:HGNC Symbol;Acc:HGNC:237]	protein_coding	1783.43	0.562348	0.146815	3.83031	0.000127981	0.00164232	1.47667
ENSG00000072110.15	14	68874128	68979440	ACTN1	actinin alpha 1 [Source:HGNC Symbol;Acc:HGNC:163]	protein_coding	5494.83	0.207124	0.0541046	3.82821	0.000129077	0.00165477	1.15438
ENSG00000070423.18	19	647526	663233	RNF126	ring finger protein 126 [Source:HGNC Symbol;Acc:HGNC:21151]	protein_coding	1058.53	-0.379547	0.0991573	-3.82773	0.000129333	0.00165644	0.768679
ENSG00000213551.7	10	73183362	73247255	DNAJC9	DnaJ heat shock protein family (Hsp40) member C9 [Source:HGNC Symbol;Acc:HGNC:19123]	protein_coding	1344.55	-0.29033	0.0759144	-3.82444	0.000131069	0.00167704	0.817715
ENSG00000164919.11	8	99873200	99893707	COX6C	cytochrome c oxidase subunit 6C [Source:HGNC Symbol;Acc:HGNC:2285]	protein_coding	3814.44	-0.260055	0.0680197	-3.82323	0.000131715	0.00168367	0.835056
ENSG00000213463.5	14	70366499	70417090	SYNJ2BP	synaptojanin 2 binding protein [Source:HGNC Symbol;Acc:HGNC:18955]	protein_coding	926.708	0.469513	0.122815	3.82294	0.000131869	0.00168401	1.38464
ENSG00000264522.6	1	149937812	150010726	OTUD7B	OTU deubiquitinase 7B [Source:HGNC Symbol;Acc:HGNC:16683]	protein_coding	623.248	0.391927	0.102533	3.82245	0.000132131	0.00168572	1.31214
ENSG00000156453.14	5	141853090	141879246	PCDH1	protocadherin 1 [Source:HGNC Symbol;Acc:HGNC:8655]	protein_coding	3217.63	0.225342	0.0589996	3.81938	0.000133786	0.00170519	1.16905
ENSG00000105197.11	19	39480412	39493785	TIMM50	translocase of inner mitochondrial membrane 50 [Source:HGNC Symbol;Acc:HGNC:23656]	protein_coding	2705.2	-0.327532	0.0857955	-3.81759	0.00013476	0.00171594	0.796898
ENSG00000114850.7	3	156539553	156555149	SSR3	signal sequence receptor subunit 3 [Source:HGNC Symbol;Acc:HGNC:11325]	protein_coding	2237.27	-0.319842	0.0838273	-3.81549	0.000135915	0.00172899	0.801158
ENSG00000204128.6	2	231037523	231049719	C2orf72	chromosome 2 open reading frame 72 [Source:HGNC Symbol;Acc:HGNC:27418]	protein_coding	503.547	0.593327	0.155665	3.81156	0.00013809	0.00175496	1.50872
ENSG00000106608.17	7	43875894	43926411	URGCP	upregulator of cell proliferation [Source:HGNC Symbol;Acc:HGNC:30890]	protein_coding	1656.6	0.340561	0.0893958	3.80959	0.000139199	0.00176734	1.26625
ENSG00000101182.15	20	62136733	62143440	PSMA7	proteasome 20S subunit alpha 7 [Source:HGNC Symbol;Acc:HGNC:9536]	protein_coding	4424.34	-0.171053	0.044905	-3.80921	0.00013941	0.00176832	0.888194
ENSG00000019102.12	11	124747474	124752255	VSIG2	V-set and immunoglobulin domain containing 2 [Source:HGNC Symbol;Acc:HGNC:17149]	protein_coding	2177.43	0.284092	0.0746173	3.80732	0.000140481	0.00178019	1.21764
ENSG00000114742.14	3	39052013	39096671	WDR48	WD repeat domain 48 [Source:HGNC Symbol;Acc:HGNC:30914]	protein_coding	545.309	0.526785	0.138437	3.80522	0.000141675	0.0017936	1.44071
ENSG00000139182.15	12	7129698	7158945	CLSTN3	calsyntenin 3 [Source:HGNC Symbol;Acc:HGNC:18371]	protein_coding	728.664	0.63784	0.167684	3.80382	0.000142482	0.00180208	1.556
ENSG00000168488.18	16	28823035	28837237	ATXN2L	ataxin 2 like [Source:HGNC Symbol;Acc:HGNC:31326]	protein_coding	3764.83	-0.289494	0.0761747	-3.80039	0.000144467	0.00182518	0.818189
ENSG00000157216.16	1	54225433	54413479	SSBP3	single stranded DNA binding protein 3 [Source:HGNC Symbol;Acc:HGNC:15674]	protein_coding	1239.26	0.507402	0.13352	3.80019	0.000144585	0.00182518	1.42149
ENSG00000245848.3	19	33299934	33302534	CEBPA	CCAAT enhancer binding protein alpha [Source:HGNC Symbol;Acc:HGNC:1833]	protein_coding	771.955	-0.430261	0.113302	-3.79746	0.000146184	0.0018436	0.742127
ENSG00000167283.8	11	118401606	118431496	ATP5MG	ATP synthase membrane subunit g [Source:HGNC Symbol;Acc:HGNC:14247]	protein_coding	5093.31	-0.152792	0.040287	-3.79259	0.000149087	0.00187841	0.899508
ENSG00000198648.11	2	167954020	168247595	STK39	serine/threonine kinase 39 [Source:HGNC Symbol;Acc:HGNC:17717]	protein_coding	2054.79	-0.335665	0.0885723	-3.78973	0.000150811	0.00189831	0.792419
ENSG00000160216.21	21	43865223	43987592	AGPAT3	1-acylglycerol-3-phosphate O-acyltransferase 3 [Source:HGNC Symbol;Acc:HGNC:326]	protein_coding	2020.66	0.331763	0.087548	3.78949	0.000150955	0.00189831	1.25855
ENSG00000197892.13	8	29067278	29263124	KIF13B	kinesin family member 13B [Source:HGNC Symbol;Acc:HGNC:14405]	protein_coding	959.691	0.360317	0.0951422	3.78714	0.000152391	0.00191455	1.28371
ENSG00000149806.11	11	65120630	65122177	FAU	FAU ubiquitin like and ribosomal protein S30 fusion [Source:HGNC Symbol;Acc:HGNC:3597]	protein_coding	6811.46	-0.27291	0.0720677	-3.78686	0.000152561	0.00191485	0.827648
ENSG00000254093.9	8	10764961	10839884	PINX1	PIN2 (TERF1) interacting telomerase inhibitor 1 [Source:HGNC Symbol;Acc:HGNC:30046]	protein_coding	303.867	-0.723406	0.191114	-3.78521	0.000153581	0.00192582	0.605666
ENSG00000196950.14	2	195575977	195737702	SLC39A10	solute carrier family 39 member 10 [Source:HGNC Symbol;Acc:HGNC:20861]	protein_coding	2444.2	-0.449145	0.118726	-3.78305	0.000154917	0.00194074	0.732477
ENSG00000187244.12	19	44809071	44821421	BCAM	basal cell adhesion molecule (Lutheran blood group) [Source:HGNC Symbol;Acc:HGNC:6722]	protein_coding	5891.1	0.331946	0.0878164	3.78	0.000156831	0.00196285	1.25871
ENSG00000091436.17	2	173075435	173268015	MAP3K20	mitogen-activated protein kinase kinase kinase 20 [Source:HGNC Symbol;Acc:HGNC:17797]	protein_coding	1301.55	-0.311551	0.0824718	-3.77767	0.000158303	0.00197938	0.805775
ENSG00000147677.11	8	116642130	116766925	EIF3H	eukaryotic translation initiation factor 3 subunit H [Source:HGNC Symbol;Acc:HGNC:3273]	protein_coding	7160.79	-0.129592	0.0343132	-3.77674	0.000158894	0.00198489	0.91409
ENSG00000146859.6	7	135148072	135166215	TMEM140	transmembrane protein 140 [Source:HGNC Symbol;Acc:HGNC:21870]	protein_coding	18.5927	2.96185	0.784437	3.77576	0.00015952	NA	7.79122
ENSG00000137171.15	6	43040777	43075095	KLC4	kinesin light chain 4 [Source:HGNC Symbol;Acc:HGNC:21624]	protein_coding	412.673	0.850919	0.225425	3.77473	0.000160179	0.00199905	1.80365
ENSG00000168397.17	2	241637213	241673857	ATG4B	autophagy related 4B cysteine peptidase [Source:HGNC Symbol;Acc:HGNC:20790]	protein_coding	1659.61	0.377175	0.0999454	3.77381	0.000160774	0.00200458	1.2988
ENSG00000076604.15	17	28744005	28750956	TRAF4	TNF receptor associated factor 4 [Source:HGNC Symbol;Acc:HGNC:12034]	protein_coding	2505.69	0.296521	0.0787178	3.76688	0.000165298	0.00205726	1.22818
ENSG00000106404.14	7	101232092	101238820	CLDN15	claudin 15 [Source:HGNC Symbol;Acc:HGNC:2036]	protein_coding	400.042	0.566458	0.150379	3.76686	0.000165311	0.00205726	1.48088
ENSG00000114529.13	3	112086335	112131004	C3orf52	chromosome 3 open reading frame 52 [Source:HGNC Symbol;Acc:HGNC:26255]	protein_coding	328.986	-0.57651	0.153098	-3.76563	0.000166128	0.00206547	0.670584
ENSG00000177830.18	11	867859	915058	CHID1	chitinase domain containing 1 [Source:HGNC Symbol;Acc:HGNC:28474]	protein_coding	2252.54	-0.329643	0.0875539	-3.76503	0.000166529	0.00206837	0.795733
ENSG00000049656.14	5	1317752	1345099	CLPTM1L	CLPTM1 like [Source:HGNC Symbol;Acc:HGNC:24308]	protein_coding	3564.27	-0.246265	0.0654123	-3.76481	0.000166675	0.00206837	0.843076
ENSG00000104361.10	8	98189826	98294393	NIPAL2	NIPA like domain containing 2 [Source:HGNC Symbol;Acc:HGNC:25854]	protein_coding	397.252	0.788229	0.209432	3.76365	0.000167452	0.00207424	1.72695
ENSG00000070814.22	5	150357629	150400308	TCOF1	treacle ribosome biogenesis factor 1 [Source:HGNC Symbol;Acc:HGNC:11654]	protein_coding	2171.22	-0.362113	0.0962136	-3.76363	0.000167462	0.00207424	0.778024
ENSG00000162413.16	1	6590724	6614607	KLHL21	kelch like family member 21 [Source:HGNC Symbol;Acc:HGNC:29041]	protein_coding	1220.48	-0.352572	0.0936941	-3.76302	0.000167876	0.0020774	0.783186
ENSG00000175414.7	5	176365487	176401865	ARL10	ADP ribosylation factor like GTPase 10 [Source:HGNC Symbol;Acc:HGNC:22042]	protein_coding	41.585	-5.03032	1.33688	-3.76273	0.000168066	0.00207781	0.0306
ENSG00000002587.10	4	11393150	11429564	HS3ST1	heparan sulfate-glucosamine 3-sulfotransferase 1 [Source:HGNC Symbol;Acc:HGNC:5194]	protein_coding	558.491	-0.728676	0.193683	-3.7622	0.000168423	0.00208026	0.603458
ENSG00000131067.17	20	34844720	34872856	GGT7	gamma-glutamyltransferase 7 [Source:HGNC Symbol;Acc:HGNC:4259]	protein_coding	1157.91	0.368144	0.0978693	3.76159	0.000168836	0.00208341	1.29069
ENSG00000241635.8	2	233760270	233773300	UGT1A1	UDP glucuronosyltransferase family 1 member A1 [Source:HGNC Symbol;Acc:HGNC:12530]	protein_coding	272.838	-0.899807	0.239249	-3.76096	0.000169263	0.00208567	0.535958
ENSG00000230989.7	16	83807978	83819737	HSBP1	heat shock factor binding protein 1 [Source:HGNC Symbol;Acc:HGNC:5203]	protein_coding	1977.88	-0.302994	0.0805652	-3.76085	0.000169335	0.00208567	0.810569
ENSG00000165934.13	14	92121969	92172145	CPSF2	cleavage and polyadenylation specific factor 2 [Source:HGNC Symbol;Acc:HGNC:2325]	protein_coding	1289.26	-0.287744	0.0765347	-3.75965	0.000170151	0.00209376	0.819182
ENSG00000083896.13	4	68310387	68350090	YTHDC1	YTH domain containing 1 [Source:HGNC Symbol;Acc:HGNC:30626]	protein_coding	1575.97	0.30983	0.0824343	3.7585	0.000170932	0.00210141	1.23956
ENSG00000141682.12	18	59899996	59904305	PMAIP1	phorbol-12-myristate-13-acetate-induced protein 1 [Source:HGNC Symbol;Acc:HGNC:9108]	protein_coding	266.303	-0.837332	0.223127	-3.75271	0.00017493	0.00214736	0.559678
ENSG00000064787.13	20	53936777	54070594	BCAS1	brain enriched myelin associated protein 1 [Source:HGNC Symbol;Acc:HGNC:974]	protein_coding	103.252	1.02051	0.271946	3.75262	0.000174996	0.00214736	2.02863
ENSG00000125967.17	20	33657087	33674463	NECAB3	N-terminal EF-hand calcium binding protein 3 [Source:HGNC Symbol;Acc:HGNC:15851]	protein_coding	828.279	0.416475	0.110992	3.75232	0.000175209	0.00214798	1.33466
ENSG00000164933.12	8	103398635	103415189	SLC25A32	solute carrier family 25 member 32 [Source:HGNC Symbol;Acc:HGNC:29683]	protein_coding	607.001	-0.430156	0.114683	-3.75082	0.000176255	0.00215855	0.742181
ENSG00000168216.13	6	69672757	69867236	LMBRD1	LMBR1 domain containing 1 [Source:HGNC Symbol;Acc:HGNC:23038]	protein_coding	536.103	0.450213	0.120037	3.75062	0.000176398	0.00215855	1.36624
ENSG00000072518.22	11	63838928	63911020	MARK2	microtubule affinity regulating kinase 2 [Source:HGNC Symbol;Acc:HGNC:3332]	protein_coding	1623.68	0.271924	0.0725178	3.74975	0.000177008	0.00216399	1.20742
ENSG00000095380.11	9	98056732	98083077	NANS	N-acetylneuraminate synthase [Source:HGNC Symbol;Acc:HGNC:19237]	protein_coding	1658.83	-0.239564	0.0639174	-3.74803	0.000178229	0.00217489	0.847001
ENSG00000122783.17	7	135092363	135170795	CYREN	cell cycle regulator of NHEJ [Source:HGNC Symbol;Acc:HGNC:22432]	protein_coding	887.066	0.578298	0.154342	3.74686	0.000179065	0.00218306	1.49309
ENSG00000171453.20	6	43509702	43562419	POLR1C	RNA polymerase I and III subunit C [Source:HGNC Symbol;Acc:HGNC:20194]	protein_coding	734.277	-0.528486	0.141061	-3.74652	0.000179303	0.00218395	0.693282
ENSG00000130725.8	19	58555712	58558954	UBE2M	ubiquitin conjugating enzyme E2 M [Source:HGNC Symbol;Acc:HGNC:12491]	protein_coding	1755.2	-0.298596	0.0797475	-3.74427	0.000180921	0.00220151	0.813043
ENSG00000169203.16	16	29483642	29505999	NPIPB12	nuclear pore complex interacting protein family member B12 [Source:HGNC Symbol;Acc:HGNC:37491]	protein_coding	663.49	-0.603343	0.161147	-3.74405	0.000181078	0.00220151	0.658227
ENSG00000007541.17	16	566995	584109	PIGQ	phosphatidylinositol glycan anchor biosynthesis class Q [Source:HGNC Symbol;Acc:HGNC:14135]	protein_coding	1285.62	0.332422	0.0887925	3.74381	0.000181252	0.00220159	1.25913
ENSG00000160445.11	9	128729786	128772414	ZER1	zyg-11 related cell cycle regulator [Source:HGNC Symbol;Acc:HGNC:30960]	protein_coding	728.911	0.362976	0.0969613	3.74351	0.000181466	0.00220215	1.28608
ENSG00000112110.10	6	159789812	159798436	MRPL18	mitochondrial ribosomal protein L18 [Source:HGNC Symbol;Acc:HGNC:14477]	protein_coding	1193.03	-0.292097	0.0781286	-3.73867	0.000184994	0.00224291	0.816714
ENSG00000158286.13	1	6205475	6221299	RNF207	ring finger protein 207 [Source:HGNC Symbol;Acc:HGNC:32947]	protein_coding	392.889	1.42634	0.381591	3.73789	0.000185571	0.00224784	2.68765
ENSG00000152766.6	10	88819896	88851844	ANKRD22	ankyrin repeat domain 22 [Source:HGNC Symbol;Acc:HGNC:28321]	protein_coding	422.753	-1.04772	0.280443	-3.73596	0.000186998	0.00226304	0.483731
ENSG00000125944.21	1	23303771	23344336	HNRNPR	heterogeneous nuclear ribonucleoprotein R [Source:HGNC Symbol;Acc:HGNC:5047]	protein_coding	4529.53	-0.271909	0.0727889	-3.73559	0.000187277	0.00226433	0.828223
ENSG00000082458.12	X	70444835	70505490	DLG3	discs large MAGUK scaffold protein 3 [Source:HGNC Symbol;Acc:HGNC:2902]	protein_coding	2501.79	0.238615	0.0639123	3.73347	0.000188862	0.00228141	1.17986
ENSG00000144029.12	2	95085369	95149434	MRPS5	mitochondrial ribosomal protein S5 [Source:HGNC Symbol;Acc:HGNC:14498]	protein_coding	1109.53	-0.323874	0.0867629	-3.73286	0.000189317	0.00228481	0.798922
ENSG00000117139.18	1	202724495	202808487	KDM5B	lysine demethylase 5B [Source:HGNC Symbol;Acc:HGNC:18039]	protein_coding	1312.38	0.385487	0.103285	3.73225	0.000189776	0.00228825	1.3063
ENSG00000110108.10	11	60914158	60923443	TMEM109	transmembrane protein 109 [Source:HGNC Symbol;Acc:HGNC:28771]	protein_coding	1665.9	-0.279787	0.0750209	-3.72945	0.000191897	0.00231171	0.823713
ENSG00000137776.17	15	58879050	58933679	SLTM	SAFB like transcription modulator [Source:HGNC Symbol;Acc:HGNC:20709]	protein_coding	2425.08	-0.281523	0.0755396	-3.72683	0.000193903	0.00233374	0.822722
ENSG00000134709.12	1	59814786	59876322	HOOK1	hook microtubule tethering protein 1 [Source:HGNC Symbol;Acc:HGNC:19884]	protein_coding	1312.93	0.747329	0.200548	3.72643	0.000194215	0.00233536	1.67868
ENSG00000103091.15	16	74871362	75000173	WDR59	WD repeat domain 59 [Source:HGNC Symbol;Acc:HGNC:25706]	protein_coding	908.371	0.504177	0.135467	3.72176	0.000197836	0.00237457	1.41831
ENSG00000124098.10	20	56358974	56368663	FAM210B	family with sequence similarity 210 member B [Source:HGNC Symbol;Acc:HGNC:16102]	protein_coding	2993.99	-0.225648	0.0606494	-3.72053	0.000198806	0.00238404	0.855211
ENSG00000142937.12	1	44775251	44778779	RPS8	ribosomal protein S8 [Source:HGNC Symbol;Acc:HGNC:10441]	protein_coding	21364.3	-0.197988	0.0532667	-3.71692	0.000201666	0.00241614	0.871766
ENSG00000103275.21	16	1308880	1327018	UBE2I	ubiquitin conjugating enzyme E2 I [Source:HGNC Symbol;Acc:HGNC:12485]	protein_coding	3034.85	-0.221104	0.0595438	-3.71329	0.000204581	0.00244884	0.857909
ENSG00000140575.13	15	90388242	90502239	IQGAP1	IQ motif containing GTPase activating protein 1 [Source:HGNC Symbol;Acc:HGNC:6110]	protein_coding	6924.72	-0.258175	0.0696057	-3.70911	0.000207988	0.00248736	0.836145
ENSG00000125386.16	4	2536647	2732573	FAM193A	family with sequence similarity 193 member A [Source:HGNC Symbol;Acc:HGNC:16822]	protein_coding	729.166	0.656	0.176904	3.70823	0.000208717	0.00249246	1.57571
ENSG00000204628.12	5	181236897	181248096	RACK1	receptor for activated C kinase 1 [Source:HGNC Symbol;Acc:HGNC:4399]	protein_coding	21919.5	-0.153866	0.0414942	-3.70813	0.000208792	0.00249246	0.898838
ENSG00000058673.17	1	203795623	203854999	ZC3H11A	zinc finger CCCH-type containing 11A [Source:HGNC Symbol;Acc:HGNC:29093]	protein_coding	2868.51	0.254747	0.0687594	3.70491	0.000211469	0.00252213	1.19313
ENSG00000163584.18	3	170864875	170870208	RPL22L1	ribosomal protein L22 like 1 [Source:HGNC Symbol;Acc:HGNC:27610]	protein_coding	386.464	-0.504407	0.136217	-3.70295	0.000213104	0.00253601	0.70495
ENSG00000176771.17	2	132671788	133568463	NCKAP5	NCK associated protein 5 [Source:HGNC Symbol;Acc:HGNC:29847]	protein_coding	104.824	-1.60896	0.434509	-3.70293	0.000213124	0.00253601	0.327835
ENSG00000089048.15	20	13714322	13784919	ESF1	ESF1 nucleolar pre-rRNA processing protein homolog [Source:HGNC Symbol;Acc:HGNC:15898]	protein_coding	1205.22	-0.418851	0.113123	-3.7026	0.000213403	0.00253601	0.74802
ENSG00000153714.6	9	12775020	12823060	LURAP1L	leucine rich adaptor protein 1 like [Source:HGNC Symbol;Acc:HGNC:31452]	protein_coding	415.803	-0.515177	0.139201	-3.70096	0.000214783	0.00255011	0.699707
ENSG00000102030.16	X	153929225	153935080	NAA10	N-alpha-acetyltransferase 10, NatA catalytic subunit [Source:HGNC Symbol;Acc:HGNC:18704]	protein_coding	1062.26	-0.33926	0.091713	-3.69914	0.000216328	0.00256422	0.790447
ENSG00000110066.15	11	68154863	68213828	KMT5B	lysine methyltransferase 5B [Source:HGNC Symbol;Acc:HGNC:24283]	protein_coding	2245.92	0.335276	0.0906371	3.69911	0.000216361	0.00256422	1.26162
ENSG00000116288.13	1	7954291	7985505	PARK7	Parkinsonism associated deglycase [Source:HGNC Symbol;Acc:HGNC:16369]	protein_coding	3400.44	-0.201396	0.0544804	-3.69668	0.00021844	0.00258655	0.869708
ENSG00000117362.13	1	150265399	150269580	APH1A	aph-1 homolog A, gamma-secretase subunit [Source:HGNC Symbol;Acc:HGNC:29509]	protein_coding	2944.87	0.267905	0.0724884	3.69583	0.000219169	0.00259285	1.20406
ENSG00000131781.13	1	147175351	147243050	FMO5	flavin containing dimethylaniline monoxygenase 5 [Source:HGNC Symbol;Acc:HGNC:3773]	protein_coding	41.976	1.64877	0.446206	3.6951	0.000219804	0.00259802	3.13567
ENSG00000136100.14	13	52412602	52450634	VPS36	vacuolar protein sorting 36 homolog [Source:HGNC Symbol;Acc:HGNC:20312]	protein_coding	947.268	0.557475	0.15088	3.69482	0.000220039	0.00259848	1.47169
ENSG00000198763.3	MT	4470	5511	MT-ND2	mitochondrially encoded NADH:ubiquinone oxidoreductase core subunit 2 [Source:HGNC Symbol;Acc:HGNC:7456]	protein_coding	156451	0.174947	0.0473649	3.6936	0.000221102	0.00260868	1.12892
ENSG00000164442.10	6	139371807	139374648	CITED2	Cbp/p300 interacting transactivator with Glu/Asp rich carboxy-terminal domain 2 [Source:HGNC Symbol;Acc:HGNC:1987]	protein_coding	552.023	0.643809	0.174361	3.69239	0.000222157	0.00261879	1.56245
ENSG00000204394.13	6	31777518	31795752	VARS1	valyl-tRNA synthetase 1 [Source:HGNC Symbol;Acc:HGNC:12651]	protein_coding	2569.86	-0.459252	0.124391	-3.692	0.000222496	0.00261963	0.727363
ENSG00000107242.20	9	68705240	69009176	PIP5K1B	phosphatidylinositol-4-phosphate 5-kinase type 1 beta [Source:HGNC Symbol;Acc:HGNC:8995]	protein_coding	674.567	-0.420665	0.113949	-3.69168	0.000222776	0.00261963	0.74708
ENSG00000069275.13	1	205712822	205750182	NUCKS1	nuclear casein kinase and cyclin dependent kinase substrate 1 [Source:HGNC Symbol;Acc:HGNC:29923]	protein_coding	5016.06	-0.481079	0.130316	-3.69163	0.000222824	0.00261963	0.716441
ENSG00000100299.18	22	50622754	50628173	ARSA	arylsulfatase A [Source:HGNC Symbol;Acc:HGNC:713]	protein_coding	755.309	0.40376	0.109398	3.69075	0.000223596	0.00262635	1.32295
ENSG00000100345.22	22	36281280	36387967	MYH9	myosin heavy chain 9 [Source:HGNC Symbol;Acc:HGNC:7579]	protein_coding	13284.4	0.292319	0.0792087	3.69048	0.000223827	0.00262673	1.22461
ENSG00000233276.8	3	49357176	49358353	GPX1	glutathione peroxidase 1 [Source:HGNC Symbol;Acc:HGNC:4553]	protein_coding	2074.28	-0.262678	0.071229	-3.6878	0.000226205	0.00265227	0.833539
ENSG00000164985.15	9	15464066	15510995	PSIP1	PC4 and SFRS1 interacting protein 1 [Source:HGNC Symbol;Acc:HGNC:9527]	protein_coding	1306.16	-0.509617	0.138224	-3.6869	0.000227003	0.00265927	0.702409
ENSG00000198211.8	16	89919165	89936092	AC092143.1	novel protein (MC1R-TUBB3 readthrough)	protein_coding	61.8668	1.31038	0.355474	3.68629	0.000227551	0.00266332	2.48007
ENSG00000106266.11	7	2251770	2354318	SNX8	sorting nexin 8 [Source:HGNC Symbol;Acc:HGNC:14972]	protein_coding	1742.88	-0.300134	0.0814903	-3.68306	0.00023045	0.00269486	0.812177
ENSG00000003756.17	3	50088919	50119021	RBM5	RNA binding motif protein 5 [Source:HGNC Symbol;Acc:HGNC:9902]	protein_coding	1581.89	0.395519	0.107409	3.68235	0.000231091	0.00269996	1.31542
ENSG00000116649.10	1	11054584	11060020	SRM	spermidine synthase [Source:HGNC Symbol;Acc:HGNC:11296]	protein_coding	1130.44	-0.47189	0.12817	-3.68177	0.000231624	0.00270379	0.721019
ENSG00000167566.17	12	49791146	49828750	NCKAP5L	NCK associated protein 5 like [Source:HGNC Symbol;Acc:HGNC:29321]	protein_coding	256.323	0.629057	0.170884	3.68119	0.000232145	0.00270747	1.54655
ENSG00000135316.19	6	85607779	85644063	SYNCRIP	synaptotagmin binding cytoplasmic RNA interacting protein [Source:HGNC Symbol;Acc:HGNC:16918]	protein_coding	4298.38	-0.202363	0.055006	-3.67893	0.000234212	0.00272916	0.869126
ENSG00000197614.11	12	8637346	8662888	MFAP5	microfibril associated protein 5 [Source:HGNC Symbol;Acc:HGNC:29673]	protein_coding	29.2344	-2.20907	0.600809	-3.67682	0.000236157	0.00274939	0.216274
ENSG00000099308.10	19	18097793	18151692	MAST3	microtubule associated serine/threonine kinase 3 [Source:HGNC Symbol;Acc:HGNC:19036]	protein_coding	262.143	0.651453	0.177246	3.67542	0.000237462	0.00276214	1.57075
ENSG00000171314.9	10	97426191	97433444	PGAM1	phosphoglycerate mutase 1 [Source:HGNC Symbol;Acc:HGNC:8888]	protein_coding	5005.02	-0.163034	0.044373	-3.67417	0.000238622	0.00277319	0.893145
ENSG00000185624.16	17	81843159	81860856	P4HB	prolyl 4-hydroxylase subunit beta [Source:HGNC Symbol;Acc:HGNC:8548]	protein_coding	22193.9	-0.149531	0.0407311	-3.67117	0.000241447	0.00280355	0.901544
ENSG00000096070.19	6	36196744	36232790	BRPF3	bromodomain and PHD finger containing 3 [Source:HGNC Symbol;Acc:HGNC:14256]	protein_coding	929.403	0.354709	0.0967	3.66814	0.000244325	0.00283211	1.27873
ENSG00000165140.11	9	94603133	94640249	FBP1	fructose-bisphosphatase 1 [Source:HGNC Symbol;Acc:HGNC:3606]	protein_coding	1266.96	0.302923	0.0825868	3.66793	0.00024452	0.00283211	1.23364
ENSG00000198899.2	MT	8527	9207	MT-ATP6	mitochondrially encoded ATP synthase membrane subunit 6 [Source:HGNC Symbol;Acc:HGNC:7414]	protein_coding	258108	0.148776	0.0405626	3.66782	0.000244628	0.00283211	1.10863
ENSG00000248405.10	22	44702233	44862706	PRR5-ARHGAP8	PRR5-ARHGAP8 readthrough [Source:HGNC Symbol;Acc:HGNC:34512]	protein_coding	382.987	0.81154	0.221268	3.66768	0.000244766	0.00283211	1.75508
ENSG00000110880.11	12	108645109	108731526	CORO1C	coronin 1C [Source:HGNC Symbol;Acc:HGNC:2254]	protein_coding	1884.53	-0.296875	0.0809574	-3.66705	0.000245365	0.00283406	0.814014
ENSG00000189221.10	X	43654907	43746824	MAOA	monoamine oxidase A [Source:HGNC Symbol;Acc:HGNC:6833]	protein_coding	536.193	0.636353	0.173616	3.6653	0.000247052	0.00285105	1.5544
ENSG00000213593.10	11	57712593	57740973	TMX2	thioredoxin related transmembrane protein 2 [Source:HGNC Symbol;Acc:HGNC:30739]	protein_coding	2369.37	-0.245745	0.0670716	-3.66393	0.000248379	0.00286386	0.84338
ENSG00000068885.15	3	160256986	160399880	IFT80	intraflagellar transport 80 [Source:HGNC Symbol;Acc:HGNC:29262]	protein_coding	418.438	1.00828	0.27551	3.65969	0.000252525	0.00290912	2.01151
ENSG00000142871.18	1	85580761	85584589	CCN1	cellular communication network factor 1 [Source:HGNC Symbol;Acc:HGNC:2654]	protein_coding	709.027	0.435254	0.119095	3.65469	0.000257489	0.00296371	1.35215
ENSG00000265354.4	10	45972489	46003742	TIMM23	translocase of inner mitochondrial membrane 23 [Source:HGNC Symbol;Acc:HGNC:17312]	protein_coding	1280.93	-0.324791	0.0888943	-3.65368	0.000258508	0.00297285	0.798414
ENSG00000145391.14	4	139495941	139606699	SETD7	SET domain containing 7, histone lysine methyltransferase [Source:HGNC Symbol;Acc:HGNC:30412]	protein_coding	991.302	-0.389945	0.106743	-3.65313	0.000259061	0.0029766	0.763159
ENSG00000139998.16	14	64945814	64973226	RAB15	RAB15, member RAS oncogene family [Source:HGNC Symbol;Acc:HGNC:20150]	protein_coding	1915.78	0.242148	0.0663425	3.64997	0.000262275	0.00300832	1.18275
ENSG00000163931.16	3	53224712	53256052	TKT	transketolase [Source:HGNC Symbol;Acc:HGNC:11834]	protein_coding	5652.92	-0.246633	0.0675742	-3.64981	0.000262434	0.00300832	0.842861
ENSG00000092199.18	14	21209136	21269494	HNRNPC	heterogeneous nuclear ribonucleoprotein C [Source:HGNC Symbol;Acc:HGNC:5035]	protein_coding	10007.7	-0.141795	0.0388518	-3.64964	0.000262611	0.00300832	0.906391
ENSG00000101474.12	20	24962925	24992751	APMAP	adipocyte plasma membrane associated protein [Source:HGNC Symbol;Acc:HGNC:13238]	protein_coding	4681.24	-0.148639	0.0407284	-3.64952	0.000262734	0.00300832	0.902101
ENSG00000177954.14	1	153990762	153992155	RPS27	ribosomal protein S27 [Source:HGNC Symbol;Acc:HGNC:10416]	protein_coding	7629.6	0.139064	0.0381167	3.64838	0.000263895	0.00301898	1.10119
ENSG00000131051.24	20	35701347	35742312	RBM39	RNA binding motif protein 39 [Source:HGNC Symbol;Acc:HGNC:15923]	protein_coding	4918.39	0.28784	0.0789204	3.64722	0.000265092	0.00303005	1.22081
ENSG00000037474.15	5	6599239	6633291	NSUN2	NOP2/Sun RNA methyltransferase 2 [Source:HGNC Symbol;Acc:HGNC:25994]	protein_coding	3601.11	-0.206386	0.0566091	-3.6458	0.000266561	0.00304082	0.866706
ENSG00000101940.18	X	48590042	48608869	WDR13	WD repeat domain 13 [Source:HGNC Symbol;Acc:HGNC:14352]	protein_coding	925.871	0.372384	0.102145	3.64564	0.000266727	0.00304082	1.29449
ENSG00000164506.14	6	147204425	147390476	STXBP5	syntaxin binding protein 5 [Source:HGNC Symbol;Acc:HGNC:19665]	protein_coding	332.603	1.01882	0.279548	3.64454	0.000267875	0.00305122	2.02626
ENSG00000172009.15	19	2785503	2815807	THOP1	thimet oligopeptidase 1 [Source:HGNC Symbol;Acc:HGNC:11793]	protein_coding	1361.64	-0.348762	0.0957003	-3.64432	0.000268102	0.00305122	0.785257
ENSG00000129084.18	11	14504874	14643635	PSMA1	proteasome 20S subunit alpha 1 [Source:HGNC Symbol;Acc:HGNC:9530]	protein_coding	2539.97	-0.330686	0.0907616	-3.64345	0.000269003	0.00305884	0.795158
ENSG00000131876.17	15	101281510	101295282	SNRPA1	small nuclear ribonucleoprotein polypeptide A' [Source:HGNC Symbol;Acc:HGNC:11152]	protein_coding	1796.03	-0.318902	0.0875646	-3.64191	0.000270627	0.00307465	0.80168
ENSG00000158863.22	8	22089150	22104911	FAM160B2	family with sequence similarity 160 member B2 [Source:HGNC Symbol;Acc:HGNC:16492]	protein_coding	938.479	0.502723	0.138052	3.64154	0.000271016	0.00307642	1.41689
ENSG00000261150.3	8	143857324	143878467	EPPK1	epiplakin 1 [Source:HGNC Symbol;Acc:HGNC:15577]	protein_coding	2316.61	0.260935	0.0716722	3.64067	0.000271931	0.00308415	1.19825
ENSG00000130939.20	1	10032832	10181239	UBE4B	ubiquitination factor E4B [Source:HGNC Symbol;Acc:HGNC:12500]	protein_coding	1246.7	0.614261	0.168855	3.6378	0.000274981	0.00311339	1.53077
ENSG00000143390.18	1	151340640	151347326	RFX5	regulatory factor X5 [Source:HGNC Symbol;Acc:HGNC:9986]	protein_coding	1074.78	0.41738	0.114734	3.6378	0.000274981	0.00311339	1.3355
ENSG00000103126.15	16	287440	352723	AXIN1	axin 1 [Source:HGNC Symbol;Acc:HGNC:903]	protein_coding	1985.27	-0.294808	0.0810818	-3.63593	0.000276982	0.00313335	0.815181
ENSG00000122642.11	7	32957404	33006930	FKBP9	FKBP prolyl isomerase 9 [Source:HGNC Symbol;Acc:HGNC:3725]	protein_coding	4152.09	0.29309	0.0806492	3.63414	0.000278911	0.00315246	1.22526
ENSG00000140968.11	16	85899162	85922606	IRF8	interferon regulatory factor 8 [Source:HGNC Symbol;Acc:HGNC:5358]	protein_coding	274.296	0.594422	0.163668	3.63188	0.000281365	0.00317747	1.50987
ENSG00000181788.4	3	150741125	150763477	SIAH2	siah E3 ubiquitin protein ligase 2 [Source:HGNC Symbol;Acc:HGNC:10858]	protein_coding	516.695	-0.482946	0.133013	-3.63081	0.000282532	0.00318792	0.715515
ENSG00000103111.15	16	77190835	77202398	MON1B	MON1 homolog B, secretory trafficking associated [Source:HGNC Symbol;Acc:HGNC:25020]	protein_coding	1279.87	0.313239	0.0862824	3.63039	0.00028299	0.00319035	1.24249
ENSG00000142396.10	19	58305319	58315663	ERVK3-1	endogenous retrovirus group K3 member 1 [Source:HGNC Symbol;Acc:HGNC:30466]	protein_coding	1279.18	-0.333477	0.0918676	-3.62997	0.000283454	0.00319286	0.793622
ENSG00000076053.12	11	114400030	114414203	RBM7	RNA binding motif protein 7 [Source:HGNC Symbol;Acc:HGNC:9904]	protein_coding	527.975	0.491763	0.135509	3.62902	0.000284504	0.00320195	1.40616
ENSG00000167799.10	11	67627938	67629937	NUDT8	nudix hydrolase 8 [Source:HGNC Symbol;Acc:HGNC:8055]	protein_coding	716.099	-0.365475	0.100741	-3.62786	0.000285777	0.00321353	0.776213
ENSG00000197774.13	16	1772810	1781708	EME2	essential meiotic structure-specific endonuclease subunit 2 [Source:HGNC Symbol;Acc:HGNC:27289]	protein_coding	865.649	0.583628	0.160888	3.62755	0.000286119	0.00321463	1.49861
ENSG00000142634.13	1	15409888	15430339	EFHD2	EF-hand domain family member D2 [Source:HGNC Symbol;Acc:HGNC:28670]	protein_coding	1674.31	-0.274541	0.0756948	-3.62694	0.000286797	0.0032195	0.826713
ENSG00000139631.19	12	53157663	53180925	CSAD	cysteine sulfinic acid decarboxylase [Source:HGNC Symbol;Acc:HGNC:18966]	protein_coding	356.73	0.612758	0.168982	3.62618	0.000287649	0.00322632	1.52918
ENSG00000153936.17	1	86914635	87109982	HS2ST1	heparan sulfate 2-O-sulfotransferase 1 [Source:HGNC Symbol;Acc:HGNC:5193]	protein_coding	1653.33	0.369036	0.101778	3.6259	0.000287954	0.00322699	1.29149
ENSG00000104825.17	19	38899700	38908893	NFKBIB	NFKB inhibitor beta [Source:HGNC Symbol;Acc:HGNC:7798]	protein_coding	1351.57	-0.313794	0.0866619	-3.6209	0.000293578	0.00328444	0.804523
ENSG00000176046.9	16	28532708	28539008	NUPR1	nuclear protein 1, transcriptional regulator [Source:HGNC Symbol;Acc:HGNC:29990]	protein_coding	138.979	-2.60584	0.719814	-3.62015	0.000294428	0.00329047	0.164272
ENSG00000214013.9	15	42273233	42356935	GANC	glucosidase alpha, neutral C [Source:HGNC Symbol;Acc:HGNC:4139]	protein_coding	224.379	0.773307	0.213621	3.61999	0.000294617	0.00329047	1.70918
ENSG00000102804.15	13	44432143	44577147	TSC22D1	TSC22 domain family member 1 [Source:HGNC Symbol;Acc:HGNC:16826]	protein_coding	7412.41	0.218707	0.060518	3.61392	0.000301601	0.00336562	1.16369
ENSG00000134001.15	14	67360328	67386516	EIF2S1	eukaryotic translation initiation factor 2 subunit alpha [Source:HGNC Symbol;Acc:HGNC:3265]	protein_coding	1916.48	-0.285204	0.0789362	-3.61309	0.00030257	0.00337358	0.820626
ENSG00000124788.19	6	16299112	16761491	ATXN1	ataxin 1 [Source:HGNC Symbol;Acc:HGNC:10548]	protein_coding	817.087	0.454401	0.125841	3.61093	0.000305106	0.00339611	1.37021
ENSG00000148291.10	9	133356550	133361158	SURF2	surfeit 2 [Source:HGNC Symbol;Acc:HGNC:11475]	protein_coding	401.503	-0.601171	0.166626	-3.60791	0.000308678	0.00343297	0.659219
ENSG00000104064.18	15	50275389	50355408	GABPB1	GA binding protein transcription factor subunit beta 1 [Source:HGNC Symbol;Acc:HGNC:4074]	protein_coding	471.47	-0.547563	0.15183	-3.60643	0.000310443	0.00344969	0.684175
ENSG00000176749.9	17	32486993	32491253	CDK5R1	cyclin dependent kinase 5 regulatory subunit 1 [Source:HGNC Symbol;Acc:HGNC:1775]	protein_coding	252.888	-0.611283	0.169704	-3.60205	0.000315722	0.00349949	0.654614
ENSG00000150459.12	13	21140514	21149084	SAP18	Sin3A associated protein 18 [Source:HGNC Symbol;Acc:HGNC:10530]	protein_coding	1833.39	-0.252614	0.0701908	-3.59897	0.000319486	0.00353636	0.839374
ENSG00000117335.20	1	207752054	207795513	CD46	CD46 molecule [Source:HGNC Symbol;Acc:HGNC:6953]	protein_coding	5134.07	-0.351061	0.0975472	-3.59888	0.000319585	0.00353636	0.784007
ENSG00000163682.17	4	39452587	39458931	RPL9	ribosomal protein L9 [Source:HGNC Symbol;Acc:HGNC:10369]	protein_coding	11551.5	-0.313887	0.0872656	-3.59692	0.000322013	0.00356025	0.804471
ENSG00000213020.10	19	52702813	52735073	ZNF611	zinc finger protein 611 [Source:HGNC Symbol;Acc:HGNC:28766]	protein_coding	481.133	0.593658	0.165168	3.59428	0.000325294	0.00359351	1.50907
ENSG00000104889.7	19	12806584	12813640	RNASEH2A	ribonuclease H2 subunit A [Source:HGNC Symbol;Acc:HGNC:18518]	protein_coding	816.663	-0.367216	0.102178	-3.59387	0.000325808	0.00359617	0.775277
ENSG00000171566.12	4	154535005	154550400	PLRG1	pleiotropic regulator 1 [Source:HGNC Symbol;Acc:HGNC:9089]	protein_coding	1077.19	-0.35492	0.0988272	-3.59132	0.00032901	0.00362847	0.781913
ENSG00000117724.13	1	214603195	214664571	CENPF	centromere protein F [Source:HGNC Symbol;Acc:HGNC:1857]	protein_coding	3390.81	-0.348512	0.0970691	-3.59035	0.000330238	0.00363743	0.785394
ENSG00000137145.21	9	19230435	19374281	DENND4C	DENN domain containing 4C [Source:HGNC Symbol;Acc:HGNC:26079]	protein_coding	1060.99	0.423112	0.117851	3.59024	0.000330374	0.00363743	1.34082
ENSG00000187522.16	10	14838306	14871741	HSPA14	heat shock protein family A (Hsp70) member 14 [Source:HGNC Symbol;Acc:HGNC:29526]	protein_coding	420.309	-0.49702	0.13846	-3.58961	0.000331167	0.00364312	0.708569
ENSG00000102606.18	13	111114559	111305737	ARHGEF7	Rho guanine nucleotide exchange factor 7 [Source:HGNC Symbol;Acc:HGNC:15607]	protein_coding	980.518	0.517597	0.144272	3.58765	0.000333669	0.00366757	1.43157
ENSG00000042753.12	19	46838136	46850846	AP2S1	adaptor related protein complex 2 subunit sigma 1 [Source:HGNC Symbol;Acc:HGNC:565]	protein_coding	2276.88	-0.211463	0.0590949	-3.57836	0.000345763	0.00379734	0.863661
ENSG00000151725.12	4	184694085	184734130	CENPU	centromere protein U [Source:HGNC Symbol;Acc:HGNC:21348]	protein_coding	1117.97	-0.386429	0.108127	-3.57385	0.00035177	0.0038601	0.765021
ENSG00000188112.9	6	42101119	42142620	C6orf132	chromosome 6 open reading frame 132 [Source:HGNC Symbol;Acc:HGNC:21288]	protein_coding	1802.02	0.3104	0.0868824	3.57264	0.000353398	0.00387474	1.24005
ENSG00000133943.21	14	91060333	91225632	DGLUCY	D-glutamate cyclase [Source:HGNC Symbol;Acc:HGNC:20498]	protein_coding	736.127	0.398746	0.111674	3.57064	0.000356115	0.00390128	1.31836
ENSG00000168300.14	8	51817575	51899186	PCMTD1	protein-L-isoaspartate (D-aspartate) O-methyltransferase domain containing 1 [Source:HGNC Symbol;Acc:HGNC:30483]	protein_coding	618.423	0.421067	0.118068	3.56629	0.000362068	0.0039632	1.33892
ENSG00000165175.16	X	38801432	38806537	MID1IP1	MID1 interacting protein 1 [Source:HGNC Symbol;Acc:HGNC:20715]	protein_coding	1687.56	-0.215584	0.0604603	-3.56571	0.000362876	0.00396858	0.861198
ENSG00000155438.12	2	121726945	121736911	NIFK	nucleolar protein interacting with the FHA domain of MKI67 [Source:HGNC Symbol;Acc:HGNC:17838]	protein_coding	788.055	-0.514058	0.14418	-3.56539	0.000363321	0.00396858	0.70025
ENSG00000110063.10	11	126304060	126350005	DCPS	decapping enzyme, scavenger [Source:HGNC Symbol;Acc:HGNC:29812]	protein_coding	1212.9	-0.326539	0.0915886	-3.56528	0.000363463	0.00396858	0.797447
ENSG00000167978.17	16	2752626	2772538	SRRM2	serine/arginine repetitive matrix 2 [Source:HGNC Symbol;Acc:HGNC:16639]	protein_coding	15557.1	0.223923	0.0628449	3.5631	0.000366499	0.00399842	1.1679
ENSG00000132305.21	2	86143932	86195472	IMMT	inner membrane mitochondrial protein [Source:HGNC Symbol;Acc:HGNC:6047]	protein_coding	3120.66	-0.212674	0.0597106	-3.56175	0.000368385	0.00401567	0.862936
ENSG00000198042.11	8	33485182	33501262	MAK16	MAK16 homolog [Source:HGNC Symbol;Acc:HGNC:13703]	protein_coding	494.604	-0.531194	0.149178	-3.56081	0.000369706	0.00402673	0.691982
ENSG00000125656.11	19	6361531	6370242	CLPP	caseinolytic mitochondrial matrix peptidase proteolytic subunit [Source:HGNC Symbol;Acc:HGNC:2084]	protein_coding	922.634	-0.350353	0.0984922	-3.55716	0.00037488	0.00407972	0.784392
ENSG00000164403.15	5	132822141	132830659	SHROOM1	shroom family member 1 [Source:HGNC Symbol;Acc:HGNC:24084]	protein_coding	1232.37	0.590976	0.166152	3.55685	0.000375327	0.00408122	1.50627
ENSG00000099290.17	10	50067888	50133509	WASHC2A	WASH complex subunit 2A [Source:HGNC Symbol;Acc:HGNC:23416]	protein_coding	943.916	0.384394	0.108115	3.5554	0.000377399	0.00410037	1.30531
ENSG00000105963.15	7	897900	955407	ADAP1	ArfGAP with dual PH domains 1 [Source:HGNC Symbol;Acc:HGNC:16486]	protein_coding	2513.53	-0.255778	0.0719665	-3.55412	0.000379241	0.00411698	0.837535
ENSG00000071994.11	6	170575295	170584692	PDCD2	programmed cell death 2 [Source:HGNC Symbol;Acc:HGNC:8762]	protein_coding	896.592	-0.312739	0.0880335	-3.5525	0.000381593	0.0041378	0.805112
ENSG00000115944.15	2	42333546	42425088	COX7A2L	cytochrome c oxidase subunit 7A2 like [Source:HGNC Symbol;Acc:HGNC:2289]	protein_coding	2079.94	-0.303187	0.0853478	-3.55236	0.000381787	0.0041378	0.81046
ENSG00000127511.10	19	16829398	16880353	SIN3B	SIN3 transcription regulator family member B [Source:HGNC Symbol;Acc:HGNC:19354]	protein_coding	867.495	0.32724	0.0921295	3.55196	0.000382376	0.00414078	1.25461
ENSG00000136522.14	3	179588285	179604649	MRPL47	mitochondrial ribosomal protein L47 [Source:HGNC Symbol;Acc:HGNC:16652]	protein_coding	792.135	-0.364622	0.102672	-3.55132	0.000383307	0.00414745	0.776672
ENSG00000163170.12	2	74135400	74147912	BOLA3	bolA family member 3 [Source:HGNC Symbol;Acc:HGNC:24415]	protein_coding	452.365	-0.442468	0.124636	-3.55009	0.000385106	0.00416257	0.735875
ENSG00000165813.20	10	114120862	114174232	CCDC186	coiled-coil domain containing 186 [Source:HGNC Symbol;Acc:HGNC:24349]	protein_coding	909.742	0.499006	0.140571	3.54986	0.000385443	0.00416257	1.41324
ENSG00000143624.14	1	153728050	153774808	INTS3	integrator complex subunit 3 [Source:HGNC Symbol;Acc:HGNC:26153]	protein_coding	1437.53	0.378673	0.106677	3.54971	0.000385651	0.00416257	1.30015
ENSG00000169288.18	4	77862830	77952785	MRPL1	mitochondrial ribosomal protein L1 [Source:HGNC Symbol;Acc:HGNC:14275]	protein_coding	633.709	-0.374941	0.105723	-3.54644	0.000390474	0.00421117	0.771137
ENSG00000149257.16	11	75562056	75572783	SERPINH1	serpin family H member 1 [Source:HGNC Symbol;Acc:HGNC:1546]	protein_coding	3555.66	0.200187	0.0564626	3.54548	0.000391898	0.00422308	1.14885
ENSG00000161960.16	17	7572824	7579006	EIF4A1	eukaryotic translation initiation factor 4A1 [Source:HGNC Symbol;Acc:HGNC:3282]	protein_coding	15033	-0.124226	0.0350748	-3.54175	0.000397486	0.0042798	0.917496
ENSG00000198074.10	7	134527567	134541412	AKR1B10	aldo-keto reductase family 1 member B10 [Source:HGNC Symbol;Acc:HGNC:382]	protein_coding	168.271	-0.798005	0.225405	-3.54032	0.000399642	0.0042995	0.575144
ENSG00000095066.12	19	12763003	12872740	HOOK2	hook microtubule tethering protein 2 [Source:HGNC Symbol;Acc:HGNC:19885]	protein_coding	914.226	0.709799	0.200545	3.53935	0.000401116	0.00431184	1.63558
ENSG00000163605.15	3	72996803	73069198	PPP4R2	protein phosphatase 4 regulatory subunit 2 [Source:HGNC Symbol;Acc:HGNC:18296]	protein_coding	1404.91	0.4944	0.139797	3.53655	0.000405395	0.00435428	1.40873
ENSG00000172137.19	16	71358713	71390436	CALB2	calbindin 2 [Source:HGNC Symbol;Acc:HGNC:1435]	protein_coding	37.0125	-1.7746	0.501918	-3.53563	0.000406797	0.00436254	0.292276
ENSG00000244405.8	3	186046314	186110318	ETV5	ETS variant transcription factor 5 [Source:HGNC Symbol;Acc:HGNC:3494]	protein_coding	3741.5	0.306663	0.0867355	3.53562	0.000406826	0.00436254	1.23684
ENSG00000205978.6	14	24399003	24419283	NYNRIN	NYN domain and retroviral integrase containing [Source:HGNC Symbol;Acc:HGNC:20165]	protein_coding	91.0348	1.39707	0.395201	3.5351	0.000407626	0.00436756	2.63367
ENSG00000137054.16	9	37485948	37503697	POLR1E	RNA polymerase I subunit E [Source:HGNC Symbol;Acc:HGNC:17631]	protein_coding	455.852	-0.455901	0.129067	-3.53227	0.000412003	0.00441087	0.729055
ENSG00000172301.11	17	31851871	31859291	COPRS	coordinator of PRMT5 and differentiation stimulator [Source:HGNC Symbol;Acc:HGNC:28848]	protein_coding	702.788	-0.37617	0.106579	-3.52949	0.000416355	0.00445384	0.77048
ENSG00000072864.16	16	15643267	15734691	NDE1	nudE neurodevelopment protein 1 [Source:HGNC Symbol;Acc:HGNC:17619]	protein_coding	603.476	-0.466079	0.132127	-3.52751	0.000419492	0.00448377	0.72393
ENSG00000110717.13	11	68030617	68036644	NDUFS8	NADH:ubiquinone oxidoreductase core subunit S8 [Source:HGNC Symbol;Acc:HGNC:7715]	protein_coding	1967.14	-0.364855	0.103524	-3.52433	0.000424551	0.00453417	0.776547
ENSG00000147144.13	X	49053572	49069857	CCDC120	coiled-coil domain containing 120 [Source:HGNC Symbol;Acc:HGNC:28910]	protein_coding	245.794	0.564546	0.160217	3.52364	0.000425659	0.00453886	1.47892
ENSG00000163939.18	3	52545352	52685917	PBRM1	polybromo 1 [Source:HGNC Symbol;Acc:HGNC:30064]	protein_coding	1048.31	0.411811	0.116871	3.52363	0.000425679	0.00453886	1.33036
ENSG00000117602.13	1	24502351	24541040	RCAN3	RCAN family member 3 [Source:HGNC Symbol;Acc:HGNC:3042]	protein_coding	857.084	0.405939	0.115333	3.5197	0.00043203	0.00460285	1.32495
ENSG00000197961.12	19	9560329	9584504	ZNF121	zinc finger protein 121 [Source:HGNC Symbol;Acc:HGNC:12904]	protein_coding	895.448	-0.45905	0.130468	-3.51848	0.000434023	0.00462035	0.727465
ENSG00000277639.2	16	53035690	53052873	AC007906.2	novel protein	protein_coding	154.253	0.687306	0.195372	3.51793	0.000434924	0.0046262	1.61027
ENSG00000141499.17	17	7686071	7703502	WRAP53	WD repeat containing antisense to TP53 [Source:HGNC Symbol;Acc:HGNC:25522]	protein_coding	389.814	-0.594823	0.169112	-3.51732	0.00043592	0.00463306	0.662126
ENSG00000198105.16	10	37776526	37858106	ZNF248	zinc finger protein 248 [Source:HGNC Symbol;Acc:HGNC:13041]	protein_coding	212.132	0.894641	0.254423	3.51635	0.000437529	0.00464641	1.85915
ENSG00000170191.5	20	25612935	25624014	NANP	N-acetylneuraminic acid phosphatase [Source:HGNC Symbol;Acc:HGNC:16140]	protein_coding	232.6	-0.670592	0.190741	-3.51571	0.000438574	0.00465226	0.628249
ENSG00000125817.8	20	3783851	3786740	CENPB	centromere protein B [Source:HGNC Symbol;Acc:HGNC:1852]	protein_coding	4112.26	-0.194674	0.0553747	-3.51559	0.000438786	0.00465226	0.87377
ENSG00000089351.15	19	34994784	35026471	GRAMD1A	GRAM domain containing 1A [Source:HGNC Symbol;Acc:HGNC:29305]	protein_coding	2720.81	0.225616	0.0642163	3.51338	0.000442443	0.00468726	1.16928
ENSG00000068971.14	11	64917553	64934475	PPP2R5B	protein phosphatase 2 regulatory subunit B'beta [Source:HGNC Symbol;Acc:HGNC:9310]	protein_coding	219.691	1.06848	0.304149	3.51302	0.000443038	0.0046898	2.09723
ENSG00000106258.15	7	99648194	99679998	CYP3A5	cytochrome P450 family 3 subfamily A member 5 [Source:HGNC Symbol;Acc:HGNC:2638]	protein_coding	667.356	0.457837	0.130338	3.51269	0.000443593	0.00469191	1.37348
ENSG00000100142.16	22	37952607	38041915	POLR2F	RNA polymerase II, I and III subunit F [Source:HGNC Symbol;Acc:HGNC:9193]	protein_coding	1152.75	-0.362697	0.103295	-3.51128	0.000445952	0.00471308	0.77771
ENSG00000126746.17	12	6666477	6689572	ZNF384	zinc finger protein 384 [Source:HGNC Symbol;Acc:HGNC:11955]	protein_coding	1957.11	0.256579	0.0731051	3.50973	0.000448561	0.00473685	1.19464
ENSG00000089009.16	12	112405189	112418838	RPL6	ribosomal protein L6 [Source:HGNC Symbol;Acc:HGNC:10362]	protein_coding	21060.8	-0.17495	0.0498617	-3.5087	0.000450303	0.00475144	0.885798
ENSG00000008018.9	6	170535120	170553307	PSMB1	proteasome 20S subunit beta 1 [Source:HGNC Symbol;Acc:HGNC:9537]	protein_coding	2685.22	-0.217655	0.0620401	-3.50829	0.000450998	0.00475496	0.859962
ENSG00000178028.14	1	44213455	44220681	DMAP1	DNA methyltransferase 1 associated protein 1 [Source:HGNC Symbol;Acc:HGNC:18291]	protein_coding	836.591	0.451585	0.128736	3.50784	0.000451764	0.00475923	1.36754
ENSG00000107902.14	10	124461823	124617888	LHPP	phospholysine phosphohistidine inorganic pyrophosphate phosphatase [Source:HGNC Symbol;Acc:HGNC:30042]	protein_coding	237.623	-1.18166	0.337332	-3.50295	0.000460132	0.00484351	0.440844
ENSG00000196542.8	3	161344792	161372880	SPTSSB	serine palmitoyltransferase small subunit B [Source:HGNC Symbol;Acc:HGNC:24045]	protein_coding	145.614	-2.44886	0.699339	-3.50168	0.000462338	0.00486145	0.183155
ENSG00000044090.11	6	43037617	43053943	CUL7	cullin 7 [Source:HGNC Symbol;Acc:HGNC:21024]	protein_coding	764.08	0.439068	0.125393	3.50154	0.000462574	0.00486145	1.35573
ENSG00000124702.18	6	43014103	43021298	KLHDC3	kelch domain containing 3 [Source:HGNC Symbol;Acc:HGNC:20704]	protein_coding	1725.42	0.233976	0.0668756	3.49868	0.000467565	0.00490369	1.17607
ENSG00000145494.12	5	1801407	1816048	NDUFS6	NADH:ubiquinone oxidoreductase subunit S6 [Source:HGNC Symbol;Acc:HGNC:7713]	protein_coding	2165.42	-0.219709	0.0627998	-3.49856	0.000467775	0.00490369	0.858739
ENSG00000176994.11	17	18315293	18328056	SMCR8	SMCR8-C9orf72 complex subunit [Source:HGNC Symbol;Acc:HGNC:17921]	protein_coding	585.414	0.40198	0.114904	3.4984	0.00046806	0.00490369	1.32132
ENSG00000111676.15	12	6924463	6942321	ATN1	atrophin 1 [Source:HGNC Symbol;Acc:HGNC:3033]	protein_coding	5278.78	0.237109	0.0677767	3.49839	0.000468081	0.00490369	1.17863
ENSG00000164022.17	4	106315544	106349456	AIMP1	aminoacyl tRNA synthetase complex interacting multifunctional protein 1 [Source:HGNC Symbol;Acc:HGNC:10648]	protein_coding	1732.51	-0.421247	0.120484	-3.4963	0.000471755	0.00493434	0.746779
ENSG00000184384.14	11	95976598	96343195	MAML2	mastermind like transcriptional coactivator 2 [Source:HGNC Symbol;Acc:HGNC:16259]	protein_coding	888.828	0.404613	0.115741	3.49583	0.000472582	0.00493906	1.32373
ENSG00000198429.10	19	11887782	11914329	ZNF69	zinc finger protein 69 [Source:HGNC Symbol;Acc:HGNC:13138]	protein_coding	138.87	0.803054	0.229812	3.49439	0.000475148	0.00496194	1.74479
ENSG00000111358.14	12	123633739	123662604	GTF2H3	general transcription factor IIH subunit 3 [Source:HGNC Symbol;Acc:HGNC:4657]	protein_coding	1021.7	-0.395755	0.113268	-3.49398	0.000475879	0.00496564	0.760091
ENSG00000125848.10	20	14322985	14337614	FLRT3	fibronectin leucine rich transmembrane protein 3 [Source:HGNC Symbol;Acc:HGNC:3762]	protein_coding	204.197	1.03597	0.296604	3.49276	0.000478052	0.00498438	2.05049
ENSG00000027001.10	13	23730189	23889400	MIPEP	mitochondrial intermediate peptidase [Source:HGNC Symbol;Acc:HGNC:7104]	protein_coding	558.209	-0.681036	0.195033	-3.49191	0.000479584	0.0049964	0.623717
ENSG00000109919.10	11	47617315	47642607	MTCH2	mitochondrial carrier 2 [Source:HGNC Symbol;Acc:HGNC:17587]	protein_coding	2312.34	-0.231451	0.0663993	-3.48574	0.000490786	0.00510905	0.851778
ENSG00000132646.11	20	5114953	5126626	PCNA	proliferating cell nuclear antigen [Source:HGNC Symbol;Acc:HGNC:8729]	protein_coding	9223.23	-0.174115	0.0499653	-3.48471	0.000492666	0.00512458	0.886311
ENSG00000072182.13	2	219514170	219538772	ASIC4	acid sensing ion channel subunit family member 4 [Source:HGNC Symbol;Acc:HGNC:21263]	protein_coding	65.7344	1.59093	0.456582	3.48443	0.000493182	0.00512591	3.01244
ENSG00000103479.17	16	53433977	53491648	RBL2	RB transcriptional corepressor like 2 [Source:HGNC Symbol;Acc:HGNC:9894]	protein_coding	1119.87	0.275817	0.0791708	3.48382	0.000494313	0.00513361	1.21068
ENSG00000170684.9	19	45071500	45076587	ZNF296	zinc finger protein 296 [Source:HGNC Symbol;Acc:HGNC:15981]	protein_coding	175.677	-0.776084	0.222785	-3.48355	0.000494804	0.00513466	0.58395
ENSG00000189306.11	22	42508344	42519796	RRP7A	ribosomal RNA processing 7 homolog A [Source:HGNC Symbol;Acc:HGNC:24286]	protein_coding	1856.68	-0.293684	0.0843119	-3.4833	0.000495274	0.0051355	0.815816
ENSG00000197345.13	11	68891276	68903835	MRPL21	mitochondrial ribosomal protein L21 [Source:HGNC Symbol;Acc:HGNC:14479]	protein_coding	1407.03	-0.266513	0.0765185	-3.48299	0.000495845	0.00513737	0.831326
ENSG00000168781.22	15	43533462	43590253	PPIP5K1	diphosphoinositol pentakisphosphate kinase 1 [Source:HGNC Symbol;Acc:HGNC:29023]	protein_coding	795.797	0.886958	0.254743	3.48177	0.000498103	0.00515671	1.84927
ENSG00000006652.15	7	112422887	112481017	IFRD1	interferon related developmental regulator 1 [Source:HGNC Symbol;Acc:HGNC:5456]	protein_coding	676.613	-0.643281	0.184773	-3.48146	0.000498688	0.00515872	0.640255
ENSG00000176928.7	5	75025346	75052558	GCNT4	glucosaminyl (N-acetyl) transferase 4 [Source:HGNC Symbol;Acc:HGNC:17973]	protein_coding	137.642	0.773428	0.222197	3.48081	0.000499893	0.00516713	1.70933
ENSG00000198015.14	12	93467514	93516214	MRPL42	mitochondrial ribosomal protein L42 [Source:HGNC Symbol;Acc:HGNC:14493]	protein_coding	1354.87	-0.345654	0.0993129	-3.48046	0.000500559	0.00516949	0.786951
ENSG00000163382.13	1	156591756	156609507	NAXE	NAD(P)HX epimerase [Source:HGNC Symbol;Acc:HGNC:18453]	protein_coding	1211.67	-0.317545	0.0912415	-3.48027	0.000500906	0.00516949	0.802434
ENSG00000101187.16	20	62642503	62685785	SLCO4A1	solute carrier organic anion transporter family member 4A1 [Source:HGNC Symbol;Acc:HGNC:10953]	protein_coding	2360.95	-0.276687	0.0795217	-3.47939	0.000502553	0.00518243	0.825484
ENSG00000205517.13	19	11384341	11419328	RGL3	ral guanine nucleotide dissociation stimulator like 3 [Source:HGNC Symbol;Acc:HGNC:30282]	protein_coding	535.173	0.933741	0.268745	3.47445	0.000511906	0.00526888	1.91022
ENSG00000124562.10	6	34757505	34773857	SNRPC	small nuclear ribonucleoprotein polypeptide C [Source:HGNC Symbol;Acc:HGNC:11157]	protein_coding	1801.86	-0.281348	0.080979	-3.47433	0.000512136	0.00526888	0.822822
ENSG00000140479.18	15	101289784	101525202	PCSK6	proprotein convertase subtilisin/kexin type 6 [Source:HGNC Symbol;Acc:HGNC:8569]	protein_coding	1037.17	-0.510167	0.146854	-3.47397	0.000512826	0.00527187	0.702141
ENSG00000151276.23	3	65353525	66038834	MAGI1	membrane associated guanylate kinase, WW and PDZ domain containing 1 [Source:HGNC Symbol;Acc:HGNC:946]	protein_coding	1149.05	0.40359	0.116191	3.4735	0.000513726	0.005277	1.3228
ENSG00000172379.21	15	80404350	80597933	ARNT2	aryl hydrocarbon receptor nuclear translocator 2 [Source:HGNC Symbol;Acc:HGNC:16876]	protein_coding	514.888	0.436708	0.125746	3.47294	0.000514789	0.00528381	1.35351
ENSG00000058866.15	3	186105668	186362234	DGKG	diacylglycerol kinase gamma [Source:HGNC Symbol;Acc:HGNC:2853]	protein_coding	105.63	7.3729	2.12323	3.47249	0.000515648	0.00528456	165.755
ENSG00000184432.11	3	139353946	139389736	COPB2	COPI coat complex subunit beta 2 [Source:HGNC Symbol;Acc:HGNC:2232]	protein_coding	2535.95	0.297101	0.0855586	3.47248	0.000515664	0.00528456	1.22867
ENSG00000181885.18	17	7259903	7263983	CLDN7	claudin 7 [Source:HGNC Symbol;Acc:HGNC:2049]	protein_coding	3496.64	-0.215088	0.0619604	-3.47138	0.000517795	0.00530226	0.861494
ENSG00000120800.5	12	101280105	101386618	UTP20	UTP20 small subunit processome component [Source:HGNC Symbol;Acc:HGNC:17897]	protein_coding	3811.03	-0.221405	0.0637942	-3.47061	0.000519277	0.00531332	0.85773
ENSG00000166272.18	10	102743948	102834516	WBP1L	WW domain binding protein 1 like [Source:HGNC Symbol;Acc:HGNC:23510]	protein_coding	807.66	0.357333	0.102969	3.47029	0.000519902	0.0053155	1.28106
ENSG00000105671.12	19	18919705	18929189	DDX49	DEAD-box helicase 49 [Source:HGNC Symbol;Acc:HGNC:18684]	protein_coding	797.233	-0.380949	0.109781	-3.47008	0.000520297	0.0053155	0.767932
ENSG00000095539.15	10	100969518	100985871	SEMA4G	semaphorin 4G [Source:HGNC Symbol;Acc:HGNC:10735]	protein_coding	1525.56	0.370893	0.10693	3.46856	0.000523248	0.00534151	1.29315
ENSG00000138767.13	4	77713387	77819615	CNOT6L	CCR4-NOT transcription complex subunit 6 like [Source:HGNC Symbol;Acc:HGNC:18042]	protein_coding	1084	0.401356	0.11578	3.46653	0.000527215	0.00537784	1.32075
ENSG00000151849.16	13	24882279	24922889	CENPJ	centromere protein J [Source:HGNC Symbol;Acc:HGNC:17272]	protein_coding	229.667	0.890889	0.257063	3.46565	0.000528952	0.00539138	1.85432
ENSG00000136888.8	9	114587706	114598915	ATP6V1G1	ATPase H+ transporting V1 subunit G1 [Source:HGNC Symbol;Acc:HGNC:864]	protein_coding	2187.77	-0.191659	0.0553196	-3.46457	0.000531074	0.00540883	0.875598
ENSG00000128973.13	15	68206992	68257211	CLN6	CLN6 transmembrane ER protein [Source:HGNC Symbol;Acc:HGNC:2077]	protein_coding	1676.06	-0.297361	0.0858369	-3.46426	0.000531698	0.005411	0.813739
ENSG00000161980.6	16	46407	53608	POLR3K	RNA polymerase III subunit K [Source:HGNC Symbol;Acc:HGNC:14121]	protein_coding	641.794	-0.349435	0.10088	-3.46388	0.000532451	0.00541449	0.784892
ENSG00000063046.18	12	53006282	53042215	EIF4B	eukaryotic translation initiation factor 4B [Source:HGNC Symbol;Acc:HGNC:3285]	protein_coding	12407.2	0.155782	0.0450104	3.46102	0.000538143	0.00546636	1.11403
ENSG00000198715.13	1	156290089	156295689	GLMP	glycosylated lysosomal membrane protein [Source:HGNC Symbol;Acc:HGNC:29436]	protein_coding	524.118	0.448404	0.129563	3.4609	0.000538381	0.00546636	1.36453
ENSG00000104408.11	8	108162787	108443496	EIF3E	eukaryotic translation initiation factor 3 subunit E [Source:HGNC Symbol;Acc:HGNC:3277]	protein_coding	8400.6	-0.276532	0.0799255	-3.45987	0.00054044	0.00548303	0.825573
ENSG00000134532.19	12	23529504	24562544	SOX5	SRY-box transcription factor 5 [Source:HGNC Symbol;Acc:HGNC:11201]	protein_coding	55.8748	1.6745	0.484023	3.45955	0.000541076	0.00548526	3.19209
ENSG00000087302.9	14	51989514	52010694	RTRAF	RNA transcription, translation and transport factor [Source:HGNC Symbol;Acc:HGNC:23169]	protein_coding	1957.64	-0.265675	0.0768031	-3.45917	0.000541838	0.00548876	0.831809
ENSG00000197622.13	1	151050971	151070325	CDC42SE1	CDC42 small effector 1 [Source:HGNC Symbol;Acc:HGNC:17719]	protein_coding	1093.87	0.356011	0.10294	3.45843	0.00054334	0.00549739	1.27988
ENSG00000168056.17	11	65538559	65558930	LTBP3	latent transforming growth factor beta binding protein 3 [Source:HGNC Symbol;Acc:HGNC:6716]	protein_coding	802.986	0.571075	0.16513	3.45834	0.000543523	0.00549739	1.48563
ENSG00000115107.20	2	119223831	119265652	STEAP3	STEAP3 metalloreductase [Source:HGNC Symbol;Acc:HGNC:24592]	protein_coding	966.413	-0.320187	0.092605	-3.45756	0.000545097	0.00550907	0.800966
ENSG00000198133.8	14	67447084	67533739	TMEM229B	transmembrane protein 229B [Source:HGNC Symbol;Acc:HGNC:20130]	protein_coding	614.041	0.510371	0.147682	3.45589	0.00054848	0.00553902	1.42442
ENSG00000143036.17	1	94820342	94895246	SLC44A3	solute carrier family 44 member 3 [Source:HGNC Symbol;Acc:HGNC:28689]	protein_coding	329.585	0.628228	0.181819	3.45523	0.000549814	0.00554824	1.54567
ENSG00000130158.14	19	11199295	11262524	DOCK6	dedicator of cytokinesis 6 [Source:HGNC Symbol;Acc:HGNC:19189]	protein_coding	824.841	1.23263	0.356786	3.45481	0.000550675	0.00555268	2.34995
ENSG00000196123.13	16	67175599	67184040	KIAA0895L	KIAA0895 like [Source:HGNC Symbol;Acc:HGNC:34408]	protein_coding	418.559	0.828913	0.240057	3.45299	0.000554405	0.00558602	1.77635
ENSG00000105810.10	7	92604921	92836573	CDK6	cyclin dependent kinase 6 [Source:HGNC Symbol;Acc:HGNC:1777]	protein_coding	6528.88	0.243262	0.0704726	3.45187	0.000556713	0.00560071	1.18367
ENSG00000139289.14	12	76025447	76031776	PHLDA1	pleckstrin homology like domain family A member 1 [Source:HGNC Symbol;Acc:HGNC:8933]	protein_coding	8839.81	-0.178681	0.0517901	-3.45009	0.000560398	0.00563347	0.883511
ENSG00000177707.11	3	111070071	111275563	NECTIN3	nectin cell adhesion molecule 3 [Source:HGNC Symbol;Acc:HGNC:17664]	protein_coding	427.679	0.730084	0.211703	3.44862	0.000563462	0.00565996	1.65874
ENSG00000143457.11	1	150646230	150697154	GOLPH3L	golgi phosphoprotein 3 like [Source:HGNC Symbol;Acc:HGNC:24882]	protein_coding	402.301	0.535915	0.15541	3.4484	0.000563924	0.00566029	1.44986
ENSG00000204231.11	6	33193588	33200665	RXRB	retinoid X receptor beta [Source:HGNC Symbol;Acc:HGNC:10478]	protein_coding	1015.76	0.373075	0.1082	3.448	0.000564746	0.00566422	1.29511
ENSG00000197006.14	16	21597218	21657473	METTL9	methyltransferase like 9 [Source:HGNC Symbol;Acc:HGNC:24586]	protein_coding	2384.77	-0.220075	0.0638454	-3.447	0.000566858	0.0056794	0.858521
ENSG00000154237.13	15	100919327	101078257	LRRK1	leucine rich repeat kinase 1 [Source:HGNC Symbol;Acc:HGNC:18608]	protein_coding	1224.07	0.567916	0.164763	3.44687	0.000567122	0.0056794	1.48238
ENSG00000055211.14	6	149566294	149591748	GINM1	glycoprotein integral membrane 1 [Source:HGNC Symbol;Acc:HGNC:21074]	protein_coding	711.808	-0.393369	0.114163	-3.44568	0.00056963	0.0057002	0.76135
ENSG00000175221.15	19	867630	893218	MED16	mediator complex subunit 16 [Source:HGNC Symbol;Acc:HGNC:17556]	protein_coding	1118.99	0.468849	0.136135	3.444	0.000573177	0.00573133	1.384
ENSG00000189046.11	12	109088188	109093631	ALKBH2	alkB homolog 2, alpha-ketoglutarate dependent dioxygenase [Source:HGNC Symbol;Acc:HGNC:32487]	protein_coding	612.409	-0.439696	0.12769	-3.44348	0.000574285	0.00573806	0.73729
ENSG00000147065.17	X	65588377	65741931	MSN	moesin [Source:HGNC Symbol;Acc:HGNC:7373]	protein_coding	2684.07	-0.201681	0.0585756	-3.44309	0.000575099	0.00574184	0.869537
ENSG00000104529.17	8	143579697	143599541	EEF1D	eukaryotic translation elongation factor 1 delta [Source:HGNC Symbol;Acc:HGNC:3211]	protein_coding	9204.34	-0.237502	0.0689957	-3.44227	0.000576848	0.00575494	0.848213
ENSG00000197969.14	9	77177445	77421537	VPS13A	vacuolar protein sorting 13 homolog A [Source:HGNC Symbol;Acc:HGNC:1908]	protein_coding	783.681	-1.02744	0.298529	-3.44167	0.000578142	0.00576349	0.490581
ENSG00000128335.14	22	36226209	36239954	APOL2	apolipoprotein L2 [Source:HGNC Symbol;Acc:HGNC:619]	protein_coding	379.865	0.49676	0.144432	3.4394	0.000583006	0.00580758	1.41104
ENSG00000176248.9	9	137174784	137188560	ANAPC2	anaphase promoting complex subunit 2 [Source:HGNC Symbol;Acc:HGNC:19989]	protein_coding	1100.98	0.331973	0.0965563	3.43812	0.000585758	0.00583059	1.25873
ENSG00000275740.1	5	146203550	146339251	AC091959.1	novel readthrough transcript	protein_coding	93.5479	1.05454	0.306751	3.43776	0.000586548	0.00583405	2.07705
ENSG00000123545.6	6	96889315	96897891	NDUFAF4	NADH:ubiquinone oxidoreductase complex assembly factor 4 [Source:HGNC Symbol;Acc:HGNC:21034]	protein_coding	397.803	-0.458184	0.13331	-3.43698	0.000588237	0.00584644	0.727902
ENSG00000164587.13	5	150442635	150449739	RPS14	ribosomal protein S14 [Source:HGNC Symbol;Acc:HGNC:10387]	protein_coding	18213.5	-0.198854	0.0578928	-3.43486	0.00059285	0.00588784	0.871242
ENSG00000174840.9	3	57556274	57566848	PDE12	phosphodiesterase 12 [Source:HGNC Symbol;Acc:HGNC:25386]	protein_coding	750.536	-0.397894	0.115907	-3.43287	0.00059722	0.00592678	0.758966
ENSG00000110987.9	12	122019422	122062044	BCL7A	BAF chromatin remodeling complex subunit BCL7A [Source:HGNC Symbol;Acc:HGNC:1004]	protein_coding	850.908	-0.349418	0.101877	-3.42981	0.000604002	0.00598957	0.784901
ENSG00000130653.16	9	137459952	137550402	PNPLA7	patatin like phospholipase domain containing 7 [Source:HGNC Symbol;Acc:HGNC:24768]	protein_coding	127.316	0.885971	0.258369	3.42909	0.000605611	0.00600102	1.84801
ENSG00000087269.16	4	2937933	2963406	NOP14	NOP14 nucleolar protein [Source:HGNC Symbol;Acc:HGNC:16821]	protein_coding	1717.3	-0.26315	0.0767561	-3.42839	0.000607171	0.00601195	0.833267
ENSG00000119888.11	2	47345158	47387601	EPCAM	epithelial cell adhesion molecule [Source:HGNC Symbol;Acc:HGNC:11529]	protein_coding	13449	-0.147946	0.0431729	-3.42684	0.00061066	0.00604196	0.902534
ENSG00000205133.12	8	92883532	93017673	TRIQK	triple QxxK/R motif containing [Source:HGNC Symbol;Acc:HGNC:27828]	protein_coding	451.04	0.581312	0.169755	3.42441	0.000616135	0.00608699	1.49621
ENSG00000145912.9	5	178149463	178153894	NHP2	NHP2 ribonucleoprotein [Source:HGNC Symbol;Acc:HGNC:14377]	protein_coding	2162.79	-0.228425	0.0667167	-3.4238	0.000617519	0.00609609	0.853566
ENSG00000147649.10	8	97644184	97730260	MTDH	metadherin [Source:HGNC Symbol;Acc:HGNC:29608]	protein_coding	4579.34	-0.233812	0.0683005	-3.42328	0.000618694	0.00610312	0.850385
ENSG00000139531.13	12	55997180	56006641	SUOX	sulfite oxidase [Source:HGNC Symbol;Acc:HGNC:11460]	protein_coding	420.721	0.485006	0.141742	3.42176	0.000622177	0.00613289	1.39959
ENSG00000146409.12	6	132769370	132813339	SLC18B1	solute carrier family 18 member B1 [Source:HGNC Symbol;Acc:HGNC:21573]	protein_coding	519.709	-0.393285	0.114959	-3.42111	0.00062367	0.0061395	0.761394
ENSG00000173548.9	15	75647912	75662301	SNX33	sorting nexin 33 [Source:HGNC Symbol;Acc:HGNC:28468]	protein_coding	717.366	0.392133	0.114623	3.42106	0.00062378	0.0061395	1.31233
ENSG00000185885.17	11	310041	315272	IFITM1	interferon induced transmembrane protein 1 [Source:HGNC Symbol;Acc:HGNC:5412]	protein_coding	490.198	-2.98112	0.871802	-3.41949	0.000627378	0.0061657	0.126646
ENSG00000124222.22	20	58651253	58679526	STX16	syntaxin 16 [Source:HGNC Symbol;Acc:HGNC:11431]	protein_coding	2409.27	0.29857	0.0873599	3.41771	0.000631511	0.0062017	1.22993
ENSG00000105997.22	7	27106184	27152581	HOXA3	homeobox A3 [Source:HGNC Symbol;Acc:HGNC:5104]	protein_coding	701.802	0.493597	0.144473	3.41654	0.000634224	0.0062237	1.40795
ENSG00000182934.12	11	126262938	126269144	SRPRA	SRP receptor subunit alpha [Source:HGNC Symbol;Acc:HGNC:11307]	protein_coding	4630.33	-0.183392	0.0536873	-3.41593	0.000635653	0.00622879	0.88063
ENSG00000186603.6	1	45326895	45328679	HPDL	4-hydroxyphenylpyruvate dioxygenase like [Source:HGNC Symbol;Acc:HGNC:28242]	protein_coding	2159.47	-0.271272	0.0794143	-3.41591	0.000635687	0.00622879	0.828589
ENSG00000160410.15	19	40576853	40591399	SHKBP1	SH3KBP1 binding protein 1 [Source:HGNC Symbol;Acc:HGNC:19214]	protein_coding	1900.12	0.296998	0.0869681	3.41502	0.000637774	0.0062446	1.22859
ENSG00000198952.8	1	156249224	156282825	SMG5	SMG5 nonsense mediated mRNA decay factor [Source:HGNC Symbol;Acc:HGNC:24644]	protein_coding	2649.81	-0.207803	0.0608609	-3.4144	0.000639234	0.00625424	0.865855
ENSG00000173674.11	X	20124525	20141838	EIF1AX	eukaryotic translation initiation factor 1A X-linked [Source:HGNC Symbol;Acc:HGNC:3250]	protein_coding	2556.57	-0.274244	0.0803547	-3.41292	0.000642704	0.00628353	0.826883
ENSG00000125901.6	20	3046052	3048250	MRPS26	mitochondrial ribosomal protein S26 [Source:HGNC Symbol;Acc:HGNC:14045]	protein_coding	1764.44	-0.319553	0.093681	-3.41107	0.000647083	0.00632165	0.801318
ENSG00000172046.19	3	49108046	49120938	USP19	ubiquitin specific peptidase 19 [Source:HGNC Symbol;Acc:HGNC:12617]	protein_coding	1245.77	0.373912	0.109657	3.40982	0.00065005	0.00634594	1.29586
ENSG00000065268.11	19	984332	998438	WDR18	WD repeat domain 18 [Source:HGNC Symbol;Acc:HGNC:17956]	protein_coding	889.319	-0.429079	0.125851	-3.40941	0.000651039	0.00634793	0.742736
ENSG00000112667.13	6	43225629	43229481	DNPH1	2'-deoxynucleoside 5'-phosphate N-hydrolase 1 [Source:HGNC Symbol;Acc:HGNC:21218]	protein_coding	1091.35	-0.28806	0.0844917	-3.40933	0.000651218	0.00634793	0.819002
ENSG00000143878.10	2	20447074	20449440	RHOB	ras homolog family member B [Source:HGNC Symbol;Acc:HGNC:668]	protein_coding	1800.85	0.227751	0.0668157	3.40864	0.000652879	0.00635636	1.17101
ENSG00000170412.18	17	74424851	74451653	GPRC5C	G protein-coupled receptor class C group 5 member C [Source:HGNC Symbol;Acc:HGNC:13309]	protein_coding	2912.57	0.321249	0.0942476	3.40857	0.000653047	0.00635636	1.24941
ENSG00000213741.11	14	49570984	49599164	RPS29	ribosomal protein S29 [Source:HGNC Symbol;Acc:HGNC:10419]	protein_coding	4844.85	-0.217332	0.0637677	-3.40818	0.000653985	0.00636078	0.860155
ENSG00000122674.12	7	5898725	5926550	CCZ1	CCZ1 homolog, vacuolar protein trafficking and biogenesis associated [Source:HGNC Symbol;Acc:HGNC:21691]	protein_coding	811.963	-0.441784	0.129668	-3.40703	0.000656746	0.00638293	0.736224
ENSG00000188707.6	7	150322639	150332721	ZBED6CL	ZBED6 C-terminal like [Source:HGNC Symbol;Acc:HGNC:21720]	protein_coding	801.484	0.407937	0.11975	3.40658	0.00065783	0.00638485	1.32679
ENSG00000176387.7	16	67430652	67437553	HSD11B2	hydroxysteroid 11-beta dehydrogenase 2 [Source:HGNC Symbol;Acc:HGNC:5209]	protein_coding	1533.52	0.271101	0.0795824	3.40654	0.000657912	0.00638485	1.20673
ENSG00000140526.18	15	89087459	89202355	ABHD2	abhydrolase domain containing 2, acylglycerol lipase [Source:HGNC Symbol;Acc:HGNC:18717]	protein_coding	3662.05	0.293	0.0860374	3.4055	0.00066044	0.00640274	1.22519
ENSG00000250317.8	4	25861830	25929874	SMIM20	small integral membrane protein 20 [Source:HGNC Symbol;Acc:HGNC:37260]	protein_coding	596.288	-0.389644	0.114427	-3.40518	0.000661213	0.00640274	0.763318
ENSG00000166340.17	11	6612768	6619448	TPP1	tripeptidyl peptidase 1 [Source:HGNC Symbol;Acc:HGNC:2073]	protein_coding	1623.7	0.232087	0.0681771	3.40419	0.000663616	0.00642129	1.17453
ENSG00000068028.17	3	50329782	50340980	RASSF1	Ras association domain family member 1 [Source:HGNC Symbol;Acc:HGNC:9882]	protein_coding	420.97	-0.463817	0.136275	-3.40354	0.000665184	0.00643174	0.725066
ENSG00000049239.13	1	9234774	9271337	H6PD	hexose-6-phosphate dehydrogenase/glucose 1-dehydrogenase [Source:HGNC Symbol;Acc:HGNC:4795]	protein_coding	876.504	-0.327769	0.0963271	-3.40267	0.000667314	0.0064476	0.796768
ENSG00000143772.9	1	226631690	226739323	ITPKB	inositol-trisphosphate 3-kinase B [Source:HGNC Symbol;Acc:HGNC:6179]	protein_coding	380.23	0.48459	0.14244	3.40207	0.000668775	0.00645699	1.39919
ENSG00000164402.14	5	132750819	132807241	SEPTIN8	septin 8 [Source:HGNC Symbol;Acc:HGNC:16511]	protein_coding	1674.47	0.244663	0.0719415	3.40086	0.000671738	0.00648085	1.18482
ENSG00000131153.9	16	85676198	85690073	GINS2	GINS complex subunit 2 [Source:HGNC Symbol;Acc:HGNC:24575]	protein_coding	925.851	-0.359995	0.105882	-3.39998	0.000673911	0.00649706	0.779167
ENSG00000107949.17	10	125823546	125853695	BCCIP	BRCA2 and CDKN1A interacting protein [Source:HGNC Symbol;Acc:HGNC:978]	protein_coding	1301.45	-0.317022	0.0932841	-3.39846	0.000677662	0.00652844	0.802725
ENSG00000099341.12	19	38374550	38383824	PSMD8	proteasome 26S subunit, non-ATPase 8 [Source:HGNC Symbol;Acc:HGNC:9566]	protein_coding	4515.72	-0.192521	0.0566844	-3.39637	0.000682855	0.00657366	0.875075
ENSG00000183044.12	16	8674596	8784575	ABAT	4-aminobutyrate aminotransferase [Source:HGNC Symbol;Acc:HGNC:23]	protein_coding	447.68	0.532714	0.156865	3.39601	0.000683769	0.00657766	1.44665
ENSG00000039319.17	5	80408013	80483379	ZFYVE16	zinc finger FYVE-type containing 16 [Source:HGNC Symbol;Acc:HGNC:20756]	protein_coding	702.46	0.810375	0.238713	3.39477	0.000686853	0.0066025	1.75367
ENSG00000154803.13	17	17212212	17237188	FLCN	folliculin [Source:HGNC Symbol;Acc:HGNC:27310]	protein_coding	833.624	0.755962	0.222962	3.39054	0.00069754	0.00670035	1.68876
ENSG00000224578.5	16	51553436	51647132	HNRNPA1P48	heterogeneous nuclear ribonucleoprotein A1 pseudogene 48 [Source:HGNC Symbol;Acc:HGNC:48778]	protein_coding	167.869	-0.816903	0.241061	-3.38878	0.000702039	0.00673174	0.567659
ENSG00000023572.10	1	193090866	193106114	GLRX2	glutaredoxin 2 [Source:HGNC Symbol;Acc:HGNC:16065]	protein_coding	304.897	-0.601553	0.177518	-3.38868	0.000702288	0.00673174	0.659044
ENSG00000089157.16	12	120196699	120201235	RPLP0	ribosomal protein lateral stalk subunit P0 [Source:HGNC Symbol;Acc:HGNC:10371]	protein_coding	38815.5	-0.125972	0.0371746	-3.38866	0.000702341	0.00673174	0.916386
ENSG00000055208.19	6	149218641	149411613	TAB2	TGF-beta activated kinase 1 (MAP3K7) binding protein 2 [Source:HGNC Symbol;Acc:HGNC:17075]	protein_coding	1081.83	0.287486	0.0848498	3.38818	0.000703589	0.00673881	1.22051
ENSG00000100105.18	22	31325804	31346346	PATZ1	POZ/BTB and AT hook containing zinc finger 1 [Source:HGNC Symbol;Acc:HGNC:13071]	protein_coding	1626.46	0.234368	0.0691853	3.38754	0.000705225	0.00674516	1.17639
ENSG00000198000.12	9	92297358	92325636	NOL8	nucleolar protein 8 [Source:HGNC Symbol;Acc:HGNC:23387]	protein_coding	910.478	-0.653602	0.192954	-3.38735	0.000705723	0.00674516	0.635691
ENSG00000187210.14	9	76419850	76651203	GCNT1	glucosaminyl (N-acetyl) transferase 1 [Source:HGNC Symbol;Acc:HGNC:4203]	protein_coding	157.459	0.946815	0.27953	3.38717	0.000706177	0.00674516	1.92761
ENSG00000092820.18	6	158765741	158819368	EZR	ezrin [Source:HGNC Symbol;Acc:HGNC:12691]	protein_coding	8639.62	-0.133446	0.0393996	-3.38698	0.000706654	0.00674516	0.911651
ENSG00000019582.16	5	150400041	150412969	CD74	CD74 molecule [Source:HGNC Symbol;Acc:HGNC:1697]	protein_coding	1254.22	0.314472	0.092849	3.38692	0.000706812	0.00674516	1.24356
ENSG00000130741.11	X	24054946	24078810	EIF2S3	eukaryotic translation initiation factor 2 subunit gamma [Source:HGNC Symbol;Acc:HGNC:3267]	protein_coding	4639.62	-0.277992	0.0820933	-3.38629	0.000708438	0.00675579	0.824738
ENSG00000122557.11	7	35632659	35697459	HERPUD2	HERPUD family member 2 [Source:HGNC Symbol;Acc:HGNC:21915]	protein_coding	665.05	0.39712	0.11735	3.38406	0.000714223	0.00680345	1.31688
ENSG00000144130.11	2	112721486	112742879	NT5DC4	5'-nucleotidase domain containing 4 [Source:HGNC Symbol;Acc:HGNC:27678]	protein_coding	48.3499	5.72828	1.69277	3.38397	0.000714468	0.00680345	53.0131
ENSG00000131584.19	1	1292390	1309609	ACAP3	ArfGAP with coiled-coil, ankyrin repeat and PH domains 3 [Source:HGNC Symbol;Acc:HGNC:16754]	protein_coding	981.953	0.593624	0.17564	3.37977	0.000725456	0.00690309	1.50903
ENSG00000116574.6	1	228735479	228746664	RHOU	ras homolog family member U [Source:HGNC Symbol;Acc:HGNC:17794]	protein_coding	879.953	0.336849	0.0996741	3.37951	0.000726159	0.0069048	1.263
ENSG00000204560.10	6	30653119	30673006	DHX16	DEAH-box helicase 16 [Source:HGNC Symbol;Acc:HGNC:2739]	protein_coding	906.147	0.387911	0.114798	3.37908	0.000727286	0.00691053	1.3085
ENSG00000099194.6	10	100347233	100364826	SCD	stearoyl-CoA desaturase [Source:HGNC Symbol;Acc:HGNC:10571]	protein_coding	7284.69	-0.128992	0.0382141	-3.37551	0.000736797	0.00699075	0.91447
ENSG00000142408.7	19	53962937	53990215	CACNG8	calcium voltage-gated channel auxiliary subunit gamma 8 [Source:HGNC Symbol;Acc:HGNC:13628]	protein_coding	425.696	0.514508	0.152433	3.37531	0.00073732	0.00699075	1.42851
ENSG00000019144.19	11	118606440	118658031	PHLDB1	pleckstrin homology like domain family B member 1 [Source:HGNC Symbol;Acc:HGNC:23697]	protein_coding	932.537	0.341628	0.101301	3.37241	0.000745126	0.00705809	1.26719
ENSG00000061987.16	12	62466817	62600476	MON2	MON2 homolog, regulator of endosome-to-Golgi trafficking [Source:HGNC Symbol;Acc:HGNC:29177]	protein_coding	688.181	0.506936	0.150324	3.37228	0.000745493	0.00705809	1.42103
ENSG00000177311.11	3	141324213	141449792	ZBTB38	zinc finger and BTB domain containing 38 [Source:HGNC Symbol;Acc:HGNC:26636]	protein_coding	1133.69	0.851482	0.252696	3.36959	0.000752811	0.00712225	1.80435
ENSG00000138764.15	4	77157207	77433388	CCNG2	cyclin G2 [Source:HGNC Symbol;Acc:HGNC:1593]	protein_coding	587.078	0.505244	0.149993	3.36845	0.000755921	0.00714142	1.41936
ENSG00000164916.11	7	4682295	4771442	FOXK1	forkhead box K1 [Source:HGNC Symbol;Acc:HGNC:23480]	protein_coding	2968.56	-0.307809	0.0914248	-3.3668	0.000760451	0.00717907	0.807868
ENSG00000101213.7	20	63528001	63537376	PTK6	protein tyrosine kinase 6 [Source:HGNC Symbol;Acc:HGNC:9617]	protein_coding	390.84	0.463845	0.137793	3.36625	0.00076197	0.00718312	1.37921
ENSG00000196116.8	9	97412096	97496125	TDRD7	tudor domain containing 7 [Source:HGNC Symbol;Acc:HGNC:30831]	protein_coding	327.377	0.507749	0.15092	3.36436	0.000767212	0.00722737	1.42183
ENSG00000133056.13	1	204422628	204494724	PIK3C2B	phosphatidylinositol-4-phosphate 3-kinase catalytic subunit type 2 beta [Source:HGNC Symbol;Acc:HGNC:8972]	protein_coding	1888.48	0.321452	0.0955854	3.36298	0.000771067	0.00725849	1.24959
ENSG00000131470.15	17	42572310	42577831	PSMC3IP	PSMC3 interacting protein [Source:HGNC Symbol;Acc:HGNC:17928]	protein_coding	380.758	-0.574577	0.170914	-3.3618	0.000774366	0.00728434	0.671483
ENSG00000173281.5	8	9136255	9151574	PPP1R3B	protein phosphatase 1 regulatory subunit 3B [Source:HGNC Symbol;Acc:HGNC:14942]	protein_coding	325.525	0.583616	0.173676	3.36037	0.000778379	0.00731628	1.4986
ENSG00000198728.11	10	102106489	102120368	LDB1	LIM domain binding 1 [Source:HGNC Symbol;Acc:HGNC:6532]	protein_coding	1457.4	0.30611	0.0910988	3.3602	0.000778872	0.00731628	1.23637
ENSG00000126524.10	7	66987680	66995587	SBDS	SBDS ribosome maturation factor [Source:HGNC Symbol;Acc:HGNC:19440]	protein_coding	2076.36	-0.255321	0.0759887	-3.35999	0.000779443	0.00731644	0.8378
ENSG00000105401.9	19	10391133	10420121	CDC37	cell division cycle 37, HSP90 cochaperone [Source:HGNC Symbol;Acc:HGNC:1735]	protein_coding	3943.49	-0.198025	0.058944	-3.35955	0.0007807	0.00732302	0.871743
ENSG00000168496.4	11	61792911	61797238	FEN1	flap structure-specific endonuclease 1 [Source:HGNC Symbol;Acc:HGNC:3650]	protein_coding	1663.72	-0.314016	0.0934903	-3.35881	0.000782796	0.00733746	0.8044
ENSG00000151348.15	11	44095673	44251962	EXT2	exostosin glycosyltransferase 2 [Source:HGNC Symbol;Acc:HGNC:3513]	protein_coding	2688.05	0.223774	0.0666358	3.35816	0.000784635	0.00734947	1.16778
ENSG00000204287.14	6	32439878	32445046	HLA-DRA	major histocompatibility complex, class II, DR alpha [Source:HGNC Symbol;Acc:HGNC:4947]	protein_coding	793.94	0.330929	0.0986256	3.35541	0.000792475	0.00741237	1.25782
ENSG00000154582.17	8	73939169	73972287	ELOC	elongin C [Source:HGNC Symbol;Acc:HGNC:11617]	protein_coding	1185.52	-0.31947	0.0952596	-3.35368	0.000797441	0.00745353	0.801364
ENSG00000131748.16	17	39637090	39664201	STARD3	StAR related lipid transfer domain containing 3 [Source:HGNC Symbol;Acc:HGNC:17579]	protein_coding	985.203	0.321823	0.0960085	3.35202	0.000802239	0.00748842	1.24991
ENSG00000135940.7	2	97646062	97648383	COX5B	cytochrome c oxidase subunit 5B [Source:HGNC Symbol;Acc:HGNC:2269]	protein_coding	2310.24	-0.220314	0.0657262	-3.352	0.000802311	0.00748842	0.858379
ENSG00000127603.30	1	39081316	39487177	MACF1	microtubule actin crosslinking factor 1 [Source:HGNC Symbol;Acc:HGNC:13664]	protein_coding	2879.83	0.456934	0.136359	3.35096	0.000805315	0.007506	1.37262
ENSG00000214736.8	6	41787662	41789898	TOMM6	translocase of outer mitochondrial membrane 6 [Source:HGNC Symbol;Acc:HGNC:34528]	protein_coding	1120.21	-0.282311	0.0842478	-3.35096	0.000805333	0.007506	0.822273
ENSG00000170379.20	7	143620952	143730409	TCAF2	TRPM8 channel associated factor 2 [Source:HGNC Symbol;Acc:HGNC:26878]	protein_coding	162.532	0.695725	0.207857	3.34714	0.000816495	0.00759928	1.6197
ENSG00000164136.17	4	141636583	141733987	IL15	interleukin 15 [Source:HGNC Symbol;Acc:HGNC:5977]	protein_coding	60.991	-2.53527	0.75816	-3.34398	0.000825855	0.00768098	0.172507
ENSG00000105968.19	7	44826791	44848087	H2AZ2	H2A.Z variant histone 2 [Source:HGNC Symbol;Acc:HGNC:20664]	protein_coding	4970.4	-0.17239	0.0515751	-3.34251	0.000830254	0.00771645	0.887371
ENSG00000106462.11	7	148807383	148884321	EZH2	enhancer of zeste 2 polycomb repressive complex 2 subunit [Source:HGNC Symbol;Acc:HGNC:3527]	protein_coding	1935.25	-0.27089	0.0810597	-3.34185	0.000832219	0.00772926	0.828808
ENSG00000121691.7	11	34438934	34472060	CAT	catalase [Source:HGNC Symbol;Acc:HGNC:1516]	protein_coding	1461.36	0.282198	0.0844505	3.34157	0.000833051	0.00773154	1.21605
ENSG00000154813.10	3	16257061	16264969	DPH3	diphthamide biosynthesis 3 [Source:HGNC Symbol;Acc:HGNC:27717]	protein_coding	360.145	-0.528631	0.158283	-3.33978	0.000838457	0.00777501	0.693212
ENSG00000116209.12	1	54026681	54053504	TMEM59	transmembrane protein 59 [Source:HGNC Symbol;Acc:HGNC:1239]	protein_coding	4096.37	0.235945	0.07065	3.33963	0.000838915	0.00777501	1.17768
ENSG00000173692.14	2	231056845	231173116	PSMD1	proteasome 26S subunit, non-ATPase 1 [Source:HGNC Symbol;Acc:HGNC:9554]	protein_coding	2606.75	-0.281453	0.0842848	-3.33931	0.00083986	0.0077783	0.822762
ENSG00000064999.15	6	34889255	35091406	ANKS1A	ankyrin repeat and sterile alpha motif domain containing 1A [Source:HGNC Symbol;Acc:HGNC:20961]	protein_coding	745.731	0.324426	0.0972453	3.33616	0.00084945	0.00785169	1.25217
ENSG00000121774.18	1	32013868	32060850	KHDRBS1	KH RNA binding domain containing, signal transduction associated 1 [Source:HGNC Symbol;Acc:HGNC:18116]	protein_coding	4935.26	-0.148155	0.0444102	-3.33605	0.000849783	0.00785169	0.902404
ENSG00000173898.14	11	66682497	66729226	SPTBN2	spectrin beta, non-erythrocytic 2 [Source:HGNC Symbol;Acc:HGNC:11276]	protein_coding	3268.13	-0.394892	0.118374	-3.33595	0.00085007	0.00785169	0.760546
ENSG00000254685.7	1	74198212	74234086	FPGT	fucose-1-phosphate guanylyltransferase [Source:HGNC Symbol;Acc:HGNC:3825]	protein_coding	195.625	0.872816	0.261641	3.33592	0.000850168	0.00785169	1.83123
ENSG00000105221.18	19	40230317	40285536	AKT2	AKT serine/threonine kinase 2 [Source:HGNC Symbol;Acc:HGNC:392]	protein_coding	4058.25	0.38522	0.115499	3.33526	0.000852191	0.00786486	1.30606
ENSG00000075213.11	7	83955777	84492724	SEMA3A	semaphorin 3A [Source:HGNC Symbol;Acc:HGNC:10723]	protein_coding	74.1582	1.72917	0.518769	3.33321	0.0008585	0.00791755	3.31536
ENSG00000124257.7	20	45888625	45891208	NEURL2	neuralized E3 ubiquitin protein ligase 2 [Source:HGNC Symbol;Acc:HGNC:16156]	protein_coding	27.9769	1.91721	0.575766	3.32984	0.000868947	NA	3.77692
ENSG00000171858.18	20	62387103	62388520	RPS21	ribosomal protein S21 [Source:HGNC Symbol;Acc:HGNC:10409]	protein_coding	9106.05	-0.158635	0.0476428	-3.32968	0.000869465	0.00801306	0.895872
ENSG00000111775.3	12	120438090	120440737	COX6A1	cytochrome c oxidase subunit 6A1 [Source:HGNC Symbol;Acc:HGNC:2277]	protein_coding	4126.1	-0.15152	0.0455174	-3.32885	0.000872067	0.00803029	0.900301
ENSG00000049283.18	17	50532682	50543750	EPN3	epsin 3 [Source:HGNC Symbol;Acc:HGNC:18235]	protein_coding	882.363	0.545954	0.164015	3.32869	0.000872553	0.00803029	1.45999
ENSG00000067167.8	8	70573218	70608416	TRAM1	translocation associated membrane protein 1 [Source:HGNC Symbol;Acc:HGNC:20568]	protein_coding	2015.41	0.317765	0.0955168	3.3268	0.000878505	0.00807943	1.2464
ENSG00000213977.8	17	3662895	3668679	TAX1BP3	Tax1 binding protein 3 [Source:HGNC Symbol;Acc:HGNC:30684]	protein_coding	1909.66	0.233482	0.070193	3.32628	0.000880123	0.00808866	1.17567
ENSG00000067066.17	2	230415942	230545606	SP100	SP100 nuclear antigen [Source:HGNC Symbol;Acc:HGNC:11206]	protein_coding	586.345	0.606104	0.182232	3.32601	0.000880993	0.00809101	1.52214
ENSG00000109881.17	11	27330827	27363234	CCDC34	coiled-coil domain containing 34 [Source:HGNC Symbol;Acc:HGNC:25079]	protein_coding	837.529	-0.307543	0.092473	-3.32576	0.000881771	0.00809252	0.808017
ENSG00000133773.12	12	82223681	82358805	CCDC59	coiled-coil domain containing 59 [Source:HGNC Symbol;Acc:HGNC:25005]	protein_coding	756.262	-0.823193	0.247655	-3.32395	0.000887533	0.00813974	0.56519
ENSG00000135924.16	2	219279342	219286898	DNAJB2	DnaJ heat shock protein family (Hsp40) member B2 [Source:HGNC Symbol;Acc:HGNC:5228]	protein_coding	1204.95	0.268405	0.0807744	3.3229	0.000890865	0.00816461	1.20448
ENSG00000099901.17	22	20115938	20127355	RANBP1	RAN binding protein 1 [Source:HGNC Symbol;Acc:HGNC:9847]	protein_coding	3001.2	-0.227965	0.0686127	-3.32249	0.000892194	0.00817111	0.853839
ENSG00000124177.16	20	41402083	41618384	CHD6	chromodomain helicase DNA binding protein 6 [Source:HGNC Symbol;Acc:HGNC:19057]	protein_coding	1199.02	0.565524	0.170225	3.32222	0.000893034	0.00817312	1.47992
ENSG00000110721.12	11	68052859	68121444	CHKA	choline kinase alpha [Source:HGNC Symbol;Acc:HGNC:1937]	protein_coding	2746.86	0.29032	0.0873976	3.32183	0.000894282	0.00817887	1.22291
ENSG00000125863.20	20	10401009	10434222	MKKS	McKusick-Kaufman syndrome [Source:HGNC Symbol;Acc:HGNC:7108]	protein_coding	931.644	-0.303665	0.0914224	-3.32157	0.00089514	0.00818104	0.810191
ENSG00000147604.14	8	73290242	73295789	RPL7	ribosomal protein L7 [Source:HGNC Symbol;Acc:HGNC:10363]	protein_coding	20948.4	-0.0979219	0.0294892	-3.3206	0.000898241	0.00820369	0.934378
ENSG00000165025.15	9	90801787	90898549	SYK	spleen associated tyrosine kinase [Source:HGNC Symbol;Acc:HGNC:11491]	protein_coding	1331.32	0.49762	0.149895	3.31979	0.000900866	0.00822196	1.41188
ENSG00000154743.19	3	12484421	12541549	TSEN2	tRNA splicing endonuclease subunit 2 [Source:HGNC Symbol;Acc:HGNC:28422]	protein_coding	693.474	-0.356287	0.107467	-3.31532	0.000915386	0.0083487	0.781172
ENSG00000115525.18	2	85837120	85905199	ST3GAL5	ST3 beta-galactoside alpha-2,3-sialyltransferase 5 [Source:HGNC Symbol;Acc:HGNC:10872]	protein_coding	285.262	0.532825	0.160743	3.31477	0.000917183	0.00835931	1.44676
ENSG00000184154.15	11	72080337	72096895	LRTOMT	leucine rich transmembrane and O-methyltransferase domain containing [Source:HGNC Symbol;Acc:HGNC:25033]	protein_coding	238.689	1.30045	0.392661	3.31189	0.000926688	0.00843723	2.46306
ENSG00000204248.11	6	33162681	33192499	COL11A2	collagen type XI alpha 2 chain [Source:HGNC Symbol;Acc:HGNC:2187]	protein_coding	128.319	1.10715	0.334306	3.31179	0.000927013	0.00843723	2.1542
ENSG00000103550.14	16	19701937	19718235	KNOP1	lysine rich nucleolar protein 1 [Source:HGNC Symbol;Acc:HGNC:34404]	protein_coding	1101.57	-0.328465	0.0991944	-3.31132	0.000928564	0.00844551	0.796384
ENSG00000115216.14	2	27427790	27442259	NRBP1	nuclear receptor binding protein 1 [Source:HGNC Symbol;Acc:HGNC:7993]	protein_coding	2130.55	0.230884	0.069759	3.30973	0.000933858	0.00848716	1.17355
ENSG00000181634.8	9	114784652	114806039	TNFSF15	TNF superfamily member 15 [Source:HGNC Symbol;Acc:HGNC:11931]	protein_coding	201.438	0.596272	0.180167	3.30956	0.000934431	0.00848716	1.5118
ENSG00000184162.15	19	19201409	19203414	NR2C2AP	nuclear receptor 2C2 associated protein [Source:HGNC Symbol;Acc:HGNC:30763]	protein_coding	561.479	-0.527098	0.159285	-3.30916	0.000935764	0.00849341	0.693949
ENSG00000011260.14	17	51260546	51297936	UTP18	UTP18 small subunit processome component [Source:HGNC Symbol;Acc:HGNC:24274]	protein_coding	1084.16	-0.434656	0.131449	-3.30666	0.000944163	0.00855785	0.73987
ENSG00000100288.20	22	50578959	50601455	CHKB	choline kinase beta [Source:HGNC Symbol;Acc:HGNC:1938]	protein_coding	689.105	0.435361	0.131711	3.30541	0.000948363	0.00858893	1.35225
ENSG00000001084.13	6	53497341	53616970	GCLC	glutamate-cysteine ligase catalytic subunit [Source:HGNC Symbol;Acc:HGNC:4311]	protein_coding	2371.94	0.236612	0.0715865	3.30526	0.000948894	0.00858893	1.17822
ENSG00000149577.16	11	117178736	117197445	SIDT2	SID1 transmembrane family member 2 [Source:HGNC Symbol;Acc:HGNC:24272]	protein_coding	829.357	0.473072	0.143137	3.30502	0.0009497	0.00859032	1.38806
ENSG00000135365.16	11	45929319	46121454	PHF21A	PHD finger protein 21A [Source:HGNC Symbol;Acc:HGNC:24156]	protein_coding	434.466	0.988694	0.299417	3.30206	0.000959771	0.00867546	1.98439
ENSG00000173598.14	12	93377883	93408146	NUDT4	nudix hydrolase 4 [Source:HGNC Symbol;Acc:HGNC:8051]	protein_coding	5157.29	0.252231	0.0764153	3.30079	0.000964114	0.00870541	1.19105
ENSG00000159023.22	1	28887091	29120046	EPB41	erythrocyte membrane protein band 4.1 [Source:HGNC Symbol;Acc:HGNC:3377]	protein_coding	1810.72	0.252937	0.0766311	3.30071	0.000964405	0.00870541	1.19163
ENSG00000118816.11	4	77047155	77076309	CCNI	cyclin I [Source:HGNC Symbol;Acc:HGNC:1595]	protein_coding	3969.93	0.311242	0.094315	3.30003	0.000966761	0.0087207	1.24078
ENSG00000173905.9	3	168008689	168095924	GOLIM4	golgi integral membrane protein 4 [Source:HGNC Symbol;Acc:HGNC:15448]	protein_coding	1392.08	0.237984	0.0721435	3.29875	0.000971147	0.00875262	1.17934
ENSG00000065621.15	10	104268873	104304950	GSTO2	glutathione S-transferase omega 2 [Source:HGNC Symbol;Acc:HGNC:23064]	protein_coding	834.249	-0.338264	0.10257	-3.29788	0.000974195	0.00876178	0.790993
ENSG00000113580.15	5	143277931	143435512	NR3C1	nuclear receptor subfamily 3 group C member 1 [Source:HGNC Symbol;Acc:HGNC:7978]	protein_coding	309.998	0.513935	0.155841	3.29782	0.000974384	0.00876178	1.42794
ENSG00000235173.7	8	144137774	144140851	HGH1	HGH1 homolog [Source:HGNC Symbol;Acc:HGNC:24161]	protein_coding	1011.09	-0.303839	0.0921355	-3.29775	0.000974639	0.00876178	0.810094
ENSG00000168385.18	2	241315100	241354027	SEPTIN2	septin 2 [Source:HGNC Symbol;Acc:HGNC:7729]	protein_coding	5111.07	0.327361	0.0993549	3.29486	0.000984695	0.00884614	1.25472
ENSG00000125170.11	16	57471922	57487327	DOK4	docking protein 4 [Source:HGNC Symbol;Acc:HGNC:19868]	protein_coding	1538.05	0.348919	0.105957	3.29302	0.00099119	0.00889843	1.27361
ENSG00000141376.23	17	60677453	61392838	BCAS3	BCAS3 microtubule associated cell migration factor [Source:HGNC Symbol;Acc:HGNC:14347]	protein_coding	498.794	0.697532	0.211846	3.29263	0.000992544	0.00890452	1.62173
ENSG00000099942.13	22	20917407	20953747	CRKL	CRK like proto-oncogene, adaptor protein [Source:HGNC Symbol;Acc:HGNC:2363]	protein_coding	1533.44	-0.246564	0.0748992	-3.29195	0.000994963	0.00892015	0.842901
ENSG00000182481.10	17	68035636	68047364	KPNA2	karyopherin subunit alpha 2 [Source:HGNC Symbol;Acc:HGNC:6395]	protein_coding	3573.9	-0.317476	0.0964596	-3.29129	0.000997303	0.00893505	0.802472
ENSG00000137309.20	6	34236873	34246231	HMGA1	high mobility group AT-hook 1 [Source:HGNC Symbol;Acc:HGNC:5010]	protein_coding	15323.5	-0.229088	0.0696554	-3.28888	0.00100588	0.00900399	0.853174
ENSG00000196850.6	12	110533245	110583318	PPTC7	protein phosphatase targeting COQ7 [Source:HGNC Symbol;Acc:HGNC:30695]	protein_coding	790.01	-0.301129	0.0915635	-3.28874	0.00100636	0.00900399	0.811617
ENSG00000074527.13	12	95657807	95791189	NTN4	netrin 4 [Source:HGNC Symbol;Acc:HGNC:13658]	protein_coding	534.164	0.563016	0.171216	3.28833	0.00100783	0.0090097	1.47735
ENSG00000240303.8	3	132558138	132660082	ACAD11	acyl-CoA dehydrogenase family member 11 [Source:HGNC Symbol;Acc:HGNC:30211]	protein_coding	219.281	0.585112	0.177944	3.28818	0.00100837	0.0090097	1.50015
ENSG00000115652.15	2	106093308	106194301	UXS1	UDP-glucuronate decarboxylase 1 [Source:HGNC Symbol;Acc:HGNC:17729]	protein_coding	1091.23	-0.301317	0.0916484	-3.28775	0.00100991	0.00901732	0.811511
ENSG00000099810.21	9	21802636	21937651	MTAP	methylthioadenosine phosphorylase [Source:HGNC Symbol;Acc:HGNC:7413]	protein_coding	1722.11	-0.562144	0.171039	-3.28665	0.00101386	0.00904209	0.677295
ENSG00000165501.17	14	49598761	49614672	LRR1	leucine rich repeat protein 1 [Source:HGNC Symbol;Acc:HGNC:19742]	protein_coding	358.619	-0.488857	0.148742	-3.2866	0.00101405	0.00904209	0.71259
ENSG00000166788.10	11	18069935	18106087	SAAL1	serum amyloid A like 1 [Source:HGNC Symbol;Acc:HGNC:25158]	protein_coding	411.813	-0.503565	0.153275	-3.28536	0.00101852	0.00907575	0.705362
ENSG00000101546.13	18	80034389	80050651	RBFA	ribosome binding factor A [Source:HGNC Symbol;Acc:HGNC:26120]	protein_coding	536.474	-0.387386	0.117921	-3.28512	0.00101938	0.00907731	0.764514
ENSG00000168237.18	3	52287089	52295257	GLYCTK	glycerate kinase [Source:HGNC Symbol;Acc:HGNC:24247]	protein_coding	346.655	0.53508	0.162897	3.28478	0.00102061	0.00908209	1.44902
ENSG00000188761.13	1	113876816	113887581	BCL2L15	BCL2 like 15 [Source:HGNC Symbol;Acc:HGNC:33624]	protein_coding	296.545	1.20256	0.366153	3.2843	0.00102235	0.00909144	2.30147
ENSG00000074054.20	2	121337776	121649476	CLASP1	cytoplasmic linker associated protein 1 [Source:HGNC Symbol;Acc:HGNC:17088]	protein_coding	954.303	0.464458	0.141501	3.28237	0.00102937	0.00914773	1.3798
ENSG00000136982.6	8	119833976	119855894	DSCC1	DNA replication and sister chromatid cohesion 1 [Source:HGNC Symbol;Acc:HGNC:24453]	protein_coding	472.061	-0.442407	0.134899	-3.27954	0.00103976	0.00922994	0.735906
ENSG00000108107.15	19	55385932	55403250	RPL28	ribosomal protein L28 [Source:HGNC Symbol;Acc:HGNC:10330]	protein_coding	15227.6	-0.156512	0.0477246	-3.27947	0.00104002	0.00922994	0.897192
ENSG00000139211.7	12	47075707	47079959	AMIGO2	adhesion molecule with Ig like domain 2 [Source:HGNC Symbol;Acc:HGNC:24073]	protein_coding	188.036	0.708795	0.216153	3.27913	0.00104128	0.0092349	1.63444
ENSG00000140688.17	16	31489471	31509309	RUSF1	RUS family member 1 [Source:HGNC Symbol;Acc:HGNC:25848]	protein_coding	1220.36	0.289386	0.0882633	3.27867	0.00104296	0.00924357	1.22212
ENSG00000016864.19	3	52694486	52706032	GLT8D1	glycosyltransferase 8 domain containing 1 [Source:HGNC Symbol;Acc:HGNC:24870]	protein_coding	881.294	0.427663	0.13047	3.27786	0.00104598	0.00926405	1.34505
ENSG00000112695.11	6	75237675	75250323	COX7A2	cytochrome c oxidase subunit 7A2 [Source:HGNC Symbol;Acc:HGNC:2288]	protein_coding	2715.39	-0.192826	0.0588475	-3.2767	0.00105028	0.00929597	0.87489
ENSG00000107581.13	10	119033670	119080823	EIF3A	eukaryotic translation initiation factor 3 subunit A [Source:HGNC Symbol;Acc:HGNC:3271]	protein_coding	8850.59	-0.114213	0.0348594	-3.2764	0.0010514	0.00929959	0.923886
ENSG00000198113.3	9	137277726	137282641	TOR4A	torsin family 4 member A [Source:HGNC Symbol;Acc:HGNC:25981]	protein_coding	1707.79	-0.266376	0.0813065	-3.27619	0.00105217	0.00930016	0.831406
ENSG00000162813.18	1	220057482	220090462	BPNT1	3'(2'), 5'-bisphosphate nucleotidase 1 [Source:HGNC Symbol;Acc:HGNC:1096]	protein_coding	618.394	0.473508	0.144556	3.2756	0.00105439	0.0093051	1.38848
ENSG00000100979.15	20	45898621	45912155	PLTP	phospholipid transfer protein [Source:HGNC Symbol;Acc:HGNC:9093]	protein_coding	529.725	-0.443395	0.135365	-3.27554	0.0010546	0.0093051	0.735402
ENSG00000143933.19	2	47160083	47176921	CALM2	calmodulin 2 [Source:HGNC Symbol;Acc:HGNC:1445]	protein_coding	8387.88	-0.248262	0.0757941	-3.27547	0.00105485	0.0093051	0.84191
ENSG00000115221.12	2	160099667	160200313	ITGB6	integrin subunit beta 6 [Source:HGNC Symbol;Acc:HGNC:6161]	protein_coding	149.808	0.70871	0.216382	3.27527	0.0010556	0.00930549	1.63434
ENSG00000186174.12	11	118893875	118925608	BCL9L	BCL9 like [Source:HGNC Symbol;Acc:HGNC:23688]	protein_coding	3234.34	0.322703	0.0985564	3.2743	0.00105925	0.00933144	1.25067
ENSG00000110719.10	11	68039025	68050895	TCIRG1	T cell immune regulator 1, ATPase H+ transporting V0 subunit a3 [Source:HGNC Symbol;Acc:HGNC:11647]	protein_coding	167.479	-2.59132	0.791484	-3.274	0.00106037	0.00933509	0.165934
ENSG00000217555.13	16	66552563	66566251	CKLF	chemokine like factor [Source:HGNC Symbol;Acc:HGNC:13253]	protein_coding	869.635	-0.321388	0.0981796	-3.27347	0.00106234	0.00934622	0.800299
ENSG00000160710.18	1	154581695	154628013	ADAR	adenosine deaminase RNA specific [Source:HGNC Symbol;Acc:HGNC:225]	protein_coding	3986.63	0.154275	0.0471648	3.27099	0.00107173	0.00942252	1.11286
ENSG00000213015.9	19	55635016	55643470	ZNF580	zinc finger protein 580 [Source:HGNC Symbol;Acc:HGNC:29473]	protein_coding	570.924	0.623209	0.190552	3.27054	0.00107343	0.00943113	1.5403
ENSG00000113504.21	5	1050384	1112063	SLC12A7	solute carrier family 12 member 7 [Source:HGNC Symbol;Acc:HGNC:10915]	protein_coding	2576.26	0.287571	0.0879412	3.27003	0.00107535	0.00944175	1.22058
ENSG00000126709.16	1	27666064	27672212	IFI6	interferon alpha inducible protein 6 [Source:HGNC Symbol;Acc:HGNC:4054]	protein_coding	107.054	0.991031	0.303159	3.26902	0.00107923	0.00946945	1.98761
ENSG00000182010.11	10	62183035	62268844	RTKN2	rhotekin 2 [Source:HGNC Symbol;Acc:HGNC:19364]	protein_coding	616.84	-0.420332	0.128613	-3.26819	0.00108236	0.00949063	0.747253
ENSG00000167965.18	16	2204248	2209453	MLST8	MTOR associated protein, LST8 homolog [Source:HGNC Symbol;Acc:HGNC:24825]	protein_coding	947.679	-0.318012	0.0973786	-3.26573	0.00109183	0.00956733	0.802175
ENSG00000198643.7	3	58633946	58666834	FAM3D	FAM3 metabolism regulating signaling molecule D [Source:HGNC Symbol;Acc:HGNC:18665]	protein_coding	77.6241	-0.939119	0.287992	-3.26093	0.00111049	0.00972435	0.521551
ENSG00000167840.13	17	5105541	5123116	ZNF232	zinc finger protein 232 [Source:HGNC Symbol;Acc:HGNC:13026]	protein_coding	299.037	-0.585889	0.179696	-3.26045	0.00111235	0.00972793	0.666239
ENSG00000086189.11	5	62347284	62403943	DIMT1	DIMT1 rRNA methyltransferase and ribosome maturation factor [Source:HGNC Symbol;Acc:HGNC:30217]	protein_coding	507.367	-0.43018	0.131939	-3.26045	0.00111238	0.00972793	0.742169
ENSG00000005812.11	13	76992598	77027195	FBXL3	F-box and leucine rich repeat protein 3 [Source:HGNC Symbol;Acc:HGNC:13599]	protein_coding	544.801	0.411397	0.126193	3.26006	0.0011139	0.0097348	1.32997
ENSG00000151366.13	11	78068297	78079862	NDUFC2	NADH:ubiquinone oxidoreductase subunit C2 [Source:HGNC Symbol;Acc:HGNC:7706]	protein_coding	3501.62	-0.211767	0.0649648	-3.25972	0.00111522	0.00973985	0.863479
ENSG00000158747.15	1	19596979	19658456	NBL1	NBL1, DAN family BMP antagonist [Source:HGNC Symbol;Acc:HGNC:7650]	protein_coding	2579.89	-0.2636	0.0809312	-3.25709	0.0011256	0.00982403	0.833007
ENSG00000142949.17	1	43525187	43623666	PTPRF	protein tyrosine phosphatase receptor type F [Source:HGNC Symbol;Acc:HGNC:9670]	protein_coding	9514.98	0.265648	0.0815819	3.25622	0.00112908	0.00984784	1.20218
ENSG00000104973.19	19	49818282	49840383	MED25	mediator complex subunit 25 [Source:HGNC Symbol;Acc:HGNC:28845]	protein_coding	1945.04	0.219707	0.0674896	3.25541	0.00113227	0.00986918	1.1645
ENSG00000164284.15	5	149345430	149354583	GRPEL2	GrpE like 2, mitochondrial [Source:HGNC Symbol;Acc:HGNC:21060]	protein_coding	567.947	-0.457513	0.140591	-3.2542	0.00113711	0.00990485	0.728241
ENSG00000158201.10	18	21650901	21704780	ABHD3	abhydrolase domain containing 3, phospholipase [Source:HGNC Symbol;Acc:HGNC:18718]	protein_coding	1059.72	-0.422649	0.129896	-3.25374	0.00113898	0.0099145	0.746054
ENSG00000168778.13	12	123671110	123708399	TCTN2	tectonic family member 2 [Source:HGNC Symbol;Acc:HGNC:25774]	protein_coding	396.614	0.416985	0.128199	3.25264	0.00114337	0.0099455	1.33513
ENSG00000071189.21	7	17790761	17940501	SNX13	sorting nexin 13 [Source:HGNC Symbol;Acc:HGNC:21335]	protein_coding	943.304	0.33292	0.102359	3.25248	0.00114405	0.0099455	1.25956
ENSG00000124762.14	6	36676460	36687337	CDKN1A	cyclin dependent kinase inhibitor 1A [Source:HGNC Symbol;Acc:HGNC:1784]	protein_coding	5235.6	0.195992	0.0602932	3.25065	0.0011514	0.00999921	1.14551
ENSG00000197077.13	22	24952730	25197448	KIAA1671	KIAA1671 [Source:HGNC Symbol;Acc:HGNC:29345]	protein_coding	1653.98	0.223409	0.0687291	3.25057	0.00115174	0.00999921	1.16749
ENSG00000149527.18	1	2425980	2505532	PLCH2	phospholipase C eta 2 [Source:HGNC Symbol;Acc:HGNC:29037]	protein_coding	58.4974	3.89491	1.19853	3.24973	0.00115515	0.0100222	14.876
ENSG00000131507.11	5	142108779	142154440	NDFIP1	Nedd4 family interacting protein 1 [Source:HGNC Symbol;Acc:HGNC:17592]	protein_coding	3327.64	-0.249462	0.0768375	-3.24662	0.00116783	0.0101256	0.84121
ENSG00000146670.10	11	65066300	65084164	CDCA5	cell division cycle associated 5 [Source:HGNC Symbol;Acc:HGNC:14626]	protein_coding	1455.31	-0.26949	0.0830141	-3.24632	0.00116907	0.0101296	0.829613
ENSG00000169504.15	1	24745382	24844321	CLIC4	chloride intracellular channel 4 [Source:HGNC Symbol;Acc:HGNC:13518]	protein_coding	3497.4	-0.229554	0.0707269	-3.24564	0.00117186	0.0101472	0.852898
ENSG00000241360.2	22	37658723	37666932	PDXP	pyridoxal phosphatase [Source:HGNC Symbol;Acc:HGNC:30259]	protein_coding	443.957	-0.407005	0.125476	-3.24368	0.00117998	0.0102107	0.754187
ENSG00000145730.20	5	102753981	103031105	PAM	peptidylglycine alpha-amidating monooxygenase [Source:HGNC Symbol;Acc:HGNC:8596]	protein_coding	2868.7	0.338365	0.104358	3.24234	0.00118553	0.010252	1.26432
ENSG00000105552.15	19	48795062	48811029	BCAT2	branched chain amino acid transaminase 2 [Source:HGNC Symbol;Acc:HGNC:977]	protein_coding	1734.16	-0.231535	0.0714197	-3.2419	0.00118737	0.0102612	0.851728
ENSG00000241685.10	7	99325898	99366262	ARPC1A	actin related protein 2/3 complex subunit 1A [Source:HGNC Symbol;Acc:HGNC:703]	protein_coding	2824.71	-0.208125	0.0642193	-3.24085	0.00119172	0.0102882	0.865661
ENSG00000163634.12	3	63833870	63863868	THOC7	THO complex 7 [Source:HGNC Symbol;Acc:HGNC:29874]	protein_coding	799.408	-0.34726	0.107156	-3.2407	0.00119237	0.0102882	0.786076
ENSG00000171612.7	1	9539465	9585173	SLC25A33	solute carrier family 25 member 33 [Source:HGNC Symbol;Acc:HGNC:29681]	protein_coding	460.115	-0.479697	0.148028	-3.24059	0.00119283	0.0102882	0.717128
ENSG00000118096.10	11	118544528	118572970	IFT46	intraflagellar transport 46 [Source:HGNC Symbol;Acc:HGNC:26146]	protein_coding	514.011	0.677237	0.209162	3.23786	0.00120432	0.0103804	1.59907
ENSG00000013288.9	4	6575189	6623362	MAN2B2	mannosidase alpha class 2B member 2 [Source:HGNC Symbol;Acc:HGNC:29623]	protein_coding	1338.88	0.508118	0.156962	3.2372	0.0012071	0.0103976	1.42219
ENSG00000112977.16	5	10679230	10761234	DAP	death associated protein [Source:HGNC Symbol;Acc:HGNC:2672]	protein_coding	4625.12	0.153031	0.0473031	3.23512	0.00121591	0.0104599	1.1119
ENSG00000188042.8	2	234493041	234497081	ARL4C	ADP ribosylation factor like GTPase 4C [Source:HGNC Symbol;Acc:HGNC:698]	protein_coding	438.701	0.472049	0.146009	3.23302	0.00122491	0.0105304	1.38708
ENSG00000138385.16	2	169791933	169812064	SSB	small RNA binding exonuclease protection factor La [Source:HGNC Symbol;Acc:HGNC:11316]	protein_coding	3102.49	-0.283591	0.0877228	-3.23281	0.00122579	0.0105311	0.821543
ENSG00000170322.14	11	129863636	129895590	NFRKB	nuclear factor related to kappaB binding protein [Source:HGNC Symbol;Acc:HGNC:7802]	protein_coding	1237.38	0.369369	0.114317	3.2311	0.00123314	0.0105873	1.29179
ENSG00000157106.17	16	18804860	18926408	SMG1	SMG1 nonsense mediated mRNA decay associated PI3K related kinase [Source:HGNC Symbol;Acc:HGNC:30045]	protein_coding	1901.44	-0.291108	0.0901297	-3.22988	0.00123842	0.0106257	0.817274
ENSG00000184363.10	11	392614	404908	PKP3	plakophilin 3 [Source:HGNC Symbol;Acc:HGNC:9025]	protein_coding	3372.37	-0.241571	0.0748184	-3.22877	0.00124326	0.0106603	0.845824
ENSG00000083845.9	19	58386400	58394806	RPS5	ribosomal protein S5 [Source:HGNC Symbol;Acc:HGNC:10426]	protein_coding	13689	-0.173512	0.0537981	-3.22523	0.00125869	0.0107856	0.886682
ENSG00000154832.16	18	50282343	50287839	CXXC1	CXXC finger protein 1 [Source:HGNC Symbol;Acc:HGNC:24343]	protein_coding	1187.37	0.306767	0.0951567	3.22381	0.00126498	0.0108324	1.23693
ENSG00000213397.11	X	153447666	153495516	HAUS7	HAUS augmin like complex subunit 7 [Source:HGNC Symbol;Acc:HGNC:32979]	protein_coding	291.15	-0.515248	0.159866	-3.22301	0.00126851	0.0108543	0.699672
ENSG00000196421.8	20	64034344	64039962	C20orf204	chromosome 20 open reading frame 204 [Source:HGNC Symbol;Acc:HGNC:27655]	protein_coding	189.913	1.02478	0.317973	3.22286	0.00126918	0.0108543	2.03465
ENSG00000177426.22	18	3411608	3459978	TGIF1	TGFB induced factor homeobox 1 [Source:HGNC Symbol;Acc:HGNC:11776]	protein_coding	2668.76	0.282236	0.087587	3.22235	0.00127142	0.0108664	1.21608
ENSG00000172936.16	3	38138478	38143022	MYD88	MYD88 innate immune signal transduction adaptor [Source:HGNC Symbol;Acc:HGNC:7562]	protein_coding	565.175	0.371789	0.115417	3.22127	0.00127626	0.0109007	1.29396
ENSG00000153989.8	6	117675469	117710727	NUS1	NUS1 dehydrodolichyl diphosphate synthase subunit [Source:HGNC Symbol;Acc:HGNC:21042]	protein_coding	1447.2	-0.27816	0.0863743	-3.2204	0.00128011	0.0109265	0.824642
ENSG00000085377.15	6	105273218	105454062	PREP	prolyl endopeptidase [Source:HGNC Symbol;Acc:HGNC:9358]	protein_coding	1825.79	-0.247594	0.0769083	-3.21934	0.00128486	0.01096	0.8423
ENSG00000103544.15	16	19555240	19706793	VPS35L	VPS35 endosomal protein sorting factor like [Source:HGNC Symbol;Acc:HGNC:24641]	protein_coding	601.662	0.749229	0.232794	3.21842	0.00128898	0.010988	1.68089
ENSG00000136830.12	9	127505339	127578989	NIBAN2	niban apoptosis regulator 2 [Source:HGNC Symbol;Acc:HGNC:25282]	protein_coding	5996.28	0.319871	0.0994342	3.21691	0.00129579	0.0110389	1.24822
ENSG00000157551.19	21	38155549	38307357	KCNJ15	potassium inwardly rectifying channel subfamily J member 15 [Source:HGNC Symbol;Acc:HGNC:6261]	protein_coding	162.249	-1.18533	0.36852	-3.21646	0.00129781	0.0110441	0.439724
ENSG00000160959.8	8	144517992	144525172	LRRC14	leucine rich repeat containing 14 [Source:HGNC Symbol;Acc:HGNC:20419]	protein_coding	1968.08	0.449565	0.139773	3.21641	0.00129807	0.0110441	1.36563
ENSG00000160685.13	1	155002630	155018522	ZBTB7B	zinc finger and BTB domain containing 7B [Source:HGNC Symbol;Acc:HGNC:18668]	protein_coding	1300.6	0.702376	0.218551	3.21378	0.00130999	0.0111383	1.62718
ENSG00000277150.2	X	155456914	155458620	F8A3	coagulation factor VIII associated 3 [Source:HGNC Symbol;Acc:HGNC:31850]	protein_coding	156.098	-0.880589	0.274064	-3.21307	0.00131323	0.0111585	0.543146
ENSG00000106682.16	7	74174231	74197122	EIF4H	eukaryotic translation initiation factor 4H [Source:HGNC Symbol;Acc:HGNC:12741]	protein_coding	9240.35	-0.117905	0.0366976	-3.21289	0.00131406	0.0111585	0.921525
ENSG00000100029.18	22	30576625	30607083	PES1	pescadillo ribosomal biogenesis factor 1 [Source:HGNC Symbol;Acc:HGNC:8848]	protein_coding	2210.43	-0.266669	0.0830156	-3.21228	0.00131686	0.0111736	0.831236
ENSG00000136237.19	7	22118236	22357154	RAPGEF5	Rap guanine nucleotide exchange factor 5 [Source:HGNC Symbol;Acc:HGNC:16862]	protein_coding	195.719	-0.571768	0.178003	-3.21213	0.00131754	0.0111736	0.672792
ENSG00000186660.15	11	58579063	58621550	ZFP91	ZFP91 zinc finger protein, atypical E3 ubiquitin ligase [Source:HGNC Symbol;Acc:HGNC:14983]	protein_coding	2123.57	-0.297086	0.0925033	-3.21163	0.00131986	0.0111861	0.813895
ENSG00000176340.4	11	63974620	63976543	COX8A	cytochrome c oxidase subunit 8A [Source:HGNC Symbol;Acc:HGNC:2294]	protein_coding	3712.82	-0.203984	0.0635346	-3.2106	0.00132458	0.0112128	0.86815
ENSG00000175110.13	3	139005806	139357223	MRPS22	mitochondrial ribosomal protein S22 [Source:HGNC Symbol;Acc:HGNC:14508]	protein_coding	749.102	-0.292409	0.0910772	-3.21056	0.00132475	0.0112128	0.816537
ENSG00000198805.12	14	20468954	20477089	PNP	purine nucleoside phosphorylase [Source:HGNC Symbol;Acc:HGNC:7892]	protein_coding	1411.71	-0.335089	0.104377	-3.21039	0.00132556	0.0112128	0.792735
ENSG00000170315.14	17	16380798	16382745	UBB	ubiquitin B [Source:HGNC Symbol;Acc:HGNC:12463]	protein_coding	20598.5	-0.130871	0.0407777	-3.20939	0.00133018	0.0112447	0.91328
ENSG00000101076.17	20	44355700	44434596	HNF4A	hepatocyte nuclear factor 4 alpha [Source:HGNC Symbol;Acc:HGNC:5024]	protein_coding	2133.03	0.194197	0.0605183	3.2089	0.00133242	0.0112564	1.14409
ENSG00000120889.13	8	23020133	23069031	TNFRSF10B	TNF receptor superfamily member 10b [Source:HGNC Symbol;Acc:HGNC:11905]	protein_coding	4217.23	-0.157473	0.0490791	-3.20855	0.00133407	0.0112631	0.896594
ENSG00000064651.14	5	128083766	128189677	SLC12A2	solute carrier family 12 member 2 [Source:HGNC Symbol;Acc:HGNC:10911]	protein_coding	2594.16	0.344618	0.107476	3.20646	0.00134378	0.0113378	1.26981
ENSG00000260916.8	15	55340032	55408510	CCPG1	cell cycle progression 1 [Source:HGNC Symbol;Acc:HGNC:24227]	protein_coding	1069.98	-0.390061	0.121685	-3.20551	0.00134822	0.011368	0.763097
ENSG00000175334.8	11	66002228	66004149	BANF1	BAF nuclear assembly factor 1 [Source:HGNC Symbol;Acc:HGNC:17397]	protein_coding	3009.39	-0.199414	0.062221	-3.20493	0.00135095	0.0113837	0.870904
ENSG00000185651.15	22	21549447	21624034	UBE2L3	ubiquitin conjugating enzyme E2 L3 [Source:HGNC Symbol;Acc:HGNC:12488]	protein_coding	2446.6	-0.171943	0.053673	-3.20354	0.0013575	0.0114251	0.887646
ENSG00000196704.14	17	68205481	68257712	AMZ2	archaelysin family metallopeptidase 2 [Source:HGNC Symbol;Acc:HGNC:28041]	protein_coding	1169.4	-0.412087	0.128636	-3.20352	0.0013576	0.0114251	0.751536
ENSG00000105982.17	7	156640281	156677130	RNF32	ring finger protein 32 [Source:HGNC Symbol;Acc:HGNC:17118]	protein_coding	183.052	1.10013	0.343459	3.20309	0.00135964	0.011435	2.14374
ENSG00000102890.16	16	67199111	67204029	ELMO3	engulfment and cell motility 3 [Source:HGNC Symbol;Acc:HGNC:17289]	protein_coding	692.295	0.367472	0.114753	3.20229	0.00136338	0.0114592	1.29009
ENSG00000153233.13	12	70638073	70920738	PTPRR	protein tyrosine phosphatase receptor type R [Source:HGNC Symbol;Acc:HGNC:9680]	protein_coding	339.401	0.588716	0.184012	3.19933	0.00137746	0.0115702	1.50391
ENSG00000101096.20	20	51386957	51562831	NFATC2	nuclear factor of activated T cells 2 [Source:HGNC Symbol;Acc:HGNC:7776]	protein_coding	676.212	0.351128	0.109782	3.1984	0.00138191	0.0115928	1.27556
ENSG00000124429.18	X	85277396	85379717	POF1B	POF1B actin binding protein [Source:HGNC Symbol;Acc:HGNC:13711]	protein_coding	1242.82	0.298562	0.0933882	3.197	0.00138864	0.0116391	1.22992
ENSG00000138279.16	10	73375101	73414076	ANXA7	annexin A7 [Source:HGNC Symbol;Acc:HGNC:545]	protein_coding	1992.01	-0.219301	0.0686022	-3.1967	0.00139009	0.0116391	0.858982
ENSG00000188342.12	13	45120510	45284893	GTF2F2	general transcription factor IIF subunit 2 [Source:HGNC Symbol;Acc:HGNC:4653]	protein_coding	609.817	-0.442499	0.138516	-3.19456	0.00140042	0.0117179	0.735859
ENSG00000109205.16	4	70196496	70204576	ODAM	odontogenic, ameloblast associated [Source:HGNC Symbol;Acc:HGNC:26043]	protein_coding	13161.1	-0.146861	0.0459768	-3.19424	0.00140198	0.0117179	0.903213
ENSG00000034510.6	2	84905656	84906671	TMSB10	thymosin beta 10 [Source:HGNC Symbol;Acc:HGNC:11879]	protein_coding	24751.1	-0.135697	0.0424824	-3.19421	0.00140216	0.0117179	0.91023
ENSG00000134086.8	3	10141778	10153667	VHL	von Hippel-Lindau tumor suppressor [Source:HGNC Symbol;Acc:HGNC:12687]	protein_coding	1930.4	-0.288663	0.0903997	-3.19318	0.00140714	0.011752	0.81866
ENSG00000049883.15	5	72320367	72368395	PTCD2	pentatricopeptide repeat domain 2 [Source:HGNC Symbol;Acc:HGNC:25734]	protein_coding	231.613	-0.867372	0.271821	-3.19097	0.00141798	0.011835	0.548145
ENSG00000146701.12	7	76048051	76067508	MDH2	malate dehydrogenase 2 [Source:HGNC Symbol;Acc:HGNC:6971]	protein_coding	9876.68	-0.139126	0.0436045	-3.19063	0.00141964	0.0118414	0.908069
ENSG00000221983.8	19	18571730	18577550	UBA52	ubiquitin A-52 residue ribosomal protein fusion product 1 [Source:HGNC Symbol;Acc:HGNC:12458]	protein_coding	5107.12	-0.181077	0.0567609	-3.19017	0.00142187	0.0118415	0.882044
ENSG00000114054.14	3	136250340	136337896	PCCB	propionyl-CoA carboxylase subunit beta [Source:HGNC Symbol;Acc:HGNC:8654]	protein_coding	2021.35	-0.219369	0.0687652	-3.19012	0.00142213	0.0118415	0.858941
ENSG00000154229.12	17	66302613	66810743	PRKCA	protein kinase C alpha [Source:HGNC Symbol;Acc:HGNC:9393]	protein_coding	1949.67	-0.281157	0.0881348	-3.19008	0.00142234	0.0118415	0.822931
ENSG00000156234.7	4	77511753	77611834	CXCL13	C-X-C motif chemokine ligand 13 [Source:HGNC Symbol;Acc:HGNC:10639]	protein_coding	532.372	0.418283	0.131162	3.18907	0.00142732	0.0118754	1.33634
ENSG00000074842.8	19	4641374	4670362	MYDGF	myeloid derived growth factor [Source:HGNC Symbol;Acc:HGNC:16948]	protein_coding	2234.1	-0.206908	0.0648853	-3.18883	0.00142848	0.0118776	0.866392
ENSG00000132603.15	16	69337996	69343106	NIP7	nucleolar pre-rRNA processing protein NIP7 [Source:HGNC Symbol;Acc:HGNC:24328]	protein_coding	908.831	-0.405109	0.127068	-3.18813	0.00143195	0.0118989	0.755179
ENSG00000172269.19	11	119096503	119108331	DPAGT1	dolichyl-phosphate N-acetylglucosaminephosphotransferase 1 [Source:HGNC Symbol;Acc:HGNC:2995]	protein_coding	1276.73	-0.281156	0.0881951	-3.18789	0.00143315	0.0119014	0.822931
ENSG00000100764.14	14	90256527	90275429	PSMC1	proteasome 26S subunit, ATPase 1 [Source:HGNC Symbol;Acc:HGNC:9547]	protein_coding	2486.52	-0.305764	0.0959384	-3.18709	0.00143711	0.0119268	0.809013
ENSG00000004478.8	12	2794970	2805423	FKBP4	FKBP prolyl isomerase 4 [Source:HGNC Symbol;Acc:HGNC:3720]	protein_coding	4243.3	-0.217981	0.0684507	-3.18449	0.0014501	0.0120194	0.859768
ENSG00000139131.13	12	32727490	32755897	YARS2	tyrosyl-tRNA synthetase 2 [Source:HGNC Symbol;Acc:HGNC:24249]	protein_coding	498.425	-0.4934	0.154951	-3.18423	0.00145138	0.0120225	0.710349
ENSG00000203727.4	6	147508690	147737547	SAMD5	sterile alpha motif domain containing 5 [Source:HGNC Symbol;Acc:HGNC:21180]	protein_coding	2025.76	0.320526	0.100681	3.18358	0.00145466	0.012042	1.24879
ENSG00000213625.9	1	65420587	65436007	LEPROT	leptin receptor overlapping transcript [Source:HGNC Symbol;Acc:HGNC:29477]	protein_coding	802.163	0.736074	0.231253	3.18298	0.00145766	0.0120593	1.66564
ENSG00000143437.21	1	150809713	150876708	ARNT	aryl hydrocarbon receptor nuclear translocator [Source:HGNC Symbol;Acc:HGNC:700]	protein_coding	542.074	0.459024	0.144315	3.18071	0.00146914	0.0121391	1.37461
ENSG00000188643.11	1	153606886	153613145	S100A16	S100 calcium binding protein A16 [Source:HGNC Symbol;Acc:HGNC:20441]	protein_coding	2378.63	0.219472	0.0690058	3.18049	0.00147025	0.0121406	1.16431
ENSG00000065717.15	19	2997639	3047635	TLE2	TLE family member 2, transcriptional corepressor [Source:HGNC Symbol;Acc:HGNC:11838]	protein_coding	466.33	0.568371	0.17875	3.1797	0.00147426	0.0121661	1.48285
ENSG00000051180.17	15	40694774	40732340	RAD51	RAD51 recombinase [Source:HGNC Symbol;Acc:HGNC:9817]	protein_coding	492.622	-0.494392	0.155618	-3.17696	0.00148827	0.0122694	0.709861
ENSG00000137166.17	6	41546381	41602384	FOXP4	forkhead box P4 [Source:HGNC Symbol;Acc:HGNC:20842]	protein_coding	2244.67	0.264532	0.0832677	3.17689	0.00148864	0.0122694	1.20125
ENSG00000170425.3	17	15944917	15975746	ADORA2B	adenosine A2b receptor [Source:HGNC Symbol;Acc:HGNC:264]	protein_coding	519.703	-0.398589	0.125528	-3.17531	0.00149676	0.0123286	0.7586
ENSG00000159263.16	21	36699115	36749917	SIM2	SIM bHLH transcription factor 2 [Source:HGNC Symbol;Acc:HGNC:10883]	protein_coding	3356.97	0.177108	0.0557819	3.17501	0.00149833	0.0123338	1.13062
ENSG00000106263.18	7	2354086	2380745	EIF3B	eukaryotic translation initiation factor 3 subunit B [Source:HGNC Symbol;Acc:HGNC:3280]	protein_coding	9101.75	-0.189448	0.0596918	-3.17377	0.0015047	0.0123786	0.876941
ENSG00000130701.4	20	62410237	62427539	RBBP8NL	RBBP8 N-terminal like [Source:HGNC Symbol;Acc:HGNC:16144]	protein_coding	370.943	0.410087	0.129224	3.17346	0.00150635	0.0123844	1.32877
ENSG00000049246.14	1	7784320	7845177	PER3	period circadian regulator 3 [Source:HGNC Symbol;Acc:HGNC:8847]	protein_coding	699.442	0.345248	0.108825	3.17252	0.00151124	0.0124169	1.27037
ENSG00000089356.18	19	35115879	35124324	FXYD3	FXYD domain containing ion transport regulator 3 [Source:HGNC Symbol;Acc:HGNC:4027]	protein_coding	5542.6	0.13438	0.0423636	3.17206	0.00151359	0.0124284	1.09762
ENSG00000092068.20	14	23125295	23183674	SLC7A8	solute carrier family 7 member 8 [Source:HGNC Symbol;Acc:HGNC:11066]	protein_coding	422.522	0.699845	0.220756	3.17022	0.00152324	0.0124999	1.62433
ENSG00000126461.15	19	49642209	49658642	SCAF1	SR-related CTD associated factor 1 [Source:HGNC Symbol;Acc:HGNC:30403]	protein_coding	2212.85	0.295914	0.0934047	3.16809	0.00153446	0.0125841	1.22766
ENSG00000277791.5	17	38752741	38764225	PSMB3	proteasome 20S subunit beta 3 [Source:HGNC Symbol;Acc:HGNC:9540]	protein_coding	2843.3	-0.236607	0.0747175	-3.16668	0.00154187	0.012637	0.848739
ENSG00000109265.14	4	56049073	56328625	CRACD	capping protein inhibiting regulator of actin dynamics [Source:HGNC Symbol;Acc:HGNC:29219]	protein_coding	270.643	0.518211	0.163656	3.16647	0.00154303	0.0126386	1.43218
ENSG00000184925.12	9	136949551	136955497	LCN12	lipocalin 12 [Source:HGNC Symbol;Acc:HGNC:28733]	protein_coding	139.236	0.802625	0.253513	3.16602	0.00154542	0.0126439	1.74427
ENSG00000100461.18	14	22893204	22919182	RBM23	RNA binding motif protein 23 [Source:HGNC Symbol;Acc:HGNC:20155]	protein_coding	1192.76	0.502903	0.158846	3.16598	0.00154559	0.0126439	1.41706
ENSG00000141556.21	17	82752065	82945914	TBCD	tubulin folding cofactor D [Source:HGNC Symbol;Acc:HGNC:11581]	protein_coding	1696.85	-0.336346	0.106344	-3.1628	0.00156258	0.0127749	0.792045
ENSG00000139233.7	12	66116555	66130750	LLPH	LLP homolog, long-term synaptic facilitation factor [Source:HGNC Symbol;Acc:HGNC:28229]	protein_coding	790.096	-0.320501	0.10137	-3.1617	0.00156852	0.0128156	0.800792
ENSG00000173334.4	8	125430358	125438403	TRIB1	tribbles pseudokinase 1 [Source:HGNC Symbol;Acc:HGNC:16891]	protein_coding	1903.37	0.238071	0.0753077	3.1613	0.00157064	0.012825	1.17941
ENSG00000112983.18	5	138139770	138178953	BRD8	bromodomain containing 8 [Source:HGNC Symbol;Acc:HGNC:19874]	protein_coding	1352.39	0.40786	0.129051	3.16045	0.00157524	0.0128546	1.32672
ENSG00000051341.14	3	121431427	121546641	POLQ	DNA polymerase theta [Source:HGNC Symbol;Acc:HGNC:9186]	protein_coding	568.744	-0.539949	0.170877	-3.15986	0.00157843	0.0128726	0.687795
ENSG00000061794.13	12	27710822	27756295	MRPS35	mitochondrial ribosomal protein S35 [Source:HGNC Symbol;Acc:HGNC:16635]	protein_coding	2204.84	-0.382658	0.12114	-3.15881	0.00158416	0.0129113	0.767023
ENSG00000125999.11	20	33273480	33309871	BPIFB1	BPI fold containing family B member 1 [Source:HGNC Symbol;Acc:HGNC:16108]	protein_coding	907.708	-0.326509	0.103397	-3.15782	0.00158955	0.0129473	0.797464
ENSG00000174917.9	19	5678421	5680516	MICOS13	mitochondrial contact site and cristae organizing system subunit 13 [Source:HGNC Symbol;Acc:HGNC:33702]	protein_coding	428.593	-0.414082	0.131143	-3.15749	0.00159134	0.0129482	0.750497
ENSG00000266412.6	10	46005088	46030623	NCOA4	nuclear receptor coactivator 4 [Source:HGNC Symbol;Acc:HGNC:7671]	protein_coding	2588.42	0.209749	0.0664303	3.15744	0.00159163	0.0129482	1.15649
ENSG00000122068.13	3	197737179	197787596	FYTTD1	forty-two-three domain containing 1 [Source:HGNC Symbol;Acc:HGNC:25407]	protein_coding	32.5888	2.26	0.716002	3.15642	0.00159718	0.0129843	4.78993
ENSG00000100714.17	14	64388031	64463457	MTHFD1	methylenetetrahydrofolate dehydrogenase, cyclohydrolase and formyltetrahydrofolate synthetase 1 [Source:HGNC Symbol;Acc:HGNC:7432]	protein_coding	3528.02	-0.279194	0.0884573	-3.15626	0.00159804	0.0129843	0.824051
ENSG00000124422.12	17	20999596	21043760	USP22	ubiquitin specific peptidase 22 [Source:HGNC Symbol;Acc:HGNC:12621]	protein_coding	5434.21	0.196099	0.0621353	3.15601	0.00159946	0.0129879	1.1456
ENSG00000157184.7	1	53196792	53214197	CPT2	carnitine palmitoyltransferase 2 [Source:HGNC Symbol;Acc:HGNC:2330]	protein_coding	646.092	0.305039	0.0967267	3.15362	0.0016126	0.0130865	1.23545
ENSG00000135503.13	12	51951699	51997078	ACVR1B	activin A receptor type 1B [Source:HGNC Symbol;Acc:HGNC:172]	protein_coding	1226.39	0.250038	0.0793467	3.1512	0.00162599	0.0131871	1.18924
ENSG00000253313.6	1	43281877	43285617	C1orf210	chromosome 1 open reading frame 210 [Source:HGNC Symbol;Acc:HGNC:28755]	protein_coding	210.768	0.609974	0.193603	3.15065	0.0016291	0.0132041	1.52623
ENSG00000206530.11	3	113286930	113441610	CFAP44	cilia and flagella associated protein 44 [Source:HGNC Symbol;Acc:HGNC:25631]	protein_coding	211.659	1.04398	0.331536	3.14892	0.00163878	0.0132744	2.06191
ENSG00000213699.9	2	26764284	26781231	SLC35F6	solute carrier family 35 member F6 [Source:HGNC Symbol;Acc:HGNC:26055]	protein_coding	778.078	-0.326229	0.103669	-3.14685	0.00165042	0.0133605	0.797618
ENSG00000124198.10	20	48921711	49036693	ARFGEF2	ADP ribosylation factor guanine nucleotide exchange factor 2 [Source:HGNC Symbol;Acc:HGNC:15853]	protein_coding	2178.46	2.33068	0.741034	3.14517	0.00165991	0.0134277	5.03042
ENSG00000175305.18	8	94879770	94896678	CCNE2	cyclin E2 [Source:HGNC Symbol;Acc:HGNC:1590]	protein_coding	441.774	-0.460989	0.146578	-3.14502	0.00166076	0.0134277	0.726488
ENSG00000137955.16	1	75786197	75795086	RABGGTB	Rab geranylgeranyltransferase subunit beta [Source:HGNC Symbol;Acc:HGNC:9796]	protein_coding	1095.86	-0.35061	0.111514	-3.14409	0.00166604	0.0134621	0.784252
ENSG00000168476.12	8	22138020	22141951	REEP4	receptor accessory protein 4 [Source:HGNC Symbol;Acc:HGNC:26176]	protein_coding	1624.21	-0.257192	0.0818113	-3.14372	0.00166814	0.0134709	0.836715
ENSG00000242485.6	1	1401909	1407293	MRPL20	mitochondrial ribosomal protein L20 [Source:HGNC Symbol;Acc:HGNC:14478]	protein_coding	1516.28	-0.235532	0.0749705	-3.14167	0.00167989	0.0135574	0.849372
ENSG00000064012.22	2	201233443	201287711	CASP8	caspase 8 [Source:HGNC Symbol;Acc:HGNC:1509]	protein_coding	645.789	0.928201	0.295509	3.14103	0.00168358	0.0135789	1.9029
ENSG00000140406.4	15	81000923	81005788	TLNRD1	talin rod domain containing 1 [Source:HGNC Symbol;Acc:HGNC:13519]	protein_coding	2136.93	-0.196039	0.0624165	-3.14082	0.00168474	0.01358	0.872944
ENSG00000187514.17	2	231706895	231713551	PTMA	prothymosin alpha [Source:HGNC Symbol;Acc:HGNC:9623]	protein_coding	35837.8	-0.12552	0.0399743	-3.14002	0.00168934	0.0136087	0.916673
ENSG00000100906.11	14	35401513	35404749	NFKBIA	NFKB inhibitor alpha [Source:HGNC Symbol;Acc:HGNC:7797]	protein_coding	724.15	0.326805	0.104139	3.13817	0.00170007	0.0136868	1.25423
ENSG00000025772.8	20	44942130	44960397	TOMM34	translocase of outer mitochondrial membrane 34 [Source:HGNC Symbol;Acc:HGNC:15746]	protein_coding	1530.5	-0.266368	0.0848932	-3.13769	0.00170286	0.0137009	0.83141
ENSG00000106771.13	9	109015135	109119947	TMEM245	transmembrane protein 245 [Source:HGNC Symbol;Acc:HGNC:1363]	protein_coding	2193.74	0.21384	0.0681604	3.13731	0.00170508	0.0137103	1.15977
ENSG00000066777.9	8	67173511	67343781	ARFGEF1	ADP ribosylation factor guanine nucleotide exchange factor 1 [Source:HGNC Symbol;Acc:HGNC:15772]	protein_coding	1239.2	0.25261	0.0805268	3.13697	0.00170704	0.0137178	1.19136
ENSG00000136235.17	7	23235967	23275108	GPNMB	glycoprotein nmb [Source:HGNC Symbol;Acc:HGNC:4462]	protein_coding	57.0609	-1.57963	0.503658	-3.13632	0.00171081	0.0137326	0.334567
ENSG00000100439.10	14	22598237	22613215	ABHD4	abhydrolase domain containing 4, N-acyl phospholipase B [Source:HGNC Symbol;Acc:HGNC:20154]	protein_coding	651.083	0.909874	0.290111	3.13629	0.00171098	0.0137326	1.87888
ENSG00000166145.14	15	40844018	40858207	SPINT1	serine peptidase inhibitor, Kunitz type 1 [Source:HGNC Symbol;Acc:HGNC:11246]	protein_coding	7068.27	0.154872	0.0493921	3.13557	0.00171522	0.0137511	1.11332
ENSG00000110660.15	11	107790991	107928293	SLC35F2	solute carrier family 35 member F2 [Source:HGNC Symbol;Acc:HGNC:23615]	protein_coding	2430.16	-0.207014	0.0660217	-3.13554	0.00171536	0.0137511	0.866329
ENSG00000103653.16	15	74782057	74803198	CSK	C-terminal Src kinase [Source:HGNC Symbol;Acc:HGNC:2444]	protein_coding	2066.07	-0.283838	0.0905531	-3.13449	0.00172152	0.013792	0.821403
ENSG00000278828.1	6	27810064	27811300	H3C10	H3 clustered histone 10 [Source:HGNC Symbol;Acc:HGNC:4775]	protein_coding	74.7718	1.01163	0.322833	3.1336	0.00172678	0.0138257	2.01619
ENSG00000100106.22	22	37697048	37776556	TRIOBP	TRIO and F-actin binding protein [Source:HGNC Symbol;Acc:HGNC:17009]	protein_coding	1964.34	0.217964	0.0695708	3.13298	0.0017304	0.0138463	1.16309
ENSG00000213983.12	14	23559565	23568070	AP1G2	adaptor related protein complex 1 subunit gamma 2 [Source:HGNC Symbol;Acc:HGNC:556]	protein_coding	1726.86	0.463689	0.148104	3.13084	0.00174307	0.0139393	1.37906
ENSG00000126062.4	3	50354750	50359521	TMEM115	transmembrane protein 115 [Source:HGNC Symbol;Acc:HGNC:30055]	protein_coding	739.677	0.321876	0.102825	3.13034	0.00174606	0.0139548	1.24995
ENSG00000164086.10	3	52048919	52056571	DUSP7	dual specificity phosphatase 7 [Source:HGNC Symbol;Acc:HGNC:3073]	protein_coding	327.76	-0.444968	0.142225	-3.12862	0.00175628	0.0140279	0.734601
ENSG00000246705.4	12	14774383	14778002	H2AJ	H2A.J histone [Source:HGNC Symbol;Acc:HGNC:14456]	protein_coding	4162.75	0.204117	0.0652735	3.12711	0.00176533	0.0140738	1.15198
ENSG00000134982.17	5	112707498	112846239	APC	APC regulator of WNT signaling pathway [Source:HGNC Symbol;Acc:HGNC:583]	protein_coding	209.61	0.985241	0.315069	3.12706	0.00176561	0.0140738	1.97964
ENSG00000257727.6	12	56309842	56316119	CNPY2	canopy FGF signaling regulator 2 [Source:HGNC Symbol;Acc:HGNC:13529]	protein_coding	1855.37	-0.192405	0.0615298	-3.12702	0.0017659	0.0140738	0.875146
ENSG00000160323.19	9	133414358	133459402	ADAMTS13	ADAM metallopeptidase with thrombospondin type 1 motif 13 [Source:HGNC Symbol;Acc:HGNC:1366]	protein_coding	201.04	0.797588	0.255069	3.12695	0.0017663	0.0140738	1.73819
ENSG00000164187.7	5	36098407	36151887	LMBRD2	LMBR1 domain containing 2 [Source:HGNC Symbol;Acc:HGNC:25287]	protein_coding	258.324	1.04834	0.335342	3.1262	0.00177084	0.0141014	2.06815
ENSG00000177943.14	9	136850943	136860799	MAMDC4	MAM domain containing 4 [Source:HGNC Symbol;Acc:HGNC:24083]	protein_coding	833.31	0.570211	0.182464	3.12506	0.00177769	0.0141389	1.48474
ENSG00000198556.14	7	99472890	99503650	ZNF789	zinc finger protein 789 [Source:HGNC Symbol;Acc:HGNC:27801]	protein_coding	359.576	0.502588	0.160851	3.12455	0.00178077	0.0141548	1.41675
ENSG00000043355.12	13	99981784	99986765	ZIC2	Zic family member 2 [Source:HGNC Symbol;Acc:HGNC:12873]	protein_coding	50.7415	1.71973	0.550577	3.1235	0.00178712	0.0141968	3.29375
ENSG00000148700.15	10	109996368	110135565	ADD3	adducin 3 [Source:HGNC Symbol;Acc:HGNC:245]	protein_coding	5048.67	0.406346	0.130129	3.12263	0.0017924	0.0142302	1.32532
ENSG00000145592.14	5	40825262	40835222	RPL37	ribosomal protein L37 [Source:HGNC Symbol;Acc:HGNC:10347]	protein_coding	15527.6	-0.114898	0.0368242	-3.12018	0.0018074	0.0143406	0.923448
ENSG00000145348.17	4	106041599	106316683	TBCK	TBC1 domain containing kinase [Source:HGNC Symbol;Acc:HGNC:28261]	protein_coding	339.096	0.657967	0.210964	3.11887	0.00181548	0.0143961	1.57786
ENSG00000122026.10	13	27251309	27256691	RPL21	ribosomal protein L21 [Source:HGNC Symbol;Acc:HGNC:10313]	protein_coding	5815.21	-0.154858	0.0496571	-3.11854	0.00181749	0.0143993	0.898221
ENSG00000204305.15	6	32180968	32184322	AGER	advanced glycosylation end-product specific receptor [Source:HGNC Symbol;Acc:HGNC:320]	protein_coding	163.955	1.00454	0.322136	3.11838	0.00181849	0.0143993	2.00631
ENSG00000142765.18	1	27342020	27353937	SYTL1	synaptotagmin like 1 [Source:HGNC Symbol;Acc:HGNC:15584]	protein_coding	1323.97	-0.294215	0.0943521	-3.11827	0.00181917	0.0143993	0.815516
ENSG00000070404.10	19	676392	683392	FSTL3	follistatin like 3 [Source:HGNC Symbol;Acc:HGNC:3973]	protein_coding	205.259	0.734821	0.23582	3.11603	0.00183303	0.0144869	1.66419
ENSG00000198130.16	2	190189735	190344193	HIBCH	3-hydroxyisobutyryl-CoA hydrolase [Source:HGNC Symbol;Acc:HGNC:4908]	protein_coding	466.797	0.386086	0.123915	3.11574	0.00183485	0.0144869	1.30684
ENSG00000134717.18	1	52056199	52090716	BTF3L4	basic transcription factor 3 like 4 [Source:HGNC Symbol;Acc:HGNC:30547]	protein_coding	1411.9	-0.280195	0.0899318	-3.11563	0.0018355	0.0144869	0.82348
ENSG00000177694.16	3	174438573	175810548	NAALADL2	N-acetylated alpha-linked acidic dipeptidase like 2 [Source:HGNC Symbol;Acc:HGNC:23219]	protein_coding	122.792	1.17785	0.378049	3.1156	0.00183573	0.0144869	2.26239
ENSG00000155090.15	8	102648784	102655725	KLF10	Kruppel like factor 10 [Source:HGNC Symbol;Acc:HGNC:11810]	protein_coding	1253.18	0.273738	0.0878908	3.11452	0.00184243	0.0145311	1.20894
ENSG00000175602.4	11	65890673	65891635	CCDC85B	coiled-coil domain containing 85B [Source:HGNC Symbol;Acc:HGNC:24926]	protein_coding	702.884	-0.418967	0.134691	-3.11058	0.00186723	0.0147108	0.74796
ENSG00000170445.16	5	140673035	140691537	HARS1	histidyl-tRNA synthetase 1 [Source:HGNC Symbol;Acc:HGNC:4816]	protein_coding	1633.97	-0.251507	0.0808563	-3.11054	0.00186745	0.0147108	0.840019
ENSG00000101986.12	X	153724856	153744755	ABCD1	ATP binding cassette subfamily D member 1 [Source:HGNC Symbol;Acc:HGNC:61]	protein_coding	119.72	1.04922	0.337391	3.10981	0.00187207	0.0147349	2.06941
ENSG00000258429.2	16	69326913	69330588	PDF	peptide deformylase, mitochondrial [Source:HGNC Symbol;Acc:HGNC:30012]	protein_coding	409.512	-0.512947	0.16495	-3.1097	0.00187275	0.0147349	0.70079
ENSG00000163444.12	1	203007374	203024848	TMEM183A	transmembrane protein 183A [Source:HGNC Symbol;Acc:HGNC:20173]	protein_coding	1556.11	-0.222786	0.0716823	-3.10797	0.00188379	0.014813	0.856909
ENSG00000124587.14	6	42963865	42979181	PEX6	peroxisomal biogenesis factor 6 [Source:HGNC Symbol;Acc:HGNC:8859]	protein_coding	265.886	0.48592	0.15636	3.1077	0.00188548	0.0148174	1.40048
ENSG00000090447.12	16	4257186	4273075	TFAP4	transcription factor AP-4 [Source:HGNC Symbol;Acc:HGNC:11745]	protein_coding	677.461	-0.431953	0.139187	-3.1034	0.00191311	0.0150256	0.741258
ENSG00000149929.16	16	29992330	29996074	HIRIP3	HIRA interacting protein 3 [Source:HGNC Symbol;Acc:HGNC:4917]	protein_coding	454.689	-0.488886	0.157657	-3.10095	0.00192899	0.0151321	0.712575
ENSG00000128059.8	4	56393362	56435615	PPAT	phosphoribosyl pyrophosphate amidotransferase [Source:HGNC Symbol;Acc:HGNC:9238]	protein_coding	754.865	-0.412756	0.133108	-3.10091	0.00192928	0.0151321	0.751187
ENSG00000160007.19	19	46860997	47005077	ARHGAP35	Rho GTPase activating protein 35 [Source:HGNC Symbol;Acc:HGNC:4591]	protein_coding	2455.55	0.255791	0.0824926	3.10078	0.00193012	0.0151321	1.19399
ENSG00000142677.4	1	24119771	24143140	IL22RA1	interleukin 22 receptor subunit alpha 1 [Source:HGNC Symbol;Acc:HGNC:13700]	protein_coding	172.735	0.608364	0.196239	3.10011	0.00193448	0.0151572	1.52453
ENSG00000177427.13	17	18260597	18266552	MIEF2	mitochondrial elongation factor 2 [Source:HGNC Symbol;Acc:HGNC:17920]	protein_coding	304.587	0.596129	0.192381	3.0987	0.00194374	0.0152208	1.51166
ENSG00000164134.13	4	139301505	139420033	NAA15	N-alpha-acetyltransferase 15, NatA auxiliary subunit [Source:HGNC Symbol;Acc:HGNC:30782]	protein_coding	1389.66	-0.329326	0.106365	-3.09619	0.00196025	0.0153409	0.795908
ENSG00000096433.11	6	33620365	33696574	ITPR3	inositol 1,4,5-trisphosphate receptor type 3 [Source:HGNC Symbol;Acc:HGNC:6182]	protein_coding	4116.29	-0.155476	0.0502215	-3.09581	0.00196274	0.0153474	0.897836
ENSG00000105711.13	19	35030470	35040449	SCN1B	sodium voltage-gated channel beta subunit 1 [Source:HGNC Symbol;Acc:HGNC:10586]	protein_coding	167.419	0.745764	0.240902	3.09571	0.00196341	0.0153474	1.67686
ENSG00000142632.17	1	16197854	16212652	ARHGEF19	Rho guanine nucleotide exchange factor 19 [Source:HGNC Symbol;Acc:HGNC:26604]	protein_coding	849.322	0.354153	0.114436	3.09477	0.00196964	0.015387	1.27823
ENSG00000161179.14	22	21628089	21630064	YDJC	YdjC chitooligosaccharide deacetylase homolog [Source:HGNC Symbol;Acc:HGNC:27158]	protein_coding	1487.09	-0.304106	0.0982925	-3.09388	0.00197554	0.015424	0.809944
ENSG00000028528.15	15	64094123	64146090	SNX1	sorting nexin 1 [Source:HGNC Symbol;Acc:HGNC:11172]	protein_coding	1622.48	0.374723	0.121232	3.09096	0.00199511	0.0155675	1.29659
ENSG00000174327.7	17	7036015	7040117	SLC16A13	solute carrier family 16 member 13 [Source:HGNC Symbol;Acc:HGNC:31037]	protein_coding	294.463	0.567193	0.183527	3.09051	0.00199814	0.015582	1.48164
ENSG00000033627.17	17	42458844	42522582	ATP6V0A1	ATPase H+ transporting V0 subunit a1 [Source:HGNC Symbol;Acc:HGNC:865]	protein_coding	982.466	0.354981	0.11497	3.0876	0.00201783	0.0157262	1.27897
ENSG00000083123.15	6	80106647	80346270	BCKDHB	branched chain keto acid dehydrogenase E1 subunit beta [Source:HGNC Symbol;Acc:HGNC:987]	protein_coding	315.683	0.551403	0.17866	3.08633	0.00202642	0.0157838	1.46551
ENSG00000134686.18	1	33323623	33431052	PHC2	polyhomeotic homolog 2 [Source:HGNC Symbol;Acc:HGNC:3183]	protein_coding	2322.03	-0.179785	0.0582642	-3.08569	0.00203084	0.0158089	0.882835
ENSG00000205078.6	16	77199408	77213215	SYCE1L	synaptonemal complex central element protein 1 like [Source:HGNC Symbol;Acc:HGNC:37236]	protein_coding	58.1929	3.524	1.14252	3.08442	0.00203952	0.0158671	11.5035
ENSG00000110048.12	11	59574398	59615774	OSBP	oxysterol binding protein [Source:HGNC Symbol;Acc:HGNC:8503]	protein_coding	1847.94	0.197457	0.0640787	3.08148	0.00205975	0.016015	1.14668
ENSG00000129562.11	14	22564907	22589224	DAD1	defender against cell death 1 [Source:HGNC Symbol;Acc:HGNC:2664]	protein_coding	2056.03	-0.228044	0.0740168	-3.08097	0.00206324	0.0160327	0.853792
ENSG00000128578.10	7	129434432	129488399	STRIP2	striatin interacting protein 2 [Source:HGNC Symbol;Acc:HGNC:22209]	protein_coding	359.112	-0.67572	0.219336	-3.08075	0.0020648	0.0160354	0.62602
ENSG00000165644.11	10	75233641	75236030	COMTD1	catechol-O-methyltransferase domain containing 1 [Source:HGNC Symbol;Acc:HGNC:26309]	protein_coding	494.908	-0.457872	0.148676	-3.07966	0.00207238	0.0160847	0.728059
ENSG00000189043.10	7	10931943	10940153	NDUFA4	NDUFA4 mitochondrial complex associated [Source:HGNC Symbol;Acc:HGNC:7687]	protein_coding	3914.16	-0.205005	0.0665757	-3.07927	0.00207509	0.0160956	0.867536
ENSG00000132334.17	10	127907103	128085855	PTPRE	protein tyrosine phosphatase receptor type E [Source:HGNC Symbol;Acc:HGNC:9669]	protein_coding	21.094	-3.12493	1.01487	-3.07915	0.0020759	NA	0.114631
ENSG00000164331.10	5	73552190	73565667	ANKRA2	ankyrin repeat family A member 2 [Source:HGNC Symbol;Acc:HGNC:13208]	protein_coding	532.135	0.493593	0.160304	3.07911	0.00207621	0.0160956	1.40795
ENSG00000107960.11	10	103877569	103918184	STN1	STN1 subunit of CST complex [Source:HGNC Symbol;Acc:HGNC:26200]	protein_coding	728.452	-0.315961	0.102652	-3.07797	0.00208412	0.0161474	0.803316
ENSG00000162129.14	11	72285495	72434680	CLPB	caseinolytic mitochondrial matrix peptidase chaperone subunit B [Source:HGNC Symbol;Acc:HGNC:30664]	protein_coding	1208.38	-0.445258	0.144717	-3.07675	0.0020927	0.0162018	0.734453
ENSG00000115268.10	19	1438358	1440495	RPS15	ribosomal protein S15 [Source:HGNC Symbol;Acc:HGNC:10388]	protein_coding	7670.06	-0.155142	0.0504288	-3.07646	0.00209476	0.0162018	0.898044
ENSG00000108175.18	10	79068966	79316519	ZMIZ1	zinc finger MIZ-type containing 1 [Source:HGNC Symbol;Acc:HGNC:16493]	protein_coding	1984.34	0.266497	0.0866337	3.07614	0.00209698	0.0162018	1.20288
ENSG00000074935.14	6	112070663	112087529	TUBE1	tubulin epsilon 1 [Source:HGNC Symbol;Acc:HGNC:20775]	protein_coding	393.467	-0.577956	0.187886	-3.0761	0.0020973	0.0162018	0.669912
ENSG00000166012.17	11	93729948	93784391	TAF1D	TATA-box binding protein associated factor, RNA polymerase I subunit D [Source:HGNC Symbol;Acc:HGNC:28759]	protein_coding	3111.89	-0.306567	0.0997006	-3.07488	0.00210588	0.0162586	0.808563
ENSG00000185163.10	12	132136594	132144319	DDX51	DEAD-box helicase 51 [Source:HGNC Symbol;Acc:HGNC:20082]	protein_coding	1115.3	-0.277559	0.0903203	-3.07305	0.00211881	0.0163489	0.824986
ENSG00000163803.13	2	28457145	28644142	PLB1	phospholipase B1 [Source:HGNC Symbol;Acc:HGNC:30041]	protein_coding	1467.32	-0.310543	0.101112	-3.07127	0.00213147	0.0164369	0.806338
ENSG00000099800.8	19	2425625	2427586	TIMM13	translocase of inner mitochondrial membrane 13 [Source:HGNC Symbol;Acc:HGNC:11816]	protein_coding	1235.56	-0.333212	0.108529	-3.07026	0.00213871	0.0164831	0.793767
ENSG00000011295.16	17	15999784	16045015	TTC19	tetratricopeptide repeat domain 19 [Source:HGNC Symbol;Acc:HGNC:26006]	protein_coding	1723.23	-0.233853	0.0762316	-3.06767	0.00215735	0.016617	0.850361
ENSG00000183255.12	21	44849585	44873903	PTTG1IP	PTTG1 interacting protein [Source:HGNC Symbol;Acc:HGNC:13524]	protein_coding	6449.71	0.19008	0.0619783	3.06688	0.00216306	0.0166464	1.14083
ENSG00000235194.9	14	23295652	23302859	PPP1R3E	protein phosphatase 1 regulatory subunit 3E [Source:HGNC Symbol;Acc:HGNC:14943]	protein_coding	272.061	-0.687057	0.224031	-3.06679	0.00216369	0.0166464	0.62112
ENSG00000106588.12	7	42916828	42932185	PSMA2	proteasome 20S subunit alpha 2 [Source:HGNC Symbol;Acc:HGNC:9531]	protein_coding	3065.76	-0.27331	0.0891289	-3.06646	0.00216607	0.0166523	0.827419
ENSG00000213859.8	17	7351889	7354944	KCTD11	potassium channel tetramerization domain containing 11 [Source:HGNC Symbol;Acc:HGNC:21302]	protein_coding	194.543	0.573138	0.186913	3.06634	0.00216699	0.0166523	1.48776
ENSG00000083750.13	X	55717749	55758774	RRAGB	Ras related GTP binding B [Source:HGNC Symbol;Acc:HGNC:19901]	protein_coding	394.422	0.628924	0.205145	3.06576	0.00217118	0.0166646	1.54641
ENSG00000171634.18	17	67825503	67984378	BPTF	bromodomain PHD finger transcription factor [Source:HGNC Symbol;Acc:HGNC:3581]	protein_coding	2198.6	0.298906	0.0974988	3.06574	0.00217128	0.0166646	1.23021
ENSG00000117118.10	1	17018722	17054032	SDHB	succinate dehydrogenase complex iron sulfur subunit B [Source:HGNC Symbol;Acc:HGNC:10681]	protein_coding	1835.14	-0.237778	0.077566	-3.0655	0.00217307	0.0166646	0.84805
ENSG00000146410.12	6	136231024	136250335	MTFR2	mitochondrial fission regulator 2 [Source:HGNC Symbol;Acc:HGNC:21115]	protein_coding	176.848	-0.588961	0.192131	-3.06542	0.00217364	0.0166646	0.664822
ENSG00000198755.11	6	35468401	35470785	RPL10A	ribosomal protein L10a [Source:HGNC Symbol;Acc:HGNC:10299]	protein_coding	11281.6	-0.114775	0.0374457	-3.06511	0.00217593	0.0166724	0.923526
ENSG00000100266.19	22	42835412	43015149	PACSIN2	protein kinase C and casein kinase substrate in neurons 2 [Source:HGNC Symbol;Acc:HGNC:8571]	protein_coding	3297.33	0.158347	0.0516702	3.06458	0.00217976	0.0166921	1.11601
ENSG00000166451.14	16	81006552	81033114	CENPN	centromere protein N [Source:HGNC Symbol;Acc:HGNC:30873]	protein_coding	1119.95	-0.29865	0.0974629	-3.06424	0.00218221	0.0166961	0.813013
ENSG00000149269.10	11	77322017	77474635	PAK1	p21 (RAC1) activated kinase 1 [Source:HGNC Symbol;Acc:HGNC:8590]	protein_coding	2308.11	0.29009	0.0946718	3.06416	0.00218282	0.0166961	1.22272
ENSG00000163320.12	3	88051944	88149885	CGGBP1	CGG triplet repeat binding protein 1 [Source:HGNC Symbol;Acc:HGNC:1888]	protein_coding	1061.62	0.375196	0.122533	3.062	0.0021986	0.016807	1.29702
ENSG00000160049.12	1	10456522	10472529	DFFA	DNA fragmentation factor subunit alpha [Source:HGNC Symbol;Acc:HGNC:2772]	protein_coding	1696.25	-0.26503	0.0865818	-3.06104	0.00220569	0.0168473	0.832181
ENSG00000164010.15	1	42817122	42844991	ERMAP	erythroblast membrane associated protein (Scianna blood group) [Source:HGNC Symbol;Acc:HGNC:15743]	protein_coding	127.77	0.85162	0.278222	3.06094	0.00220642	0.0168473	1.80453
ENSG00000173020.11	11	67266473	67286556	GRK2	G protein-coupled receptor kinase 2 [Source:HGNC Symbol;Acc:HGNC:289]	protein_coding	3951.92	-0.206873	0.0676098	-3.05981	0.00221478	0.0169014	0.866413
ENSG00000188895.12	17	40121971	40136917	MSL1	MSL complex subunit 1 [Source:HGNC Symbol;Acc:HGNC:27905]	protein_coding	2099.79	0.232619	0.0760644	3.05818	0.00222683	0.0169834	1.17497
ENSG00000033800.14	15	68054309	68198603	PIAS1	protein inhibitor of activated STAT 1 [Source:HGNC Symbol;Acc:HGNC:2752]	protein_coding	517.341	0.553187	0.180917	3.05768	0.00223056	0.0170021	1.46732
ENSG00000169242.12	1	155127876	155134899	EFNA1	ephrin A1 [Source:HGNC Symbol;Acc:HGNC:3221]	protein_coding	763.343	0.368063	0.1204	3.057	0.00223565	0.017031	1.29062
ENSG00000147050.16	X	44873188	45112779	KDM6A	lysine demethylase 6A [Source:HGNC Symbol;Acc:HGNC:12637]	protein_coding	545.496	0.699249	0.228806	3.05607	0.00224256	0.0170737	1.62366
ENSG00000119711.13	14	74056847	74084492	ALDH6A1	aldehyde dehydrogenase 6 family member A1 [Source:HGNC Symbol;Acc:HGNC:7179]	protein_coding	544.044	0.579139	0.189585	3.05477	0.00225235	0.0171384	1.49396
ENSG00000148229.13	9	113407235	113410675	POLE3	DNA polymerase epsilon 3, accessory subunit [Source:HGNC Symbol;Acc:HGNC:13546]	protein_coding	1377.91	-0.234352	0.076727	-3.05436	0.00225541	0.0171518	0.850067
ENSG00000139625.13	12	53479669	53500063	MAP3K12	mitogen-activated protein kinase kinase kinase 12 [Source:HGNC Symbol;Acc:HGNC:6851]	protein_coding	61.5779	1.61513	0.52892	3.05363	0.00226087	0.0171827	3.06339
ENSG00000169992.10	17	7404874	7419860	NLGN2	neuroligin 2 [Source:HGNC Symbol;Acc:HGNC:14290]	protein_coding	423.068	0.434049	0.142199	3.0524	0.00227021	0.0172345	1.35102
ENSG00000057608.17	10	5765223	5842132	GDI2	GDP dissociation inhibitor 2 [Source:HGNC Symbol;Acc:HGNC:4227]	protein_coding	4938.09	-0.1989	0.0651815	-3.05147	0.0022772	0.0172776	0.871215
ENSG00000162496.9	1	12567910	12618210	DHRS3	dehydrogenase/reductase 3 [Source:HGNC Symbol;Acc:HGNC:17693]	protein_coding	1025.01	0.275653	0.0904091	3.04896	0.00229638	0.0174127	1.21054
ENSG00000112249.14	6	100508194	100881372	ASCC3	activating signal cointegrator 1 complex subunit 3 [Source:HGNC Symbol;Acc:HGNC:18697]	protein_coding	1275.41	-0.275696	0.0904282	-3.04879	0.00229765	0.0174127	0.826051
ENSG00000139990.18	14	69050881	69153150	DCAF5	DDB1 and CUL4 associated factor 5 [Source:HGNC Symbol;Acc:HGNC:20224]	protein_coding	882.411	0.350103	0.11489	3.04729	0.00230914	0.0174898	1.27465
ENSG00000120686.12	13	38349849	38363619	UFM1	ubiquitin fold modifier 1 [Source:HGNC Symbol;Acc:HGNC:20597]	protein_coding	1365.16	-0.26112	0.0857162	-3.04633	0.00231653	0.0175332	0.83444
ENSG00000125676.20	X	123600561	123733056	THOC2	THO complex 2 [Source:HGNC Symbol;Acc:HGNC:19073]	protein_coding	2721.07	-0.179422	0.0589028	-3.04608	0.00231848	0.0175332	0.883056
ENSG00000152082.15	2	130181737	130190729	MZT2B	mitotic spindle organizing protein 2B [Source:HGNC Symbol;Acc:HGNC:25886]	protein_coding	1102.06	-0.286837	0.0941676	-3.04603	0.00231887	0.0175332	0.819697
ENSG00000177889.10	12	93405673	93441947	UBE2N	ubiquitin conjugating enzyme E2 N [Source:HGNC Symbol;Acc:HGNC:12492]	protein_coding	2166.82	-0.204498	0.0671788	-3.04409	0.00233387	0.0176365	0.867841
ENSG00000081181.8	14	67619920	67651708	ARG2	arginase 2 [Source:HGNC Symbol;Acc:HGNC:664]	protein_coding	304.041	-0.627966	0.206317	-3.04369	0.00233693	0.0176395	0.647088
ENSG00000118680.14	18	3261479	3278461	MYL12B	myosin light chain 12B [Source:HGNC Symbol;Acc:HGNC:29827]	protein_coding	6620.3	-0.119768	0.0393496	-3.04369	0.00233695	0.0176395	0.920336
ENSG00000144848.11	3	112532510	112562046	ATG3	autophagy related 3 [Source:HGNC Symbol;Acc:HGNC:20962]	protein_coding	1134.91	-0.250857	0.0824371	-3.04301	0.00234228	0.0176623	0.840397
ENSG00000181915.5	10	62804720	62808479	ADO	2-aminoethanethiol dioxygenase [Source:HGNC Symbol;Acc:HGNC:23506]	protein_coding	909.846	-0.328295	0.107887	-3.04296	0.00234265	0.0176623	0.796477
ENSG00000075399.14	16	89707134	89720898	VPS9D1	VPS9 domain containing 1 [Source:HGNC Symbol;Acc:HGNC:13526]	protein_coding	232.868	0.601783	0.197806	3.04229	0.00234782	0.0176912	1.51759
ENSG00000183087.15	13	113820549	113864076	GAS6	growth arrest specific 6 [Source:HGNC Symbol;Acc:HGNC:4168]	protein_coding	2104.98	0.234955	0.0772627	3.04099	0.00235801	0.0177557	1.17687
ENSG00000147955.18	9	34634722	34637844	SIGMAR1	sigma non-opioid intracellular receptor 1 [Source:HGNC Symbol;Acc:HGNC:8157]	protein_coding	1333.89	-0.264403	0.0869504	-3.04085	0.00235908	0.0177557	0.832543
ENSG00000136861.18	9	120388869	120580170	CDK5RAP2	CDK5 regulatory subunit associated protein 2 [Source:HGNC Symbol;Acc:HGNC:18672]	protein_coding	1666.82	-0.254162	0.0836379	-3.03883	0.00237498	0.0178652	0.838474
ENSG00000156650.14	10	74824927	75032624	KAT6B	lysine acetyltransferase 6B [Source:HGNC Symbol;Acc:HGNC:17582]	protein_coding	756.194	0.32258	0.10621	3.03719	0.00238796	0.0179526	1.25056
ENSG00000124831.19	2	237627587	237813682	LRRFIP1	LRR binding FLII interacting protein 1 [Source:HGNC Symbol;Acc:HGNC:6702]	protein_coding	2847.58	-0.294333	0.0969458	-3.03605	0.00239697	0.0179885	0.815449
ENSG00000146083.12	5	176526712	176538025	RNF44	ring finger protein 44 [Source:HGNC Symbol;Acc:HGNC:19180]	protein_coding	2209.57	0.22894	0.0754104	3.03591	0.00239808	0.0179885	1.17197
ENSG00000125520.14	20	63739776	63744050	SLC2A4RG	SLC2A4 regulator [Source:HGNC Symbol;Acc:HGNC:15930]	protein_coding	2249.1	-0.234181	0.0771373	-3.0359	0.00239819	0.0179885	0.850167
ENSG00000106785.15	9	98069275	98119222	TRIM14	tripartite motif containing 14 [Source:HGNC Symbol;Acc:HGNC:16283]	protein_coding	392.844	-0.384841	0.126791	-3.03524	0.00240344	0.0180176	0.765863
ENSG00000101871.16	X	10445310	10833654	MID1	midline 1 [Source:HGNC Symbol;Acc:HGNC:7095]	protein_coding	425.381	0.672621	0.221712	3.03376	0.00241525	0.0180859	1.59397
ENSG00000284691.1	7	150400702	150412470	AC073111.3	novel zinc finger protein	protein_coding	185.904	1.01606	0.334918	3.03376	0.0024153	0.0180859	2.02239
ENSG00000065548.18	2	186486253	186509361	ZC3H15	zinc finger CCCH-type containing 15 [Source:HGNC Symbol;Acc:HGNC:29528]	protein_coding	1808.78	-0.299237	0.0986455	-3.03346	0.00241768	0.0180935	0.812682
ENSG00000133028.12	17	10672474	10698375	SCO1	synthesis of cytochrome C oxidase 1 [Source:HGNC Symbol;Acc:HGNC:10603]	protein_coding	1196.59	-0.229376	0.0756501	-3.03207	0.00242882	0.0181562	0.853004
ENSG00000126254.12	19	35629030	35637686	RBM42	RNA binding motif protein 42 [Source:HGNC Symbol;Acc:HGNC:28117]	protein_coding	2905.8	-0.187204	0.0617691	-3.03071	0.0024398	0.0182279	0.878306
ENSG00000132005.9	19	13961530	14007039	RFX1	regulatory factor X1 [Source:HGNC Symbol;Acc:HGNC:9982]	protein_coding	428.531	-1.41079	0.465625	-3.02989	0.00244643	0.0182671	0.376105
ENSG00000189409.14	1	1632163	1635263	MMP23B	matrix metallopeptidase 23B [Source:HGNC Symbol;Acc:HGNC:7171]	protein_coding	62.8422	1.62158	0.535364	3.02893	0.00245424	0.0183151	3.07712
ENSG00000186522.15	2	109542799	109614143	SEPTIN10	septin 10 [Source:HGNC Symbol;Acc:HGNC:14349]	protein_coding	1600.95	0.590449	0.194993	3.02805	0.00246141	0.0183582	1.50571
ENSG00000001631.16	7	92198969	92246166	KRIT1	KRIT1 ankyrin repeat containing [Source:HGNC Symbol;Acc:HGNC:1573]	protein_coding	923.849	0.547008	0.180696	3.02723	0.00246804	0.0183972	1.46105
ENSG00000204104.12	2	238320441	238400897	TRAF3IP1	TRAF3 interacting protein 1 [Source:HGNC Symbol;Acc:HGNC:17861]	protein_coding	516.907	0.523978	0.173104	3.02696	0.0024703	0.0184036	1.43791
ENSG00000108389.9	17	58489529	58517905	MTMR4	myotubularin related protein 4 [Source:HGNC Symbol;Acc:HGNC:7452]	protein_coding	974.966	0.356217	0.117715	3.02609	0.0024774	0.0184461	1.28007
ENSG00000115977.21	2	69457997	69674349	AAK1	AP2 associated kinase 1 [Source:HGNC Symbol;Acc:HGNC:19679]	protein_coding	552.915	-0.558692	0.184771	-3.02369	0.00249709	0.0185822	0.678918
ENSG00000186834.4	17	45148475	45152099	HEXIM1	HEXIM P-TEFb complex subunit 1 [Source:HGNC Symbol;Acc:HGNC:24953]	protein_coding	1747.56	0.19428	0.0642689	3.02292	0.00250349	0.0186193	1.14415
ENSG00000160310.18	21	46635595	46665124	PRMT2	protein arginine methyltransferase 2 [Source:HGNC Symbol;Acc:HGNC:5186]	protein_coding	1179.21	0.247402	0.0818512	3.02258	0.00250627	0.0186223	1.18707
ENSG00000094804.12	17	40287879	40304657	CDC6	cell division cycle 6 [Source:HGNC Symbol;Acc:HGNC:1744]	protein_coding	1520.51	-0.297613	0.0984648	-3.02253	0.00250671	0.0186223	0.813598
ENSG00000169976.7	6	144094884	144095573	SF3B5	splicing factor 3b subunit 5 [Source:HGNC Symbol;Acc:HGNC:21083]	protein_coding	1309.83	-0.220964	0.0731243	-3.02176	0.00251307	0.018659	0.857992
ENSG00000172943.20	X	53936676	54048958	PHF8	PHD finger protein 8 [Source:HGNC Symbol;Acc:HGNC:20672]	protein_coding	724.626	0.396946	0.131383	3.02129	0.00251702	0.0186755	1.31672
ENSG00000174547.13	11	66435075	66466738	MRPL11	mitochondrial ribosomal protein L11 [Source:HGNC Symbol;Acc:HGNC:14042]	protein_coding	1104.13	-0.271738	0.0899451	-3.02115	0.00251813	0.0186755	0.828321
ENSG00000091009.8	5	146203605	146289223	RBM27	RNA binding motif protein 27 [Source:HGNC Symbol;Acc:HGNC:29243]	protein_coding	1004.45	-0.529012	0.175129	-3.0207	0.00252192	0.0186931	0.693029
ENSG00000136828.19	9	126914774	127223166	RALGPS1	Ral GEF with PH domain and SH3 binding motif 1 [Source:HGNC Symbol;Acc:HGNC:16851]	protein_coding	1430.42	-0.530243	0.175552	-3.02043	0.00252412	0.0186942	0.692438
ENSG00000176946.12	2	241584405	241637158	THAP4	THAP domain containing 4 [Source:HGNC Symbol;Acc:HGNC:23187]	protein_coding	1309.68	-0.258631	0.0856296	-3.02034	0.00252491	0.0186942	0.835881
ENSG00000165434.8	11	74330316	74398433	PGM2L1	phosphoglucomutase 2 like 1 [Source:HGNC Symbol;Acc:HGNC:20898]	protein_coding	291.5	0.611894	0.202672	3.01914	0.00253493	0.0187579	1.52826
ENSG00000108465.15	17	47967810	47981781	CDK5RAP3	CDK5 regulatory subunit associated protein 3 [Source:HGNC Symbol;Acc:HGNC:18673]	protein_coding	3606.26	0.184963	0.0612831	3.01817	0.00254306	0.0188075	1.13679
ENSG00000268606.5	X	152749863	152753884	MAGEA2	MAGE family member A2 [Source:HGNC Symbol;Acc:HGNC:6800]	protein_coding	74.8193	-2.38533	0.790562	-3.01726	0.00255071	0.0188535	0.191401
ENSG00000165891.16	12	77021248	77065569	E2F7	E2F transcription factor 7 [Source:HGNC Symbol;Acc:HGNC:23820]	protein_coding	1264.16	-0.44387	0.147154	-3.01638	0.00255815	0.0188979	0.73516
ENSG00000174804.4	11	86945679	86955395	FZD4	frizzled class receptor 4 [Source:HGNC Symbol;Acc:HGNC:4042]	protein_coding	412.66	-0.39762	0.131871	-3.01522	0.0025679	0.0189593	0.75911
ENSG00000131941.8	19	32978592	33064888	RHPN2	rhophilin Rho GTPase binding protein 2 [Source:HGNC Symbol;Acc:HGNC:19974]	protein_coding	2491.34	-0.236505	0.0784512	-3.01468	0.00257252	0.0189828	0.848799
ENSG00000179178.11	1	43269983	43274002	TMEM125	transmembrane protein 125 [Source:HGNC Symbol;Acc:HGNC:28275]	protein_coding	501.237	0.842215	0.279514	3.01314	0.00258557	0.0190684	1.7928
ENSG00000123240.17	10	13099449	13138308	OPTN	optineurin [Source:HGNC Symbol;Acc:HGNC:17142]	protein_coding	261.161	0.562145	0.186705	3.01087	0.00260502	0.019191	1.47646
ENSG00000011405.13	11	17077730	17207983	PIK3C2A	phosphatidylinositol-4-phosphate 3-kinase catalytic subunit type 2 alpha [Source:HGNC Symbol;Acc:HGNC:8971]	protein_coding	2628.39	0.559843	0.185942	3.01086	0.00260511	0.019191	1.47411
ENSG00000015171.20	10	134465	254637	ZMYND11	zinc finger MYND-type containing 11 [Source:HGNC Symbol;Acc:HGNC:16966]	protein_coding	1957.73	0.266679	0.0885832	3.01049	0.00260827	0.0192036	1.20304
ENSG00000101049.17	20	43558968	43588237	SGK2	serum/glucocorticoid regulated kinase 2 [Source:HGNC Symbol;Acc:HGNC:13900]	protein_coding	327.295	0.511213	0.170008	3.00699	0.00263851	0.0194154	1.42525
ENSG00000071127.17	4	10074339	10116949	WDR1	WD repeat domain 1 [Source:HGNC Symbol;Acc:HGNC:12754]	protein_coding	7894.52	0.181243	0.0602999	3.00569	0.0026498	0.0194876	1.13386
ENSG00000284981.1	7	102538417	102543849	UPK3BL2	uroplakin 3B like 2 [Source:HGNC Symbol;Acc:HGNC:53444]	protein_coding	196.104	0.626509	0.208486	3.00504	0.00265547	0.0195183	1.54383
ENSG00000174851.16	11	66284580	66289145	YIF1A	Yip1 interacting factor homolog A, membrane trafficking protein [Source:HGNC Symbol;Acc:HGNC:16688]	protein_coding	1076.75	-0.324954	0.108179	-3.00385	0.00266586	0.0195736	0.798324
ENSG00000084693.16	2	27042364	27070622	AGBL5	ATP/GTP binding protein like 5 [Source:HGNC Symbol;Acc:HGNC:26147]	protein_coding	998.622	0.296567	0.0987293	3.00384	0.00266596	0.0195736	1.22822
ENSG00000135506.16	12	57693955	57721557	OS9	OS9 endoplasmic reticulum lectin [Source:HGNC Symbol;Acc:HGNC:16994]	protein_coding	5889.18	0.206501	0.0687557	3.00341	0.00266976	0.0195906	1.15389
ENSG00000239900.14	22	40346461	40390463	ADSL	adenylosuccinate lyase [Source:HGNC Symbol;Acc:HGNC:291]	protein_coding	1179.06	-0.266762	0.0888436	-3.0026	0.00267688	0.0196319	0.831183
ENSG00000071894.17	8	144393229	144409335	CPSF1	cleavage and polyadenylation specific factor 1 [Source:HGNC Symbol;Acc:HGNC:2324]	protein_coding	3119.05	-0.282828	0.0942229	-3.00169	0.00268482	0.0196792	0.821978
ENSG00000084733.11	2	26034084	26137454	RAB10	RAB10, member RAS oncogene family [Source:HGNC Symbol;Acc:HGNC:9759]	protein_coding	4013.59	-0.228758	0.0762325	-3.0008	0.00269276	0.0197264	0.853369
ENSG00000177981.11	12	48147789	48181213	ASB8	ankyrin repeat and SOCS box containing 8 [Source:HGNC Symbol;Acc:HGNC:17183]	protein_coding	582.226	0.554681	0.184857	3.0006	0.0026945	0.0197282	1.46884
ENSG00000106868.17	9	112040783	112175297	SUSD1	sushi domain containing 1 [Source:HGNC Symbol;Acc:HGNC:25413]	protein_coding	666.408	0.378765	0.126278	2.99945	0.00270464	0.0197915	1.30023
ENSG00000138080.14	2	27078615	27086403	EMILIN1	elastin microfibril interfacer 1 [Source:HGNC Symbol;Acc:HGNC:19880]	protein_coding	18.5646	2.62604	0.87599	2.9978	0.00271939	NA	6.17329
ENSG00000101290.14	20	5126879	5197887	CDS2	CDP-diacylglycerol synthase 2 [Source:HGNC Symbol;Acc:HGNC:1801]	protein_coding	1119.17	0.329054	0.109959	2.99252	0.00276681	0.0202352	1.25619
ENSG00000158050.5	2	96143169	96145440	DUSP2	dual specificity phosphatase 2 [Source:HGNC Symbol;Acc:HGNC:3068]	protein_coding	236.9	-0.621519	0.207721	-2.99209	0.00277073	0.0202526	0.649986
ENSG00000179262.10	19	12945855	12953642	RAD23A	RAD23 homolog A, nucleotide excision repair protein [Source:HGNC Symbol;Acc:HGNC:9812]	protein_coding	1966.8	-0.232116	0.0776219	-2.99034	0.00278666	0.0203529	0.851385
ENSG00000168827.15	3	158644527	158695581	GFM1	G elongation factor mitochondrial 1 [Source:HGNC Symbol;Acc:HGNC:13780]	protein_coding	1603.13	-0.302256	0.101081	-2.99024	0.00278754	0.0203529	0.810983
ENSG00000084731.15	2	25926598	25982749	KIF3C	kinesin family member 3C [Source:HGNC Symbol;Acc:HGNC:6321]	protein_coding	219.591	1.78067	0.595563	2.98989	0.00279076	0.0203651	3.43585
ENSG00000237440.9	19	20535825	20565809	ZNF737	zinc finger protein 737 [Source:HGNC Symbol;Acc:HGNC:32468]	protein_coding	53.2139	-1.99123	0.666243	-2.98875	0.00280122	0.0204302	0.251524
ENSG00000169231.13	1	155195588	155209051	THBS3	thrombospondin 3 [Source:HGNC Symbol;Acc:HGNC:11787]	protein_coding	599.268	0.451153	0.150968	2.9884	0.00280441	0.0204421	1.36713
ENSG00000108651.10	17	31860904	31901708	UTP6	UTP6 small subunit processome component [Source:HGNC Symbol;Acc:HGNC:18279]	protein_coding	861.91	-0.386761	0.129537	-2.98571	0.00282922	0.0206115	0.764845
ENSG00000107897.20	10	27168135	27243046	ACBD5	acyl-CoA binding domain containing 5 [Source:HGNC Symbol;Acc:HGNC:23338]	protein_coding	996.987	0.324637	0.108786	2.98419	0.00284328	0.0207026	1.25235
ENSG00000073060.17	12	124776856	124882668	SCARB1	scavenger receptor class B member 1 [Source:HGNC Symbol;Acc:HGNC:1664]	protein_coding	1504.61	-0.297554	0.0997479	-2.98306	0.00285385	0.020768	0.813631
ENSG00000102595.20	13	95801580	96053482	UGGT2	UDP-glucose glycoprotein glucosyltransferase 2 [Source:HGNC Symbol;Acc:HGNC:15664]	protein_coding	365.959	-0.625033	0.209557	-2.98263	0.00285779	0.0207852	0.648405
ENSG00000104419.17	8	133237175	133302022	NDRG1	N-myc downstream regulated 1 [Source:HGNC Symbol;Acc:HGNC:7679]	protein_coding	569.993	2.49718	0.837406	2.98204	0.00286337	0.0208143	5.64579
ENSG00000198814.13	X	30653359	30731462	GK	glycerol kinase [Source:HGNC Symbol;Acc:HGNC:4289]	protein_coding	209.426	-0.70203	0.235518	-2.98079	0.00287504	0.020873	0.614707
ENSG00000165895.19	11	100687288	100993941	ARHGAP42	Rho GTPase activating protein 42 [Source:HGNC Symbol;Acc:HGNC:26545]	protein_coding	400.564	0.559105	0.187571	2.98077	0.00287524	0.020873	1.47335
ENSG00000006634.8	7	87876216	87909553	DBF4	DBF4 zinc finger [Source:HGNC Symbol;Acc:HGNC:17364]	protein_coding	878.462	-0.410891	0.137852	-2.98067	0.0028762	0.020873	0.752159
ENSG00000124334.17	X	155997581	156010817	IL9R	interleukin 9 receptor [Source:HGNC Symbol;Acc:HGNC:6030]	protein_coding	22.574	-2.60711	0.875627	-2.97742	0.00290688	NA	0.164128
ENSG00000111859.17	6	11183298	11382348	NEDD9	neural precursor cell expressed, developmentally down-regulated 9 [Source:HGNC Symbol;Acc:HGNC:7733]	protein_coding	733.339	0.38947	0.130831	2.97689	0.00291188	0.0211088	1.30991
ENSG00000102178.13	X	154483717	154486615	UBL4A	ubiquitin like 4A [Source:HGNC Symbol;Acc:HGNC:12505]	protein_coding	900.113	-0.268729	0.0902994	-2.97598	0.00292051	0.0211597	0.83005
ENSG00000285508.1	20	10413520	10431922	AL034430.1	novel protein	protein_coding	537.944	-0.427452	0.143657	-2.9755	0.00292508	0.0211811	0.743574
ENSG00000071051.14	2	105744912	105894274	NCK2	NCK adaptor protein 2 [Source:HGNC Symbol;Acc:HGNC:7665]	protein_coding	1330.75	0.274893	0.0924001	2.97503	0.00292963	0.0211828	1.2099
ENSG00000188070.9	11	63759892	63768775	C11orf95	chromosome 11 open reading frame 95 [Source:HGNC Symbol;Acc:HGNC:28449]	protein_coding	592.302	0.421887	0.141822	2.97477	0.00293207	0.0211828	1.33968
ENSG00000125637.16	2	113157325	113209396	PSD4	pleckstrin and Sec7 domain containing 4 [Source:HGNC Symbol;Acc:HGNC:19096]	protein_coding	1589.77	0.361113	0.121395	2.9747	0.00293272	0.0211828	1.28442
ENSG00000179698.14	8	144107726	144118328	WDR97	WD repeat domain 97 [Source:HGNC Symbol;Acc:HGNC:26959]	protein_coding	145.723	0.76159	0.256022	2.9747	0.00293276	0.0211828	1.69536
ENSG00000105875.14	7	135183839	135211534	WDR91	WD repeat domain 91 [Source:HGNC Symbol;Acc:HGNC:24997]	protein_coding	329.675	0.874064	0.293839	2.97464	0.00293335	0.0211828	1.83282
ENSG00000139842.15	13	113208193	113267108	CUL4A	cullin 4A [Source:HGNC Symbol;Acc:HGNC:2554]	protein_coding	1774.95	-0.207648	0.0698495	-2.97279	0.00295108	0.0212992	0.865948
ENSG00000164109.14	4	120055623	120066858	MAD2L1	mitotic arrest deficient 2 like 1 [Source:HGNC Symbol;Acc:HGNC:6763]	protein_coding	1145.15	-0.460139	0.154795	-2.97256	0.00295323	0.021303	0.726916
ENSG00000116299.17	1	109113679	109206781	ELAPOR1	endosome-lysosome associated apoptosis and autophagy regulator 1 [Source:HGNC Symbol;Acc:HGNC:29618]	protein_coding	40.2839	1.82732	0.614927	2.9716	0.0029625	0.0213582	3.54877
ENSG00000126003.7	20	32192504	32207743	PLAGL2	PLAG1 like zinc finger 2 [Source:HGNC Symbol;Acc:HGNC:9047]	protein_coding	1081.72	-0.234882	0.0790477	-2.97139	0.00296452	0.021361	0.849755
ENSG00000120705.13	5	138506095	138543236	ETF1	eukaryotic translation termination factor 1 [Source:HGNC Symbol;Acc:HGNC:3477]	protein_coding	2672.3	-0.241182	0.0812789	-2.96734	0.00300393	0.0216187	0.846052
ENSG00000139405.16	12	113185526	113192368	RITA1	RBPJ interacting and tubulin associated 1 [Source:HGNC Symbol;Acc:HGNC:25925]	protein_coding	462.175	-0.402861	0.135777	-2.96709	0.00300635	0.0216187	0.756357
ENSG00000103342.13	16	11868128	11916082	GSPT1	G1 to S phase transition 1 [Source:HGNC Symbol;Acc:HGNC:4621]	protein_coding	2970.46	-0.15835	0.0533696	-2.96704	0.00300683	0.0216187	0.896049
ENSG00000013588.9	12	12891559	12917937	GPRC5A	G protein-coupled receptor class C group 5 member A [Source:HGNC Symbol;Acc:HGNC:9836]	protein_coding	7177.12	-0.174376	0.0587794	-2.96661	0.00301101	0.0216369	0.886151
ENSG00000136689.19	2	113107214	113134016	IL1RN	interleukin 1 receptor antagonist [Source:HGNC Symbol;Acc:HGNC:6000]	protein_coding	293.988	-0.470304	0.158575	-2.96582	0.00301877	0.0216809	0.721813
ENSG00000196363.10	9	134135365	134159968	WDR5	WD repeat domain 5 [Source:HGNC Symbol;Acc:HGNC:12757]	protein_coding	1595.53	-0.236016	0.0796232	-2.96417	0.00303505	0.021781	0.849087
ENSG00000147475.17	8	37736601	37758422	ERLIN2	ER lipid raft associated 2 [Source:HGNC Symbol;Acc:HGNC:1356]	protein_coding	961.358	0.454586	0.15337	2.96399	0.00303678	0.021781	1.37039
ENSG00000180035.13	16	30378106	30400108	ZNF48	zinc finger protein 48 [Source:HGNC Symbol;Acc:HGNC:13114]	protein_coding	382.565	-0.486279	0.164067	-2.9639	0.00303767	0.021781	0.713864
ENSG00000138031.15	2	24819169	24920237	ADCY3	adenylate cyclase 3 [Source:HGNC Symbol;Acc:HGNC:234]	protein_coding	1655.73	-0.236998	0.0799792	-2.96325	0.0030441	0.0218152	0.848509
ENSG00000114656.12	3	128909866	129002690	CFAP92	cilia and flagella associated protein 92 (putative) [Source:HGNC Symbol;Acc:HGNC:29231]	protein_coding	400.879	-0.749631	0.253079	-2.96204	0.00305604	0.021877	0.594756
ENSG00000239857.7	7	876554	896436	GET4	guided entry of tail-anchored proteins factor 4 [Source:HGNC Symbol;Acc:HGNC:21690]	protein_coding	2980.77	0.242059	0.0817581	2.96067	0.0030697	0.0219629	1.18268
ENSG00000077097.15	3	25597905	25664907	TOP2B	DNA topoisomerase II beta [Source:HGNC Symbol;Acc:HGNC:11990]	protein_coding	3037.78	-0.192598	0.065107	-2.95817	0.00309471	0.0221298	0.875029
ENSG00000197448.14	7	143244093	143270854	GSTK1	glutathione S-transferase kappa 1 [Source:HGNC Symbol;Acc:HGNC:16906]	protein_coding	2970.04	0.160875	0.0544265	2.95581	0.00311844	0.0222874	1.11796
ENSG00000162377.6	1	52684449	52698347	COA7	cytochrome c oxidase assembly factor 7 (putative) [Source:HGNC Symbol;Acc:HGNC:25716]	protein_coding	984.029	-0.393115	0.13301	-2.95553	0.00312127	0.0222955	0.761484
ENSG00000033327.13	11	78215293	78418348	GAB2	GRB2 associated binding protein 2 [Source:HGNC Symbol;Acc:HGNC:14458]	protein_coding	1366	0.230555	0.0780182	2.95514	0.00312522	0.0223075	1.17329
ENSG00000149658.18	20	63195429	63216139	YTHDF1	YTH N6-methyladenosine RNA binding protein 1 [Source:HGNC Symbol;Acc:HGNC:15867]	protein_coding	2208.3	-0.171477	0.0580288	-2.95504	0.00312633	0.0223075	0.887933
ENSG00000136802.12	9	128882133	128918039	LRRC8A	leucine rich repeat containing 8 VRAC subunit A [Source:HGNC Symbol;Acc:HGNC:19027]	protein_coding	1739.12	0.195766	0.0662549	2.95474	0.0031293	0.0223083	1.14533
ENSG00000155097.12	8	103021063	103073051	ATP6V1C1	ATPase H+ transporting V1 subunit C1 [Source:HGNC Symbol;Acc:HGNC:856]	protein_coding	1382.97	0.296877	0.100479	2.95463	0.00313049	0.0223083	1.22848
ENSG00000185499.16	1	155185824	155192916	MUC1	mucin 1, cell surface associated [Source:HGNC Symbol;Acc:HGNC:7508]	protein_coding	8223.36	0.237823	0.0805253	2.95339	0.00314301	0.0223734	1.17921
ENSG00000115808.12	2	36837698	36966536	STRN	striatin [Source:HGNC Symbol;Acc:HGNC:11424]	protein_coding	647.822	0.407372	0.137941	2.95323	0.00314465	0.0223734	1.32627
ENSG00000057657.17	6	105993463	106109939	PRDM1	PR/SET domain 1 [Source:HGNC Symbol;Acc:HGNC:9346]	protein_coding	825.043	0.377402	0.127797	2.95312	0.00314575	0.0223734	1.299
ENSG00000145780.8	5	115520908	115544775	FEM1C	fem-1 homolog C [Source:HGNC Symbol;Acc:HGNC:16933]	protein_coding	313.093	-0.474398	0.160702	-2.95202	0.00315698	0.0224358	0.719767
ENSG00000122952.17	10	56357227	56361273	ZWINT	ZW10 interacting kinetochore protein [Source:HGNC Symbol;Acc:HGNC:13195]	protein_coding	1807.38	-0.196824	0.06668	-2.95178	0.00315951	0.0224358	0.872469
ENSG00000164690.8	7	155799980	155812463	SHH	sonic hedgehog signaling molecule [Source:HGNC Symbol;Acc:HGNC:10848]	protein_coding	754.42	0.398962	0.13516	2.95176	0.00315964	0.0224358	1.31856
ENSG00000070367.16	14	57200507	57268905	EXOC5	exocyst complex component 5 [Source:HGNC Symbol;Acc:HGNC:10696]	protein_coding	1178.62	0.429204	0.145422	2.95143	0.00316307	0.0224404	1.34649
ENSG00000134153.10	15	34084017	34101862	EMC7	ER membrane protein complex subunit 7 [Source:HGNC Symbol;Acc:HGNC:24301]	protein_coding	1187.19	-0.231195	0.0783377	-2.95126	0.00316484	0.0224404	0.851929
ENSG00000080839.12	20	36996349	37095997	RBL1	RB transcriptional corepressor like 1 [Source:HGNC Symbol;Acc:HGNC:9893]	protein_coding	450.528	-0.506401	0.171591	-2.9512	0.00316539	0.0224404	0.703976
ENSG00000126749.16	12	6970913	6997428	EMG1	EMG1 N1-specific pseudouridine methyltransferase [Source:HGNC Symbol;Acc:HGNC:16912]	protein_coding	1228.49	-0.318799	0.10805	-2.95049	0.00317271	0.0224802	0.801737
ENSG00000279765.3	15	92883413	92949230	AC013394.1	novel protein	protein_coding	27.5923	2.11109	0.716759	2.94533	0.00322606	NA	4.32019
ENSG00000158850.15	1	161171310	161177968	B4GALT3	beta-1,4-galactosyltransferase 3 [Source:HGNC Symbol;Acc:HGNC:926]	protein_coding	669.022	0.75504	0.256417	2.94458	0.00323398	0.0228928	1.68768
ENSG00000233927.5	19	8321158	8323340	RPS28	ribosomal protein S28 [Source:HGNC Symbol;Acc:HGNC:10418]	protein_coding	3482.07	-0.176383	0.059902	-2.94453	0.00323442	0.0228928	0.884919
ENSG00000169139.12	8	48008415	48064708	UBE2V2	ubiquitin conjugating enzyme E2 V2 [Source:HGNC Symbol;Acc:HGNC:12495]	protein_coding	779.539	-0.36313	0.123356	-2.94376	0.00324253	0.0229379	0.777476
ENSG00000149564.12	11	124752583	124762290	ESAM	endothelial cell adhesion molecule [Source:HGNC Symbol;Acc:HGNC:17474]	protein_coding	1861.41	0.192346	0.0653569	2.94302	0.00325031	0.0229806	1.14262
ENSG00000080815.19	14	73136418	73223691	PSEN1	presenilin 1 [Source:HGNC Symbol;Acc:HGNC:9508]	protein_coding	1401.4	0.271178	0.0921594	2.94249	0.00325583	0.0230073	1.20679
ENSG00000170855.4	12	120443964	120446384	TRIAP1	TP53 regulated inhibitor of apoptosis 1 [Source:HGNC Symbol;Acc:HGNC:26937]	protein_coding	1409.76	-0.235885	0.0801933	-2.94146	0.00326672	0.0230718	0.849164
ENSG00000173436.15	1	19484403	19629821	MICOS10	mitochondrial contact site and cristae organizing system subunit 10 [Source:HGNC Symbol;Acc:HGNC:32068]	protein_coding	1976.14	-0.226153	0.0769341	-2.93957	0.00328673	0.0231898	0.854912
ENSG00000169018.6	15	68277745	68295862	FEM1B	fem-1 homolog B [Source:HGNC Symbol;Acc:HGNC:3649]	protein_coding	798.834	0.474948	0.161572	2.93955	0.00328693	0.0231898	1.38987
ENSG00000050438.17	12	51391317	51515763	SLC4A8	solute carrier family 4 member 8 [Source:HGNC Symbol;Acc:HGNC:11034]	protein_coding	707.961	0.873935	0.297387	2.93871	0.00329583	0.0232401	1.83265
ENSG00000161800.13	12	49976923	50033136	RACGAP1	Rac GTPase activating protein 1 [Source:HGNC Symbol;Acc:HGNC:9804]	protein_coding	1969.58	0.363172	0.123651	2.93707	0.0033133	0.0233508	1.28625
ENSG00000172367.16	11	119185457	119190223	PDZD3	PDZ domain containing 3 [Source:HGNC Symbol;Acc:HGNC:19891]	protein_coding	43.3887	1.55725	0.530654	2.93459	0.00333989	0.0235131	2.94292
ENSG00000117643.15	1	25616791	25786206	MAN1C1	mannosidase alpha class 1C member 1 [Source:HGNC Symbol;Acc:HGNC:19080]	protein_coding	58.3931	1.10202	0.375567	2.93428	0.00334317	0.0235236	2.14655
ENSG00000112378.12	6	138088505	138107419	PERP	p53 apoptosis effector related to PMP22 [Source:HGNC Symbol;Acc:HGNC:17637]	protein_coding	5733.81	-0.156343	0.053332	-2.9315	0.00337329	0.0237228	0.897297
ENSG00000196155.13	16	67277510	67289499	PLEKHG4	pleckstrin homology and RhoGEF domain containing G4 [Source:HGNC Symbol;Acc:HGNC:24501]	protein_coding	2251.67	0.231878	0.0791135	2.93095	0.0033793	0.0237524	1.17436
ENSG00000127329.16	12	70515870	70637440	PTPRB	protein tyrosine phosphatase receptor type B [Source:HGNC Symbol;Acc:HGNC:9665]	protein_coding	338.104	0.452649	0.154495	2.92987	0.00339105	0.0238182	1.36855
ENSG00000143398.20	1	151197949	151249536	PIP5K1A	phosphatidylinositol-4-phosphate 5-kinase type 1 alpha [Source:HGNC Symbol;Acc:HGNC:8994]	protein_coding	1115.17	0.362331	0.123673	2.92976	0.00339227	0.0238182	1.2855
ENSG00000113282.14	5	157785743	157859145	CLINT1	clathrin interactor 1 [Source:HGNC Symbol;Acc:HGNC:23186]	protein_coding	3170.42	0.232435	0.0793592	2.9289	0.00340168	0.0238588	1.17482
ENSG00000167107.13	17	50426158	50474845	ACSF2	acyl-CoA synthetase family member 2 [Source:HGNC Symbol;Acc:HGNC:26101]	protein_coding	676.168	0.644413	0.220144	2.92723	0.00341997	0.0239657	1.5631
ENSG00000112759.19	6	44219553	44234142	SLC29A1	solute carrier family 29 member 1 (Augustine blood group) [Source:HGNC Symbol;Acc:HGNC:11003]	protein_coding	798.187	-0.287578	0.0982442	-2.92718	0.00342056	0.0239657	0.819276
ENSG00000188352.12	9	20658309	20995955	FOCAD	focadhesin [Source:HGNC Symbol;Acc:HGNC:23377]	protein_coding	539.116	-1.10555	0.377851	-2.92589	0.00343473	0.0240522	0.464725
ENSG00000106399.11	7	7636518	7718607	RPA3	replication protein A3 [Source:HGNC Symbol;Acc:HGNC:10291]	protein_coding	784.578	-0.380738	0.130214	-2.92395	0.0034562	0.0241897	0.768045
ENSG00000007968.7	1	23506438	23531233	E2F2	E2F transcription factor 2 [Source:HGNC Symbol;Acc:HGNC:3114]	protein_coding	684.929	-0.328574	0.11243	-2.92249	0.00347248	0.0242908	0.796323
ENSG00000067182.8	12	6328757	6342114	TNFRSF1A	TNF receptor superfamily member 1A [Source:HGNC Symbol;Acc:HGNC:11916]	protein_coding	3191.53	0.170574	0.0583736	2.92211	0.00347674	0.0243077	1.12551
ENSG00000196482.18	1	216503246	217137755	ESRRG	estrogen related receptor gamma [Source:HGNC Symbol;Acc:HGNC:3474]	protein_coding	15.8403	2.74009	0.937786	2.92188	0.00347928	NA	6.68114
ENSG00000143420.19	1	150600851	150629612	ENSA	endosulfine alpha [Source:HGNC Symbol;Acc:HGNC:3360]	protein_coding	2938.83	0.157068	0.0537595	2.92167	0.00348156	0.0243285	1.11502
ENSG00000119986.7	10	97677424	97687241	AVPI1	arginine vasopressin induced 1 [Source:HGNC Symbol;Acc:HGNC:30898]	protein_coding	490.01	-0.36392	0.124566	-2.9215	0.00348352	0.0243293	0.77705
ENSG00000102743.15	13	40789412	40812460	SLC25A15	solute carrier family 25 member 15 [Source:HGNC Symbol;Acc:HGNC:10985]	protein_coding	500.347	-0.374339	0.128215	-2.91962	0.00350456	0.0244503	0.771459
ENSG00000117395.13	1	43164175	43270936	EBNA1BP2	EBNA1 binding protein 2 [Source:HGNC Symbol;Acc:HGNC:15531]	protein_coding	1578.4	-0.250189	0.0857792	-2.91666	0.00353799	0.0246605	0.840786
ENSG00000204220.12	6	33289302	33298401	PFDN6	prefoldin subunit 6 [Source:HGNC Symbol;Acc:HGNC:4926]	protein_coding	674.769	-0.332875	0.11413	-2.91662	0.00353843	0.0246605	0.793953
ENSG00000196975.16	2	69644425	69827112	ANXA4	annexin A4 [Source:HGNC Symbol;Acc:HGNC:542]	protein_coding	2233.22	-0.192955	0.0661824	-2.9155	0.00355114	0.024736	0.874812
ENSG00000153902.14	19	35124513	35142451	LGI4	leucine rich repeat LGI family member 4 [Source:HGNC Symbol;Acc:HGNC:18712]	protein_coding	35.2677	1.42751	0.489745	2.91481	0.00355903	0.0247779	2.68983
ENSG00000167930.17	16	234521	272183	FAM234A	family with sequence similarity 234 member A [Source:HGNC Symbol;Acc:HGNC:14163]	protein_coding	2030.94	0.245315	0.0842223	2.91271	0.0035831	0.0249322	1.18535
ENSG00000182667.14	11	131370478	132336822	NTM	neurotrimin [Source:HGNC Symbol;Acc:HGNC:17941]	protein_coding	205.518	0.986903	0.338932	2.91181	0.00359346	0.0249912	1.98193
ENSG00000068438.15	X	48476021	48486364	FTSJ1	FtsJ RNA 2'-O-methyltransferase 1 [Source:HGNC Symbol;Acc:HGNC:13254]	protein_coding	606.196	-0.421674	0.144855	-2.91101	0.00360264	0.0250418	0.746558
ENSG00000179151.13	15	74630558	74696292	EDC3	enhancer of mRNA decapping 3 [Source:HGNC Symbol;Acc:HGNC:26114]	protein_coding	1119.49	0.392974	0.135045	2.90995	0.0036149	0.0251137	1.3131
ENSG00000205937.12	16	2253116	2268397	RNPS1	RNA binding protein with serine rich domain 1 [Source:HGNC Symbol;Acc:HGNC:10080]	protein_coding	4050.75	-0.156056	0.0536326	-2.90973	0.00361736	0.0251176	0.897475
ENSG00000095787.24	10	28532493	28623112	WAC	WW domain containing adaptor with coiled-coil [Source:HGNC Symbol;Acc:HGNC:17327]	protein_coding	2401.38	0.26312	0.090451	2.90898	0.0036261	0.0251581	1.20007
ENSG00000204257.15	6	32948613	32969094	HLA-DMA	major histocompatibility complex, class II, DM alpha [Source:HGNC Symbol;Acc:HGNC:4934]	protein_coding	603.792	0.34288	0.117873	2.9089	0.00362701	0.0251581	1.26829
ENSG00000103811.18	15	78921058	78949574	CTSH	cathepsin H [Source:HGNC Symbol;Acc:HGNC:2535]	protein_coding	5480.9	-0.183676	0.0631736	-2.90749	0.00364347	0.0252457	0.880457
ENSG00000174903.16	11	66268590	66277492	RAB1B	RAB1B, member RAS oncogene family [Source:HGNC Symbol;Acc:HGNC:18370]	protein_coding	3508.93	0.175186	0.0603558	2.90256	0.00370131	0.025633	1.12911
ENSG00000039068.20	16	68737292	68835537	CDH1	cadherin 1 [Source:HGNC Symbol;Acc:HGNC:1748]	protein_coding	9675.29	0.53708	0.185069	2.90205	0.00370726	0.0256607	1.45103
ENSG00000075624.17	7	5526409	5563902	ACTB	actin beta [Source:HGNC Symbol;Acc:HGNC:132]	protein_coding	64782.4	-0.148442	0.0511538	-2.90188	0.00370927	0.0256611	0.902224
ENSG00000115946.8	2	68157888	68176238	PNO1	partner of NOB1 homolog [Source:HGNC Symbol;Acc:HGNC:32790]	protein_coding	614.608	-0.560961	0.193373	-2.90092	0.00372066	0.0257264	0.67785
ENSG00000131626.19	11	70270690	70385312	PPFIA1	PTPRF interacting protein alpha 1 [Source:HGNC Symbol;Acc:HGNC:9245]	protein_coding	1750.55	0.545968	0.18825	2.90023	0.00372893	0.025757	1.46
ENSG00000158941.16	8	22604632	22621514	CCAR2	cell cycle and apoptosis regulator 2 [Source:HGNC Symbol;Acc:HGNC:23360]	protein_coding	2745.59	-0.317858	0.109598	-2.90022	0.003729	0.025757	0.80226
ENSG00000198298.13	10	43606419	43617904	ZNF485	zinc finger protein 485 [Source:HGNC Symbol;Acc:HGNC:23440]	protein_coding	181.687	-0.639071	0.220454	-2.89889	0.0037449	0.0258533	0.642126
ENSG00000132963.8	13	28659104	28678959	POMP	proteasome maturation protein [Source:HGNC Symbol;Acc:HGNC:20330]	protein_coding	1390.33	-0.251693	0.0868345	-2.89853	0.00374912	0.0258689	0.83991
ENSG00000148459.16	10	26697701	26746798	PDSS1	decaprenyl diphosphate synthase subunit 1 [Source:HGNC Symbol;Acc:HGNC:17759]	protein_coding	247.916	-0.561909	0.193892	-2.89806	0.00375481	0.0258946	0.677405
ENSG00000148634.16	10	67921899	68075301	HERC4	HECT and RLD domain containing E3 ubiquitin protein ligase 4 [Source:HGNC Symbol;Acc:HGNC:24521]	protein_coding	549.31	0.4698	0.16231	2.89446	0.0037981	0.0261795	1.38492
ENSG00000123815.13	19	40691514	40725784	COQ8B	coenzyme Q8B [Source:HGNC Symbol;Acc:HGNC:19041]	protein_coding	884.741	0.494384	0.170842	2.89381	0.00380595	0.0262198	1.40872
ENSG00000179674.4	3	160677160	160678448	ARL14	ADP ribosylation factor like GTPase 14 [Source:HGNC Symbol;Acc:HGNC:22974]	protein_coding	129.471	0.698924	0.241537	2.89365	0.00380794	0.0262198	1.62329
ENSG00000204899.6	13	72708367	72727629	MZT1	mitotic spindle organizing protein 1 [Source:HGNC Symbol;Acc:HGNC:33830]	protein_coding	589.069	-0.388354	0.134245	-2.89288	0.00381722	0.0262648	0.764001
ENSG00000183283.16	12	51238724	51271362	DAZAP2	DAZ associated protein 2 [Source:HGNC Symbol;Acc:HGNC:2684]	protein_coding	1895.45	0.247844	0.0856765	2.89278	0.00381844	0.0262648	1.18743
ENSG00000146067.16	5	177519789	177554563	FAM193B	family with sequence similarity 193 member B [Source:HGNC Symbol;Acc:HGNC:25524]	protein_coding	838.373	0.620804	0.214642	2.89228	0.00382457	0.0262932	1.53773
ENSG00000179222.18	X	51803007	51902354	MAGED1	MAGE family member D1 [Source:HGNC Symbol;Acc:HGNC:6813]	protein_coding	833.842	0.29106	0.100663	2.89144	0.00383485	0.0263501	1.22354
ENSG00000169429.11	4	73740541	73743716	CXCL8	C-X-C motif chemokine ligand 8 [Source:HGNC Symbol;Acc:HGNC:6025]	protein_coding	1091.46	0.317261	0.109732	2.89124	0.00383723	0.0263525	1.24596
ENSG00000197728.11	12	56041351	56044697	RPS26	ribosomal protein S26 [Source:HGNC Symbol;Acc:HGNC:10414]	protein_coding	2410.33	-0.179023	0.0619257	-2.89093	0.00384099	0.0263525	0.883301
ENSG00000143363.17	1	151008420	151035713	PRUNE1	prune exopolyphosphatase 1 [Source:HGNC Symbol;Acc:HGNC:13420]	protein_coding	410.371	0.426249	0.147444	2.89092	0.0038412	0.0263525	1.34373
ENSG00000122566.22	7	26171151	26201529	HNRNPA2B1	heterogeneous nuclear ribonucleoprotein A2/B1 [Source:HGNC Symbol;Acc:HGNC:5033]	protein_coding	27588.3	-0.0952876	0.0329689	-2.89022	0.00384968	0.026397	0.936086
ENSG00000130985.17	X	47190861	47215128	UBA1	ubiquitin like modifier activating enzyme 1 [Source:HGNC Symbol;Acc:HGNC:12469]	protein_coding	4443.62	0.170653	0.0590538	2.88979	0.00385503	0.0264124	1.12557
ENSG00000196821.10	6	34587288	34696859	ILRUN	inflammation and lipid regulator with UBA-like and NBR1-like domains [Source:HGNC Symbol;Acc:HGNC:21215]	protein_coding	1738.09	0.194611	0.0673497	2.88956	0.00385779	0.0264124	1.14442
ENSG00000215021.10	12	6965327	6970780	PHB2	prohibitin 2 [Source:HGNC Symbol;Acc:HGNC:30306]	protein_coding	5929.18	-0.16217	0.0561229	-2.88955	0.00385794	0.0264124	0.89368
ENSG00000144827.9	3	111979010	111993368	ABHD10	abhydrolase domain containing 10, depalmitoylase [Source:HGNC Symbol;Acc:HGNC:25656]	protein_coding	712.848	-0.281829	0.0975624	-2.88871	0.00386828	0.0264694	0.822547
ENSG00000179271.3	19	12953119	12957223	GADD45GIP1	GADD45G interacting protein 1 [Source:HGNC Symbol;Acc:HGNC:29996]	protein_coding	858.35	-0.301067	0.104233	-2.88839	0.00387216	0.0264822	0.811652
ENSG00000196730.13	9	87497228	87708634	DAPK1	death associated protein kinase 1 [Source:HGNC Symbol;Acc:HGNC:2674]	protein_coding	108.926	1.62195	0.561691	2.88763	0.0038816	0.026533	3.07791
ENSG00000198393.8	12	132986365	133032952	ZNF26	zinc finger protein 26 [Source:HGNC Symbol;Acc:HGNC:13053]	protein_coding	302.517	-0.67973	0.235558	-2.88562	0.00390644	0.026689	0.624282
ENSG00000196914.9	11	120336413	120489937	ARHGEF12	Rho guanine nucleotide exchange factor 12 [Source:HGNC Symbol;Acc:HGNC:14193]	protein_coding	4838.98	0.216869	0.0751678	2.88513	0.00391256	0.0267169	1.16221
ENSG00000228300.14	19	1275530	1279244	FAM174C	family with sequence similarity 174 member C [Source:HGNC Symbol;Acc:HGNC:26073]	protein_coding	476.816	-0.41458	0.143748	-2.88408	0.00392555	0.0267917	0.750238
ENSG00000160094.15	1	33256492	33300719	ZNF362	zinc finger protein 362 [Source:HGNC Symbol;Acc:HGNC:18079]	protein_coding	511.518	0.369848	0.12828	2.88312	0.00393757	0.0268598	1.29222
ENSG00000166598.16	12	103930107	103953931	HSP90B1	heat shock protein 90 beta family member 1 [Source:HGNC Symbol;Acc:HGNC:12028]	protein_coding	20751.9	-0.105407	0.0365661	-2.88264	0.00394353	0.0268866	0.929543
ENSG00000182372.10	8	1755778	1801711	CLN8	CLN8 transmembrane ER and ERGIC protein [Source:HGNC Symbol;Acc:HGNC:2079]	protein_coding	325.154	-0.528015	0.183214	-2.88196	0.00395215	0.0269314	0.693508
ENSG00000196218.13	19	38433691	38587564	RYR1	ryanodine receptor 1 [Source:HGNC Symbol;Acc:HGNC:10483]	protein_coding	38.4646	2.41858	0.839615	2.88058	0.00396944	0.0270352	5.34644
ENSG00000144711.16	3	12897043	13283281	IQSEC1	IQ motif and Sec7 domain ArfGEF 1 [Source:HGNC Symbol;Acc:HGNC:29112]	protein_coding	440.435	0.376567	0.130736	2.88037	0.00397208	0.0270393	1.29825
ENSG00000133265.11	19	55262223	55280381	HSPBP1	HSPA (Hsp70) binding protein 1 [Source:HGNC Symbol;Acc:HGNC:24989]	protein_coding	1620.21	-0.231769	0.0804759	-2.87998	0.00397695	0.0270532	0.85159
ENSG00000144306.15	2	174395730	174429575	SCRN3	secernin 3 [Source:HGNC Symbol;Acc:HGNC:30382]	protein_coding	195.303	0.697829	0.242316	2.87983	0.00397891	0.0270532	1.62206
ENSG00000067064.12	10	1039152	1049119	IDI1	isopentenyl-diphosphate delta isomerase 1 [Source:HGNC Symbol;Acc:HGNC:5387]	protein_coding	665.894	0.293278	0.101843	2.87972	0.00398029	0.0270532	1.22542
ENSG00000184489.13	8	141391995	141432454	PTP4A3	protein tyrosine phosphatase 4A3 [Source:HGNC Symbol;Acc:HGNC:9636]	protein_coding	551.241	-0.40119	0.139324	-2.87954	0.0039825	0.0270543	0.757233
ENSG00000175662.18	17	17843511	17972422	TOM1L2	target of myb1 like 2 membrane trafficking protein [Source:HGNC Symbol;Acc:HGNC:11984]	protein_coding	1333.21	0.480408	0.16691	2.87824	0.00399904	0.0271472	1.39514
ENSG00000100201.23	22	38483438	38507660	DDX17	DEAD-box helicase 17 [Source:HGNC Symbol;Acc:HGNC:2740]	protein_coding	7191.6	0.181677	0.0631233	2.87814	0.0040003	0.0271472	1.1342
ENSG00000103121.9	16	80966448	81020270	CMC2	C-X9-C motif containing 2 [Source:HGNC Symbol;Acc:HGNC:24447]	protein_coding	792.178	-0.280322	0.0974259	-2.87729	0.00401111	0.0272066	0.823407
ENSG00000134905.17	13	110641412	110713603	CARS2	cysteinyl-tRNA synthetase 2, mitochondrial [Source:HGNC Symbol;Acc:HGNC:25695]	protein_coding	834.583	-0.351347	0.122125	-2.87695	0.00401536	0.0272214	0.783852
ENSG00000086548.9	19	41750977	41772211	CEACAM6	CEA cell adhesion molecule 6 [Source:HGNC Symbol;Acc:HGNC:1818]	protein_coding	253.981	-0.923091	0.32094	-2.87621	0.00402479	0.0272527	0.527378
ENSG00000230124.8	1	180269653	180502954	ACBD6	acyl-CoA binding domain containing 6 [Source:HGNC Symbol;Acc:HGNC:23339]	protein_coding	863.558	-0.279656	0.0972331	-2.87614	0.00402576	0.0272527	0.823788
ENSG00000153944.12	17	57255851	57684689	MSI2	musashi RNA binding protein 2 [Source:HGNC Symbol;Acc:HGNC:18585]	protein_coding	2458.57	-0.877465	0.30509	-2.87608	0.00402647	0.0272527	0.544323
ENSG00000182093.16	21	39377698	39428528	GET1	guided entry of tail-anchored proteins factor 1 [Source:HGNC Symbol;Acc:HGNC:12790]	protein_coding	704.566	-0.374098	0.130079	-2.87594	0.00402824	0.0272527	0.771587
ENSG00000247077.7	12	132710819	132722734	PGAM5	PGAM family member 5, mitochondrial serine/threonine protein phosphatase [Source:HGNC Symbol;Acc:HGNC:28763]	protein_coding	1899.46	-0.237654	0.0826593	-2.8751	0.00403898	0.0273113	0.848123
ENSG00000165304.8	9	36572862	36677683	MELK	maternal embryonic leucine zipper kinase [Source:HGNC Symbol;Acc:HGNC:16870]	protein_coding	784.159	-0.319825	0.111254	-2.87472	0.00404387	0.0273303	0.801167
ENSG00000175220.12	11	46677080	46700619	ARHGAP1	Rho GTPase activating protein 1 [Source:HGNC Symbol;Acc:HGNC:673]	protein_coding	1417.22	0.200259	0.0696834	2.87384	0.0040552	0.0273929	1.1489
ENSG00000137547.9	8	54135241	54148514	MRPL15	mitochondrial ribosomal protein L15 [Source:HGNC Symbol;Acc:HGNC:14054]	protein_coding	1280.43	-0.268326	0.0933947	-2.87303	0.00406554	0.0274486	0.830283
ENSG00000162385.11	1	53226900	53238518	MAGOH	mago homolog, exon junction complex subunit [Source:HGNC Symbol;Acc:HGNC:6815]	protein_coding	844.721	-0.277558	0.0966532	-2.87169	0.00408288	0.027548	0.824986
ENSG00000254470.3	11	65773898	65780976	AP5B1	adaptor related protein complex 5 subunit beta 1 [Source:HGNC Symbol;Acc:HGNC:25104]	protein_coding	764.686	0.293756	0.102298	2.87157	0.00408444	0.027548	1.22583
ENSG00000180008.9	14	55027230	55049489	SOCS4	suppressor of cytokine signaling 4 [Source:HGNC Symbol;Acc:HGNC:19392]	protein_coding	537.231	-0.771978	0.268933	-2.87053	0.0040979	0.02759	0.585614
ENSG00000112297.18	6	106360717	106572017	CRYBG1	crystallin beta-gamma domain containing 1 [Source:HGNC Symbol;Acc:HGNC:356]	protein_coding	413.524	0.598362	0.208457	2.87043	0.00409912	0.02759	1.514
ENSG00000137802.14	15	41774434	41827855	MAPKBP1	mitogen-activated protein kinase binding protein 1 [Source:HGNC Symbol;Acc:HGNC:29536]	protein_coding	665.982	0.488148	0.170065	2.87036	0.00410002	0.02759	1.40264
ENSG00000167807.15	19	10305427	10316009	AC011511.1	novel transcript	protein_coding	38.6195	2.1412	0.74597	2.87036	0.00410006	0.02759	4.4113
ENSG00000136271.11	7	44565804	44575051	DDX56	DEAD-box helicase 56 [Source:HGNC Symbol;Acc:HGNC:18193]	protein_coding	2486.04	-0.191387	0.0666789	-2.87028	0.00410114	0.02759	0.875763
ENSG00000203780.12	10	125896564	126009592	FANK1	fibronectin type III and ankyrin repeat domains 1 [Source:HGNC Symbol;Acc:HGNC:23527]	protein_coding	78.4943	0.867028	0.302137	2.86965	0.00410925	0.0276305	1.8239
ENSG00000158773.14	1	161039251	161045977	USF1	upstream transcription factor 1 [Source:HGNC Symbol;Acc:HGNC:12593]	protein_coding	585.274	0.345224	0.120323	2.86914	0.00411594	0.0276614	1.27035
ENSG00000157625.15	X	30827442	30975084	TAB3	TGF-beta activated kinase 1 (MAP3K7) binding protein 3 [Source:HGNC Symbol;Acc:HGNC:30681]	protein_coding	764.039	0.484841	0.169057	2.86792	0.00413175	0.0277482	1.39943
ENSG00000271383.7	1	149475338	149556361	NBPF19	NBPF member 19 [Source:HGNC Symbol;Acc:HGNC:31999]	protein_coding	363.783	0.538347	0.187721	2.86781	0.00413326	0.0277482	1.45231
ENSG00000152256.14	2	172555373	172608669	PDK1	pyruvate dehydrogenase kinase 1 [Source:HGNC Symbol;Acc:HGNC:8809]	protein_coding	722.039	-0.419598	0.146377	-2.86655	0.00414977	0.0278319	0.747633
ENSG00000166135.14	10	100529072	100559998	HIF1AN	hypoxia inducible factor 1 subunit alpha inhibitor [Source:HGNC Symbol;Acc:HGNC:17113]	protein_coding	1553.05	0.327405	0.114231	2.86618	0.00415464	0.0278505	1.25475
ENSG00000198363.18	8	61500556	61714640	ASPH	aspartate beta-hydroxylase [Source:HGNC Symbol;Acc:HGNC:757]	protein_coding	5424.57	-0.238616	0.0832814	-2.86518	0.00416768	0.0279237	0.847558
ENSG00000156261.13	21	29055805	29073797	CCT8	chaperonin containing TCP1 subunit 8 [Source:HGNC Symbol;Acc:HGNC:1623]	protein_coding	5021.25	-0.191249	0.0667919	-2.86336	0.00419181	0.0280501	0.875847
ENSG00000103495.14	16	29806106	29811164	MAZ	MYC associated zinc finger protein [Source:HGNC Symbol;Acc:HGNC:6914]	protein_coding	5944.23	-0.177476	0.0619838	-2.86327	0.00419293	0.0280501	0.884248
ENSG00000181222.19	17	7484366	7514616	POLR2A	RNA polymerase II subunit A [Source:HGNC Symbol;Acc:HGNC:9187]	protein_coding	3773.2	0.332849	0.116276	2.86257	0.00420219	0.0280977	1.2595
ENSG00000100926.15	14	24189149	24195687	TM9SF1	transmembrane 9 superfamily member 1 [Source:HGNC Symbol;Acc:HGNC:11864]	protein_coding	998.516	0.381677	0.133342	2.86239	0.00420463	0.0280998	1.30286
ENSG00000254996.5	5	140401908	140549569	ANKHD1-EIF4EBP3	ANKHD1-EIF4EBP3 readthrough [Source:HGNC Symbol;Acc:HGNC:33530]	protein_coding	553.987	0.464345	0.162267	2.86162	0.00421487	0.0281497	1.37969
ENSG00000188833.10	9	137434364	137441816	ENTPD8	ectonucleoside triphosphate diphosphohydrolase 8 [Source:HGNC Symbol;Acc:HGNC:24860]	protein_coding	100.087	-2.73865	0.957067	-2.8615	0.00421637	0.0281497	0.149825
ENSG00000115145.10	2	152116801	152175763	STAM2	signal transducing adaptor molecule 2 [Source:HGNC Symbol;Acc:HGNC:11358]	protein_coding	575.23	0.445239	0.155652	2.86047	0.00423012	0.0282272	1.36154
ENSG00000170846.17	4	6663396	6676755	AC093323.1	novel protein, similar to Morf4 family associated protein 1	protein_coding	787.871	-0.25523	0.0892515	-2.85967	0.00424083	0.0282844	0.837854
ENSG00000127184.13	5	86617928	86620962	COX7C	cytochrome c oxidase subunit 7C [Source:HGNC Symbol;Acc:HGNC:2292]	protein_coding	3697.86	-0.193758	0.0677913	-2.85815	0.00426119	0.0284058	0.874325
ENSG00000146909.8	7	156949712	156973176	NOM1	nucleolar protein with MIF4G domain 1 [Source:HGNC Symbol;Acc:HGNC:13244]	protein_coding	1335.78	-0.495486	0.173391	-2.85762	0.00426828	0.0284387	0.709323
ENSG00000168092.14	11	117144284	117176894	PAFAH1B2	platelet activating factor acetylhydrolase 1b catalytic subunit 2 [Source:HGNC Symbol;Acc:HGNC:8575]	protein_coding	3259.79	-0.216331	0.075753	-2.85575	0.00429359	0.0285711	0.860752
ENSG00000204388.7	6	31827738	31830254	HSPA1B	heat shock protein family A (Hsp70) member 1B [Source:HGNC Symbol;Acc:HGNC:5233]	protein_coding	13041.4	-0.0998152	0.0349533	-2.85567	0.00429461	0.0285711	0.933153
ENSG00000119685.20	14	75633625	75955079	TTLL5	tubulin tyrosine ligase like 5 [Source:HGNC Symbol;Acc:HGNC:19963]	protein_coding	531.071	0.910976	0.319006	2.85567	0.00429466	0.0285711	1.88032
ENSG00000167526.14	16	89560677	89564542	RPL13	ribosomal protein L13 [Source:HGNC Symbol;Acc:HGNC:10303]	protein_coding	22824.2	-0.165375	0.0579342	-2.85453	0.00431004	0.0286445	0.891697
ENSG00000125648.15	19	6436079	6465203	SLC25A23	solute carrier family 25 member 23 [Source:HGNC Symbol;Acc:HGNC:19375]	protein_coding	1262.94	0.231836	0.0813619	2.84944	0.00437962	0.0290923	1.17433
ENSG00000129810.15	3	20160593	20186206	SGO1	shugoshin 1 [Source:HGNC Symbol;Acc:HGNC:25088]	protein_coding	361.344	-0.535119	0.18783	-2.84895	0.00438634	0.0291075	0.690102
ENSG00000112852.7	5	141094606	141098703	PCDHB2	protocadherin beta 2 [Source:HGNC Symbol;Acc:HGNC:8687]	protein_coding	151.237	3.28746	1.15404	2.84866	0.00439033	0.0291194	9.76394
ENSG00000197746.14	10	71816298	71851325	PSAP	prosaposin [Source:HGNC Symbol;Acc:HGNC:9498]	protein_coding	17852.4	0.155419	0.0545982	2.8466	0.00441887	0.0292939	1.11375
ENSG00000183474.16	5	69560191	69595221	GTF2H2C	GTF2H2 family member C [Source:HGNC Symbol;Acc:HGNC:31394]	protein_coding	404.627	0.876916	0.308188	2.8454	0.00443564	0.0293903	1.83645
ENSG00000146574.16	7	6794134	6826770	CCZ1B	CCZ1 homolog B, vacuolar protein trafficking and biogenesis associated [Source:HGNC Symbol;Acc:HGNC:21717]	protein_coding	2379.79	-0.208951	0.0734949	-2.84306	0.00446822	0.0295913	0.865166
ENSG00000103404.14	16	23061406	23149270	USP31	ubiquitin specific peptidase 31 [Source:HGNC Symbol;Acc:HGNC:20060]	protein_coding	581.45	-0.429863	0.151249	-2.8421	0.00448175	0.029666	0.742332
ENSG00000128274.17	22	42692121	42721298	A4GALT	alpha 1,4-galactosyltransferase (P blood group) [Source:HGNC Symbol;Acc:HGNC:18149]	protein_coding	10.7904	5.30537	1.86764	2.84068	0.00450176	NA	39.5434
ENSG00000030582.18	17	44345246	44353106	GRN	granulin precursor [Source:HGNC Symbol;Acc:HGNC:4601]	protein_coding	5559.28	0.219334	0.0772286	2.84006	0.00451047	0.0298411	1.1642
ENSG00000111530.13	12	67269358	67319953	CAND1	cullin associated and neddylation dissociated 1 [Source:HGNC Symbol;Acc:HGNC:30688]	protein_coding	2480.58	0.266562	0.0939988	2.8358	0.00457114	0.0302131	1.20294
ENSG00000176454.14	15	34358633	34367196	LPCAT4	lysophosphatidylcholine acyltransferase 4 [Source:HGNC Symbol;Acc:HGNC:30059]	protein_coding	1676.34	0.220152	0.0776364	2.83567	0.0045729	0.0302131	1.16486
ENSG00000137857.17	15	45129933	45165576	DUOX1	dual oxidase 1 [Source:HGNC Symbol;Acc:HGNC:3062]	protein_coding	29.2079	2.31769	0.817347	2.83563	0.00457357	0.0302131	4.98534
ENSG00000152684.11	5	52787916	52804044	PELO	pelota mRNA surveillance and ribosome rescue factor [Source:HGNC Symbol;Acc:HGNC:8829]	protein_coding	434.496	-0.394495	0.139159	-2.83485	0.00458466	0.0302712	0.760755
ENSG00000105976.16	7	116672196	116798377	MET	MET proto-oncogene, receptor tyrosine kinase [Source:HGNC Symbol;Acc:HGNC:7029]	protein_coding	6022.39	-0.210039	0.0741138	-2.83401	0.00459678	0.0303283	0.864514
ENSG00000119383.21	9	129110950	129148946	PTPA	protein phosphatase 2 phosphatase activator [Source:HGNC Symbol;Acc:HGNC:9308]	protein_coding	4982.37	0.136138	0.0480385	2.83393	0.00459792	0.0303283	1.09896
ENSG00000186283.14	1	179082070	179098023	TOR3A	torsin family 3 member A [Source:HGNC Symbol;Acc:HGNC:11997]	protein_coding	958.607	-0.258772	0.0913275	-2.83345	0.00460489	0.0303591	0.835799
ENSG00000186480.13	7	155297776	155310235	INSIG1	insulin induced gene 1 [Source:HGNC Symbol;Acc:HGNC:6083]	protein_coding	285.011	0.547314	0.193199	2.83291	0.00461266	0.0303951	1.46136
ENSG00000075239.14	11	108116695	108147603	ACAT1	acetyl-CoA acetyltransferase 1 [Source:HGNC Symbol;Acc:HGNC:93]	protein_coding	1873.36	-0.228299	0.0806025	-2.8324	0.00461997	0.0304281	0.853641
ENSG00000143977.14	2	70281362	70293740	SNRPG	small nuclear ribonucleoprotein polypeptide G [Source:HGNC Symbol;Acc:HGNC:11163]	protein_coding	1456.1	-0.272068	0.0960642	-2.83215	0.00462364	0.030437	0.828132
ENSG00000105852.11	7	95359872	95396375	PON3	paraoxonase 3 [Source:HGNC Symbol;Acc:HGNC:9206]	protein_coding	309.432	0.460088	0.162466	2.8319	0.00462725	0.0304387	1.37563
ENSG00000260428.3	8	144266453	144268481	SCX	scleraxis bHLH transcription factor [Source:HGNC Symbol;Acc:HGNC:32322]	protein_coding	165.559	0.799297	0.282256	2.83181	0.00462851	0.0304387	1.74025
ENSG00000182004.13	1	203861599	203871152	SNRPE	small nuclear ribonucleoprotein polypeptide E [Source:HGNC Symbol;Acc:HGNC:11161]	protein_coding	1531.16	-0.31776	0.112223	-2.83152	0.00463276	0.0304514	0.802315
ENSG00000166326.7	11	35662775	35818007	TRIM44	tripartite motif containing 44 [Source:HGNC Symbol;Acc:HGNC:19016]	protein_coding	1439.06	0.417364	0.147446	2.83061	0.00464589	0.0305225	1.33549
ENSG00000185324.22	16	89680737	89696354	CDK10	cyclin dependent kinase 10 [Source:HGNC Symbol;Acc:HGNC:1770]	protein_coding	1868.41	0.576585	0.203756	2.82978	0.00465806	0.0305872	1.49131
ENSG00000008869.12	2	36968383	37084372	HEATR5B	HEAT repeat containing 5B [Source:HGNC Symbol;Acc:HGNC:29273]	protein_coding	582.824	0.342264	0.120964	2.82946	0.00466261	0.0306017	1.26774
ENSG00000101868.13	X	24693873	24996986	POLA1	DNA polymerase alpha 1, catalytic subunit [Source:HGNC Symbol;Acc:HGNC:9173]	protein_coding	697.512	-0.394009	0.139267	-2.82916	0.00466699	0.0306017	0.761012
ENSG00000184465.16	6	169457212	169702067	WDR27	WD repeat domain 27 [Source:HGNC Symbol;Acc:HGNC:21248]	protein_coding	454.737	0.498041	0.176039	2.82915	0.00466723	0.0306017	1.41229
ENSG00000197324.9	14	22871740	22881713	LRP10	LDL receptor related protein 10 [Source:HGNC Symbol;Acc:HGNC:14553]	protein_coding	1808.08	0.410229	0.145029	2.8286	0.00467525	0.030639	1.3289
ENSG00000105327.18	19	47220822	47232766	BBC3	BCL2 binding component 3 [Source:HGNC Symbol;Acc:HGNC:17868]	protein_coding	2306.46	0.219478	0.0776016	2.82826	0.00468012	0.0306557	1.16431
ENSG00000172197.11	6	20099684	20212469	MBOAT1	membrane bound O-acyltransferase domain containing 1 [Source:HGNC Symbol;Acc:HGNC:21579]	protein_coding	439.745	0.34821	0.123141	2.82775	0.0046877	0.0306901	1.27298
ENSG00000176428.6	7	73667831	73672112	VPS37D	VPS37D subunit of ESCRT-I [Source:HGNC Symbol;Acc:HGNC:18287]	protein_coding	156.553	0.665358	0.235314	2.82753	0.00469082	0.0306925	1.58596
ENSG00000144445.17	2	210021421	210171409	KANSL1L	KAT8 regulatory NSL complex subunit 1 like [Source:HGNC Symbol;Acc:HGNC:26310]	protein_coding	82.5585	1.05558	0.373341	2.8274	0.00469273	0.0306925	2.07856
ENSG00000169562.13	X	71212811	71225516	GJB1	gap junction protein beta 1 [Source:HGNC Symbol;Acc:HGNC:4283]	protein_coding	191.484	0.516226	0.182595	2.82717	0.00469618	0.0306999	1.43021
ENSG00000132361.18	17	2689386	2712663	CLUH	clustered mitochondria homolog [Source:HGNC Symbol;Acc:HGNC:29094]	protein_coding	4496.02	-0.296357	0.104842	-2.82669	0.00470311	0.0307235	0.814306
ENSG00000053747.17	18	23689453	23956222	LAMA3	laminin subunit alpha 3 [Source:HGNC Symbol;Acc:HGNC:6483]	protein_coding	2082.75	-0.451486	0.159727	-2.8266	0.00470445	0.0307235	0.731289
ENSG00000172716.16	17	35350305	35373701	SLFN11	schlafen family member 11 [Source:HGNC Symbol;Acc:HGNC:26633]	protein_coding	993.341	0.372721	0.131925	2.82525	0.00472437	0.0308383	1.29479
ENSG00000100592.16	14	59188646	59371405	DAAM1	dishevelled associated activator of morphogenesis 1 [Source:HGNC Symbol;Acc:HGNC:18142]	protein_coding	909.073	0.43134	0.152789	2.8231	0.00475616	0.0310304	1.34849
ENSG00000147439.13	8	22620418	22669148	BIN3	bridging integrator 3 [Source:HGNC Symbol;Acc:HGNC:1054]	protein_coding	667.718	0.449858	0.159434	2.82159	0.00477866	0.0311521	1.36591
ENSG00000160781.17	1	156243320	156248117	PAQR6	progestin and adipoQ receptor family member 6 [Source:HGNC Symbol;Acc:HGNC:30132]	protein_coding	407.149	0.479723	0.170022	2.82153	0.00477953	0.0311521	1.39448
ENSG00000109534.17	4	109815510	109824740	GAR1	GAR1 ribonucleoprotein [Source:HGNC Symbol;Acc:HGNC:14264]	protein_coding	649.145	-0.296793	0.10522	-2.82069	0.00479208	0.0312184	0.81406
ENSG00000174938.14	16	29871159	29899547	SEZ6L2	seizure related 6 homolog like 2 [Source:HGNC Symbol;Acc:HGNC:30844]	protein_coding	2791.76	0.168416	0.0597152	2.82032	0.00479764	0.0312392	1.12382
ENSG00000164087.8	3	52075226	52154690	POC1A	POC1 centriolar protein A [Source:HGNC Symbol;Acc:HGNC:24488]	protein_coding	436.768	-0.372082	0.13204	-2.81795	0.00483316	0.0314549	0.772667
ENSG00000187051.9	22	39529093	39532761	RPS19BP1	ribosomal protein S19 binding protein 1 [Source:HGNC Symbol;Acc:HGNC:28749]	protein_coding	1153.05	-0.250319	0.0888622	-2.81693	0.00484844	0.0315388	0.840711
ENSG00000144452.15	2	214931542	215138626	ABCA12	ATP binding cassette subfamily A member 12 [Source:HGNC Symbol;Acc:HGNC:14637]	protein_coding	62.2464	-1.27698	0.453357	-2.81672	0.00485165	0.0315441	0.412659
ENSG00000091409.15	2	172427354	172506459	ITGA6	integrin subunit alpha 6 [Source:HGNC Symbol;Acc:HGNC:6142]	protein_coding	20164.5	-0.171177	0.0607758	-2.81653	0.00485456	0.0315475	0.888118
ENSG00000153250.20	2	160272151	160493807	RBMS1	RNA binding motif single stranded interacting protein 1 [Source:HGNC Symbol;Acc:HGNC:9907]	protein_coding	434.203	0.466271	0.165591	2.8158	0.00486564	0.0316039	1.38153
ENSG00000108828.16	17	43014607	43025123	VAT1	vesicle amine transport 1 [Source:HGNC Symbol;Acc:HGNC:16919]	protein_coding	6930.18	-0.177064	0.062896	-2.81518	0.00487492	0.0316485	0.884501
ENSG00000174292.12	17	7380534	7389774	TNK1	tyrosine kinase non receptor 1 [Source:HGNC Symbol;Acc:HGNC:11940]	protein_coding	347.51	0.978901	0.347868	2.814	0.00489285	0.0317493	1.97096
ENSG00000106397.12	7	101205977	101218420	PLOD3	procollagen-lysine,2-oxoglutarate 5-dioxygenase 3 [Source:HGNC Symbol;Acc:HGNC:9083]	protein_coding	8441.83	-0.206259	0.0733409	-2.81234	0.00491827	0.0318658	0.866782
ENSG00000171202.7	11	85647967	85656547	TMEM126A	transmembrane protein 126A [Source:HGNC Symbol;Acc:HGNC:25382]	protein_coding	499.466	-0.354706	0.126131	-2.81219	0.00492047	0.0318658	0.782029
ENSG00000189057.11	11	59107185	59127412	FAM111B	family with sequence similarity 111 member B [Source:HGNC Symbol;Acc:HGNC:24200]	protein_coding	869.717	-0.365846	0.130162	-2.8107	0.00494337	0.0319984	0.776014
ENSG00000142156.15	21	45981769	46005050	COL6A1	collagen type VI alpha 1 chain [Source:HGNC Symbol;Acc:HGNC:2211]	protein_coding	24.215	-4.82396	1.71632	-2.81065	0.0049442	NA	0.0353055
ENSG00000102910.14	16	48244300	48363122	LONP2	lon peptidase 2, peroxisomal [Source:HGNC Symbol;Acc:HGNC:20598]	protein_coding	1391.38	0.226293	0.0805357	2.80985	0.0049565	0.0320676	1.16983
ENSG00000169851.15	4	30720415	31146805	PCDH7	protocadherin 7 [Source:HGNC Symbol;Acc:HGNC:8659]	protein_coding	3252	-0.37502	0.133484	-2.80947	0.00496238	0.0320899	0.771095
ENSG00000013364.19	16	29820394	29848039	MVP	major vault protein [Source:HGNC Symbol;Acc:HGNC:7531]	protein_coding	4349.02	0.241024	0.0857992	2.80917	0.00496696	0.0321038	1.18183
ENSG00000137285.11	6	3223324	3231730	TUBB2B	tubulin beta 2B class IIb [Source:HGNC Symbol;Acc:HGNC:30829]	protein_coding	26.2544	-4.86214	1.73147	-2.80809	0.00498357	NA	0.0343834
ENSG00000105612.9	19	12875209	12881466	DNASE2	deoxyribonuclease 2, lysosomal [Source:HGNC Symbol;Acc:HGNC:2960]	protein_coding	1038.93	-0.30864	0.109924	-2.80776	0.00498881	0.0322292	0.807403
ENSG00000130811.12	19	10115014	10119918	EIF3G	eukaryotic translation initiation factor 3 subunit G [Source:HGNC Symbol;Acc:HGNC:3274]	protein_coding	2330.17	-0.223331	0.0795983	-2.80572	0.00502041	0.0324174	0.856586
ENSG00000156968.9	16	15395754	15413271	MPV17L	MPV17 mitochondrial inner membrane protein like [Source:HGNC Symbol;Acc:HGNC:26827]	protein_coding	245.571	-0.556564	0.19855	-2.80315	0.00506068	0.0326455	0.67992
ENSG00000167397.15	16	31090842	31095980	VKORC1	vitamin K epoxide reductase complex subunit 1 [Source:HGNC Symbol;Acc:HGNC:23663]	protein_coding	991.443	-0.266888	0.0952187	-2.80289	0.0050647	0.0326554	0.831111
ENSG00000125505.17	19	54173412	54189882	MBOAT7	membrane bound O-acyltransferase domain containing 7 [Source:HGNC Symbol;Acc:HGNC:15505]	protein_coding	1980.91	0.204331	0.0729169	2.80225	0.00507482	0.0327046	1.15215
ENSG00000188234.14	10	45825613	45853875	AGAP4	ArfGAP with GTPase domain, ankyrin repeat and PH domain 4 [Source:HGNC Symbol;Acc:HGNC:23459]	protein_coding	293.773	0.467956	0.167023	2.80174	0.0050827	0.0327395	1.38315
ENSG00000156697.13	X	129906121	129929761	UTP14A	UTP14A small subunit processome component [Source:HGNC Symbol;Acc:HGNC:10665]	protein_coding	736.494	-0.266679	0.0951981	-2.80131	0.00508958	0.0327677	0.831231
ENSG00000185666.15	22	32507820	33058381	SYN3	synapsin III [Source:HGNC Symbol;Acc:HGNC:11496]	protein_coding	38.8417	-1.61439	0.576371	-2.80096	0.00509501	0.0327867	0.326602
ENSG00000085719.13	8	86514435	86561498	CPNE3	copine 3 [Source:HGNC Symbol;Acc:HGNC:2316]	protein_coding	2281.07	0.58088	0.207433	2.80032	0.00510515	0.0328359	1.49576
ENSG00000095383.20	9	98199011	98255649	TBC1D2	TBC1 domain family member 2 [Source:HGNC Symbol;Acc:HGNC:18026]	protein_coding	283.544	0.479927	0.171454	2.79916	0.00512352	0.032938	1.39467
ENSG00000182224.12	17	7857746	7862282	CYB5D1	cytochrome b5 domain containing 1 [Source:HGNC Symbol;Acc:HGNC:26516]	protein_coding	491.822	-0.353893	0.126458	-2.7985	0.005134	0.0329893	0.78247
ENSG00000122547.11	7	36153254	36301538	EEPD1	endonuclease/exonuclease/phosphatase family domain containing 1 [Source:HGNC Symbol;Acc:HGNC:22223]	protein_coding	2465.37	-0.27637	0.0987947	-2.79741	0.00515135	0.0330561	0.825666
ENSG00000151881.15	5	43444252	43483893	TMEM267	transmembrane protein 267 [Source:HGNC Symbol;Acc:HGNC:26139]	protein_coding	399.264	-0.480881	0.171904	-2.79738	0.00515192	0.0330561	0.71654
ENSG00000178685.14	8	143977153	144012772	PARP10	poly(ADP-ribose) polymerase family member 10 [Source:HGNC Symbol;Acc:HGNC:25895]	protein_coding	592.985	0.425928	0.152373	2.7953	0.0051852	0.0332293	1.34344
ENSG00000127663.15	19	4969113	5153598	KDM4B	lysine demethylase 4B [Source:HGNC Symbol;Acc:HGNC:29136]	protein_coding	691.589	0.347168	0.124199	2.79525	0.005186	0.0332293	1.27206
ENSG00000095951.17	6	12008762	12164999	HIVEP1	HIVEP zinc finger 1 [Source:HGNC Symbol;Acc:HGNC:4920]	protein_coding	227.068	-0.489163	0.175	-2.79522	0.00518648	0.0332293	0.712438
ENSG00000183010.17	17	81932384	81942412	PYCR1	pyrroline-5-carboxylate reductase 1 [Source:HGNC Symbol;Acc:HGNC:9721]	protein_coding	5169.16	-0.143369	0.0512988	-2.79478	0.00519353	0.0332583	0.905403
ENSG00000105655.19	19	18434388	18438167	ISYNA1	inositol-3-phosphate synthase 1 [Source:HGNC Symbol;Acc:HGNC:29821]	protein_coding	129.127	0.901156	0.322489	2.79438	0.0052	0.0332835	1.86756
ENSG00000196436.8	16	74377878	74392080	NPIPB15	nuclear pore complex interacting protein family member B15 [Source:HGNC Symbol;Acc:HGNC:34409]	protein_coding	196.316	0.652885	0.233713	2.79353	0.00521367	0.0333446	1.57231
ENSG00000106333.13	7	100602363	100608175	PCOLCE	procollagen C-endopeptidase enhancer [Source:HGNC Symbol;Acc:HGNC:8738]	protein_coding	185.961	0.601891	0.215464	2.79347	0.0052146	0.0333446	1.5177
ENSG00000165637.13	10	75210154	75231448	VDAC2	voltage dependent anion channel 2 [Source:HGNC Symbol;Acc:HGNC:12672]	protein_coding	3358.01	-0.252574	0.090423	-2.79325	0.00521817	0.0333458	0.839398
ENSG00000108523.16	17	4940008	4945222	RNF167	ring finger protein 167 [Source:HGNC Symbol;Acc:HGNC:24544]	protein_coding	1583.59	0.302203	0.108195	2.79314	0.00521985	0.0333458	1.23303
ENSG00000143549.21	1	154155304	154194648	TPM3	tropomyosin 3 [Source:HGNC Symbol;Acc:HGNC:12012]	protein_coding	9239.54	-0.142326	0.0509795	-2.79183	0.00524112	0.0334524	0.906057
ENSG00000106665.16	7	74289407	74405935	CLIP2	CAP-Gly domain containing linker protein 2 [Source:HGNC Symbol;Acc:HGNC:2586]	protein_coding	1625.19	0.343738	0.123134	2.79158	0.00524515	0.0334524	1.26904
ENSG00000149532.16	11	61402641	61430031	CPSF7	cleavage and polyadenylation specific factor 7 [Source:HGNC Symbol;Acc:HGNC:30098]	protein_coding	2574.48	0.236022	0.084548	2.79157	0.00524525	0.0334524	1.17774
ENSG00000151806.14	4	44678420	44700928	GUF1	GUF1 homolog, GTPase [Source:HGNC Symbol;Acc:HGNC:25799]	protein_coding	910.109	-0.279421	0.100098	-2.79148	0.00524668	0.0334524	0.823921
ENSG00000076382.17	17	28577565	28599025	SPAG5	sperm associated antigen 5 [Source:HGNC Symbol;Acc:HGNC:13452]	protein_coding	1402.24	-0.270947	0.097146	-2.78907	0.00528594	0.0336864	0.828775
ENSG00000101057.16	20	43667019	43716495	MYBL2	MYB proto-oncogene like 2 [Source:HGNC Symbol;Acc:HGNC:7548]	protein_coding	3514.69	-0.189888	0.068093	-2.78866	0.00529272	0.0337078	0.876674
ENSG00000198856.13	4	108650585	108667820	OSTC	oligosaccharyltransferase complex non-catalytic subunit [Source:HGNC Symbol;Acc:HGNC:24448]	protein_coding	1072.77	-0.354051	0.126978	-2.78829	0.00529873	0.0337078	0.782384
ENSG00000137491.15	11	75100563	75206549	SLCO2B1	solute carrier organic anion transporter family member 2B1 [Source:HGNC Symbol;Acc:HGNC:10962]	protein_coding	269.571	0.622691	0.223327	2.78824	0.0052995	0.0337078	1.53974
ENSG00000185883.12	16	2513952	2520218	ATP6V0C	ATPase H+ transporting V0 subunit c [Source:HGNC Symbol;Acc:HGNC:855]	protein_coding	3251.51	-0.155358	0.0557197	-2.7882	0.00530012	0.0337078	0.89791
ENSG00000135148.12	12	112125538	112153604	TRAFD1	TRAF-type zinc finger domain containing 1 [Source:HGNC Symbol;Acc:HGNC:24808]	protein_coding	487.683	0.453379	0.162631	2.78777	0.00530719	0.0337078	1.36924
ENSG00000146416.19	6	143060496	143341058	AIG1	androgen induced 1 [Source:HGNC Symbol;Acc:HGNC:21607]	protein_coding	289.852	-0.447554	0.160543	-2.78775	0.0053076	0.0337078	0.733285
ENSG00000140396.13	8	70109782	70403808	NCOA2	nuclear receptor coactivator 2 [Source:HGNC Symbol;Acc:HGNC:7669]	protein_coding	899.547	0.419604	0.150524	2.78761	0.00530976	0.0337078	1.33756
ENSG00000142507.10	17	4796144	4798502	PSMB6	proteasome 20S subunit beta 6 [Source:HGNC Symbol;Acc:HGNC:9543]	protein_coding	2450.99	-0.191337	0.068643	-2.78743	0.00531286	0.0337112	0.875794
ENSG00000144579.8	2	218398256	218405941	CTDSP1	CTD small phosphatase 1 [Source:HGNC Symbol;Acc:HGNC:21614]	protein_coding	1851.02	0.282991	0.101543	2.78692	0.00532122	0.033748	1.21671
ENSG00000112290.13	6	110099819	110180004	WASF1	WASP family member 1 [Source:HGNC Symbol;Acc:HGNC:12732]	protein_coding	183.724	0.532208	0.190991	2.78656	0.00532714	0.0337693	1.44614
ENSG00000164463.12	5	173056352	173139284	CREBRF	CREB3 regulatory factor [Source:HGNC Symbol;Acc:HGNC:24050]	protein_coding	333.298	0.64008	0.229771	2.78573	0.00534072	0.0338391	1.55842
ENSG00000258818.4	14	20684560	20701216	RNASE4	ribonuclease A family member 4 [Source:HGNC Symbol;Acc:HGNC:10047]	protein_coding	457.852	0.576546	0.20703	2.78485	0.00535532	0.033915	1.49127
ENSG00000104626.15	8	9002147	9116746	ERI1	exoribonuclease 1 [Source:HGNC Symbol;Acc:HGNC:23994]	protein_coding	489.148	-0.384714	0.138153	-2.78469	0.00535785	0.033915	0.765931
ENSG00000145901.16	5	151029945	151093577	TNIP1	TNFAIP3 interacting protein 1 [Source:HGNC Symbol;Acc:HGNC:16903]	protein_coding	1927.72	0.195028	0.0700531	2.784	0.00536931	0.0339685	1.14475
ENSG00000100281.14	22	35257452	35295807	HMGXB4	HMG-box containing 4 [Source:HGNC Symbol;Acc:HGNC:5003]	protein_coding	810.568	-0.263154	0.094528	-2.78387	0.00537144	0.0339685	0.833264
ENSG00000149557.14	11	125442881	125592568	FEZ1	fasciculation and elongation protein zeta 1 [Source:HGNC Symbol;Acc:HGNC:3659]	protein_coding	64.1575	2.04897	0.736063	2.78369	0.00537447	0.0339713	4.1381
ENSG00000113742.14	5	173888349	173961980	CPEB4	cytoplasmic polyadenylation element binding protein 4 [Source:HGNC Symbol;Acc:HGNC:21747]	protein_coding	388.642	0.598867	0.21521	2.7827	0.0053908	0.034056	1.51453
ENSG00000110328.6	11	11270877	11622005	GALNT18	polypeptide N-acetylgalactosaminyltransferase 18 [Source:HGNC Symbol;Acc:HGNC:30488]	protein_coding	120.839	-0.769829	0.276677	-2.78241	0.00539567	0.034056	0.586487
ENSG00000114107.9	3	138494344	138594538	CEP70	centrosomal protein 70 [Source:HGNC Symbol;Acc:HGNC:29972]	protein_coding	355.35	0.662855	0.238233	2.78238	0.0053962	0.034056	1.58321
[truncated: 16,745 more rows]

## Sheet: alpelisib vs DMSO
ensembl_gene_id_version	chromosome_name	start_position	end_position	external_gene_name	description	gene_biotype	baseMean	log2FoldChange	lfcSE	stat	pvalue	padj
ENSG00000204388.7	6	31827738	31830254	HSPA1B	heat shock protein family A (Hsp70) member 1B [Source:HGNC Symbol;Acc:HGNC:5233]	protein_coding	13041.4	1.81121	0.034633	52.2972	0	0
ENSG00000184009.13	17	81509413	81523847	ACTG1	actin gamma 1 [Source:HGNC Symbol;Acc:HGNC:144]	protein_coding	36364.2	1.66448	0.0268783	61.9267	0	0
ENSG00000196230.14	6	30717435	30725538	TUBB	tubulin beta class I [Source:HGNC Symbol;Acc:HGNC:20778]	protein_coding	14111.3	-1.29998	0.0299157	-43.4546	0	0
ENSG00000189060.5	22	37805093	37807436	H1-0	H1.0 linker histone [Source:HGNC Symbol;Acc:HGNC:4714]	protein_coding	13817.2	-1.60494	0.037272	-43.0601	0	0
ENSG00000167767.14	12	52168996	52192014	KRT80	keratin 80 [Source:HGNC Symbol;Acc:HGNC:27056]	protein_coding	2609.83	2.2833	0.0612929	37.2524	9.7057e-304	3.26306e-300
ENSG00000106105.15	7	30580533	30634033	GARS1	glycyl-tRNA synthetase 1 [Source:HGNC Symbol;Acc:HGNC:4162]	protein_coding	6044.95	-1.67528	0.0464044	-36.1017	2.13465e-285	5.98056e-282
ENSG00000103257.9	16	87830023	87869507	SLC7A5	solute carrier family 7 member 5 [Source:HGNC Symbol;Acc:HGNC:11063]	protein_coding	7592.15	-1.49974	0.0421733	-35.5614	5.53418e-277	1.32899e-273
ENSG00000123416.15	12	49127782	49131397	TUBA1B	tubulin alpha 1b [Source:HGNC Symbol;Acc:HGNC:18809]	protein_coding	20331.5	-1.42719	0.0417224	-34.2067	1.92074e-256	4.03596e-253
ENSG00000108602.18	17	19737984	19748943	ALDH3A1	aldehyde dehydrogenase 3 family member A1 [Source:HGNC Symbol;Acc:HGNC:405]	protein_coding	18461.5	-1.6034	0.0489908	-32.7286	6.11204e-235	1.14159e-231
ENSG00000105281.12	19	46774883	46788594	SLC1A5	solute carrier family 1 member 5 [Source:HGNC Symbol;Acc:HGNC:10943]	protein_coding	10331.2	-1.44117	0.0447285	-32.2204	9.14641e-228	1.53751e-224
ENSG00000088325.16	20	31739271	31801805	TPX2	TPX2 microtubule nucleation factor [Source:HGNC Symbol;Acc:HGNC:1249]	protein_coding	3988.8	-1.73234	0.0541388	-31.9981	1.15841e-224	1.62273e-221
ENSG00000134333.14	11	18394560	18408425	LDHA	lactate dehydrogenase A [Source:HGNC Symbol;Acc:HGNC:6535]	protein_coding	8909.31	-1.42538	0.0449014	-31.7448	3.74885e-221	4.84755e-218
ENSG00000165376.12	X	106900164	106930861	CLDN2	claudin 2 [Source:HGNC Symbol;Acc:HGNC:2041]	protein_coding	9740.55	-1.15879	0.0372748	-31.0879	3.51481e-212	4.22028e-209
ENSG00000120738.8	5	138465479	138469303	EGR1	early growth response 1 [Source:HGNC Symbol;Acc:HGNC:3238]	protein_coding	854.37	-3.80863	0.124074	-30.6964	6.35845e-207	7.12571e-204
ENSG00000078401.7	6	12290361	12297194	EDN1	endothelin 1 [Source:HGNC Symbol;Acc:HGNC:3176]	protein_coding	1218.07	2.69241	0.0936795	28.7406	1.186e-181	1.24604e-178
ENSG00000133112.17	13	45333471	45341284	TPT1	tumor protein, translationally-controlled 1 [Source:HGNC Symbol;Acc:HGNC:12022]	protein_coding	24299.9	0.963477	0.0345967	27.8488	1.11466e-170	1.10221e-167
ENSG00000139318.8	12	89347235	89352501	DUSP6	dual specificity phosphatase 6 [Source:HGNC Symbol;Acc:HGNC:3072]	protein_coding	4547.39	-1.22693	0.0443346	-27.6743	1.42513e-168	1.33091e-165
ENSG00000067225.19	15	72199029	72231822	PKM	pyruvate kinase M1/2 [Source:HGNC Symbol;Acc:HGNC:9021]	protein_coding	37797	-1.30608	0.047433	-27.5353	6.63844e-167	5.87327e-164
ENSG00000139289.14	12	76025447	76031776	PHLDA1	pleckstrin homology like domain family A member 1 [Source:HGNC Symbol;Acc:HGNC:8933]	protein_coding	8839.81	-1.43649	0.0527053	-27.2552	1.44335e-163	1.21313e-160
ENSG00000128965.13	15	40952962	40956512	CHAC1	ChaC glutathione specific gamma-glutamylcyclotransferase 1 [Source:HGNC Symbol;Acc:HGNC:28680]	protein_coding	799.084	-4.82511	0.183301	-26.3234	1.03628e-152	8.29515e-150
ENSG00000160862.13	7	99966720	99976042	AZGP1	alpha-2-glycoprotein 1, zinc-binding [Source:HGNC Symbol;Acc:HGNC:910]	protein_coding	1822.66	1.86159	0.0730544	25.4823	3.09538e-143	2.36516e-140
ENSG00000135069.14	9	78297125	78330093	PSAT1	phosphoserine aminotransferase 1 [Source:HGNC Symbol;Acc:HGNC:19129]	protein_coding	5727.7	-1.2969	0.0509308	-25.4639	4.95164e-143	3.619e-140
ENSG00000160014.17	19	46601074	46610782	CALM3	calmodulin 3 [Source:HGNC Symbol;Acc:HGNC:1449]	protein_coding	7688.87	-1.3701	0.0539865	-25.3785	4.35228e-142	3.04841e-139
ENSG00000110619.18	11	3000922	3057613	CARS1	cysteinyl-tRNA synthetase 1 [Source:HGNC Symbol;Acc:HGNC:1493]	protein_coding	2130.82	-1.61142	0.0651728	-24.7253	5.71363e-135	3.84184e-132
[truncated: 18,720 more rows]
