# Supplementary material for: The CTLH ubiquitin ligase substrates ZMYND19 and MKLN1 negatively regulate mTORC1 at the lysosomal membrane
Source: Nat Commun. 2025 Nov 28;16:10731. doi: 10.1038/s41467-025-65760-6 (PMC12663577; doi:10.1038/s41467-025-65760-6)
Supplement: Supplementary file 5 — Supplementary Data 2 [file 41467_2025_65760_MOESM5_ESM.xlsx]

## Sheet: alpelisib depleted side
p-value=0 means <8.53060354022439e-06, FDR=0 means <0.0031669865643082413
Gene Symbol	Number of perturbations	Ranks of perturbations	Perturbations	Most enriched perturbation	STARS Score	Average Score	p-value	FDR	q-value
MAEA	4	5;8;56;2042	GCGTTGCGGCTACTACAACA;CCAGGAGTACCCGACCCTCA;ATAAGAGACTGGACGCTGTG;CGCACGCCCTACCTTGTACG	3	8.8206	6.4795	0	0	0
GPX4	4	14;19;199;3440	GAGCTGAGTGTAGTTTACTT;CTTGGCGGAAAACTCGTGCA;AGAGATCAAAGAGTTCGCCG;TTAACCTGGACAAGTACCGG	3	7.16941	5.54064	0	0	0
USP7	4	39;44;1043;1310	AGATGTATGATCCCAAAACG;GGCAGTAGAACAGCTCGATG;TTGATGACGACGTGGTGTCA;GGCAACCTTTCAGTTCACTG	4	7.0868	5.12814	0	0	0
FKBP1A	4	33;224;705;1372	ACCGGTGTAGTGCACCACGC;GGCAAGCAGGAGGTGATCCG;GAAACCATCTCCCCAGGAGA;GGGCGCACCTTCCCCAAGCG	4	7.00647	4.90037	0	0	0
ITGB5	4	232;763;947;1650	CTTTCTCCTACACGGCACCG;TGCATCAAAGCCCCCCTCAG;CCAGGTGGAGGACTATCCTG;ATGTGCCTGGTGCTCCAAAG	4	6.68595	4.24894	8.5306e-06	0.00253359	0.00211132
KBTBD2	4	109;119;315;19666	TAGGTGGAGAACTTAATCGG;ATAATAACTTATGCATACAC;CCTTATGCAAATCAGCTGGT;TACTGAGAATATCTATCAGT	3	6.57169	4.55768	8.5306e-06	0.00211132	0.00211132
YPEL5	4	18;61;417;2904	TCACATCTCGAACCATGTGG;AGTACAGTGAAGTTCAAGAT;GTTTGCACAAGAAAACAGAC;AGTGGCGCCTGTGAAACGAG	3	6.20679	5.09311	2.55918e-05	0.00542912	0.00422265
PSMD2	4	22;153;519;19520	GATGCTCGTGGAACGACTAG;GGAAATCGTCCCCTATAACA;CCTGTGGAATGATAGCAGTA;AGCCCACTAGCCGATACTTG	3	5.92227	4.49975	5.11836e-05	0.00760077	0.00703775
RBM15	4	10;548;2009;2722	GTGAAGGCCAAACGCTCCCG;GCTGCCTGGACCCATATGCG;CCCCACCGGTATCATACTCG;CTGCGATCTAGGCTATCCAG	4	5.81633	4.19978	6.82448e-05	0.00921305	0.00703775
ELP3	4	159;318;653;4733	TCCGAGCCACCAATTCAACC;TACTTCCAACAATATTTACG;AAAACAACTTGGTCATAGTG;TATTCCACCCAGTCTTACAC	3	5.62379	4.14146	9.38366e-05	0.00819691	0.00703775
WDR26	4	24;83;674;12652	GACATCCTGACTCTTGCATG;GAGAGTCTGTAAACGCCGTG;CCTCTTACCACAATAGCATG;CAGCCTGAATGTCAATAACG	3	5.58267	4.55078	9.38366e-05	0.00774152	0.00703775
PFDN5	4	605;610;1283;3134	AAGGATACAGAACTCGTCAG;GTCCATTGCTCAGCTCAAAG;TCTGATCTTGTAGACAGCTG;GTGCTGAACAAGAGCAACGA	4	5.57149	3.81757	9.38366e-05	0.00733407	0.00703775
PPP1CB	4	25;100;740;65818	GAGGCTTATGTATCAAGTCT;TCTGCCTATAGCAGCCATTG;GATCCAGATAAGGATGTGCA;ATTTATCGTTTGTCAGTACG	3	5.46133	4.45054	0.000187673	0.00961017	0.00910509
STT3A	4	1060;2073;2661;3366	TACCTGGAAACATGAAGACG;ACAGACATTCCGAATGTCGA;TCATAGGTCTCGTCATGGGG;GCTGCGCAGGTAATCCACAA	4	5.44743	3.23051	0.000187673	0.00928983	0.00910509
HSPA13	4	11;69;12322;21012	TCGAGAGCCAACATATTCTG;ACTGACAATGATGTATATGT;TCTTTACTGAATAAACAAGG;ATACCAATCACTTTAGGAGT	2	5.32287	4.28429	0.000221796	0.00998081	0.00968725
SHOC2	4	46;268;838;7774	TCATACCTATAGTATCTGGG;TAGTTATACGATTAAAGCGA;TAACATTTCTACTTTACCAG;GAGCTACATCCAGCGTAATG	3	5.29985	4.02377	0.000221796	0.00968725	0.00968725
KRAS	4	20;696;862;62636	AGATATTCACCATTATAGGT;AAGAGGAGTACAGTGCAATG;GATGTACCTATGGTCCTAGT;CTGAATTAGCTGTATCGTCA	3	5.26319	3.85727	0.000247388	0.0104963	0.0104963
FOXA2	4	74;1906;2240;3871	TCCGTGAGCAACATGAACGC;CTCACAGGCTCAACTCGGGG;CGAACATGTTGCCCGAGTCA;ATGAACATGTCGTCGTACGT	4	5.20459	3.52789	0.00028151	0.0116123	0.0116123
INCENP	4	571;1326;1363;3922	GGGCATCCCGACATCAGATG;ACCTTGGGGTCCATGCGCAG;AGAACAATGGAAATAACTCG;GCACGGACTCTCAATCGGTG	4	5.18185	3.54014	0.000298571	0.0119832	0.0116678
NDE1	4	1;151;1633;3958	TGGCGATGACCTACAAACAG;GTCTTCGAGAGACATGATCG;TGCAGCACTCTGAAGGCTAC;AGCTGCAACAAATTGAAACC	4	5.16598	4.6329	0.000298571	0.0116678	0.0116678
FURIN	4	113;1657;2832;4480	AAAGCCCGTAGCCATATGAG;GCCACGGCGATTATAGGACA;TATTACCACTTCTGGCATCG;CAACGTGCCGTGGTACAGCG	4	4.95077	3.3728	0.000477714	0.0161228	0.015571
KTI12	4	160;422;1115;18456	GCGCCTGAGTCGCCACGACG;TCTGCCTGGTCTACTGCGTA;CGTCCACCACGTACACCGCG;CCGCAGTATGCAGTTCCCTG	3	4.92933	3.58957	0.000503306	0.015571	0.015571
INTS14	4	1912;3078;3166;4740	TTACCTATAGCACTTAACAA;AATATCGTTCAGCAAGAATG;AGCGATTGTTCAATTAGGGT;ATCCCTAAAGTCATTAACAC	4	4.85277	2.88267	0.000631265	0.0187486	0.0186293
SDE2	4	105;351;1268;54105	ACTAAATCTCAAACAGACAG;CCGGACGGTGCACCGACCCG;TTGGAACCCAGACTTTGCGG;AGAGTAGTGAATACAGACCA	3	4.76266	3.64776	0.000767754	0.0207294	0.0203592
CLTC	4	658;1402;1472;17293	TAATAAGTTCCAGATCACAT;AAGTTGGCACACCACCTACA;GTACTCCAGACACTATCCGT;GGTCAGCCTTAATTGCAGTG	3	4.56946	2.92381	0.00117722	0.0306698	0.0306698
CPD	4	1059;1287;1981;5765	AATCTCAGCAACACTAATGG;AGTAATCCCTGACACGACAG;CTGGGGTCGCTAATCCCTGA;CGCGGCCGCGACTATTGTCG	4	4.51269	3.19332	0.00135637	0.0347276	0.0347276
EDC4	4	148;2012;3642;5973	TCAGCGTCAGCACTTCGGAG;TGTGGTAAAAGGTCATAGCA;GCAGCTCCACGATTCGTCGG;AGAACCGAGAGTTAAAGATG	4	4.45111	3.09685	0.00159522	0.0394818	0.0394818
RPL18A	4	312;4890;5392;6045	GAAGTTCTTCACCCGCAGGG;CTTTCCACAGACCGAGACAT;CTGCGCTATGACTCCCGGAG;CTACGAGAGTACAAGGTAGT	4	4.4303	2.70177	0.00169759	0.0413266	0.0413266
MED14	4	162;196;13895;26919	CAGAGCATCTCTAGCTAACG;CTAACTCTGCTACCCAAGTG;ATCACACATAGCGACGAAGT;TAATGTTAATCCGAGAACGG	2	4.41748	3.2488	0.00174024	0.0416816	0.0416816
TBCE	4	531;1191;1733;47530	CCAGTTAATACTGAACCGGA;GAAGACGCTGAACAAATGTG;AGGTGCTGCGGTGTGTCGCG;TCTGATTGTCGTTTACTACC	3	4.35829	2.93017	0.00199616	0.0463172	0.0456814
TP53	4	6;1317;1908;39656	GGTGCCCTATGAGCCGCCTG;GATCCACTCACAGTTTCCAT;CCATTGTTCAATATCGTCCG;GAGCGCTGCTCAGATAGCGA	3	4.23395	3.50611	0.00272979	0.0587499	0.0587499
CAAP1	4	528;2398;3833;6832	TGAAGTACCTTTAACACATC;TTTAGTGGAAGTGTCACCGG;CAACGCGGGTACGATGTCCG;AATGGACTCTGATATGGAAG	4	4.21769	2.84864	0.00284069	0.0602632	0.0589411
KIF23	4	65;343;2010;18501	GAAAACAACTACTATCTATG;GATCGTGTGTGTGAACCCCA;TTTAATGTTGAACACGCTAT;AGAACCATTGGTTACTGACG	3	4.16669	3.52495	0.00318192	0.0638533	0.0638533
VMP1	4	143;475;2105;7448	ATGGCATCGTCAAAGCATTG;AATGTAACTGAGGCTATATG;GATTGCTGTACCGATACCCT;AATTCCTAAGCCTATCCAGT	3	4.10706	3.49013	0.00368522	0.0729674	0.0729674
KRT1	4	291;2117;2131;55355	TGCGGTTGTTGTCCATAGAG;TAAATTATGGGTTCTAGTGG;ACTTCTTGTATGCCACCAGG;GGATGGTGCTTATATGACCA	3	4.09122	2.76386	0.0038473	0.0751743	0.074856
VMA21	4	4795;4944;6821;7416	CAGGGCTACCTGAACTCAGG;CATGGAGCGCCCGGATAAGG;TAATGATCACTGTTCCTATT;GTCCCTATTGGACATCCCAA	4	4.0752	2.25922	0.00400938	0.0763325	0.0763325
PRELID1	4	1273;1530;2169;11113	TCACTCGGTGTACGTCCTGG;AGCGGTACCCGAATCCCTAT;AATAGTCGCTCGGCCCAGCG;GAGGTGTCTCACCATCAGCC	3	4.06841	2.63994	0.00412028	0.0774509	0.0772745
HDAC3	4	1592;1897;3713;7484	TCATCAATGCCATCCCGCAG;ACCTGGAGCACAATGCACGT;TGGGTCAATGCCAGGCGATG;GTCAGCCCCACCAATATGCA	4	4.05935	2.7534	0.00416293	0.0772745	0.0772745
SPIRE2	4	620;1904;2209;20468	GCCGTGAGCGGATAAAGTCC;CAGGAAGAAGAGTCTCCGTG;GGAGGTCCCCGGTATCCCGC;TCTTCAGCTTCACTCCGCGG	3	4.04483	2.67064	0.00431649	0.0791356	0.0791356
METTL14	4	229;306;4806;62696	TGTTGGCAGTAATCATTATG;ACCATCTTACCACTCTTCCA;TAACACGGCACCAATGCTGT;TTGAAGAATATCCTAAACTG	2	4.03179	3.00335	0.00442738	0.0801788	0.0801788
HSD17B6	4	1163;6669;6740;7668	ATGTGAGTGGCTGAACACTG;CCTTTGGTGAGGAGAGCACG;TAAAGACATACTTGTCTTGG;AAAATCAGCATAGTTGAACC	4	4.01716	2.32663	0.00452975	0.0810443	0.0810443
NBAS	4	150;1212;2287;39179	GACAAGTGCCTACCAGTGGA;AATATAAAGCAAGTGCACAG;CCGAGCTAAAGATTGGTGCG;TCTCCAAACGAGATCGTTTG	3	4.00007	2.98664	0.00464918	0.0821908	0.0821908
MTBP	4	325;330;4468;39146	TGGAAACCAATCCTCTGGAA;ATATCCGACATATAGCAGGA;TGACTCAAAGGAATTATGGA;TCTCTTTCTAGGTAGAGCAA	2	3.96647	2.96243	0.00492216	0.0849931	0.0849931
IGF1R	4	218;335;12872;22804	GGTACAATGTGAAAGGCCGA;GGAGAACGACCATATCCGTG;TGTGGGGAATAAGCCCCCAA;TTCCGAAATTTACCGCATGG	2	3.95347	2.9528	0.00507571	0.0866371	0.0866371
UBE2H	4	288;917;2472;14734	GCTGCAGCGTCACCATTGAG;TTAGGATAGGCCAATAACTG;GCTTGTATTCTTCTGGTCGG;ACGCTTCATCAATGTTGGGA	3	3.8998	2.93919	0.00551077	0.0909277	0.0909277
YBX1	4	412;726;2628;49327	GCAAATGTTACAGGTCCTGG;GGCGGGGACAAGAAGGTCAT;GTCTTGCAGGAATGACACCA;AGACGCTATCCACGTCGTAG	3	3.82097	2.92868	0.00626146	0.102179	0.102179
LRRC69	4	853;1972;2780;16655	TTGCTAGCCAGAAACAACAT;AGAGTTATGCAACTTGACCC;GTTTCAGGATCTGAAGCTGA;AGGATCTGTAGATTTGCACC	3	3.7486	2.51712	0.00724248	0.115646	0.115646
RFWD2	4	54;771;2799;8206	GCTAACGTGCTATTATACCA;ATCACTAGCATATGACAATG;GATTCTTATGGAATTCCTCA;TACCAATCTAGACAACTCAG	3	3.73983	3.17654	0.00733632	0.115898	0.115898
ELP6	4	42;441;3248;43495	CTTTAGTTCCCAGCACACGG;TCTGTGATGCCAAGACAGAT;CTTCAGCCACTACAGTATCG;ATTGTTTGAGTTTGTACGGG	2	3.71587	3.30962	0.00766901	0.119879	0.118321
RPL4	4	1044;1599;2890;68269	ATTACCAGGGATGTTTCTGA;CAGACTAGTGCTGAGTCTTG;GAAAAATAGATGTGTCGTGG;TTTGTTAGGTCATCGTATTG	3	3.69868	2.5316	0.00784816	0.118924	0.118924
EIF2B5	4	1920;2477;2901;65305	CGAGTTCAGTGATGATTCTG;CCGCCCTACATCTCTCAATG;TCCCGGCACAACATCTACCG;TGTGGATAGTACCACAAACA	3	3.69379	2.32343	0.00794199	0.11913	0.11913
THOC1	4	4;455;11626;21174	TACTTACTACGTATGTGCAA;CTATCTGAAAACCCCCCCGA;ACGAGGAAGCTCCAACAACG;ATTGTTAAGTACCTTCAGCC	2	3.68889	3.6869	0.0080273	0.119205	0.119205
UBE2Q2L	4	669;1463;2968;23252	TGGAAAGGCGCATTGTACCC;AGTGCTGGGTCAAGGCCAGG;TTGAGCGATCCCTCTATCCC;GAAAACGGACTCGTTGATGG	3	3.66443	2.6077	0.00832587	0.121215	0.121215
TAF6	4	399;477;8777;50979	GACAACTCGTGGATGCTCCG;GGCGTAGTCAATGTCACTGG;GAGATAAAGGTACTGAACCG;GAGCCATAACGAGTCGTCCA	2	3.64812	2.67039	0.00856473	0.123482	0.123246
RFX5	4	157;480;29121;37189	GAAGCGGGCGACCTCAACGA;GGATCTGGAAGCCCGAACTG;TGTTTATGATGCCTATCGGT;GTACTTACGAAATGGTACCT	2	3.64271	2.86818	0.00869269	0.124122	0.123246
DAD1	4	239;482;3116;63620	TTATAGAACCATTACCCGCT;TGAAGGGGAAGGTCCCCACG;CGGGCTTCATCTCTTGTGTG;GCTGTATATACTGCTGACCG	2	3.63912	3.05119	0.00876093	0.123905	0.123246
WASHC5	4	276;484;26432;72220	GATGATATTTACAACCAGGT;GATCACAATGCAGATCGTTG;AGTGAAACCCCTAACCAGAG;TCAGCTAGGCCCACGATACG	2	3.63555	2.7431	0.00882917	0.123692	0.123246
PCBP2	4	516;1360;3048;17576	AGTTGGCAGTATCATCGGAA;GTGTGTCAAACAGATCTGCG;CAAGATCAAGGAAATACGAG;CACGTATCAACATCTCAGAA	3	3.63025	2.65377	0.00888036	0.123246	0.123246
MMP27	4	1172;2507;3111;20983	TGAGGATGAAAACTGGACCA;AAGGGACCATCAAAATAGCG;TATCATAATAGATCCTCCAT;TAAGGAACCTGCTAAGCCAA	3	3.60396	2.35729	0.00938366	0.129025	0.129025
PPFIA1	4	522;1231;3156;20399	AACCCAGGGGAAGTTACACG;GTTGACCTGCTATCGCCCAG;TGTTTCAGCCGACCCCACTT;GCTGTGAGGGATCCTTCGTG	3	3.58551	2.66559	0.0096737	0.131793	0.131793
NCL	4	495;517;23672;75969	TTTCTCTCCAGTATAGTACA;AAGAGATTGAAAGCCGTAGT;ATGTCAGAATTGGTATGACT;GGAGATCAGATTAGTCAGCA	2	3.57863	2.58964	0.00983579	0.132783	0.132783
TAF2	4	247;537;6693;67489	ACTGTGTAAAAGATTTGTGC;TCCTGGAACTCAGAAATACG;CAGAGTATGAATCAACACAA;GTACCGCCATTGGATTAAAG	2	3.54589	2.6905	0.0104841	0.14026	0.139893
NAPA	4	104;540;9801;25489	TGAGATCTATGAGACAGAGT;AAAATGGCCAAAAACTGGAG;TTGACATCTACGAACAGGTG;CCAGGGCCGATTCACGATTG	2	3.54108	2.90635	0.0105524	0.139913	0.139893
ASPM	4	1331;2996;3291;46862	ATCTAAGAGTTATAAAAACG;GTGGCTTCGAATTGGTCTAG;GTGGCAAGCAAGTTGCACCA;GTATATTGAACTCCGTCATG	3	3.53173	2.26601	0.0107742	0.14159	0.139893
TMEM30A	4	2408;3125;3295;12807	CATTTATTACAGGGACTGGA;GAGATTTCACGTAACGACGA;TTGTACCATTAACTTCACAC;GTAGCACCGTGCCAGCCGTA	3	3.53017	2.17415	0.0107912	0.14057	0.139893
SREK1	4	205;562;11791;29281	CAGACCAAAATTCTGTACCA;AACCGTGTTAGTTAGATGCT;GCCACCACTTATGGGAAACG;TAAAAAACGCTCTAAATCAA	2	3.50664	2.74263	0.0112433	0.141495	0.139981
DPF1	4	45;1254;3360;68984	GAAACGGTATAAGAACCGGC;GTACGTGTAAATCTGTCCCG;CCTCGACTCGCAGACCGGCG;GTTTCCGCATGACCTCGAGG	3	3.5051	2.98564	0.0112775	0.140731	0.139981
PSMC2	4	2813;2978;3368;28759	AAGGACGACAAGCCCATCCG;TAGGTGCCACCTGATCACTA;ACTGTTGGGTCAATCTTAGG;TGTACAGAAATACGTCGGTG	3	3.50205	2.158	0.0113116	0.139981	0.139981
RPL27A	4	1800;2591;3401;39013	TTTGGTCAGTGAACAGACAC;GCAGACCACCAGCATTACCG;TTACCTCTTCCTAGCCACCC;AGGAAGACCCGGAAACTTAG	3	3.48954	2.25141	0.0116102	0.142488	0.141258
FBXL18	4	365;600;13498;30700	ACTTTCTTGCCAAAGCCGCG;TGAACGTCCGGCGTACCTGT;ACGCTGTTCACTCCCTCCTA;GGCCGCCTGACAGGGTACAG	2	3.45024	2.59051	0.0123608	0.144534	0.144534
ADAM33	4	372;3163;3584;24777	CACAGGGTGAGCCGTCCAGT;CCCCCCACCCGCGTACCCGG;GTGGGTTTCTATGTATCCTG;CTCCATCCGAAAGATCTCGT	3	3.42233	2.39359	0.0130689	0.150444	0.150444
FAM129B	4	581;632;10731;19418	GAGGGTCTCGAACGTATACA;ACGAGCGCATCGTCTTCTCG;GACGCGCATAAGGATGCCAG;CTGAACGTCATCAACGAGGG	2	3.40547	2.46901	0.0135637	0.154939	0.154626
ASMTL	4	189;3170;3640;20775	CTGGGAATACGTCCACAGCG;CATTGGAGCGGACACGATCG;TACTCCGTATGGGTACGCCA;GATGGCGAATACTCTCTGCA	3	3.40246	2.48336	0.0136404	0.154626	0.154626
SMC2	4	204;645;5061;16419	TACCAAAGTACGCTCAGCTG;ATTGAATATGAAACCTCCAG;TCGCCAACTAAAACAGCAGT;ACTAGAACTGTAACTCTCGG	2	3.38794	2.78338	0.0140328	0.157869	0.157869
ANKRD17	4	639;663;35881;68617	GCCACAACCACTACTACCAT;CAGGAGCCGATATAGAACTA;AGTGCTTGAACTGGTACACG;TCAGACCCTCAATGACACGC	2	3.36423	2.42822	0.0147153	0.164302	0.164302
SECISBP2	4	2576;3070;3759;39640	GGAGTCCAAGGGATTGTGCG;GCTTCACTGTTTGAAAACCT;CAGTTCAGGAAAGTCCAGTG;GTGGTTTACTTAGGATGCCG	3	3.36125	2.11398	0.0148433	0.164494	0.164494
LAMA1	4	2439;3762;3794;29053	CCTCTCTGGCTATTACCGCG;GGATGTACTCAATATCGCTG;TCTCGACATTCGTTGCACTG;ATGTGAGCATAATACTTGCG	3	3.34938	2.06099	0.0153124	0.167198	0.167198
NOP58	4	13;679;8032;67566	ATAAATGAGACCATACTTAG;GTTGTTAATGAACTTATGAG;GCAAACATTCCATAGGCGAT;GCACGGCTTATTGCTCATGC	2	3.3437	3.25844	0.0155769	0.168844	0.168355
UTP11	4	67;680;42669;72955	GACTCTGTCGACTAGCTCCG;GACTCGGGTTAAACTCCAGG;ACTAAAGCTGATGAGAACTC;GGAACACAGAGAGCGAAGCC	2	3.34243	2.9022	0.0156451	0.168355	0.168355
KCMF1	4	664;687;4030;12314	AATGCAGTGCATATTAACAA;GTTGTAACTGAGAAGCGGAA;AGGCGATCCTAATCATGTCA;GTACGTAGAATGTTTCACCC	2	3.33362	2.69391	0.0159949	0.170881	0.170881
RPL8	4	1118;2374;3868;10995	CAGCACACGATTGTACCCTC;GCGCCGTGGATTTCGCTGAG;CAGGACATCATCCACGACCC;GCCCGTGTGAATGCCCTCGG	3	3.32465	2.28598	0.0162679	0.172556	0.172556
DDB1	4	23;699;5612;22889	TCGTGTCTTGGACTTCAATG;CTACCAACCTGCGATCACCA;GGATAGCCATCTGAATTGAG;CATTGTCGATATGTGCGTGG	2	3.31871	3.03148	0.0165067	0.173847	0.173847
PHAX	4	2183;2853;3971;76525	TAGGTGGCGACAGTGCTATG;AAGAAGATTAACAACATATG;CTAGATGAATATATGCATGG;AGGTCGATACGAGATCACAG	3	3.29101	2.13264	0.0174366	0.182347	0.182347
CCDC141	4	498;750;10875;72828	TCTGTGGAGATGGTCTACAC;AGTTCTGCAGATATGTCAGT;AGTGGAGGGTTACCTACGGA;CAAACTCATGAGTATTCTGG	2	3.25812	2.4281	0.0188015	0.195246	0.195246
GBP2	4	3675;3965;4092;49876	GATAGAGAACTCAGCCGCAG;TCCCATGCTATTGTACACGA;TCACCTAGAGCAGCTAAAGG;AACTTTCGGATGCACAACCG	3	3.25262	1.96219	0.0190488	0.196441	0.196441
RAC1	4	558;2022;4107;17568	CTGGGCTTATGGGATACAGC;TCACATCTAGTGGTATCCTG;CTGTTTGCGGATAGGATAGG;ATTTAAGATACTTACACAGT	3	3.24794	2.40295	0.0192536	0.197183	0.197183
IRS1	4	356;764;13256;19124	ACATGAACATGTCACCAGTG;TCTTGCTGGTCAGGCAAAGG;GCCCCCCCCGACGCTCCAAG;CCGAAGCACTAGATCGCCGT	2	3.24222	2.49184	0.0194668	0.198002	0.197551
SIN3A	4	474;3941;4138;22514	CAGCCATCATCACCCAACAG;CTTGCAGAACAATCAACCTG;ATCCCATTATCAGATCGGGG;GTAGAGTCCTCAGACCACGA	3	3.23833	2.23714	0.0196289	0.198292	0.197551
CPSF3	4	409;769;74875;76699	ATGTTCATGATTGAGATCGC;CTCCTCTGTTTACAATATCG;ATTCATAGACTAACCACATG;TAGCGGGATACTGTGTAGAA	2	3.23661	2.45935	0.0196886	0.197551	0.197551
ELP2	4	15;3874;4198;36490	AATTTCATGCCAAGTCACCT;GTTATTGTACAGGTTCGAGT;TGATAATCAAGTGATTCACT;CCAGTACCAATATTAGCATG	3	3.21993	2.73302	0.0204734	0.204047	0.204047
C4orf33	4	386;3985;4215;39833	AAAGCACTAAATGCTGTCCG;GTATTTATCAGGCTGAATCC;TTGGTGGAAAATAACTCCAA;GAAAACCTTTCAATGAACTG	3	3.21477	2.25547	0.0206782	0.204714	0.204714
ZCRB1	4	3787;3912;4271;15802	GACAAACAATGACTTGTACC;GAGCAGCTGAGTTCATCCGA;TCATGAAAGATAAAGATACC;CTCTGCACAAAACTGTACCA	3	3.1979	1.94395	0.0213521	0.208604	0.208604
UCHL3	4	2471;3576;4324;25072	GGATCCTGAACTCCTTAGCA;AATCAGTCCAATTGTTCCAC;GCCGCTGGAGGCCAATCCCG;GGTCTCATGAGTAACTCGGA	3	3.18215	2.0175	0.0219748	0.213285	0.211371
BEND3	4	91;824;35248;36616	AGTAGACCTCCACATAGTTG;TGAACAGTACAGCTGCTACG;AGTCGTAGCAGTCATCACGC;GAAGAAGAATCCTCCCTCGG	2	3.17723	2.75331	0.0222052	0.214121	0.211371
MESD	4	1406;2702;4356;17597	GCGTCTTCTGGAGCAATGGG;ATCAGGAAGCCCTACTGAGA;ATGCCAACTATGACGTCCAG;ACCACCGCCTGGGTCCTGCG	3	3.17273	2.1676	0.0224611	0.21245	0.211371
APMAP	4	316;830;13744;68918	TTATCACCAACTTACTGCAA;TGGAGGGCACAGATGACGGG;GAGTCCATAGCACATATTGG;GACTGTAAGATCATTCACAA	2	3.17099	2.48177	0.0224952	0.211426	0.211371
APH1A	4	249;3899;4370;37434	GACACCACTGATGATACCGA;GCGTTATCATCCTGGTCGCA;GCTCACCATAGGCCATCTGG;AGTGATCAAGAAAAGCGCGA	3	3.16863	2.30877	0.0226317	0.211371	0.211371
KHDRBS1	4	122;1522;4471;45006	AGAGCATAAGCCTCACATGG;TGGCACCCCACGTCCACGAG;ACGGCGTCTGACGCACCGAG;ACCTGTCAAGCAGTATCCCA	3	3.13947	2.66476	0.024116	0.222437	0.222437
OR10Z1	4	3478;4384;4484;9908	AAAGAGGTATCCAGTCAGGA;CAGATGGCTATCCAGCCTGA;CCAAGAGGACCAAAAGACTG;GCAGTTAGTACAGGCCCATG	3	3.13576	1.90263	0.0243122	0.222862	0.222862
GATAD2B	4	87;873;50388;57252	AACTCGCTATTGGCTGCACT;TACCGGTTGATAATTGATGG;AGACATCAACATGTGTGGAA;TGGATATGAGTGCTAGACGG	2	3.12761	2.73823	0.0247558	0.225536	0.225536
POLR2D	4	38;1512;4540;59601	TCCGCGGGCTGGCGACGTAG;TAGCACTCACCTACGAACAC;GCAGCAGAATGAGAGTGCAG;TCACAGCTCATCTTTCCTAA	3	3.11992	2.8285	0.025225	0.228409	0.228409
CANT1	4	511;894;15500;30431	AAGGACGAGCGTCTGTACGT;CAATGGGAAACTCTACTCCG;GGTGAACGAGAACCCGGAGT;GTCAGGATCACCTTCCAGCG	2	3.1072	2.34716	0.0260354	0.232907	0.231869
U2AF1L5	4	95;2403;4666;50191	AAACAAACCTGGCTAAACGT;CTCACCCCATCTCATACTGA;GGTGGGGAACGTGTACGTCA;TGATTGACTTGAATAACCGT	3	3.08501	2.55382	0.0273662	0.239052	0.239052
U2AF1	4	95;2403;4666;50191	AAACAAACCTGGCTAAACGT;CTCACCCCATCTCATACTGA;GGTGGGGAACGTGTACGTCA;TGATTGACTTGAATAACCGT	3	3.08501	2.55382	0.0273662	0.239052	0.239052
CNTNAP3B	4	1629;4427;4758;53971	GTGCCGCACCACCGTCCACG;GTTCTCCATAAACACCCCAG;TCACAATCTGAGTGACTGGG;CAAACTGAGTCTCTTCCAGG	3	3.06012	1.97384	0.0290552	0.249405	0.249405
ARID3B	4	1330;3953;4827;63398	GCTGTGGCGGAAAGGAGAGT;GTGGCCCAAGTGTTTGAACG;AATTGATGGCAACCGCAGGG;TTCGTCTTTATGCAGAAGAG	3	3.04177	2.02628	0.0300789	0.256708	0.255302
NIPSNAP3B	4	802;966;30387;41086	ACGGGCCCTAGACAATACGA;CTGAGGCGCGAGCGTCCGTG;GAAAGCCTTAGCCAACTGTA;TCGCATTGATAAACAAGAGA	2	3.04074	2.21852	0.0301472	0.25582	0.255302
PSMB6	4	120;989;35354;61086	CCTACCAGCTCGGTTTCCAC;AGTCACTCGATTGGCGATGT;GGAGATGTGTTACCGATACC;AAAGCCGAGAAGTTTCCACT	2	3.02056	2.61516	0.0315462	0.26318	0.261918
PHOSPHO1	4	684;992;5636;9273	CTGCGAGCCACCTACCGCGA;CGATGCCAACACCTTTGGCG;GCATCCTCAGCAACCCGTCG;CAGCGCGTCTTCAAGTACCT	2	3.01797	2.44205	0.0317083	0.263055	0.261918
ATP6V1B2	4	283;996;7278;8966	TGGGGATATTCTCCGAACAC;TCAATGTCGAATCTACCCAG;CTCTGATACTCACTGAGGCG;TGCTGGGCTACCACACAATG	2	3.01452	2.4587	0.0319045	0.263212	0.261918
CCDC6	4	2934;4291;4938;54541	GAGATATCTCTAGGCGATGG;TTCTGGAGAGCTCATTAGTG;TCCTGCTCGTCGACCTCGGG;GATTGACCTTGAAAATACAT	3	3.01281	1.88892	0.0319983	0.262527	0.261918
NCSTN	4	539;1002;16170;66716	ATGGTCTACGATATGGAGAA;CCAGCAGAACCATGTAAGGG;CAGTGCCCAAATGATGGGTT;TAAAGCCTATAAATACAACT	2	3.00937	2.28689	0.0321604	0.262407	0.261918
MAFK	4	364;1006;27607;53520	CCTGCGGGGTCTCACCAAGG;CTCATCATCGCTGAGCACCG;TCTGCGTCACCCGCTTGATG;CGGCGCACACTCAAGAACCG	2	3.00595	2.36895	0.0323651	0.262635	0.261918
UNC119	4	2790;3258;4970;23433	CGGCGACGGAGTCCGCTCCG;GGGGCTTCTTGATTTCAAAG;AACGGTTGCCCATCAACCGG;CCAGATTCGGATTCCGCAGG	3	3.00459	1.96831	0.0325016	0.262309	0.261918
PTK2	4	336;4362;4975;23952	ACTTAAAGCTCAGCTCAGGT;ATGTGGGAGATACTGATGCA;TCTGATGATAAATGACTGCG;AGAGCAAAAGATTTGTACAC	3	3.00331	2.18011	0.0326296	0.261918	0.261918
CYFIP1	4	197;3274;4997;8298	GCAGATGATCCAGATCCGCG;AGGGCATCGACATCTCAATG;AATCTACGAGAAAACCGTGG;CACCGACAAGTACTCCAACA	3	2.99769	2.33354	0.0330817	0.26412	0.26412
RPLP0	4	390;1022;32319;67622	TGAAGTGCTTGATATCACAG;TTATCCGAAATGTTTCATTG;AGACTGCTGCCTCATATCCG;CACCACAGCCTTCCCGCGAA	2	2.99243	2.34743	0.0334997	0.266027	0.266027
CNOT4	4	144;1028;28645;58560	CATGTATCTTCATGAATTGG;GATTCTCTCAGTATAGGGAA;GTTCATCCAATCACAGTGCA;ATAAACCTACAACAAAGACG	2	2.98741	2.55919	0.0339689	0.268318	0.268318
AMZ1	4	734;1032;25144;63808	GACAGGCTCCAGCTCCACAC;GGAGCCAGTCGAAGCCCGTG;GTCTGACCTGTACCCCCATG;GACCTGAGCGAGGAGCCGGT	2	2.98408	2.20885	0.0342248	0.268909	0.268909
UBL7	4	809;2989;5071;21929	CTGGGAGAATACTCGCTAGG;GTCTCTGGATCAGATCATTG;AGAACATGGACAGTGGACCC;GGAGTCAGTCCCAGGCATTG	3	2.97898	2.15152	0.0346172	0.270561	0.270561
UBE4B	4	3141;3298;5106;30874	TCCCAGAGCATGGATATCGA;GACGCGTGTGAATGCAACGA;GCATTACTTAGAGCTCGGAA;ACACTCACTCGGGATATGCG	3	2.97023	1.93837	0.0352058	0.27372	0.27372
COG4	4	93;1074;49081;73531	TCTGAATGGCCTGATAGAGG;AGCGTAAGTATAGCTCACTG;TGGCTTATATGTTACCATGG;GCTGTATACGAACGGCTCTG	2	2.94991	2.63495	0.0366731	0.283643	0.279729
RPS24	4	681;1075;27776;30320	TGACCAACCGACTACTTCAG;TAGGCACTGTCGCCTTCCCG;TGGTCATGAACTTTCTAGTG;TACAAAGATGACATCCGGTG	2	2.94912	2.20719	0.0367413	0.282699	0.279729
AFDN	4	1456;3564;5193;50621	AGGTGGTTATGAAACGACGG;TGGTGACCGACCCAGATTCG;TACAACTATCACACTTACGA;GACAGCATTACCGACAAGCA	3	2.94874	2.01135	0.0367584	0.281372	0.279729
OSTC	4	341;1077;12760;71333	ATCCAGCTTCCTATTTACAA;TCAGTCATAGAACCGACACT;TCTTACTTCCTCATCACCGG;GACGGCATGTGCAACCAGGG	2	2.94752	2.35372	0.0368693	0.280774	0.279729
TAX1BP3	4	348;4504;5200;54403	GATTGGAGACAAGATCATGC;GAAATTCACAAGCTGCGTCA;CCCGTGTGACATAAATACCC;GTCACACGGGTGTCTGAAGG	3	2.94703	2.14762	0.0369205	0.279729	0.279729
ZC3H13	4	808;1116;5241;13847	TGTCCGGAGAATGTTCACGC;GCCCCAGAAACGAAATACAG;TACCAGAAGATATCGCTCTG;GTAGTCATGGGCATCACGAG	3	2.93704	2.41576	0.0378162	0.285061	0.285061
FBXO6	4	1710;4659;5252;15109	GGTTCCTATGCAGGCTCCGT;CACATTCCGGCCGGACATCG;GTCAGGAAAATCTGTCCCGT;CAACACGAAGTAGTCAGCCG	3	2.93438	1.91149	0.0380294	0.285221	0.285221
KRT78	4	2508;4014;5288;20877	CACAAAGTCGTTCTCAAGTG;TCAGATGCTTCAAGAAGTAG;AGGAAGCAAACTGGTTGTTG;CCCGGTACGAGGAGATCGCC	3	2.9257	1.89835	0.0388057	0.28958	0.28958
MYBPHL	4	1003;3835;5317;51605	GGACACCGCCCCAAGATACG;CATGGGTCACCTTCTATAGG;TCCACCAGCTTAATACTCTG;GTCTTTGCTGAAAACCAGTG	3	2.91874	2.03257	0.0394711	0.293073	0.293073
UQCRFS1	4	420;1121;27282;64748	GTTCTATGACGCACAAACAG;ACTCATGCTGGAAACGAACT;CAGGCACCTTGATGTCTGTG;GTCTTCAAGAGAAAGCAGCG	2	2.91324	2.292	0.0400427	0.295838	0.295838
TFAP4	4	3550;4510;5402;23474	CGCATGCAGAGCATCAACGC;ACAGCTCAAGCGCTTCATCC;CACTAACCCCCGAGACTCAG;AGGCTCCCCGGACATCTGGG	3	2.89859	1.81332	0.0415355	0.303843	0.302602
PFDN1	4	544;1284;5404;44846	CGTGGATCTAGAGCTGAAGA;ACTAACATGTATGAAGGTGT;AGTTATTGACACTCAACAGA;CTGACTGTGAATTGCTTCCT	3	2.89812	2.4186	0.0415696	0.302602	0.302602
TMEM9B	4	293;1146;17079;42356	CGGAAAGCGCCAGGCACGAC;GCATGGGCTCCACAACATGA;AAGAGGCGCCTCTTCAGTAT;GCAGCTGTCAGACGCCGCCA	2	2.89437	2.35968	0.0418853	0.303413	0.302616
C3orf38	4	794;2924;5426;67428	GTTTCCTTCAATTTCAGTTG;TTAAGTACTTGGCAACACAG;TTACTAGTGACAGCAAACGA;GGACATCCACCTATTTCAAC	3	2.89296	2.13158	0.0419791	0.302616	0.302616
FCHO2	4	934;1166;8829;13255	TCAAGAGATGGTCCAAATAG;AACCATTCAGAGCATAACTC;TTGCTGAGTCAAAAGGCACT;GCTGCCAATACTCCAACAGT	2	2.87957	2.10597	0.0432075	0.309967	0.306732
AIPL1	4	3632;4025;5484;44495	CGTGTGGTAGGCGAACATGT;TGCCCCGAGTGATTACCAGA;TTTATCCCCACAGCACACGG;GGACAGTCATTGACGACAGT	3	2.87946	1.83514	0.0432416	0.30872	0.306732
GALT	4	691;5453;5489;57495	GGCCATCCGAGCCAACGGAG;TGTCAGCTCACCGCATGAAG;CCTCACAAACCTGCACCCAA;GCAGCGTTACATCCGACCAG	3	2.8783	1.97578	0.0433355	0.30791	0.306732
GINS3	4	338;1170;38515;51782	CAAGCGACGGATCCTTTCTG;CCAAGCTTGAACTACCCTTG;GTTCAGTGCAGATCCCAATG;AAAACGTCCGATAAAAGTCT	2	2.87664	2.32017	0.043489	0.307529	0.306732
RNF111	4	2800;4232;5500;9693	AGATGGCTATGGATCAAGCA;TATGAGGATGTCCTAATGCA;AACGAACTGCCATGTAAACA;TAACAGTAGAAATCCTACTG	3	2.87576	1.853	0.0435829	0.306732	0.306732
STARD10	4	358;1186;13635;42325	GCTACCTCATCCAGAGCACA;CGTCAGCGTTGACTGTCAAG;GCTCGGACCAAGTCTTTCCG;TGCGGTACTCAATGTCGTGT	2	2.86503	2.30205	0.0446406	0.312695	0.312695
TMEM269	4	510;1205;51934;67796	TCAGAAGTCCATCCACGCCT;GACGGCAAAGTCATTCAGCT;GGGTAGACCCTTGTATGTGG;GGAAATGCCACTATGCCTCC	2	2.85144	2.21969	0.04598	0.319066	0.319066
MXRA7	4	195;1221;42760;49682	GCTACTGGTGCGGCGTGGGG;AGGAGCCTGGAGAGCCCGCG;AGAAGGGGCCATCATCGGAA;GGCGAGCAGAAGGGCCAGCG	2	2.84016	2.42016	0.0472254	0.326185	0.326185
G6PC	4	2703;3822;5670;62269	ACAGGGAACTGCTTTATCAG;GTTCTTACCACTTAAAGACG;ACTCCAGCAACAACTTGATG;AGCAGGTGTATACTACGTGA	3	2.83713	1.87255	0.0476349	0.32749	0.32749
EEFSEC	4	1114;1245;7828;20457	AGGTGCACCGATTATACCCG;GGGGATGCAGACCCAGTCAG;CAGCAGCTTAGGGTCAAACT;AAAAGATACCGTATTTCCGG	2	2.82353	2.04122	0.0491107	0.334538	0.334538
WDR3	4	2923;3043;5751;55010	GCTGGTTCCATAATGCGGGA;GTACCGTCTAAAGGGGCACA;AGCTAAGTGTAGCCCATCTG;ATGACTACCTGTCTATCACC	3	2.81914	1.91945	0.0495372	0.335903	0.334616
RBM20	4	395;1257;14917;74839	CGGGCAGTGTGACCTATGAA;GGTGATGCATCCTTTCACTG;GTTTGCGATCATGTGCCCAG;CTGCCGAACCAAGTATACAC	2	2.81533	2.25616	0.049887	0.336737	0.334616
SOS1	4	1233;1259;11080;11752	AGTGGCATATAAGCAGACCT;CTTACGTACCATATGTACGC;ATTAAATGTATGTCGGCACT;AGTACCGGAGTACACTGGAA	2	2.81398	2.01542	0.0499467	0.335615	0.334616
HSP90B1	4	34;1260;6627;49546	TTCTCTGGTCATTCCTACAC;CTTATCTGCTACAAGGAAGG;AGACCACGTGGAGCAGATGT;TCTCGCGGGAAACATTCAAG	2	2.8133	2.73635	0.0500235	0.334616	0.334616
CHCHD4	4	434;1269;22329;68546	TGACTTAAACTGTTCTCCAC;CTAGGATTGATACTGCCAAA;TGGAACTGCCCATGCCTTGG;TGACCCCAACGATCCATACG	2	2.80722	2.23198	0.0506121	0.337036	0.335757
KDM1A	4	7;5724;5808;31253	CTAAATAACTGTGAACTCGG;TTTCTGAAACAGGATCGTGT;TGAGAAGTCATCCGGTCATG;TGGAATAGCAGAGACTCCGG	3	2.80663	2.59988	0.0506462	0.335757	0.335757
PLRG1	4	461;1279;28238;66394	TCCAGATAATGTGTGTACAC;TATGAATCCGTTGCATTCTG;GGGGCGTGATAGTAAGCACA;AGCTGCACAGTCCTTAGCGG	2	2.80051	2.21575	0.0513286	0.338769	0.338335
SUMO2	4	823;5057;5844;71016	CCTATTGTGAACGACAGGTG;ATATTAATTTGAAGGTGGCG;CATGGCCGACGAAAAGCCCA;CAGATCAGATTCCGATTTGA	3	2.7988	1.94496	0.0514907	0.338335	0.338335
DEFB114	4	238;1291;27234;76152	TTTACAACGACCGTAACGTT;TATGTGACCTTCATTCTACC;GCAACGATCAGCATTCACCA;AGGTCACATAACACAGAAAA	2	2.79254	2.35344	0.0524973	0.34343	0.34343
CFDP1	4	1038;1296;19005;57867	GATGCCAATTCAGAATCTGA;AGAAAAAGTTAAAATCACCA;TGATGTAAATGAATTAGTGA;AGTGGATGCTACATCTAAAG	2	2.78924	2.03877	0.0530092	0.345257	0.345257
CRYBB2	4	2379;2913;5910;53316	GAAGGGTGAGTACCCCCGCT;GCCACAGTCCCTCAACCCCA;GGCAGGTTCTGTCCTAGTGC;CGGACTCCCTCAGCTCCCTG	3	2.78457	1.94672	0.0535125	0.347013	0.347013
GSPT1	4	132;1320;11247;32414	AATGTCTCCAGAAGAATCAT;GGCGGCGCCGCCAATAACCA;AATCCCAAAACCTAAGTCTG;CCAGCGGGAGAACCTCAGCG	2	2.77358	2.47107	0.0547921	0.353766	0.353766
RPS19	4	526;1328;13333;27428	GTAGAACCAGTTCTCATCGT;GCGCGGCACCTGTACCTCCG;AACTGGTTCTACACGCGAGC;TGACGGTATCCACCCATTCG	2	2.76842	2.17161	0.0553721	0.355964	0.355964
CTU1	4	1143;1335;11461;59084	GCCACCGATGCCCTCATCGA;CGATGTGCGTGGCTCCCACG;GTGCTCATGAACTTCCTACG;GGGCTGGACGATGGACGCCG	2	2.76393	2.00609	0.0559437	0.358088	0.357655
LRRC41	4	709;1341;23220;59947	TGGAACTGTGAATAGCTCCA;GCTCCGGCGTGTTACCCGAG;AAGTAATATATATTGAGCAG;AATGGTCCCACGTAGAACAT	2	2.76011	2.10418	0.0564044	0.357951	0.357655
PPAT	4	735;5473;6042;15039	AGACCAGACAGTATGTTCGA;GTGTCTGATATAAATGACAA;CTGGTATTGTGACTAGTGAT;ACTTCATGGGAAGATAGCTG	3	2.75659	1.92555	0.0568394	0.357655	0.357655
RPS27A	4	1349;1694;6060;33366	CCACCCGGCCCGTACCTCGA;GGATACGATAGAAAATGTAA;CTTGTGTTGAGACTTCGTGG;ATCAGTCTCTGCTGATCAGG	3	2.75282	2.1646	0.0572745	0.358872	0.358872
GDI1	4	670;1357;17690;46812	CTTCCCCTCACTCATCAGTG;CAACGCCCTCAAAGGTCTTG;GCCTCGGCCCATCGACTCAG;ATATATGCTGAACAAACCTG	2	2.74999	2.11107	0.0577437	0.360291	0.360291
DNAJC8	4	724;1369;29143;31860	AGAGGAGGATGATCCTGAGC;AGGCGGCGGAGGCAGCACCG;TCAATCGGCTCACCTCAAAT;TCAGGCAGGAAAAGAATACG	2	2.74248	2.09094	0.0588612	0.365727	0.365727
NCR3LG1	4	1001;1377;55287;58245	GAGACACAATGGCTCCAGGT;TCACGTCTATGGGTATCACC;GGGTGACCACCACCTCACAT;ATGGTGACATTGTCATTCAG	2	2.73751	2.02047	0.0594668	0.366424	0.366424
PSTK	4	258;1693;6175;10849	CTCTTGAGACCTGTTTACAG;ATCATACGCGACAACACCGA;ATGCTGGACTCGGAATTGTG;TGTTAAGAGGTAGCAAGACT	3	2.72903	2.39012	0.060482	0.371139	0.371139
PRPF4B	4	875;4790;6238;8397	TTTACCTCTTAAATCAACTG;GAAAACGACGAGAACCAGAG;ATTATGCTTGGCTTTCACTG;AGGCGGTCTCGATCACGCGG	3	2.71619	1.92349	0.0622222	0.380247	0.377401
CALML5	4	1201;1412;54502;72142	GGCCACGGGCAAGAACCTCT;GTTTCCATCCGTGTCAACCG;GCTAAGGAAACTCATCTCCG;CGCCATCCTGGTCGAAGGCG	2	2.7161	1.97192	0.0622649	0.378948	0.377401
SRP72	4	987;3914;6239;37726	GCATGTGCACTGATAGGCCA;TGCTATGTACACAAACCAGG;GCAGCTTCAGGGTCGAACAG;GAGGAGTTAAAGCATAAACC	3	2.71599	1.96163	0.0622649	0.377401	0.377401
LCE4A	4	1371;3818;6284;21627	TACTTGGGGATAGGACACTT;CCACAGCAGGAAGAGATTGG;GCATGAGGATGCACACTTTG;AGTGGGACCTATGGTGTCTG	3	2.7069	1.92003	0.0635018	0.383334	0.383334
CDK1	4	1383;4648;6319;10540	GACAAAACACAATCCCCTGT;GATCTCCAGAAGTATTGCTG;GTATTCCAAAAGCTCTGGCA;ACCCTTATACACAACTCCAT	3	2.69987	1.86282	0.0644828	0.38768	0.386883
HNRNPA1	4	3968;5137;6323;72180	TATTAGGATTCTCAAAGACC;TTCATGTCTTAAGGTCGAAG;CTTACTGACAATCTTATCCA;GGGAACGCTCACGGACTGTG	3	2.69907	1.69798	0.0646108	0.386883	0.386883
BBS2	4	986;1444;10859;34822	AGAGAAACATCAGATTCCAG;TTGCCACCAATAATCGCAAG;ATTGGCCAGTCCACTGAACG;TGCTCGAAGTGACCGAACTG	2	2.69701	2.00337	0.0648838	0.386957	0.386957
DTD1	4	4326;5225;6363;25341	TACAGGCCGGAGCTTATCAA;CACACATATGCCCCTTCCAA;GTTGCTGGGTATTTCCCTGG;TCTCATCCTCAAATACACGC	3	2.6911	1.68037	0.0657368	0.390477	0.390477
PAPOLG	4	2621;4336;6369;65110	AGGCTTGGAGTACACACCAA;GCAACAATTACGTATCAATG;CACAGGTAAATCCATCAGAT;AACATGCTAGGATTCCTTGG	3	2.68991	1.79296	0.0660013	0.390486	0.390486
EIF4A3	4	1139;2440;6400;37818	ACTGATGAGAACCACCTGTG;CCGCATCTTGGTGAAACGGT;TGATTCGTCGCAGAAGCCTA;CCTGAATATCCAAACACTGG	3	2.68377	2.0621	0.0669055	0.394265	0.390595
ACADL	4	604;1468;21598;75583	CAGAAAAAGGCTAATACCAT;TAAAATGGGATTAAAAGCCC;CTCCTCCCAGACAATAGCTG;GCCACTTACTCTGAGTGATG	2	2.68296	2.09952	0.067042	0.393507	0.390595
MT1M	4	907;2052;6421;37607	CACACTTGGCACAGCCCACG;TTTGCACTCTTTGCACGTGC;GGTGTCTCCTGCGCCTGCAC;GCTTCTCTTACCAGTGGTGC	3	2.67964	2.14102	0.0674174	0.391073	0.390595
SF3A1	4	28;1489;7086;66462	CATTGGTAAGAAGATCGGTG;TCTGCAGGTGTGTTACCGAG;GGCGGTAGTAGGCATGGTAA;CTTCACCACATCCAAGTCGA	2	2.67086	2.6888	0.0688334	0.397734	0.390595
NOL12	4	730;2991;6476;58453	TCAGTGACCTGGACCTCTCG;GATTAAGCAGCGGCTGAAAG;ACCTGACAGGCTTCCACAAG;GCTCGTTCTTAGCTTCGACG	3	2.66886	2.06239	0.0691576	0.396521	0.390595
SERPINB7	4	1478;1495;31495;64415	TAGACGTAATATTAATAAGT;AGAGAGATGGATGACAATCA;AGTCGTAACTTACTTCAGAG;AGTCATCTTGAGCGCCCAAG	2	2.66744	1.90489	0.0693197	0.395922	0.390595
TEX261	4	1199;1496;6609;29183	GGAGGAGGCCAAAGTAGACG;AGCGGCTGGACTCTATTACC;TCCCTCAACAGGACTAGTGG;GGAAGCGCTCAAAGACGTAG	2	2.66687	2.17949	0.069405	0.39489	0.390595
RPS29	4	596;1631;6524;22909	CAAACCGGCACGGTCTGATC;CGTGTCTGTTCAAACCGGCA;CTCACCAAGAGCGAGAACCC;TGGAGCCACCCGCGAAAATT	3	2.65953	2.25821	0.0703604	0.398799	0.390595
PTGER4	4	652;1514;16392;31912	GTTCACAGAAGCAATTCGGA;GGCGGCGCCGAAAGTCGCTG;GCCCGCGTACATGTAGGAGT;CAGCGCGCAAAAGAGCACGT	2	2.65669	2.07018	0.0708637	0.391199	0.390595
TMEM186	4	2474;4828;6545;69585	GAGTACAAGTAATAGCCTGG;GGTTTCGGGGAAAAGCTGTG;AACACCGTGTGCCTCATGAG;CAGTCGTGACAGGAACCCGA	3	2.65547	1.75982	0.0710173	0.390595	0.390595
EEF1A1	4	145;1521;12156;58628	CATCTGATCTATAAATGCGG;GCACAAATGCTACTGTGTCG;TGCTCCAGTCAACGTTACAA;ATTACAGGGACATCTCAGGT	2	2.65276	2.39037	0.0714523	0.391538	0.391538
RNF41	4	619;3890;6576;26794	ACTGTGAGCACAACCCGAAG;CATTAAGCACCTGCGCTCAG;TCCTGAGTGACACTCACTCT;GGGCGACCGTCACAACACTA	3	2.64951	2.00661	0.0719642	0.392893	0.392893
PLCB3	4	1352;3246;6586;56889	TGCGCCGCGTATCAACAGGG;TTCGATGTAGTTGACAAGCG;GGGGTGCTCACTTCTTGACG;AGTGAGATAGGTGTTATGCG	3	2.64759	1.94692	0.0723566	0.393588	0.393122
SS18	4	443;1532;9208;23804	CAATACAATATGCCACAGGG;CCTAACCATATGCCTATGCA;GGCATGTTGTGAGAGCGTGG;AATCAGATGACAATGAGTCA	2	2.64663	2.14731	0.0725357	0.393122	0.393122
ATP6AP1	4	3145;5550;6616;30843	GCTGACTGCATACCAGTCGA;CGAAGATGTCCCATACACAG;GTTACAATGACACCGCTCCC;GCCGCCAACGACAAAAACAC	3	2.64185	1.68699	0.0733717	0.396207	0.395084
CRKL	4	660;1544;6923;76612	TCCATGCTTTCCGTGTGGTG;GGTCCCCGATCTTAAAACGG;GTGGTGGAGTGCCCGGAACA;CGCGGACGAGGAACATACCG	2	2.63999	2.23438	0.0736106	0.396057	0.395084
GPN2	4	1413;1545;17912;18416	ACGTCCACGGCACACTCGTA;TTGGAAAGGAGGTTGATGTG;TGCAGTAGTGAGAATCCACG;GTGGAGCTCTGCACGCATCA	2	2.63944	1.9001	0.0736959	0.395084	0.395084
PIAS3	4	86;1561;11062;56461	ACCACAAAGAGCCATACCAA;TGACACCCGGAGACTTGTAG;CCTTCCCCCAACCAAGAATG;TCTTCCGGGGAAAGCGTCGT	2	2.63067	2.49227	0.075112	0.401228	0.400289
DNAJC4	4	260;2549;6678;36789	AACAAAACAAACAAGTGCTG;GGTCCCAGTTTCACAGCGTG;GGAGCTGGTCATCATAGCTG;GGCAGACTTGTCATGGACTG	3	2.63008	2.24084	0.0752058	0.400289	0.400289
CDCP1	4	3282;3638;6703;56891	GGTTTCAGATAAAATCTACG;CGGCCGAATCGATGCCACCG;GACGTGTCAGATCATCACAA;CTGAGGATGAGCTCATGACG	3	2.62536	1.79081	0.0760162	0.403157	0.403157
CHGA	4	1179;1574;37263;77195	GAGACATCAGAATTTACTGA;GGCTACAAGGAGATCCGGAA;GGTGATGAAATGCATCGTTG;CTGGGACAGACCTTTCAGCT	2	2.62362	1.9295	0.076366	0.403571	0.403571
USB1	4	1640;2484;6725;41326	CAGCCGGGGGACATATGTCT;GATGACAGCACAAAACACGG;CTCACATGGTACATAGACGT;CAAGCCCAATAAAGGTCCTG	3	2.62123	1.98633	0.0766987	0.403892	0.403892
TGFBRAP1	4	1265;1584;45104;75203	CCTATCCTCTTGACGATCGG;TCTTACCTACTGCTTAGACG;AGCCCGGAGGAACATTCCAA;CTTGCTCAAACTGTATGCAG	2	2.61823	1.91225	0.0771934	0.405061	0.404928
ZNF841	4	1536;3257;6749;67446	AAGAGTTCGACATAGTCAAG;TCTGGTAAAGCCTTTCATCG;TGAGCCAAGTGAAAATAGCG;GACATCTCATATGAACCGAA	3	2.61674	1.91828	0.0774408	0.404928	0.404928
LENEP	4	2809;5553;6766;70165	CCTGTGCCCATCTTAATGAC;CATTAAGATGGGCACAGGGT;CCGCAGCCCAGTGTCTCGAG;GGGGCCCCTCCGAGGAAGAA	3	2.61356	1.69181	0.0781318	0.407108	0.407108
BNIP1	4	1167;1614;13951;31196	CCATCACTGAGAGCCTCATG;GTTGCGTCACAGAATACAGG;AGAGATTGTCAAATTTGACC;CCAGCAATCAGGCCTCATGG	2	2.60228	1.92095	0.0800768	0.415783	0.415783
PXK	4	1525;2905;6848;29224	TTATGGACGACCGCCAGACT;CTCCAATGTGATGCTCGATG;TCTTCCGATCAGAACCAAAG;GGAACGGCTAGTGTTAAGCT	3	2.59837	1.94488	0.0807251	0.417689	0.416732
PFDN2	4	37;1625;26239;30670	GCCCGCTTTGGAGAACAACA;GGTGGAGCGAACTGTCAAAG;AACTCGTAAGTGCTACCGCA;AGTGATCGATACACTGAAGG	2	2.5965	2.65792	0.0811602	0.418482	0.416732
TSPAN33	4	73;1626;11390;34547	TGTCTGAGAAGACGAAGCCC;GCTCGGCTAATGAAGCATGC;CAGAGCAGCGCTCTCGACTG;GTCATCTCGGTAGTGCACAA	2	2.59598	2.5104	0.081254	0.417516	0.416732
TXNL4B	4	2320;6327;6868;61253	CAGTTTGGTCCACATCTACC;TAGCAAAAAGGAAGTAGACC;AGCATATGAAAGTGGATTAT;GATAAAAAGTACTGCTGAGA	3	2.59469	1.67572	0.081382	0.416732	0.416732
ZNF79	4	1950;6089;6949;75261	CAAACCTCACGAACCATCAG;CAGGGGGCATCTCTACACAT;TGTCCCGTGGAGTAGACACG;GTGTGTGTCTCACATTTGCG	3	2.57992	1.70395	0.0838814	0.428055	0.42554
KLHL18	4	792;5049;6963;30532	GCTGTGCGACGTGACCCTCA;TGGACTTATCTACGCTGTAG;TCACCACAGCCACGCCAACG;TAATGCAAGGAATGGACCCA	3	2.57738	1.87697	0.0842482	0.42554	0.42554
PPIL1	4	2138;5141;6986;8240	AGGGGCTGGAATTCTCGCAA;GCTCGTCGAGGTTACTACAA;TCCAATCGGGCAGGTCGAGG;AAAGACTTCATGATCCAAGG	3	2.57323	1.73466	0.0850928	0.428348	0.428348
MED31	4	951;1674;34751;46086	TCTAACATGTGTAAACACTG;CCAATATGAACACTTCCGAA;TTAGATACTTGGCATATTCT;ATGATGCTGGAAATCGACTT	2	2.57126	1.94805	0.0854852	0.42887	0.42887
ARHGEF12	4	899;3476;7015;72960	GGACCGATTGACTTTGGAGA;AAGACAGTATTGAGAGTACG;GAAAGAACTGATGAAACTCA;CCCAATCTGATCGATAACAG	3	2.56801	1.95796	0.0860397	0.430198	0.430198
CCDC88C	4	1039;1698;67113;73024	ACCACCTCAACCGAGCCATG;GACAGCGGCAGTGACACGTG;ACGCAGACTTGTCAGACGGT;GCAACTTACAGCGGCCTACG	2	2.55917	1.92353	0.0878396	0.437724	0.437724
RWDD1	4	4529;6451;7090;25406	CCTTTATGAAATATTCTCCC;CAATTGTAACTGGAGTACCA;TTCACTGTATGTAAACTTGA;AGCCTCAGACGTCACAGTAA	3	2.55461	1.57337	0.088778	0.440921	0.440921
ILF3	4	3962;5344;7108;28227	TGCTGGTTCCAACAAAAAGG;AGCACATGACCAGAACCCTG;CGTCCCTCCGACACGCCAAG;TACGCCCATGAAACGCCCAA	3	2.55142	1.63834	0.0894178	0.442618	0.441742
EMC4	4	2392;5645;7117;20193	TCATACACACCATCATAGTA;ATGGCCATAAGTGCCTGAAT;CCGAGGCCGGCGCTTCAAGT;GCTTGTCCAAGTAACCGACT	3	2.54983	1.68702	0.0896481	0.442284	0.441742
SET	4	525;6172;7138;9658	ACTTAATGAACAAGCCAGTG;GCTCAACTCCAACCACGACG;AGATTTCCATTTGATTTCGG;ACATTTGTCAACCATCCACA	3	2.54612	1.87094	0.090305	0.442584	0.442584
TMED2	4	269;1734;22163;60494	AACGAAATAGCCCGAGACCG;GATGGGCCTCATCTTCGAGG;ATTACAGGACCAGATAACAA;GATGTTCACCATTGATATTG	2	2.54136	2.20153	0.0913969	0.446462	0.444813
ZNF785	4	178;1740;13998;24565	GGGCGCCGCTTCCGCCAGAG;GGCCGTGTACTTCTCTCCCG;TTCCACCCACGAGATAAAAG;ATGAAGTGGCTGTCAAGGAG	2	2.53843	2.28896	0.0919855	0.447864	0.444813
ARID4A	4	2289;2884;7183;12947	CATACGGCATGTTTGATGAG;AAGAAAATGAGCTACTACTG;GATGCTAGTTGGTATACCGT;TGAAAGTAAAATATGGACGA	3	2.53821	1.87244	0.0920196	0.446566	0.444813
TECTA	4	1563;6328;7192;59715	CACATACTTCAATTGCACAG;CTGGATATTCACGATCTCGG;ACAGTGAAAATCTACCAGAG;GAAGCTCGGGCACTGCACTG	3	2.53663	1.70915	0.0922585	0.446267	0.444813
GRHL2	4	4301;4405;7200;76789	AGATGGGGAAGAGCAACGAG;AGGTCAACTTACCAATGTCA;GTGTCAATCTGAATCATCAA;GAAGCCCAGAGTAATTTGAG	3	2.53524	1.67526	0.092557	0.444813	0.444813
YBX2	4	3304;4919;7221;76411	AACCGCCGTCGGTAGAAGAA;TGAATCGGCGGGACTTACGT;TGGCAGAGATCCCCTCGGCG;CGCCGTCGCCGGATTGCCAG	3	2.53157	1.67643	0.0933589	0.447219	0.447219
STAT5A	4	1429;1761;38558;42432	ATCAAGCGTGCTGACCGGCG;ACATTCTGTACAATGAACAG;CGTGCACATGAATCCCCCCC;CAGCCAGGACCACAATGCCA	2	2.52825	1.8422	0.0942888	0.450221	0.449247
FGFR2	4	828;1764;9256;34708	TGTGTCTGTTCTAGCACTCG;CTTAGTCCAACTGATCACGG;GATAGCCATTTACTGCATAG;GCCGGCAAATGCCTCCACAG	2	2.52681	1.95485	0.0944935	0.449753	0.449247
ERAS	4	2313;5362;7274;17748	AGGAGTTGACCCTGGACAGT;TTGTTGCCCACGAGGACAAG;CTGGAAGGAAGGGCTCCATG;GAACCACCAGTGCTTCGTGG	3	2.52237	1.69603	0.0953124	0.450761	0.450761
SPTBN5	4	1729;1778;16569;67626	GCAGTTGATTCGCAAGCACG;GGAACTGCAGAAACCGAACA;GGGCTGGAGCGAGAACTCGT;CCGCACGAGATCTACGCACA	2	2.5201	1.79932	0.0958925	0.452065	0.452065
DPH3	4	327;1782;8300;19732	TATTTCTATCCCTGCCCATG;TTTATAATGAGAGAGCAGCT;CATGGCAGTGTTTCATGACG;TTTGGAGAATGGGGAAGACG	2	2.5182	2.14804	0.0964555	0.45328	0.452102
GIPC1	4	2781;4724;7301;21848	CACATCCACCTCATCAGCGT;GCTGTATGGCAAGATCGCCG;CTTGCGCTGCCCCTTCACGT;AGCGTGAAGGTACGGCCTCG	3	2.51771	1.70464	0.0965408	0.45225	0.452102
PLK1	4	4745;6347;7309;64698	AGCCAAGCACAATTTGCCGT;CGTTGTCCTCGAAAAAGCCG;AACCAAAGTCGAATATGACG;CCTGCCTGACCATTCCACCA	3	2.51633	1.55944	0.0968138	0.452102	0.452102
THAP12	4	1788;1789;31687;37084	CAGAACCCCAGCGAAGAAGA;TGAATCTCATAACCTAAGAG;TCAGCCTCATGTCCATCCAG;AGATGGAATAACTATATAGC	2	2.51487	1.78992	0.0971636	0.452313	0.452313
WDR93	4	394;5980;7335;58697	AGGAGCCGGAGATATTTGGC;CCAGTGTATACCAAGGACAC;TTGAAGAGAGAAACGCACTG;TGAACAGGATCATGTCCTCG	3	2.51187	1.90871	0.0977863	0.45379	0.45379
NUP85	4	1442;1803;17208;75528	AGGCATATGCCGAATCATGG;AGTCATCAGAGCATGTATGG;CTTTATCTATATCATCCGTA;CAATAAAAAGAATCTCACAC	2	2.50826	1.83035	0.0985541	0.455928	0.455928
RASSF2	4	563;5214;7390;70083	CAGCACCATGACCACCCCAC;AAGACGAGTTCATTGTGGAG;GATGTTGGGGTGCGTCGCCG;CAAAGTTCAGATCTCAGAGG	3	2.50248	1.89146	0.0998763	0.46061	0.460007
HSPA12B	4	1261;1817;13420;13540	GTCATGGTAGTAATCGCGGG;GCAGAGCGGTCTCCACGTTG;GAAAGCATAGCCACTAGACG;CTTGCGGCAGTATACCGAGG	2	2.5017	1.85464	0.100055	0.460007	0.460007
MANF	4	3774;4372;7413;10719	CGAACTTATAAAGTTCTGCC;GCTCCAGTGCTACTATATCG;AGCCACCAAAATCATCAATG;TTCTCACAGATCTTCTCCAC	3	2.49857	1.68089	0.100687	0.461481	0.461481
ZNRF2	4	3260;5265;7424;66856	GGAGGCGCCAATGGGACCGC;AGCCCGAGTACGCGCGCGTG;CCCCGACGCCACGCTCCCCA;TCCGTACCTCCAAACATGTG	3	2.49671	1.64819	0.10113	0.462088	0.462088
EMC6	4	1745;1838;11360;21100	TCATTCTCAAGGCGGGAAGG;CCCCGACAGCGCTGACACCG;GCCGCCGTTCATCAGCGAGG;CCGGCAATAATCCAGGACGG	2	2.49196	1.78339	0.102342	0.466188	0.466188
INIP	4	4299;6633;7511;25772	CGGAAGTCCTTATTAAGAGA;TAGTGTCAATACCTAGCTCC;GCATATTGCAGCCCAACAGA;GCAGCAAACTCTTCAGGACA	3	2.48207	1.54806	0.10456	0.474835	0.469838
AADACL2	4	1726;1860;26351;36259	GTGATGTATTCATCTGAAAG;GAAAAAATTTGACTGCAGCA;TGGGGGCAATTTAGCAACAG;AAAGAAAGTCAGAAACCCGA	2	2.48188	1.78056	0.104628	0.473696	0.469838
MAPK14	4	2835;5604;7526;24427	CAAGGCGAGTAATACCTGTC;TGATGAAATGACAGGCTACG;CACAAAAACGGGGTTACGTG;AAGTAACCGCAGTTCTCTGT	3	2.47956	1.64352	0.105097	0.474374	0.469838
RPL27	4	173;1866;11670;39359	GTTCATGAAACCTGGGAAGG;GGGATATCCACAGAGTACCT;ACGCAAAGCTGTCATCGTGA;TGGCAGCTGTCACTTTGCGG	2	2.47915	2.26547	0.105199	0.473397	0.469838
CCDC144A	4	767;1869;10455;36655	AGACAATTCACAATCCTCTG;TGCGACAATGATAACAAACC;CAGCAGCAGCTAGTCTACAA;ATCTTAGCTCCTGGAGACAC	2	2.47779	1.94644	0.105472	0.473192	0.469838
ATP6V0D1	4	1567;3825;7537;39154	AGGCATGGTTCCTCATGTGG;TGGTAACTTCCTGGCCAACG;GCTCGAAGCTGCCTAGTGGG;TCTCGATGTTCATCTCGTCA	3	2.47773	1.82491	0.105498	0.471881	0.469838
NME3	4	793;1871;15197;16361	CTTCGCTAACCTCTTCCCCG;AGGCCATATACTTGACAAGG;GGCTCCGATGAGCGCCCGCG;AGATTGTGCGGCGCTTCGAG	2	2.47689	1.93897	0.105652	0.471149	0.469838
GNA13	4	554;4282;7545;37910	ATCTACAGCAACGTGATCAA;AGATGATGTCGTTTGATACC;AGAGCATTATGGGCAGACAG;AGAGATCAGAAAGGAAACGT	3	2.47639	1.93835	0.105754	0.470193	0.469838
CHRNA3	4	1067;1881;40512;76127	CTTACTCAAGTACACTGGGG;CTCTGCCCCACCATAGTCAG;ACAGCGAGTATGTGATGTCG;CTGAGCACCGTCTATTTGAG	2	2.47237	1.8746	0.106615	0.472609	0.469838
DHX15	4	1306;1882;54254;56473	TCATAGTATCGAGGAGTATG;CGCCCAGGAATAGTTAGGAG;TGGGTCTGGTAAAACAACAC;TTACACCATAACGCTCCAGG	2	2.47192	1.83252	0.106752	0.471806	0.469838
KANSL2	4	666;2606;7576;23410	ACTGTGGATCAGACATGGAG;ACAACGAACATCATCCACAA;TGAGTGAATGCACAAGACAG;ACATGTCCGTAGGAATGCCC	3	2.47124	2.04784	0.106897	0.471045	0.469838
LRRC25	4	1142;4544;7579;71329	GCGGAGGACACGGTGCACGA;CCCCATCCACACGAGACAAG;GCCACTGAAATTCAGGCACG;GAGACTCTGGCGATGCCGAG	3	2.47075	1.81893	0.10694	0.469838	0.469838
MAPKAP1	4	3237;5199;7598;25353	TGACACGGGAATGTGTGAGA;TTCTGTCCACAGGGTCATGT;TGCTGGCAGTATACAAGCGA;TGAGGTAATATCGACTGACT	3	2.4676	1.64277	0.107793	0.472189	0.472189
ZC3HC1	4	1211;1898;14570;63813	ATGTTCGCAATGTATGAGGA;AGAGAATACAGGCAGTGACG;GGGTGATCCATTAACTGACT;CCAGAAACAGAACTTCTCAT	2	2.46475	1.84453	0.108407	0.473483	0.473483
HMGA2	4	2295;4551;7638;32135	TCCTCTCTTCTGAGGCGCTG;TCCCTCTAAAGCAGCTCAAA;GCCCTCTCCTAAGAGACCCA;TTAGGAGAGGGCTCACCGGT	3	2.46101	1.72084	0.109414	0.476478	0.476478
DAPK1	4	5493;7434;7655;48368	ACAACAACATGGATTGACGT;TTGGCACGGCTATTACTCTG;AAGTCAATGATCTTGATCCG;CATGCTCAGGATACGCACCG	3	2.45822	1.48206	0.110045	0.477826	0.477826
STOML1	4	2611;7620;7663;19882	GGAAGCATGAACTCAATGGC;CCAGATGCGAAACTGGACAT;AACTGATGAGGCCATGACAG;AGATTGTGCCCACCTACGAG	3	2.45691	1.56585	0.110395	0.477947	0.477947
PTPRA	4	776;5480;7682;67144	GAACTTGAGCATGCCGATCG;AAACACGATCACTAGCAGAG;CAGGTTGGTAACCATGACGA;AGAGTCTGAAGAATTGACAG	3	2.4538	1.81665	0.11112	0.479688	0.479142
SLC25A26	4	419;1924;27356;51619	TCACCTATGAATATGTGAAG;GGTATCCAAGGGTTGTATCG;AGATGGAACTCGAATCAGGC;CCAGCCTTACTAAATCCTTG	2	2.45323	2.0625	0.111316	0.479142	0.479142
BORCS6	4	4201;5336;7707;51939	CAAAGTGGGTAAGGTCGCCG;GAAGAGACCGAGAACGTTGG;AGAACGAGCCCGGCCCTCAA;AGGGAGTGCCGAGTCCGGCG	3	2.44972	1.59777	0.112152	0.481345	0.481238
VENTX	4	3337;4832;7723;73933	TTTGCCGTTTGTGTTTCATG;AGACGTTGAGTAGAAAGCTG;GCGCCGGAGAGGACCATGGC;CCAGAGGGCTCAGGTACTGG	3	2.44712	1.65185	0.11274	0.482477	0.481238
USE1	4	1033;1940;17940;68640	CCAGTACGTGGGAGCCCTAG;GCGGCTGCTATCCCGCTGCG;GCGGAGTGAGCTACTAGGCA;GTGAAATCAGTGGAGTGGCA	2	2.44622	1.86827	0.113022	0.482292	0.481238
TLN2	4	134;5923;7737;32308	TGCATCGACAACCGACCCCG;CTATTCAGTACAAACCACCG;GAACCTCAAGAATATCTCGA;TGACTCCACTGCTCGCATGG	3	2.44485	2.04358	0.113406	0.482543	0.481238
CCDC130	4	693;1947;35170;75119	GATGGCTGCAAGAACCACAT;TGCGACTACGTGATCGTGAG;AGGACAAGCAGAAACTCAAG;CCGCCCTTACCTGTAGATCG	2	2.44318	1.95053	0.113747	0.481238	0.481238
BRAP	4	424;1979;24840;35853	GCGGCCACATAGGATGTGGA;TCACATCTGTCATTTCTCGA;TGTGGTTACATAACGTTGTG;AGATAACTATGTTCATCGAC	2	2.42938	2.04804	0.115547	0.487464	0.487464
ZDHHC18	4	1441;1990;12001;16205	AGTGTCTGCGACAACTGTGT;CGCAATCGCTTCTACTGCGG;GCCACCCCCTCGGACCCGGG;GGCGGCTGCTTCACAGACAG	2	2.4247	1.78871	0.116281	0.487788	0.487788
TUBA1A	4	1723;2006;16471;31512	TACAGAAAGCTGTTCATGGT;CTGTGATAAGTTGCTCAGGG;AGGTTGGACGCTCAATATCG;CTGGAGACCCGTGCACTGGT	2	2.41792	1.74893	0.117091	0.489803	0.489803
KAT2A	4	1646;2029;14151;17358	ATGAGATAAACCGACTGCTG;CAAGGTCAATTACACCAGGT;ATATACTCCTTAGGCATGCG;TGGGGATGTCACCCATCACA	2	2.40829	1.75338	0.118396	0.492489	0.492391
BRK1	4	1210;2038;20188;60243	GACAGGAGGATCCGGTGCAG;GGTGCAGCGGGAGATTCACC;TGATTATCTCAATGTACTCC;GCAGACTTTCTCAACTCGTT	2	2.40455	1.8146	0.118891	0.493165	0.492391
VOPP1	4	471;2057;9451;11226	CCACAGATGCCGCTCCTACG;CCTTCAATGTGTCCTACACC;ACCACAGCCTCTGTATGGAG;AAGGCTGGCTCCTCGATCAG	2	2.39671	2.00927	0.120094	0.495387	0.495387
NKAP	4	1857;2071;21102;60878	TTGGCCTAGCCTCCTCGACA;GCTGCCGTAATAGACTGACG;TGATGAACATACACCAGTGG;AGTCCTACCGCTCACGCTCG	2	2.39098	1.72035	0.120819	0.496998	0.496998
TSNAX	4	1318;2093;8811;66502	GGTAGCCCAAGAGCTATCAG;AGAGACTTGTGAAACTTAGT;ACTCCCAGAAGGTAATCGAC;CTCACCTTGTAATCCTATGG	2	2.38205	1.78571	0.122261	0.501539	0.501539
MTOR	4	1095;2101;39373;76766	GTGAAGGGGGTAATGTGACG;CAGCATCGGATGCTTAGGAG;TCAGGAAATGATCCGCACAG;GGTGATGGCCTGGACAACCA	2	2.37883	1.82244	0.122713	0.502007	0.502007
RGS16	4	245;2110;20190;63040	GGGGGCTCTAACCTCTTTAG;AAGAGTTCAAGACACGTCTG;ACTCTGTCTTCAGGAAAGCG;GATCCGATCAGCTACCAAGC	2	2.37522	2.13855	0.123208	0.502646	0.502646
SRPRA	4	1358;2140;35693;61289	CACCACCAATGGAACCCCTG;GTCCATGATTGAGACACGGG;TCAAGCTCTTTGAACCCACA;AGCATGTCTACACGACGCTG	2	2.3633	1.77018	0.125025	0.507272	0.507272
HMGN1	4	566;2172;59302;66713	CTCCAAGCCCAAGAGGAGAT;TCAGAAACCTCCTGCAAAAG;CCGCAGGTCAGCTCCGCCGA;AAAGGGAAAACAGGCCGAAG	2	2.35078	1.94722	0.127004	0.513898	0.513898
PTPN11	4	368;2181;34982;74963	CTGACAGCGAATCATAACAT;AAATGTTACTGACCTTTCAG;GATTACTATGACCTGTATGG;TTATAAGAAGAATCCTATGG	2	2.34729	2.03728	0.127567	0.514773	0.514773
SUPT16H	4	520;2191;9117;30540	ATATACCATCGCTGTAAAGG;GAATGTCAGTACCTTGATTG;AGACTTGAAGCGAATACCCA;TGACGTGTATAACGCTGTCA	2	2.34343	1.96156	0.128172	0.515815	0.515061
NUDT4	4	1967;2196;20115;76276	ACGCGGACCTACGACCGCGA;GTGCTTCCGGAGCGAGCAGG;GACCAGTGGATTGTCCCAGG;CGTGAGGGAAGTTTATGAGG	2	2.34151	1.68407	0.128454	0.515551	0.515061
TMEM211	4	748;2205;9358;53006	GGGCCACAGCCCAAGACAGG;CCTTGCCTCCCCATTCATCA;CCTCCTCCATGTATTATGGT;AAGCAGTGTTCCAATGCCAG	2	2.33806	1.88186	0.128991	0.516313	0.515061
INPP5A	4	736;2206;12039;50973	CAGTGCAAGGCCATGAAGTG;GGCCGCCGACACCAATGAAG;GGATTCCCGAGTACACGGAA;GGATGAAAACTACAAATCCC	2	2.33768	1.88508	0.129025	0.515061	0.515061
ATP5I	4	1140;2215;16317;42990	CGGTCACTCACTGTAGCGCG;AACAGATTACCTAAAACCTC;GTAGGCCACACCGAGGAACA;CGAGGAACAGGGCGGAGTAG	2	2.33425	1.79179	0.129605	0.51599	0.515423
C12orf80	4	833;2218;33897;35668	ACAGCCATGAGATCATGGGG;GGCCAGGAGGGAGATTACGG;AAGATACTTGGATGGGCCAC;TCCCCAGACTCCAATAAAGG	2	2.33311	1.85673	0.12981	0.515423	0.515423
ADH1A	4	1034;2228;26550;26756	ACAGACTTTCTCTAGAGGCG;CCAGTGTAAGCAATCCTCAG;CACACTGAGGAATAGCGAGT;CCATGGTACCACTAACCACG	2	2.32932	1.80961	0.130441	0.516548	0.51568
KCNJ12	4	1807;2230;16073;32944	TGTGACGGAGGAGTGCCCGG;GGTTACCCACACGCCACATG;CATCTTGCATGAGATTGACG;CCTGTGTGGACATCCGCTGG	2	2.32856	1.69464	0.130569	0.51568	0.51568
TFDP1	4	292;2241;23356;74930	GGTGCAGAGAAACCGGCATG;ACCGGCAGCGTCAAACACCC;CCTTCATGGAGAAATGCCGT;ATGACCAGAAAAACATAAGA	2	2.32441	2.07543	0.131132	0.51653	0.515766
ATP6V1H	4	2197;2257;11469;66671	GGAGTGTTGAGTAACAAGTG;GGATCCTGGCGATTCAACAT;TTTGCACTGAATCATAGCCA;ATTTCGTAATAGAAACTGCG	2	2.31842	1.6505	0.132173	0.517882	0.516252
ZFYVE19	4	733;2258;11447;44868	GCCCTAAAGGATGAACGTCA;TAGTACGGCTGTAAGAATTG;CAGGGAGCACTAATTCCAAG;AGTCTGCAAGCAATGCCATG	2	2.31805	1.87612	0.132233	0.516752	0.516252
EVI5L	4	1529;2264;12267;24183	GGGACACGAAGTCTTCTGTG;GAAGATGTCAAAGACCCGGG;GCTGCCCGACGAGAACAATG;GCTCCATGAATGGCTCGCGG	2	2.31581	1.72215	0.132634	0.516959	0.516252
LRRC71	4	2160;2269;12382;56102	CAATAACATCGACGACCGCG;TCTGCCTTCCAGACGATCCG;AACCTGGGTTTCAACCACAT;CTGAGCGTGGATGAACAGAG	2	2.31395	1.65163	0.132907	0.516666	0.516252
AMPD2	4	1396;2274;23278;28299	GGTGCACGTCTACACCCGCA;GAGACCCGGACCTATGAACA;TGCCAAATACAACCCTATTG;TGCCCCGTATGAGTTCCCCG	2	2.3121	1.73891	0.133291	0.516806	0.516252
SCAND1	4	654;2278;24511;46047	CTGCACCAGCGAAGCGCCTG;GCCTTCCAGTCCCAACGCCG;CACCGCCGCGGGACTCCCAG;GCCCACACAGTTACGCTCAG	2	2.31062	1.8965	0.133495	0.516252	0.516252
ENO3	4	2281;2297;14020;24302	TCCCAGCGAGATCTGCGATG;CAGAGCCTCATAGATACCCG;TCCCGCACGGCACATCACTG;CTTCCAGAAACTAAGCGTTG	2	2.30362	1.63568	0.134647	0.518007	0.517225
RELB	4	585;2299;15069;47900	ATTGAGCGGAAGATTCAACT;GCCTCATATCGGGACCAGCA;GTACTCGTCGATGATCTCTG;CGGTGCAGTCTTTCCCCACG	2	2.30289	1.91626	0.134792	0.517225	0.517225
VEGFB	4	2170;2309;11847;15813	CGGTACCCGAGCAGTCAGCT;CATCTATCCATGACACCACT;CACACTCCAGGCCATCGTCA;GCAGCACCAAGTCCGGATGC	2	2.29923	1.64336	0.135662	0.519223	0.518181
SETD1A	4	347;2310;13301;66584	CGTATGCTCTATATGCACAG;GAGATCTCCGACGACGACCG;TATGTGCCGTAAGTACGGTG;AGAGCCATCGGAAATTTCCG	2	2.29887	2.02565	0.135739	0.518181	0.518181
ZNF853	4	2222;2317;13471;26286	GGAGCTGGAGCTCATGCCGG;CTGGGCGCCTAGCTCCACCG;AGAGGAACAGCAGTCCACAG;GTTCCTGATGGTGCACGGAT	2	2.29632	1.63721	0.136259	0.518834	0.518834
ENTPD8	4	710;2327;15863;64507	GTTGACAGTGATCCAACCAA;GAAGTTGAAAAGTTCCCGGA;GAAAACACCCACGTTCCTGG;CGCTGTAGTCGGAGCCGTAG	2	2.2927	1.87018	0.136771	0.519451	0.519095
SLC12A7	4	1246;2333;30114;72799	GAGTACGTACGCGCACGCGG;CACAGAAGTCCATCCCCACG;GGGCTGACAGCGCTTACCCG;CCTGGGCACGACGTTTGCAG	2	2.29053	1.75153	0.137027	0.519095	0.519095
FGFR1OP2	4	859;2340;20962;34976	TTCAACAAGAGCTTTAGCGT;CTTGCTCATTATAAGTTCCA;TTTAACTTCATTATTATACC;AAGTCGCGAGACATCGGCCA	2	2.28801	1.82773	0.137522	0.519644	0.519644
POLR2H	4	50;2351;32000;75499	TGTGAAGGATATTGACCCGG;GCTAGTACCTTGTATGAAGA;TTCAGGTGACAAGTTTCGGT;CTGGAAGGCCTATCATCAGT	2	2.28406	2.43642	0.138238	0.521026	0.521026
FLYWCH2	4	1152;2357;24653;53601	GCCAGGCACAGAAGTCATCC;CGAGGCCCAGCGGGCCATTG;TGCACTGTGTCATGTCCCTG;ACAGTGCACACCCTTGCGCT	2	2.28192	1.76345	0.138622	0.52115	0.52115
PLA2G10	4	1774;2373;54569;72100	CACCAGTCAATGGCATCGCG;GTGCACACGTAATATCCTGG;ATATTTCATATAGGCGATGG;CTGGAACTGGCAGGAACTGT	2	2.27623	1.67219	0.139757	0.524088	0.523662
RPL28	4	988;2376;32974;53001	CACCACGACACCTTTGCCGT;GTGTCGTGGTGGTCATTAAG;GGCCCCACTTACAGTGCTGT;GGTGAATCAGTCCGTTGTAG	2	2.27516	1.79202	0.139996	0.523662	0.523662
SUGT1	4	860;2389;17497;53783	AATAGGCTCAGAATCTGAGG;GTTTAAAGTACTTTCAACAA;CTCGGATGCCCTAATCGACG;TCCTTCTGTAAAAGTTTCTA	2	2.27058	1.81877	0.141019	0.526165	0.526165
TRIM77	4	142;2414;40407;59079	TTAGTGTATCTTCCCACAAG;CAAACACTATATGACAAGGG;GACCAACATAATCGGAACAT;GCTGATCTGTAGGAGACACC	2	2.26182	2.19942	0.142734	0.5299	0.5299
GID8	4	79;2422;30284;52746	GGGTACGCTCCATCTCTGTG;ATCCGGGAGATGATACTGAA;TGATCGAGCTGATCCGCCAG;ATCTGGAATCGAACCTAGTG	2	2.25904	2.32483	0.143254	0.530506	0.530506
APOLD1	4	753;2478;37641;52561	TGCCGGCCACGTTGGCTACG;GCTGAGCGAGAGCCCCACGA;AGAATTGTACAGGGCGATGG;GCCAGCGGCAGAAAAACTCG	2	2.23984	1.83134	0.147289	0.542741	0.54168
C11orf86	4	925;2479;8608;23504	TCCTGCAGCTTTCCATAGGA;AGGTCCCAGGGCCTCGAGAG;AGGGCGCTAAGCCTCAGACA;CCAGGAGGGCCAACTCCGCA	2	2.2395	1.78796	0.147366	0.54168	0.54168
LMNB2	4	1899;2491;36881;71549	CATCAAGGCGCTGTACGAGT;CTCTGACCAGAACGACAAGG;GAGGGAGGGCGAGCTTACGG;CTCCCGAATGCGATCTTCAG	2	2.23544	1.63809	0.148134	0.543158	0.542269
EMILIN1	4	938;2499;32928;55256	CACCTCAACAACCATCATGG;CTCTTGTAATCCCTCCAGCG;CCTCCGCCCTCGCTACCGTG;GCCCCCCCAACTGCTCTAGT	2	2.23275	1.78167	0.148723	0.542636	0.542269
UXT	4	1931;2504;11534;53570	GGTGCTGGACCATCGAGACA;GCACTCGGAGTTATATATGC;TAACTTCTTCGTTGACACAG;CAGGAAAAAACCATATCCCA	2	2.23107	1.63255	0.148987	0.542269	0.542269
UCK1	4	451;2535;38507;51147	TGTGTCACAAAATCATAGGT;CCGCTCACCCCTATCAGGAA;GACCACGGTGGTCTACCCTG;TCTTCGAGACAGCCTGACGT	2	2.22074	1.93054	0.150983	0.548191	0.545091
HAUS4	4	2100;2538;41210;43993	TGCTGACAGTGAAACCGTGA;CTTAAGCCTCACCCTAGCAA;TGCTTGTAACTGAACTGATG;TCCCCGCCAACCTCTGAGAG	2	2.21975	1.61013	0.151222	0.547719	0.545091
THOC5	4	141;2551;17114;33276	ATAACTCATAGTCTCTGCCA;ACAGGCCTGCCCATACGCAG;TCAGTTGGACGACAAACGCA;TGAGGTGATGCACCTACAGA	2	2.21546	2.17777	0.15216	0.547114	0.547114
COL17A1	4	1374;2564;47579;65969	GCAAGATCGTGACTTCGGGT;CTTCGGAGTTCCAAACAACA;CCTCACCACGAGGTCCCATG;ACATACCAAATTCCTTCCGA	2	2.2112	1.69172	0.153039	0.548944	0.548944
CRYGD	4	1439;2581;36932;43034	TTGAGGATGTACTCACGTGG;GGTCGCTGCTGCATTCATAG;GATCAGACTCTATGAGAGAG;CCAGATGATAGAGTTCACTG	2	2.20566	1.67947	0.154276	0.552048	0.552048
EMC3	4	2051;2586;9960;35474	CACCAATAAGAATCATAGGG;AAGAAAGTGATGATAACGAT;GTAACATAGGCTTAAAACGG;AACATACCAGTCATAGGAGA	2	2.20403	1.60698	0.154685	0.552182	0.552182
RPN1	4	819;2609;13310;73894	CAGAGTCATCCAAAATAAGG;TGAGGACGTGAAGCGCACAG;GTAGGTCCTCAGAGCGCGTG;TGGATACGGATGAAGCACAT	2	2.19661	1.79204	0.156468	0.557207	0.557207
DCAF8	4	1595;2634;8072;21950	TGGTGTGGGATTGGGTACGG;GCTACACTTACGACGCTGGG;CGCACCAGCACAGAAAGTCG;TGTATTCTTGCAACACTGTG	2	2.18862	1.64994	0.15843	0.562845	0.562845
APOBEC3D	4	843;2643;26827;62701	CCGGGATAGAGATTGGCGGT;CTCAAACCGGAAATACACCT;TGCCCTCAGAAACCCGATGG;GGGGTTCCATGATACAAACC	2	2.18576	1.78055	0.15901	0.563557	0.563557
CRYGN	4	2275;2676;11912;47893	CCGAGTGAACTCCATCCACG;TTCCGCCTAGAAATCTTCGA;GTGACCACATGGGCTCCTGT;TGTTCCAGCGGAAGAAGTCG	2	2.17536	1.57207	0.161126	0.569696	0.568196
TOR3A	4	1425;2678;44208;45809	GCTGGTCCTAAGAACAGTGA;GTGGCCCGACGACTGTGACG;GGGGTGAGGAAAGTGGAACG;CAGGCAAGAACTTCGTGGCA	2	2.17474	1.66602	0.161288	0.568914	0.568196
EIF2S2	4	2024;2680;18442;22621	CCTCCACAAGTCGTCCGAGT;AAGAGACTACACATACGAGG;TCAAGAACCAACTGAACCAG;GAAATACTAGAGAAAGATGA	2	2.17411	1.59466	0.161467	0.568196	0.568196
RNF19A	4	1187;2686;28675;67000	GGTGCCAAATCTGTTTACAG;AATATCAAGCGAATATCATG;ATTATATAAGCAGCACATCG;AAGACACAACCCAAGCATAG	2	2.17224	1.70241	0.161936	0.5685	0.568235
FLT1	4	690;2692;21206;22555	ACAGCCACAGTCCGGCACGT;AGGTTGAGGGATACCATATG;CTTACCATATATATGCACTG;TGGCCACTGTGTGATCACTG	2	2.17037	1.81505	0.162244	0.568235	0.568235
BASP1	4	2685;2713;16611;66433	AAGCCCGACCAGGACGCCGA;CTTGGCCTCGGCGGGCTCTG;GAGAAAGACAAGAAGGCCGA;GCGGAGCCCGAGAAGACGGA	2	2.16387	1.5339	0.1636	0.571637	0.571534
RBP7	4	556;2717;30033;59310	GAAAGTGATTGAGCAGAATG;GAATTTGATGAAGATAACAG;TCCACACGAACAGCAGCCTA;CCTGGACAACAGAAAATGCA	2	2.16263	1.85693	0.163958	0.571544	0.571534
EMC7	4	1175;2727;29480;52526	TTCTCCGTCTACCAGCACTC;TTTATTAAAAGGGAATCGTG;CGAAGTGATATCCACTCGAA;GAGATCGCTTCAAGATTGAG	2	2.15956	1.69818	0.164589	0.572401	0.571534
SLC2A6	4	2663;2734;38046;50269	GCCAAGGGCGTAGAGGGACA;GGACGACGCAGCCATCGTTG;GGATCTGCTCGAACTCCCAG;GCTGAAATTGCCGAGCACTG	2	2.15741	1.53227	0.16511	0.571534	0.571534
RPS5	4	2194;2742;23651;43918	TTCACTGCAATGTAATCCTG;CCCGGCGCGCCCAATGCGTG;CATACACCTGCTCACAGGCG;ACCTGCCTCACAGTGCAGGG	2	2.15497	1.56904	0.165673	0.572149	0.572149
LEPROT	4	1642;2755;32195;58819	AAGAATAACAGGAAATCCAA;CAGTTCCCGACAGGCACTAC;CGTGGCATTATCCTTCAGTG;TTGGCAATGAAATGGGGGAT	2	2.15101	1.62524	0.166543	0.57382	0.57382
C5orf34	4	974;2763;30458;41886	TGCATTACCTGTGTAGGTGT;ACCATGATATATATGGAGAG;AAATGAAGTGCTAAAGACAA;ACTGGCAAAATCTGTATACG	2	2.14859	1.73171	0.167097	0.574398	0.574398
FAM208A	4	2488;2777;60672;65377	ATAAATATAACTATACCTTG;GGAAAACGAAATAACTCAAG;ACAAGCGAATCCTTTGGACA;TCTGTCTATTTATTACCCGG	2	2.14436	1.53898	0.168096	0.576494	0.576494
DDX25	4	2120;2793;24467;76886	CAGTACTCTTAATACCCCAA;CATACTTCGATTCCCTCGAA;TACCTGTGGGAACAATTCCA;GATGTGATGATTGACACTCA	2	2.13955	1.56815	0.169205	0.57896	0.577979
ATP6V1G1	4	1336;2805;26797;37703	TGAACAGTACCGCCTGCAGA;TGAAAACAGGAAAGAACCGG;TGCCACGGGATCCCAATGCC;GGCAGCCGAGAAGGTGTCCG	2	2.13597	1.65987	0.170262	0.579907	0.579907
SKIV2L2	4	2250;2824;21884;48058	TGTTGAAGGGTGTACACATG;TCTGTGTAAATAACATGACA;TTTCCATTTGACCTACAACA;TTGTCTTGTTATGACCACAG	2	2.13033	1.55174	0.17173	0.583566	0.583476
ENY2	4	133;2830;25496;51786	CAGTTGAAGGCACACTGTAA;ATTAATTGAATGTGGCTGGA;ACACGTTACTGTTGATGACT;AACCAAAAGTTGATAGAAAC	2	2.12855	2.14693	0.172139	0.583622	0.583476
KLHDC4	4	1834;2834;56484;62702	CTCAAACCAACGGTTCCTGG;CTTCCATGAAAGTACACGGT;TAGACGACGATGCCGCCCTG;TCCAGACACTCGATGCCAAG	2	2.12737	1.59106	0.172489	0.583476	0.583476
DHX34	4	855;2843;24939;44096	GGGCGACTGGACGCTAAGTG;GATGCTCCTCTATGCCCCGG;CCCCGTCCCAGAAATTCGGA;TAACGTGGGTCGTAAGTGCG	2	2.12472	1.74707	0.173359	0.585086	0.585086
TMCO1	4	2393;2851;56934;64617	AGTCCTTGGATGTAAGAAAG;GAAACAATAACAGAGTCAGC;TAACAACAGAGATCTATCAA;ACTTGTCTGTCCTGTAAACC	2	2.12238	1.53562	0.173965	0.585799	0.585122
PSMD6	4	1098;2858;19789;63396	GGCCGTCCGCGATAACAGTG;AATATCCAATCGGTGACCCA;CTTTGTCACCTATCCGGCAG;CTTAGAAAGACCAGATCTCA	2	2.12033	1.69262	0.17463	0.586709	0.585122
IRX5	4	2176;2860;24090;67179	ATAAAATGACGTGGACGCCG;TACAACTCGCACCTCCAGTA;CCTTAAAATCCGAGTCGCTG;CTTGGGGTACCATCCTTACG	2	2.11974	1.55306	0.174809	0.585985	0.585122
ELK4	4	1204;2862;11782;25596	CTTTACATAATAGTATCTGA;TCTGTTGGACCTCTAATGAT;TCTGGGTGAGAACTCAGTGG;TATGTAGTCATTGCGGCTAG	2	2.11916	1.67293	0.174946	0.585122	0.585122
CTU2	4	1046;2886;9822;18372	TCCGGCTCGTATCACCACAA;CGCAGGGCTTCTCGGATGAG;GCTCATCTTTCCAGGCGAGA;GCAGAGCACCAAAGCACCGA	2	2.11219	1.69864	0.176515	0.589045	0.588633
SPDYE3	4	1892;2910;24069;62004	CGTGCTCCCTGAGTACTACG;AGCCAAGGGACCTACGCGGG;CCTTGGCTGCAAAAGGAAGA;TAGATCCCAGCCCCCCACGT	2	2.10527	1.57374	0.178622	0.59341	0.592735
OR7D2	4	2584;2912;17538;75724	TGATCATATAGTGCAGAGGG;GCTGAAACAGATGTCAACCC;TGGAGAAATAGACCTGTGTG;TGAGCCAGGTGACAAAAACC	2	2.1047	1.51177	0.178819	0.592735	0.592735
ZNF20	4	1093;2936;9049;51115	AGTAAAGAAAGTCATCACTG;TTCATGCATTCAAAGACACA;GTGTGTGGAGAAGTTGGCAC;AAAGGAGTCAAGATAACTGA	2	2.09785	1.68233	0.180704	0.597651	0.596644
SLC38A10	4	575;2944;24187;65406	AGCAAGCGGAGGACCTACGC;TCCTGTTCCTCACGACAAGG;GGTGGTGACCACATTAAGGG;GTAAGTGCTTTAAACCGGAG	2	2.09558	1.81627	0.181335	0.598406	0.596644
KLHL12	4	1155;2960;57663;66044	GACATTCCACTGAACTAAGG;AGAAACAGTACATGTGACAG;AGTGCGACGAAATTCAGGTA;CCCTGCATTGTAAACTACAG	2	2.09106	1.66748	0.18276	0.597793	0.596644
FAM216B	4	2720;2964;60673;66461	TCCAACAGGCCCTCAACCAA;AAGTACAAGAGCATAAGACA;GTGAATGTAGCGGGTCTGCA;CCCGTTGAGTAATATAGCCT	2	2.08993	1.49443	0.183118	0.597649	0.596644
PGM3	4	1189;2965;22388;36595	TGGGATTATTAGCTGTCCTG;TGCTAGTACGACATACCCTG;GATGGTGTGACTGTTCTAGG;CACGGGTGGCCGATATGGAA	2	2.08965	1.66077	0.183212	0.596644	0.596644
GGNBP2	4	744;2990;14105;32178	AGGTTGTTGGATGGATGTAT;TAAGGATATTGTATGCTCGG;TCATGTACCTGTCCTAGCAG;ATTTCCAGACTCTACAAGCT	2	2.08265	1.75528	0.185276	0.602046	0.599397
NFYC	4	2730;2998;36507;63068	GCTCGGCAGGAGTTACAGAC;ACACAGAAGATAACAAGCGC;ATCATCGCACAGCCTCAGCA;CCCGAGGCCAGAACGACTGT	2	2.08042	1.48896	0.18589	0.602723	0.599397
METTL9	4	2002;3000;30403;32311	TAAATGAATGGCAGAATACG;CTGTACGTGAACATGACTAG;GAAATTATGCGAATCACTCC;ACAGCATTGAGAAATCGGGC	2	2.07987	1.54972	0.186018	0.601824	0.599397
DEAF1	4	499;3003;23969;72841	AAGGCACAAAAAGCCTGACT;ACTCTGTACAAGAACAGGCT;AGGTCGTGATCTGTCCCGAG;GAAAAGAAGCATTCGCTACG	2	2.07903	1.83813	0.186283	0.601369	0.599397
PMS1	4	2602;3004;16187;73385	AAGGTTTCTGAGAAAGTATG;CAGAGTATCAGATCACAAGA;GAGGTGCGAGATAACGGGGA;AGACCATATAGATGAGAGTG	2	2.07875	1.49744	0.186343	0.600257	0.599397
DNAJC17	4	1739;3006;8188;50838	ACCCTTGTGTCTAGACCTGG;CTGCCAGGCTGCATATGACA;AAGGAGGATGAGTCAAAAGG;TACGCCAGGAGCGTGACCAG	2	2.0782	1.5772	0.186479	0.599397	0.599397
PYHIN1	4	611;3017;61262;74352	AAACCATCTGAAGAAGAGAC;TCAGCAAGGTCTCCCAGTGT;CCAAACGTTTGAGGTTCCAA;AGAAGACCCAATAATCGCGA	2	2.07516	1.79317	0.187315	0.600784	0.600784
NPR3	4	1086;3027;9465;61046	GTACTCGCACCTCACGCGCG;GCTGCGCAGAGCATACTCGA;CTTACGAGGATTCAGACTGT;TCCAGACAGTCACTCTACTG	2	2.0724	1.67094	0.188177	0.602246	0.602246
KCTD7	4	1668;3039;51060;73929	GGACTCATGCCCTATTACAA;GAGAACATGCAGCCACTGAA;GCTGAATTTCCTGCGCTCAG;GTCTTCGTAGCACCGCAGTG	2	2.0691	1.58109	0.189243	0.604356	0.603957
SYTL3	4	1217;3060;61399;66625	TGGAGTCCAAAGGAACACCG;GCAAACATGAGACAGTTGGA;AGGAGCGAAGAACACGGACT;GCTGTCTTCAAAGTCCCACG	2	2.06337	1.64281	0.191103	0.607682	0.607037
TSACC	4	2762;3065;13842;67849	TGTCTGGATGTTCAGAAAAG;TGGAGTTGATCACAAGCCCA;TTGAAGATTAATATAGCTGG;CAAAACAGCCATCTGTTGTT	2	2.06201	1.47751	0.191538	0.607764	0.607037
FBXO11	4	574;3073;9741;68852	ATATATAACAGATCATGCAC;AACCACTGTAGGGTTAGCAT;AGAGCCTTCCATAAAAACGA;CCAGCATGGTGGGATTTATG	2	2.05984	1.79876	0.192126	0.607037	0.607037
PPP1R27	4	650;3092;11014;51689	TGACATTCACCAGCGAGATG;AGAGAGCACGGCTTCATGCA;TTCTTGGACCACATCCGGCA;TGGGGCGCTTCATCCGGACT	2	2.0547	1.76984	0.193696	0.610697	0.610423
CLIC3	4	176;3096;31380;34949	GTGTTGGACTCCCTGTAACG;GACAGACACGCTGCAGATCG;CACCGGGTTCTTGATGAACG;TCCACCCACCCAGGCGAGTG	2	2.05363	2.04899	0.19402	0.610423	0.610423
FOXJ1	4	1678;3109;21505;76020	CCACGTCGTCGTGCACGTCG;TACGCGGAGCGGCTACTGAG;CCCTGTCGGCCATCTACAAG;GCCTCGGTATTCACCGTCAG	2	2.05014	1.5704	0.195044	0.612347	0.612347
CLPTM1L	4	1718;3164;9196;36502	CCCCAGTGAGACCTTGTCGT;CACTTAACAGCAGATCGAGG;TGAGCGTGTACACCACGACG;CTTCATGTACCGATGCACAT	2	2.03555	1.55833	0.199838	0.624756	0.623737
P2RY10	4	2080;3165;12427;21386	TGACGTGCATCAGTCTTCAA;ATGTAATAGTAAATCCGGAG;AATGAATATGAGGATATAGG;TGGAAGCGTAGGTACGATGT	2	2.03529	1.5198	0.199932	0.623737	0.623737
RNPC3	4	1420;3184;21352;58688	CCTGTCAGATAAGGGGCGAC;GGAACCTCCTTTGCCAGACG;TTTGCTAGGATTGTGCTGGA;TCGACAGGGTCATCAGACCT	2	2.03031	1.59452	0.201493	0.625977	0.625101
DERA	4	1848;3187;45218;67973	TGGAGCTACAGAAATCGACG;TGAGATTCGTCAGTTTCGCA;TGCAGGCTGTAATATCCCTG;GCAGAACCGTGAAAAAGGAG	2	2.02953	1.5406	0.201757	0.62549	0.625101
RAPGEFL1	4	806;3192;45923;55279	TGCGTATGGTCACATAAGAG;AAGGACGAGTCCCTTTACCA;AGACACAGAGATCCACCGAG;AATATTCAGAGGAGCCCGCG	2	2.02823	1.71122	0.202158	0.625427	0.625101
SLC27A4	4	349;3195;42727;70158	GAGAACCGCAATGAGTTCGT;TTGTATCAAGTACAACTGCA;GTTGACACGTACCAACCGGA;GCAGCCATGCGGTAATACCT	2	2.02744	1.88871	0.202474	0.625101	0.625101
TMEM72	4	1137;3228;62007;65510	CCCTTCACATATGGAGACAG;GGATGGTCACGTGCCAGACC;GCAAACCTACACTTTCCATG;GTCCCTGGCAGACAGAGTAA	2	2.01891	1.63466	0.205383	0.632767	0.632767
WNT3	4	1824;3240;24135;57223	GGATGCGCGCGAGAACAGGC;GCATGATCTCGATGTAATTG;TTTGGGCCCGTCCTCGACAA;ACCAAATTGGGTAGCCAGCG	2	2.01582	1.53638	0.206441	0.634709	0.634418
CPPED1	4	1064;3269;10773;46190	ACGAGCAGCTGAGCATCGCG;TCCGTCTGCTCCGTCCGCCA;ACTGGGGACTGTGACAATGG;CCCCACGGCCGAGACCGTCG	2	2.00842	1.64321	0.20917	0.64045	0.64045
KLK8	4	3259;3296;8581;51293	AGGAAATACACAGTACGCCT;TGGACAAGCCCACTACCTCG;CAGGGCCAGCAACTACTCTG;GAAGCATCAGATCATGGTTG	2	2.00159	1.41572	0.211644	0.646691	0.646691
GNA11	4	1580;3307;8874;31432	GGACTTGGTCGTATTCGCTG;ACTGACGTACTGATGCTCGA;GGTGGCGATGCGGTCAACGT;CTACAAGTACGAGCAGAACA	2	1.99883	1.55697	0.212685	0.648536	0.648536
FBXO22	4	972;3323;35567;51199	AGTGTGTGCGCAGAGTATTG;CGCCAGGTTACTCAACACGA;CGATTGCTACCTGATCCCAT;GAGTGTCGTGGCCATAAGAG	2	1.99482	1.65526	0.214041	0.651335	0.65122
IGSF22	4	2003;3338;53963;64357	ACTGACGGGTCGATGGTAGG;TGCCAGGATACGGAACTGGT;TAAGTACAGCATGAACCATG;TCGGCTACATTGTAGAACGA	2	1.99109	1.50523	0.215304	0.653837	0.65122
TXN2	4	1324;3339;48081;50328	CCCGGACAATATACACCACG;GCGTGGAAATCCACAACCAC;ACCTGACTTTCAAGACCGAG;GGTGGCCAAGCAGCACGGGA	2	1.99084	1.58917	0.215457	0.652968	0.65122
FAM161B	4	1294;3340;25804;58873	GTTAGCCCGGTTACTAGAGG;TTCTTCCAAGACAAGGACAG;CGAGTCCTTCGCAGACACAG;TGTAAAGGCCCTCATAGTCA	2	1.99059	1.59376	0.21556	0.651948	0.65122
PWP2	4	2751;3347;70523;74461	GCACTTGACGTTGTACCGAG;CTCGGCTCCGAACACCCAGG;GGTGGCAGTAAAGGTCACAC;GCGCACTGTCTTGTCCCAGG	2	1.98886	1.4417	0.216259	0.652734	0.65122
LIG3	4	241;3349;8999;25621	CTGTTAGGTACACATCACCG;TGAAGACAGACTTCTCTTAG;TGTGTGGACTATGCCAAGCG;CTTGGCTGACATGATAACCC	2	1.98836	1.94866	0.21643	0.651924	0.65122
GCK	4	2737;3352;25778;38350	CAGAAGGGAACAATGTCGTG;AGGTATGAGAAGCTCATAGG;TTCTGGGGTGGAGCGCACGT;GGCAATGGTGAATGACACGG	2	1.98762	1.44207	0.216635	0.65122	0.65122
RAMP1	4	2406;3372;39351;51476	GGCAGGCAGTGGTCATGAAG;TTCCATCCGCAGGAGCTACA;CCAGTTCCAGGTAGACATGG;GCCTGCCAGGAGGCTAACTA	2	1.98268	1.46471	0.218409	0.653906	0.653906
ABCC8	4	1015;3399;16531;65291	CTACCGTCAAAGCTCTAGTG;TCAACGCCAGCGAATCAGTG;GATGTTGTGATAGTAGACCA;CAGACCAACGAGATGCTCCG	2	1.97607	1.63685	0.220891	0.660008	0.658758
WBP11	4	1585;3400;20077;60604	TCTTCATCTCGCCTACGAGG;GGAACACCATGTCCAAGAAG;ACCTGCCATACGAAGCATCA;AGTGACACCGACAAATCAGA	2	1.97583	1.54483	0.220985	0.658962	0.658758
EID3	4	2106;3414;9246;11413	CAGGAGCTTTGGGTCTACGT;TCGCTTCTGGATAACTACTC;GTGGGTCTGAATTGGATGGA;TAACAAGAAACCGGGCGTCG	2	1.97243	1.4859	0.222299	0.661551	0.658758
ATRIP	4	572;3415;21161;23235	CGATGAAGAACTGTACAAGG;AGACAGAGATCAAACACTCA;TCCTAGGAAAAACCCTTCTG;ACATGCCATCTAATAATCTG	2	1.97218	1.75568	0.222367	0.660431	0.658758
ZNF706	4	2458;3422;12824;51493	CCTTACCCTACAGACAGTGC;TGCTTGAAGGTCTTAGGGTC;GAAACAAGGACATGACCAAA;GCTGGACAAAAGAAGAAACA	2	1.97049	1.45442	0.223084	0.659919	0.658758
CNPY2	4	2118;3423;16693;18084	AGGAGCCAGGATCTCCACTG;TGCTGGAGGAGATATGTGAC;AAGAACTACGTACGTGTAGT;TCTTTCCGGATCAATCCAGA	2	1.97024	1.48368	0.223186	0.658909	0.658758
ZNF8	4	2084;3427;11591;53153	CACACCTTACCGTCCATCGG;ATTCCCAGAGATCTCTAGAG;GTCACGGTAGAGGATCCTCT;TGAAAGCCAAGCATCACGCA	2	1.96928	1.48642	0.223579	0.658758	0.658758
VARS2	4	820;3437;32063;51533	TAGGAGGCCAAAAGACACGG;TTCCTGCATGATCTGAACCA;CCTCCGCAATGACATTCAAG;CAGGCAGCCTCAACATATCG	2	1.96686	1.67691	0.224611	0.660489	0.660489
USP47	4	209;3459;25078;38546	AATTGAGCGCAATACATGCA;TGATCGAATGACATTTCCCG;CTTGGCTGGACCCATAAGGT;CCATAAATGAGAGTCTGCAA	2	1.96158	1.96593	0.226863	0.66448	0.661408
SH3BGRL3	4	1992;3460;8870;66718	CGGGCGCGCACTTACTTCGC;CCTGCGCGTCTACAGCACGT;GCGCATCCAATACCAGCTAG;GAGGGATGAGATGCGAGCCT	2	1.96134	1.49146	0.226957	0.663446	0.661408
DNAJA3	4	1365;3466;21241;40434	AGGAAGCAGTACGATGCCTA;CATCATCATATCGCCCTGTG;ATAATCTTCTTTGGCCAAAG;TTCCTGAGGCTGATCAAACA	2	1.95991	1.56743	0.227639	0.664134	0.661408
SPACA9	4	1578;3467;63277;72879	CTTCTGCTCGATGCTGCGAA;GTCGTTGCTTTGGCTAACGA;GCCCATCTCCAGCATTGGAC;GGAACATGAGCAGAACCCGC	2	1.95967	1.53765	0.227733	0.663105	0.661408
AGK	4	26;3477;17747;38856	CAAAGAAGGCCTTTGTACAG;GCAATGACCGGCCTTCGATG;TGTTCTTCGACGAACAGATG;GCCAGATAAATGTAAAATCG	2	1.95728	2.41483	0.22874	0.664733	0.661408
C1orf146	4	1756;3479;48299;64720	AAGAGATGAGCTAATAATAA;AGTTCGATATTCAGATTCAG;GTATTCGTAAGTTACAACCC;TCCATTCTTCAGGCCCATGG	2	1.95681	1.51454	0.228927	0.663979	0.661408
GRIN2D	4	1700;3484;11809;55833	CTGCCACAATGACAAAATCG;ACCTATGCAGACTCTCGCCG;CACCGAATTATTGAACACCA;GAGCCTGCAGACCCTATCAG	2	1.95562	1.5205	0.229345	0.663894	0.661408
ZBTB26	4	1560;3494;22990;65553	CTCCCTGATAAATTCAACTG;ATATTACAGAGTTCCGAAGT;GTGTGCACCGTTCTACAATG;CTCCAGGTGACGAAACACCC	2	1.95325	1.53677	0.230369	0.66556	0.661408
SMAGP	4	448;3498;35221;56939	TCTGGGGACAGGGCCTCAGT;CTGACTACTCCTTCTCCAAG;TGTGCTGGCTCCATCTTCTG;AGTGGGCTGTAAAATTGGGG	2	1.9523	1.79775	0.230736	0.665325	0.661408
RGS12	4	1266;3499;62332;69762	TCCAACATCAAATCGAGTTG;TCCACCAAGGCATTGCTCGG;AGAAGTAGCGGACACCGACG;CACTGGAACAGGATTCGAAG	2	1.95206	1.57901	0.230855	0.66438	0.661408
LRRC14	4	1636;3504;25638;33202	GTTCCACACCATCATCCAAG;CCTGCCCATGCGCAACACTG;TGCGCGAGTTGGTACACACG;GTCTGTGATCATCCCACACG	2	1.95088	1.52591	0.231341	0.664491	0.661408
HIST1H1D	4	1493;3505;53626;69183	CGCAAGCGCTTTCTTAAGCG;CTGGTGCAGACCAAAGGTAC;AGGCTGGCGCAGCCAAGCCT;GTGATAAGCTCAGATACTGG	2	1.95064	1.54443	0.231427	0.663453	0.661408
HAP1	4	3090;3508;10038;59365	CCCGGGTCGCCGGCCAACGT;CCGACAATTCGGACGCGCCG;CTGAACACTGCAGCTCGCAT;CACAGCTTAGGGGCATCACA	2	1.94994	1.39997	0.231691	0.662931	0.661408
CDK6	4	3223;3509;36118;59505	AACACTCCAGAGATCCACGG;TGGCTCACCTGACCACGTTG;GCCCGCGACTTGAAGAACGG;CATTGCAGGTCGTCACGCTG	2	1.9497	1.39187	0.231811	0.661998	0.661408
ACTR5	4	2078;3511;38701;75283	TCATTTGCCGTGAATACAGT;TGAGCACAGCTACATCGCTG;TGGGTAAAACATGCGTACAC;CGGGACACGCCCAGCCAGCG	2	1.94923	1.47697	0.232049	0.661408	0.661408
PRPSAP1	4	1125;3518;27515;74119	GAGGCTCTAAGGTTGTCCAC;TTCTAGGGCCCAGTCCTATG;GTATATCAAGAGACCAATGG;TCATTATACAGACAATACCC	2	1.94758	1.6012	0.232655	0.661864	0.661864
CD151	4	784;3528;8143;45499	GCGCCACCTTCAAGGAGCGT;TTGATGCAGTTCCACTGCTG;AGGTAAACAGCAGGTACTTG;GCTGGTAGTAGGCGTAGGCG	2	1.94523	1.67554	0.233756	0.663723	0.663723
AGMO	4	3152;3535;31342;54182	GTTTGGAATGAAGTTTCACT;GCTTACCATGAGCCATACGA;CTTATTGAAGAATCCAGGTG;AGATGAACAGCATATACTGA	2	1.94359	1.39303	0.234438	0.66439	0.663891
TYW3	4	1012;3541;18661;41548	CTTCTAAGCCATGTGTACTC;AAATGGTTCAAATTTCAAAG;AGGAACTCTGGCATAACGGT;AAGCCATAAGGGAAAACTGA	2	1.94219	1.62053	0.234993	0.664693	0.663891
GSTCD	4	1654;3553;10768;66083	GTTGGGCCTCCCCTTACTAA;TTCCAATCAAGAGTCCAAGT;CTGAATCCTCTGGTACCAAG;TATTTCTACAGGTATAGTTG	2	1.93939	1.51795	0.236084	0.666512	0.663891
PTPRE	4	852;3555;53133;72118	TGGAAACATCCGGGTGTGCG;CGACTGCAAGCAGTTTCGGG;ACTCGAGTACTACCTCTACG;CGTGCACGCTGGGCCCATCG	2	1.93893	1.65491	0.236247	0.665704	0.663891
ILK	4	77;3558;57812;75150	GATCAATGTAATGAACCGTG;CGGAGAACGACCTCAACCAG;TCAATGCAGTGAATGAACAC;ACATTGTAGAGGGATCCATA	2	1.93823	2.16997	0.236545	0.665283	0.663891
HRASLS2	4	2841;3560;42414;66712	TCGCTTTGGCTATGCACACT;CTACGTGGGAGATGGCTATG;CTTCCAACAAAATCGTCAAG;TCAATCAGGTCTCCAAGTCT	2	1.93777	1.40995	0.236784	0.664696	0.663891
C16orf62	4	3093;3568;8418;48572	CATTACCTGGTAAGACGCTG;GAGCCTTGGACCAACAAACG;CTGATCATGCATGTCAACCG;GGATTACGTGAACCGCATAG	2	1.93591	1.39277	0.237509	0.665474	0.663891
PIK3CA	4	854;3570;62499;77361	GTTCGAACAGGTATCTACCA;GGATTTAGCTATTCCCACGC;AACCTCGAACCATAGGATCT;GAAGCTGTATAATGCTTGGG	2	1.93545	1.65267	0.237739	0.664864	0.663891
SNU13	4	68;3577;10665;66896	AGTTACATGACTGCTGAACG;CTTGGAGCGCACAAACACGT;GCTTCGGAAAGGAGCCAATG;TGAGGCTGATGTGAATCCAA	2	1.93383	2.19469	0.238285	0.663891	0.663891
HES7	4	981;3586;15653;46443	CACCCCCGCGCTGTACCCGG;GCAGATGCTCAAGCCGCTTG;GGAGATATTGGAGTTCGCCG;GGCCCAAGCCGGTAGATCCG	2	1.93175	1.6218	0.239207	0.66521	0.664582
EFNA3	4	3011;3588;20142;24863	TGTTCCAGTACACCGCATGC;ACTTCTCCGAGAACTTGATG;AGTAGTACTCGTGGCCGGCG;CTGTACATGGTGAGCCGCAA	2	1.93129	1.39558	0.239428	0.664582	0.664582
RAE1	4	1777;3599;39119;52805	CATTCCCTAGATATACCCCA;GATGTTACTTCAATATCCTG;TCTCCCCTCGATACTTCCCA;ATCAACCTTCTGAATTCAGG	2	1.92876	1.49812	0.240495	0.666296	0.66581
PDCD4	4	2812;3602;17066;48421	CTTCTGAGTATGTCTAAAGG;GCGATTCGGTCAGCGACAGT;GGATACTCCTAGAGCACCAC;AGTAATGAGCACAACTGATG	2	1.92807	1.40708	0.240768	0.66581	0.66581
CBLN1	4	942;3612;47209;47799	ACTGTAGATCCCTTTGCGCG;GTGCGATTACTCATCTCGGA;GTGCCCGTGGGGTCGGACGT;TTATAGGTACTAGTGAACAT	2	1.92578	1.62729	0.241791	0.667398	0.667398
CNTNAP3	4	3041;3619;69143;76201	GACACTACTTACGATCTCCG;CCTTTAGCCTGGAACCCTAG;TGGACGGTGGTGCAGCACGG;TCCAGCCGGGACAGTCACCA	2	1.92418	1.39014	0.242568	0.668299	0.668299
FHAD1	4	904;3654;44427;73284	CTTACTCACTCTAGAGCCAA;TTTGGCGAAAAGCATTACCC;CGAGTGCCACATTCAAAACG;TCATTAAAATCAATTTGGAG	2	1.91624	1.63114	0.246193	0.677031	0.677031
TRMT12	4	152;3663;8662;42745	CTTTGATACACAGCACCGTG;TCCAGCGTTTGGCAAAACGA;TGCTGGTGGATCTCTATGCA;CCATGCCGTTGCCATGATCG	2	1.9142	2.01092	0.24714	0.678379	0.678379
EPB42	4	2293;3671;42649;57069	GAAATGCACGGACTGGAGCG;GCCTTGCTGAACAAGCGCCG;GTGATCCTTAACAGTTCGAG;AGGCAAACGTGGTCACCACG	2	1.9124	1.43904	0.247806	0.67895	0.67895
EXD1	4	1795;3676;39306;58618	GGAAGTCGAGCTTTCCACAA;GAATAATGTCTTTGACACAC;GAATATAGGGTGAATGCACA;CAAGCGAAGGGGTAACAGGT	2	1.91128	1.48734	0.248266	0.67896	0.67896
WNT2	4	2460;3685;13772;24325	CCTTTGCATCCACAAATGCG;CCGAGGTCAACTCTTCATGG;TACATGAGCCGCTCACCCCG;AAACGGGCGATTATCTCTGG	2	1.90926	1.42365	0.249187	0.680227	0.680227
SLC25A4	4	3148;3703;36731;64358	CAAAGGGATCATTGATTGTG;TGGTAACCTGGCGTCCGGTG;GGGGAAGTAACGGATCACGT;CCAGACCATGGAACTCACGC	2	1.90524	1.37409	0.250928	0.68372	0.68372
SF3B2	4	1867;3715;9867;16116	CACAGGCACAGAGTTCCGAG;TTGCCCTGCAGGTAATCGCG;GAGAATTCATCTCTTCCTGG;GCAGGGAGATCATTCGCTGA	2	1.90257	1.47507	0.252395	0.686459	0.685459
KDSR	4	912;3738;10239;69186	CACCATGAAGGAGCGCCGGG;GCATCCAAGTTTGCCATAAG;GCTATCGAGTGCTATAAACA;GACATGCTGGTAAATTGTGC	2	1.89748	1.61992	0.255048	0.689884	0.686658
PKN2	4	2083;3741;13977;27152	GTAGATATCATACTTTGACG;TTGTTGCTAGTAGAACAACG;TTTGAAGCTCGATAATACTG;GGGATGCGTACATCAACCAC	2	1.89682	1.45028	0.255372	0.689505	0.686658
CDC42EP2	4	53;3742;37349;58247	GGGGTCCACCGATAACCGGG;GAGCTCCCGCCCACACACGG;CATGATCAGCCCACCGCTGG;CTGAAGCGTGGCAGTCGCAA	2	1.8966	2.23006	0.255475	0.688529	0.686658
RPL26	4	2141;3743;15231;63095	ATTTGCTCTTAGGTTGTACG;TCTACATTGAACGGGTGCAG;TTTGCGATTCTTGCTTCGGT;ATCTTCCTTCGAATGTGGGA	2	1.89638	1.4446	0.255594	0.687603	0.686658
PDCD2L	4	778;3744;64664;73877	AAGACGTAGACTGGACTGCT;GTGCAGCAGACGGTGAAACG;TCTGCAACACAGATGTAGTA;TGGACTGCTAGCAAGCTGGG	2	1.89616	1.65262	0.255705	0.686658	0.686658
RHBDF2	4	1655;3761;17417;68411	AGCTTCGACAGCCACCGGTG;GGGCCACAGACATTCTCTTG;CCAGATCAGACTTGTCCATG;GCTTGCCTTACTAAAAAAGG	2	1.89243	1.49434	0.257394	0.688703	0.68687
WDR24	4	829;3766;11270;14461	GCACAGCTCAGGTTAAGCGA;CCACTTCACACGGGCCACCG;TCTACCTGTTCATGAGCGGG;AGGATGTTCACAGCCCACAA	2	1.89133	1.63686	0.257948	0.688945	0.68687
CAV1	4	1394;3782;15210;16555	TAAACACCTCAACGATGACG;ATGTGATTGCAGAACCAGAA;GCACACCAAGGAGATCGACC;CATCTACAAGCCCAACAACA	2	1.88784	1.52708	0.259893	0.692893	0.68687
PSMG4	4	2636;3783;13582;48192	TGTGAGTGTGGCGTAGAGTG;TGGTCCACTTCCACGTCATG;GATACCGTTCAGGGCTCGGA;TGTCGGAAGTGTCTCCAAGG	2	1.88762	1.39935	0.260064	0.692106	0.68687
ANGPTL5	4	2877;3790;64981;69997	TCTGTCACCAAAACACCGAG;CTGATTAGATAAATAATCCA;TGTGACATGGATTACAGAGG;TAACTGTGTACATCATTCTA	2	1.8861	1.3817	0.26067	0.692477	0.68687
PDE4DIP	4	2435;3792;29638;65751	AAGAATGTCCTACCTGATGT;TGAACGGAGTCGGCTCAATG;CAAGCCCGACCAATACACTG;AGAGTATGGAGAGTCTCCTG	2	1.88566	1.41385	0.260857	0.691738	0.68687
FAM222B	4	870;3795;9204;26315	CGACGAACGTGTTTCCGCTG;GGTCGCTAGGGTAGCCAGTG;TGAGCAGACTGCGACTAATG;AGACACGGTCACATTCGGGG	2	1.88501	1.62356	0.261173	0.69134	0.68687
RBM15B	4	3784;3796;15446;62534	GGGACCTAACACGTCACTGG;ACGGGCTGTACGACGACCGT;GAAATATGGCATCATCGAGG;GGAAATTCACGTAGGCCACA	2	1.88479	1.32951	0.26125	0.690313	0.68687
PPP2R2A	4	504;3803;12120;61930	TATTCGGCTATGTGACATGA;AGGGTATAACTTGAAAGAGG;AAAATCCAGTCTCATAGCAG;GGCATCTGGAAATTACAGAC	2	1.88328	1.73813	0.262017	0.691112	0.68687
LACTB2	4	3649;3805;12626;24662	CATGGCTCTACTCTTAGAAG;AGGCACCAACACCTACCTAG;GGAGATGTGATTAAGACTGA;CATCCTAGGGGAAGGAACAA	2	1.88284	1.33523	0.262188	0.690336	0.68687
ATP6V0A1	4	281;3809;49845;65661	AACATTCCGATTATGGACAC;AAAGGTTCTGAATCAAACGG;ATTGCATCATCAGCAGATGG;GTCCAATTATAAGTAAACAT	2	1.88198	1.86246	0.262606	0.690212	0.68687
WDR83	4	847;3810;45344;62888	CTCACCGGACAGGATAACTG;GCAGTAATTGCCATCCACTG;AACAGTAGTCTCTGCTCCGG;GTTGGGATTGCCGCTCACGG	2	1.88176	1.62756	0.262743	0.689351	0.68687
RPS15	4	220;3815;37971;50151	ATCATCCTACCCGAGATGGT;CTTGCGCAGGCGCTTCAGCA;GCTGGTCGAGGTCCACGCCG;GCTGCATCAGCTGCTCGCTG	2	1.88068	1.91444	0.263178	0.689275	0.68687
SF3B4	4	244;3820;15009;18180	CTTTGTGGAATTCTTGAGTG;CGGTGATAGGACGGTTACAG;TACCACAGGATTGGGAGCAG;AGAAACAGTTCCCACAGCAG	2	1.8796	1.89162	0.263689	0.689399	0.68687
COPRS	4	3691;3821;41268;59903	TCCTCATTAAAAAGATCGCC;GAGAAGGCTATGGATCGACT;CCTAATGACAGTCCTGCCCG;TGATGGAGAACTGAATACCT	2	1.87939	1.33139	0.263766	0.688388	0.68687
CCDC136	4	2212;3831;18898;71273	GCAGCACCTCAGGGATACGG;GAGAGACCTAAACTACCGGA;CTGCAGGTGATGTATGACGC;TGAGCTGCGTTCTCTACGGG	2	1.87723	1.42856	0.26485	0.690003	0.68687
ARPC3	4	861;3841;69032;69844	GAGAAAGAAATGTATACGCT;GTTTAGACTTACTCTCTCTG;ATTGCGTTAAGTGGAAAACC;GATCCTGATACCAAACTCAT	2	1.87509	1.62078	0.265865	0.691435	0.68687
GRB2	4	340;3842;57121;58014	AAGAAATGCTTAGCAAACAG;AGTACTTCCCGGCTCCATCT;ACGAGCTGAGCTTCAAAAGG;GAAATACTTACTTGACAGAG	2	1.87487	1.81802	0.265984	0.690536	0.68687
NOS1AP	4	713;3854;15235;16226	CATCTAGATCAGTCACACCT;GCCAGCTCACTGGAGCCGAG;GCAGAAAAAGGAATGGACGT;AGCTATGAGAATCGTTCGGA	2	1.87231	1.65909	0.267213	0.692514	0.68687
MSC	4	668;3855;23423;73801	CAAGCAGTCGCAGCGGAACG;CGTAGCTGCGCTCTACGCCG;CTCGCCCAGTGACAACTCGT;CAAGAGGAAGCGGCCCCGTG	2	1.87209	1.67276	0.267289	0.691507	0.68687
ARPC4	4	1232;3860;24429;65650	TATCCTTCGAAGGAAGCCTG;GCCCCTACCTGAGTGCCGTG;GTGTCGTTCCACAACCTGGG;TTCTCGATCTCATCAGCCTG	2	1.87103	1.54411	0.26781	0.68687	0.68687
FAM13A	4	3420;3875;26094;34616	TGAAAGAGTTGAATGAATCG;GGAAGACATGAATTCAGCAG;AGCAGGATGAAGTTCGACAT;TGCCCATAAGCGTAGAACCG	2	1.86783	1.33978	0.269396	0.689748	0.689016
EIF4ENIF1	4	583;3877;55857;72689	TCAGGTATAGTAGAGTGCAA;GAACCACCTACTGAACCGAC;TGAGCGCCGGGAGCTAACAG;TGGGCGAAGGTAGTCAGCTG	2	1.86741	1.69925	0.269618	0.689128	0.689016
SLC17A9	4	1662;3885;29577;74361	GCAGTTACCGATCCCCGAGG;GGCCAGGACTTACCCAAACT;CACGTACCACACCCAAAGCA;GGAGACCTTCCCCGACGCCA	2	1.86571	1.48013	0.270582	0.690403	0.689016
C14orf159	4	2804;3887;58769;61695	TCTATGATCGGCATAGACCC;AAGGTGCTATCTCAGAGACC;ACACACCATGGCATCCCCGT;GCCCTCTGGTGGTCACGATG	2	1.86529	1.37624	0.270795	0.689762	0.689016
HIGD1B	4	3633;3894;15761;38055	ACACAGTCTTCGTCGTCAGG;TTATGTCTGCTAACAGACGC;ACACCTGATTCACACCCGAG;CACTTACCTATAGGCACCAG	2	1.86381	1.32653	0.271504	0.690381	0.689016
MGME1	4	429;3898;13832;30685	CAGCGGATGATTCTGGAACT;CGTCGCCCAGACCCCGGGAT;GGAAAGCATACTTTCACCCC;AGGAAGTAGAGAAAGCCACA	2	1.86297	1.76233	0.271896	0.690197	0.689016
CCDC134	4	1790;3904;17575;19729	TGCAGAAACTGATACCCCAG;GCCAGCTTTCTCCCACGTGG;AGTAATAGTGCACAATCCTC;ATCTGGGAGCACATCAGCAG	2	1.8617	1.46311	0.272587	0.689594	0.689016
RANBP3	4	1874;3908;25766;52286	GAGCCCCCCAAAATTAAACG;CCAGCTGATAAATGAGAGCG;CTTACCCCTGCCAGTTCTCG;TAGACGACCTACCTGCGCTG	2	1.86086	1.45346	0.273005	0.689477	0.689016
CSNK1A1	4	2086;3911;29997;54624	CGCCAAATAGATGTCCCCGA;CCGGGTTCTTACCGTATGTG;TTGCTCTCGTACAGCAACTG;TTAGTGTTTAGAATCTCCAG	2	1.86023	1.4317	0.273286	0.689016	0.689016
CLDN6	4	221;3916;9976;29936	GCCGGTGCTCTGCACCACGC;AAGGAGGGCGATGACACAGA;AAAGCGGTCACCTTCCACAT;GATTGTCTTTGTCATCTCAG	2	1.85918	1.90271	0.273798	0.689136	0.689136
CD28	4	1531;3929;31953;71738	TTCAGGTTTACTCAAAAACG;GTTGTATGTTACCTTTCACA;ATTGTCGTACGCTACAAGCA;TACCTGTTACTTGAATTGAA	2	1.85645	1.4922	0.27524	0.691593	0.690563
SPATA18	4	310;3931;22088;51320	GCCACAGAAACACAGATCAG;TGTTGCATATCCCGATCCCG;GCTGAGAAAAGTGCACTCCA;GATGTAGATGATCCGCTGAA	2	1.85603	1.8284	0.275419	0.690874	0.690563
BDP1	4	2061;3934;56141;70069	AGATTTGAAAGCAACCGGAA;AATGACCCCATATTTGAGCG;CAAACTGCTCGACAAGTAAG;ATTAAATTCACAGAACCACG	2	1.85541	1.43169	0.275803	0.69067	0.690563
CREBBP	4	976;3955;42309;54614	CCGCAAATGACTGGTCACGC;ATTGCCCCCCTCCAAACACG;CAGGACGGTACTTACGTCTG;CTTAGCCCACTGATGAACGA	2	1.85103	1.58251	0.278123	0.692975	0.692975
BPIFC	4	3118;3980;13645;57717	TGTCACTCTCTCCACCGAAG;GATACCGGTAAAGTAGACTC;TCAAGGCAAGGATTACTCAG;ATCAAAGCGCTAACCAACCA	2	1.84585	1.34622	0.280904	0.698732	0.696194
TMEM130	4	957;3987;31469;43586	GGAATAGTTATAATAGACCA;AGGTGGAGCCGGATGCCACG;AGAGAAACAAGGCGGTCTTG;ATCTTGCCAGTAAGCACCAG	2	1.84441	1.5833	0.281655	0.699427	0.696194
RPS25	4	207;3989;17005;41459	GGTGAGCAGAAGTGGTCCAA;TAAACTTATAACCCCAGCTG;AGACCCAGTGAACAAATCCG;GACAAGAAGAAGAAGGACGC	2	1.844	1.90921	0.281928	0.698936	0.696194
HMBS	4	3693;3994;33086;33153	AAGATGAGAGTGATTCGCGT;CAGCATACATGCATTCCTCA;AGCGGGGAAACCTCAACACC;ATCAAGAATCTTGTCCCCTG	2	1.84297	1.31308	0.282534	0.699271	0.696194
TUT1	4	2279;3997;14403;76146	TTTGGACTCGATACACCCCA;AAGATCCCAACAAGATACAC;CAGCGGAGGGTGTACACGAG;TACGGTTGGCTGTAGTAACG	2	1.84235	1.40522	0.282858	0.698908	0.696194
SOWAHB	4	3949;4003;27363;36346	TCCCGGGCAGCGACTCCCGT;GATGAGGAGTACCTCGATGA;GAGAGTGCGAGGAAAGACAG;GCTTGTCGCAGCCTCGACGG	2	1.84112	1.29987	0.28348	0.699283	0.696194
DUSP11	4	71;4005;8074;17566	AGCCAGTCCTGTTTAAACCA;TCAGTATTCAATAGGTGCCG;TCAACGCTATTATAAACCAG;CCAAGACATACTACCTTTCG	2	1.84071	2.13878	0.283736	0.698754	0.696194
HIST1H2BM	4	2885;4006;19857;55608	CCCTAAAAAAGGCTCCAAGA;CGCCGGAGAAGCGTCACGCC;GTTCATGATTCCCATAGCCT;ACACAGAGTAGCTCTCCTTG	2	1.8405	1.35837	0.283873	0.697933	0.696194
EIF2S1	4	3227;4007;15539;53736	GATGACAAGTACAAGAGACC;GTGTGTGGTTGTCATTAGGG;TAATAGGCGCTTGACCCCAC;TTCTTAGTGAATTATCCAGA	2	1.8403	1.33693	0.283975	0.69703	0.696194
TRMT10A	4	1751;4008;18794;66008	CAAATGGAACCAAACTCAGA;ACAGTCAATAATAAGGCGAA;TACTAATCCTCCAATCACAT;ATGTTACGCAGAAAACCGAC	2	1.84009	1.45676	0.284103	0.696194	0.696194
TMEM159	4	1818;4021;23632;27755	ATACGAAGCCCAAACCACAG;CTGGGGGTCATAATATTGGA;CTCCTTCCAGAATAACTCAA;AGGTGAAGGCCAGAAACGGA	2	1.83744	1.44785	0.285366	0.698135	0.698135
MS4A10	4	1416;4028;43394;44339	GTCTTGGTATCCATTCTGGG;GCAGCCTTCTTAAGGAGCTG;GGTTCTTGACTATAGAGGCC;TGGGACTTCTCGTGCTGGTG	2	1.83601	1.49795	0.286082	0.698737	0.698737
PURB	4	3115;4040;17643;35634	AAGCTCATAGACGACTACGG;CGCCAAACGGTCAACCGCGG;ATAGAACACTACGCGCAGCT;CCGCCTCACGCTGTCCATGG	2	1.83357	1.34025	0.28743	0.700876	0.699863
RABGGTA	4	785;4042;13887;19557	GAGCCAACGGTGATAAAACC;CAGACGAGCAGCTATTCAGG;GCTGCAGGACTCACTAAGAG;ATGACGCGAAATGTATGTTG	2	1.83316	1.61924	0.287678	0.70033	0.699863
LMX1B	4	1715;4056;40843;59972	CACCGGAGTCGGACTCGTCG;CGCCCGCATCACGAACTCGG;TGTGAACGGCAGCTACGCAA;CTCGTCGAAGCCTTGCCGAA	2	1.83032	1.45607	0.28923	0.702957	0.699863
C16orf71	4	1243;4057;35066;49119	GCGGGACAAGAAGACAACCA;GCGGTTCACAGATTCTTGTG;TCTTCCCCATAGTCCGACTG;CAGATCCAAAATGCCCCTCG	2	1.83012	1.52182	0.289315	0.702015	0.699863
RNASE6	4	885;4058;68169;73351	GCATTGTCTGCAAAAATCGT;CAATGCAACAGGGCAATGAG;TTACTGCTGCTGGTTCTATG;AATTTCAAACCAGTGAGCCT	2	1.82992	1.59243	0.289469	0.701242	0.699863
LOC100129083	4	589;4064;42511;60147	GAGCCCAGTGGGACAGTGAG;GCTCAGGAGCATCCAGGGAG;CTCCACCTCCCCACCCACCG;TCCCCCTCCCAGGGCTGCGG	2	1.82871	1.67772	0.290041	0.701482	0.699863
CD27	4	599;4066;53125;59778	GTTGCGAACGAGAAGACCTG;ACGACCGAGCGGTCAGCGAA;ACCACTGACATAAGGTAAGT;AGTGTGATCCTTGCATACCG	2	1.8283	1.67395	0.290313	0.701001	0.699863
LHX1	4	3210;4067;9654;73949	GAGAATGACGACCAGAACCT;GGGAATCCGGAGACAAACTG;TCTCCGCACCAGGTCGCTAG;GAATAAGTTCGTCTGCAAAG	2	1.8281	1.33183	0.290407	0.700089	0.699863
SIK3	4	1889;4077;31396;55930	GCAGATTGATGAAAGAACCC;GCTGCTGAAAGATTGCACTG;TGTGCTTCCATCAAATGGCA;GCACCAGTCAATATCCAGGT	2	1.82609	1.43447	0.291397	0.701336	0.699863
ENTHD1	4	1251;4079;19759;30041	TCATGGTTGGAAATCAACAG;GTTGACAGGAAATGTGTGCA;TGACTTTGATACCCTTAAGT;GGGTAAGGGATTTATACACG	2	1.82568	1.51828	0.291567	0.700611	0.699863
FBXL6	4	565;4082;26141;51482	GGAGCCACCCCTCGTCCCGG;TGGGACCGGCTGGCGCCGAG;TGGCTTATGCCCAATCGGTG;GAGCGTCAGCAGTCACACCG	2	1.82508	1.68474	0.29196	0.700421	0.699863
GKAP1	4	2710;4085;14511;73816	GCCCTGTTACAAGTGGATAG;GAGAAGAAAATTGGCAAGAG;TCACATTAGTAAAAAGACTG;GTTGAGCGTTACAAACAGCA	2	1.82448	1.36241	0.292199	0.699863	0.699863
AGXT	4	3325;4095;53121;64193	GCTGCTGTTCTTAACCCACG;GTCACTGAAGGAGATGAGCG;CCCCTTTACATGGACCGGCA;CCGATGACCAAGGACCCTGG	2	1.82247	1.32238	0.293197	0.701123	0.700933
SRP19	4	3734;4098;18403;47540	TCCAGCTCAAACAGGAAGAT;CCAATACAGAGGCAGAGTCC;CAGAACCCACCTGTCCTGGT;TCTTGCTTACCTTACTTATG	2	1.82187	1.3005	0.293589	0.700933	0.700933
RRAGC	4	1450;4103;12551;54894	AGTCCCATGAGCAGAATCCT;AAAGGACTTCGGCTACGGCG;GATATACGTCATTGACGCAC;TCAAAAAAGTCCATTTGCCC	2	1.82087	1.48552	0.294127	0.701088	0.701088
ASB12	4	2467;4116;30014;42465	TAAGAAGCAGCCAAGCGCAA;AGACTGCGGCCAAATAGAGG;TGGTAGTTTAGCTTTGACGT;TTGTTGTAGATGCTACCACC	2	1.81828	1.3776	0.295611	0.703497	0.703497
ZFP91	4	1845;4123;52952;54488	GCTGCATCTAGACCTAGCCG;CCCGACCTCCCCTCAGCACG;TCACTGACCTGCAAATAGCG;AGGCCGAGTATCCCCGCCGG	2	1.81688	1.43461	0.296532	0.704561	0.704561
DNAJC5B	4	3804;4132;49917;53958	AATGTCGGTAAGTATTGCGT;CCAGCTCGACAGCATGAAGT;GAGGCCAACGATGACAAACA;AGAAGCATATACGACAAGTA	2	1.8151	1.2937	0.297607	0.705985	0.705088
SIAH1	4	1942;4137;34596;36954	CTTATGCTGATGCATCAGAT;AAGTTGCGAATGGATCCCAA;CAGAAGACGCATATTTACAG;AACTGCATCCAACAATGACT	2	1.81411	1.42293	0.298179	0.705088	0.705088
PADI4	4	4090;4156;26622;56110	CCATGTTGTGCTTTCCACCG;CCCACACAAAACGCTGCCCG;AGCTCTACTCTACCTCACCG;CCATACACTGGTGCTCCACG	2	1.81035	1.27812	0.300422	0.709264	0.709264
NKIRAS2	4	3867;4162;19773;47007	CTTGTTGCCAAGGACCACGA;CTGTATGGGAACCATGTAGT;ACGCAGGAGGACATCTACGT;TGCGTTTCTATGACACCCGG	2	1.80917	1.28772	0.301139	0.709827	0.709827
KRT23	4	1004;4169;31420;66421	CCCGCACCGCCATGGACGGT;AGATCTGATTAAGGTCCTGG;TTGAAGTCGAGGGCCTCCGA;AGAAGCAGCCCCCTACTAGG	2	1.80779	1.55499	0.301966	0.71065	0.71065
GTF2B	4	4155;4196;11487;72758	GATATGATCTGTCCTGAATG;AGTTGTAATCAAATCCACAC;TTTGTCTACCATGATTGGCA;ACAAAAGATCCATCTCGAGT	2	1.80251	1.27135	0.305012	0.716681	0.716681
PPP1CA	4	1527;4204;42705;52420	CTGACAGAGAACGAGATCCG;AGCAGATTCGGCGGATCATG;CATACTCAAATAGTCGCAGA;GACGCTACAACATCAAACTG	2	1.80095	1.46498	0.306027	0.71793	0.717078
CLCN5	4	1880;4205;11721;52586	TGGGAGTCTACAGTGCAATG;GAGCTCAAAGAGATGCCATG;GAATGAAGCCAAGCGCAGAG;TCATCCGAGTGTATTCATTG	2	1.80075	1.42276	0.306146	0.717078	0.717078
LSM4	4	697;4234;54895;74043	ACCACTGAGTACTCACCATG;ATGCCCGAGTGCTACATCCG;GATCATCGACATGGTCAAGG;AGGACGGGGACAAGTTCTGG	2	1.79513	1.62529	0.309234	0.71977	0.718906
CYP24A1	4	1699;4237;17277;54024	ATCTCTTCTCATACAACACG;GCTGGACAACAAAATCAATG;TGGTGGCGAGACTCAGAACG;TAGTCGCGATAGGCCTTCCA	2	1.79455	1.44008	0.30961	0.719516	0.718906
ICMT	4	3843;4239;16066;36528	GAGCAGCTACTGTATACTCC;AGAATAGTGGAACAATGACA;ATTGGAGCCAGCTGTAAACA;CAAACCCCAGGAAACAAGCT	2	1.79416	1.28136	0.309832	0.718906	0.718906
SDAD1	4	3475;4263;17204;38048	CCCAAGAAAGAATGTCAAAG;CGTCATAATAACGTACCTTG;CCTTTAGGGTAAGCCTACAG;TCATCACCTAGTACCCCCAG	2	1.78954	1.29766	0.312348	0.723614	0.722724
KLF6	4	3254;4264;21129;55697	TCTAAGTTGTAACAAAAGCT;TCGGAGGTAAACTTGGCCGT;TCTGAGGCTGAAACATAGCA;TGCCAGTACTCCTCCAGAGA	2	1.78935	1.30989	0.31245	0.722724	0.722724
PLD1	4	2500;4283;10105;11871	CAGTGGTTGAGGGAAATCGT;GTGAGCCCACAAATAGACGG;ACAGCTATAGACATGCTCGG;TAGGAGGCAAAACGTCAGAG	2	1.78571	1.35872	0.314583	0.726525	0.723615
FAM126B	4	3567;4286;25842;51153	TGAGCTCTATCGTAGCTCAG;TATGGTGCAACTTCTCACAG;GTTATGCAGCAACTTTACAC;AGCCGAGACAGACAGAGTAA	2	1.78514	1.29059	0.315001	0.726361	0.723615
ALYREF	4	2032;4289;13228;51632	TTTCCCACCTGTCTCCACGC;AGACGTGCACTTTGAGCGGA;GCTGTGCACTATGATCGCTC;GCCTCGATTCACTCGCGCGG	2	1.78457	1.3991	0.315283	0.725883	0.723615
CCDC9	4	3772;4292;10181;73647	CAGGAACTCCCCAAAAGTAG;GGGATGCCGAGAAGACCGAT;CGGACTCCTCCACAGCAGGG;AATCTCTGACCGTAAATCCA	2	1.784	1.2797	0.315564	0.725407	0.723615
NRF1	4	1298;4293;71114;72370	GCTCGGTGTAAGTAGCCACA;AAGATGAGCTATACTATGTG;AGTAGTATATTCATCTAACG;CGACGGAATTCCAGTCTCTG	2	1.78381	1.48973	0.315675	0.72454	0.723615
TOP2A	4	1711;4295;15338;69449	ATTCAGTACCAAATTTACTG;AGCATTGTAAAGATGTATCG;TGTACGCTTATCCTGACTGA;TCCCGTCAGAACATGGACCC	2	1.78343	1.4331	0.315914	0.723969	0.723615
LYRM9	4	2818;4298;10110;46721	AGCATTACAAGCATGCTGTC;GGCAACAGCGCAGCAAGTAT;TGCCAGCAGCTGCCGACCAA;AAGTATCGGTAGAGCTGCAG	2	1.78285	1.33406	0.316247	0.723615	0.723615
GPR17	4	2999;4309;38356;48662	AAGTTGGTGATCAGACCTGG;GCTGCAGGCAGACCACCGTG;CACAATGGCCAGGAAACGGT;CAGATGCATCAGGAACACGT	2	1.78076	1.32108	0.317424	0.725191	0.724525
DSCR3	4	2159;4311;16282;65125	TTGTTACCCTTCAAGTGCAG;GGAAGTGCTCTCTGGCGTGG;GGAGTGAACGATAAATTCAC;GAAGTTTACTCCCAGTCCCG	2	1.78039	1.38494	0.31762	0.724525	0.724525
PUF60	4	1418;4321;11158;46210	TTTCTATTGACCGATTGCAA;GGCCTTCAACCGCATCTACG;ACTGGCAAGCACAAGGGCTA;AGACAAATGGAAACCTCCAC	2	1.77849	1.4689	0.318755	0.725998	0.725196
RETREG1	4	1813;4322;16942;28133	ATGTGCACACACTACAGACC;AACACGCCCAAGTATCATGA;CCAAACCAGATGAAAGACCC;AGAAACGTGAGAGATCTGGT	2	1.7783	1.41884	0.318891	0.725196	0.725196
PIGT	4	4147;4327;8974;36697	TCGGTGCAGACCACCTCCCG;AGGACGTCATCCTAGGCACT;AGGCGCAGAAGATCCCTGAG;TTTGGAGGACCCGATACTGG	2	1.77736	1.25912	0.319394	0.72523	0.72523
SBSN	4	1274;4333;48474;53784	TCATTGAAGGGATCAACCGA;TTTCAACGGACTTAGCAACA;GTTGCCCATGAGATCAACCA;AAGCAGACAAAGCGGTCCAA	2	1.77623	1.48979	0.320026	0.725554	0.725554
TPX2	4	437;4341;66753;71221	GTAGTAAGTGTTGTCAACTG;AGTCAACTGATTTGGTGACC;GAAGTTTCTAAAAAGTACTG;ATCAAAGCCAATAGGCTCGG	2	1.77472	1.71426	0.320955	0.726553	0.726553
WASHC1	4	741;4349;11174;28567	GCGCGGCCAGCAGACCTGCA;GTAGCCGAGCCTCTCAAGGT;GGCACTGTACATGAGGTCGT;GGTGGTGTTGAAGAGCAGCA	2	1.77321	1.60142	0.321868	0.72751	0.727406
ANKRD11	4	128;4353;9151;37842	TCGTATCCTGTCAGACACGT;GTCAACGTCAAGGACTTCGC;GTCCTCGAGAAGTGCCGACG;GTTCTTTATCAGACTCCACA	2	1.77246	1.97716	0.322312	0.727406	0.727406
SCN10A	4	3503;4385;21841;34970	GTGGCAATGGATCTGACTCA;TGGTTGTAAGGATCAGAGCG;AATCGTGCAAAGGATATGAG;GGATACCACCAAGAGTCCAT	2	1.76648	1.28463	0.326406	0.731091	0.73083
RABEPK	4	3800;4388;17759;29658	ACCATCACATGACCATGCCG;GCAGAAGCTAAATCCCACTG;GGGGTAAATATGAACAGCTG;AAGCTAGCATGTTCATACCG	2	1.76592	1.2693	0.326782	0.73083	0.73083
KIAA1644	4	1997;4396;63448;64033	TCATTGCCGAGTAATACAAA;CTGTTGTCACCATAACAACA;GAACCATACACAGACCACAA;GATCCACACTCCCAACAAGG	2	1.76444	1.3925	0.327652	0.731674	0.730975
RBM8A	4	1467;4397;9681;18043	CTTTGTAACTGGAGTCCATG;GATATCCTGTTCGCCTGTCG;GTATGTCCCTTATAGAAGAG;CATTATTACTCACAGCGTTG	2	1.76425	1.45482	0.327831	0.730975	0.730975
PSMD3	4	4112;4416;34899;72550	GTGTTACTATTATCACGCCC;GGGGAGCAAAAAGTCTCGAG;GAACAGCAAGCGCTACAAAG;GGTCGTACAAGCTGTAGTGT	2	1.76073	1.25234	0.330271	0.735311	0.735311
TFB1M	4	2322;4432;21396;54143	CTTACAACGAAGGTGGACGT;GGTACTGAGCCATAACAGAG;TCAAGCCACTTGATAATCAG;AAATGCTTATGTTTACGAAG	2	1.75778	1.35925	0.332327	0.73878	0.73878
RAN	4	1973;4437;34122;52132	GAATTTGAGAAGAAGTATGT;TGTTGCCACACAACACAATG;TCCACCGAATTTCTCCTGGC;AGTCAAATGACGTTTCACGA	2	1.75686	1.39113	0.332864	0.738869	0.738869
BANK1	4	4177;4443;20537;63360	GCCTTTCAGCAATATGTGCG;CTCCAAGCGATATAACAGGA;AAACACCATACCACTAGCAG;GACCAAACACAGCCCACTAG	2	1.75576	1.24702	0.333649	0.739506	0.739506
CHMP6	4	1735;4457;29470;64240	CCAGATCGAAATGAAAGTGA;GCTCAAGAAGAAGCGATACC;GTGTCTGAACAAGATGCACC;CCTTGTCCTGCTCCGTGACG	2	1.75319	1.41516	0.33521	0.741858	0.740773
CYP3A5	4	2854;4473;20821;50258	AGATATGGGACCCGTACACA;TCTTAGTGCTCTCCACAAAG;TAGCACTGTTCTGATCACGT;GGCCAGTTCATATAAAGTGA	2	1.75027	1.31533	0.337053	0.74372	0.74372
INS	4	2459;4483;68046;70097	CTACACACCCAAGACCCGCC;GAAGCTCTCTACCTAGTGTG;CGGGAGGCAGAGGACCTGCA;GCACAGGTGTTGGTTCACAA	2	1.74845	1.34332	0.338145	0.743918	0.743918
ZBTB39	4	3018;4494;12214;24434	GTTCTGCCGAAGGACAACTC;TGAGGATATAGGCACAACTG;AATGTCTACTGCATTGTCAG;TCCCTGGCAGGGGATCGTTG	2	1.74645	1.30272	0.339501	0.745797	0.744214
STRAP	4	1780;4495;49848;69366	TAGTATGGAATATATTCCTG;AGGAGATGAATTGATGACCC;TAGTAATTATTTGTTAACCG;AAAAGCTCTGTGGTGCAGTG	2	1.74627	1.40653	0.339655	0.745032	0.744214
OR5J2	4	2941;4496;35049;75638	TTGTTGCCTTCACAACCAGG;CATGTCTGATAGAAAGTGTG;AGGCTTCTTACTGTCAGTGA;TTTACGCCATTACCTTGTTG	2	1.74609	1.30747	0.339782	0.744214	0.744214
UPF1	4	2568;4503;54645;71819	GATATGCCTGCGGTACAAAG;TTTCGTCGATTAAAATGGAG;AGAAGACACCTATTACACGA;TCAACTGGGACAGCTCGCAG	2	1.74482	1.33304	0.34061	0.744927	0.744927
GET4	4	1462;4518;52004;67040	AAACAAAAGTAGCGCATCGG;AACAAAACTATTGTGAGTCG;ACGAGGCGCACCAGATGTAC;GTGGAGTATTCCACGTCCCG	2	1.74211	1.44445	0.342393	0.747726	0.747726
GATA6	4	156;4550;7765;19662	CCCCTACTCGCCCTACGTGG;CCGGCTGCTCGGGTGCGAAG;GCCGACAGCGAGCTGTACTG;CGGGACGCCTCAGCTCGACA	2	1.73636	1.91639	0.346266	0.755073	0.755073
MRGPRD	4	2967;4566;9936;71112	GGTGACACTTGAACCAGATA;TGAAGATCGGTGCTTCAGGG;GATGTACTTTGCCTACACAG;TCAGCCCTAAACTATTCCAG	2	1.7335	1.2995	0.348381	0.758572	0.758148
ABAT	4	3354;4568;42416;47528	CCTTAAAGACCATCTTCATG;TGCAATTACGAAGAGAGCCG;GTGAATGGCTTTAGAGTGCG;GAAAGAAGTCATCGGATGCG	2	1.73315	1.27609	0.348697	0.758148	0.758148
RABEP1	4	243;4572;19485;46798	ACAACCAGTTAAAACATACG;GCTGTCTGAAGGTCAAGAGG;TAGATGAAGTGAAAAGACAG;GGAGGCTGAAACGAGAGACC	2	1.73243	1.81892	0.349243	0.758225	0.758225
PCNA	4	1183;4577;9369;70276	TGGCCAGGTTGCGGTCGCAG;ATACGTGCAAATTCACCAGA;TGCTTCAAATACTAGCGCCA;GCTGGAGCTAATATCCCAGC	2	1.73154	1.48276	0.349891	0.758523	0.758523
KRT16	4	2562;4583;12091;67240	ATGAGCATGAACTGGCCCTG;GCAGCGACCGTACCTCCTCG;CATCGAGGACCTGAGGAACA;GCGTGACCAGTACGAGCAGA	2	1.73048	1.32632	0.350505	0.758747	0.758747
APLNR	4	3688;4592;40564;72779	CATGGTGTTACGCACCACCG;CACAGACTGGAAATCCTCGG;GGGCACCACAAAGCCCACGG;GTCATAGTCCCGGTACGTGT	2	1.72888	1.25629	0.3517	0.760224	0.759066
MPST	4	1993;4594;13117;46215	CTGGTCGATGTCGAAGAAAG;GGAATCCCGGCGCTTCCAGG;GGCGTCGTAGATCACGACGT;CAAGCAGTGACACGGCGTGG	2	1.72853	1.37495	0.352032	0.759837	0.759066
PCGF2	4	1806;4595;62393;67683	CTCTCCATCGAATTCTACGA;CATCGACGCCACCACTATCG;AACGGCTCCAATGAGGACCG;GGACCTGCACGTCACACATG	2	1.72835	1.39464	0.352186	0.759066	0.759066
NR2F6	4	2541;4605;9229;68128	AAGTCGAGCGGCAAGCATTA;CGAGCTCTTCGTGCTGAACG;GCTGGTCGATCTGGCAGTCA;GCGGCGGAGACCTCTTCCCG	2	1.72658	1.32598	0.353602	0.761013	0.760847
CSTF3	4	4230;4609;15878;55957	AACTCGTTCAAACAAAACTC;TCATATGTCCGAGAAACCAA;GTCCGAAGAGTTTATCAACG;TTGGAGCATTCTCATTCGAG	2	1.72587	1.22981	0.354037	0.760847	0.760847
CRIPT	4	3517;4631;38585;59711	GATGGTGCTAGGAATACCAC;CTAACAGGTGAAAAGAAACT;GCACCATCTTTCCATGTATC;CTTTGACTTCAAAAAAAGCA	2	1.722	1.26165	0.356912	0.764811	0.764811
DBX2	4	4481;4646;8246;65578	TCCTGATCGAGAATTTGCTG;AAGGCTGGAAGGTACAGTCT;TCTAATTCCAAAGCTCGGAG;CGAACAAGTTAGCCCCGCCG	2	1.71937	1.21628	0.358592	0.767305	0.767305
LY6H	4	4273;4658;40901;47481	GACACTGGCACACACCGTGT;GTGTCGCTTAACGAAGTCAC;CCCAGGCAGGAAGGATCACT;GGGCGCCGAGCACAGCAGGA	2	1.71727	1.2237	0.360171	0.769573	0.769573
TECPR1	4	1968;4668;46532;74097	ACGATTCCAAGAATGCCACA;GAACGTGGGAATGAACGACC;CAGCGCTGGAATCCCATGGG;GCGACTGGAAGCCCCACAAG	2	1.71553	1.37098	0.36145	0.771198	0.77051
GATA4	4	4413;4673;8024;8899	CACGCTGTGGCGCCGCAATG;TGTGGGCACGTAGACTGGCG;AGCCGCTTACACCCCGCCGC;GCAGGACCGGGCTGTCGAAG	2	1.71466	1.21664	0.362192	0.771672	0.77051
PROKR2	4	2653;4684;9000;30342	GGTTGCGCAACTTCTTATAG;CGTAGTAGTCCATCTCGAAG;GGTGCGCAGGTAGTTGACGG;TGGTTTCAAGGGGTGAACGA	2	1.71275	1.31067	0.363489	0.772219	0.77051
KIF11	4	375;4687;15169;23112	TCTTGTGTAGGAGTATACGG;GAAGTTAGTGTACGAACTGG;ACCTAATGAAGAGTATACCT;GACTGAATTACCTTGTTACG	2	1.71223	1.71572	0.36389	0.771967	0.77051
EVI5	4	2917;4707;15714;48113	AAGAAAGATAGTCAGAAACC;TTACTCTTTAGTAGATCGTG;ACTATTGCTCTAAAGTGATG;AGAACTGATGCAACTTGACA	2	1.70877	1.29038	0.366586	0.773267	0.771337
OR2C1	4	2465;4719;36305;74130	CAAATGCTGATCAATTTATG;GGTGGAGGGATTCCTCTGCG;TGGCGACACAAGTCTCAACC;AGCGAAAGCAAGGTCCAAGG	2	1.7067	1.32197	0.368078	0.775314	0.771337
TEX11	4	2937;4720;16074;58101	GCTAAACTTAGAAGCATGGT;ACTGGTTACACAACATTCTG;TGGGCACTTACCATAGGAGG;AATTCAAAGGAGCTCCCCTG	2	1.70653	1.28795	0.368249	0.774575	0.771337
PALLD	4	609;4722;11737;14154	GCTGCTGAGAGGGAAACGAA;TATGGGAAGGATGTTCACAG;ACGAAAACTTCGCTTCAAGG;AAAAATTCATACCTGACTCG	2	1.70618	1.60938	0.368496	0.773999	0.771337
CLIP2	4	3601;4723;42589;58685	CCGCAAGATCTCGGGCACCA;CCCTCCAGGGTATCTTCACG;GGAGCTCCTCGATTTCACCT;CGTACTTCTCGTTGGCCGCG	2	1.70601	1.24927	0.36865	0.773228	0.771337
HAO1	4	1659;4725;11520;21849	CAAGGCCATATTTGTGACAG;GCTGCAACTGTATATCTACA;GGTCAGCATGCCAATATGTG;AATAGACCCATCTATCAGCT	2	1.70567	1.40047	0.368923	0.772709	0.771337
SLC22A25	4	2662;4727;8117;21702	TGAAGACATCCTAACCATGG;AGCGCAGGGAGCAGTATACG;GCATGAAACTTACCTCACAA;AGATGAATGAGCTTCCACTG	2	1.70533	1.3063	0.369153	0.772102	0.771337
PARP1	4	3694;4728;8670;28095	GGCCATGATTGAGAAACTCG;AGCTAGGCATGATTGACCGC;TACCGATCACCGTACCCACA;CGATGCCTATTACTGCACTG	2	1.70515	1.24412	0.369307	0.771337	0.771337
DPYD	4	3753;4749;39177;52992	TCAATAGGAGTGTAAAAGAG;CACACGACTCTTGGTGAGCG;TCTCCATTGCCATCGATACG;GGAAGGTTATAGTAAAAGGT	2	1.70155	1.2394	0.372148	0.77509	0.77509
DAND5	4	4191;4761;28334;37893	GGCAGAAGCTGGCACCAGTG;CAGATGATTTCGGAGGCGTA;AACCCTCAGGAAGTGATCCA;GCTGCAGCGTGGGCAAGACG	2	1.69951	1.21829	0.373623	0.775987	0.775987
FAM57B	4	9;4768;20213;47292	GGCTGAGACAATGACTGCGT;ATCAATGATGTGCTTGCAGG;ATCTTGCCAAGGCAGACGAA;GGGCACAGCAAATTGCGTGT	2	1.69831	2.51557	0.374587	0.776902	0.776797
HIST1H2BN	4	1282;4776;57657;72912	ACACGGAGTAGCTCTCCTTG;CGACACCGGTATCTCGTCCA;ACAAAGGCCCAGAAGAAGGA;CCCGAAGAAAGGCTCCAAGA	2	1.69695	1.44886	0.375773	0.778275	0.776797
MICAL2	4	187;4778;15360;70407	TCAGAAGAAAAGAATTCCGT;ACAGCTCATCCTATTCAAGG;TGGGCTCCAATCAAGAGTGT;TGGTACAAATTGGATAAGCG	2	1.69661	1.85742	0.375935	0.777526	0.776797
MYO18B	4	945;4779;17905;40086	AGAAAGGCCTCGGATACGGA;TTGATCCACAACAGCCACGG;TGTGGCACTGAAAAAAGGCG;ATGGCCAGTCCTTGACTGCG	2	1.69644	1.51196	0.376106	0.776797	0.776797
ARHGDIA	4	3008;4785;23229;23450	TCATGCCGGACACTATCTCT;CACCTGCGGAAACGGCCACG;CAGGCCAGTCACCACGACGT;AGTACATCCAGCATACGTAC	2	1.69543	1.27784	0.376976	0.777513	0.777513
GPR179	4	4019;4792;9443;24553	GGACGTAGATCTCCAGAGTG;TTCTGTCTCGAACGGCCCAG;TCATACCCCTGACATCACCA;GTCATCGGAGGGGATAAGAG	2	1.69424	1.22323	0.377872	0.778279	0.778279
ECEL1	4	2428;4798;31372;35389	GAAGTGCTCATGTACAAAGA;ACCTCGCGCCGGTTCCAGCG;CAGTGCCTCACGGAATGGCG;TGGAGCTGACATCTCGCCGT	2	1.69322	1.3182	0.378588	0.778675	0.778675
NXPH3	4	591;4811;47605;49408	CTCACCTAAGTCCCGCCCCA;CACTTCCAACACAATGCCAC;CTCCCTCCATAGGTCATCTG;AACTCTACAGCTTTACTGGG	2	1.69103	1.60817	0.3802	0.78091	0.780776
SEZ6	4	481;4815;11196;17609	TTGAGGAATTCCTACAAGAG;CATTCGCAATGGGGACAACG;AGCTGTGATTCGAAGCATAG;GTCGCAGCTGAACTCCACAG	2	1.69036	1.65162	0.380661	0.780776	0.780776
ADTRP	4	4374;4824;15935;73327	GTGCTGAAAAGAACCAAAGG;TTGCATGATTCAGCCACACG;AATTATTACATCTCACAGGA;TCTTGGCAAATGGTGCAAGG	2	1.68884	1.20531	0.382009	0.78246	0.78246
CCDC88A	4	3171;4843;20052;69333	GAATCTCTTATCTCTAAACA;AGAAGAGCTTCGGACTACTG;AACGTTGGTTACACTACGTG;GGTTGCCGCACATATTCAAG	2	1.68565	1.26292	0.384619	0.786721	0.786721
ESF1	4	1976;4851;16165;75250	AAACAAAGGACATTAGACTC;ACCAAGAAGGCTAATCACAA;GTTCAAGTTGAACTATGCCG;AAGGTTACCTCATCAGCACG	2	1.68432	1.35456	0.385728	0.787904	0.787904
PIM2	4	3068;4860;19290;22888	ATAGCAGTGCGACTTCGAGT;CAAGCAGGCGGATCACGCCA;ATCCTGATAGACCTACGCCG;TGTCACGATGGACAACTCCA	2	1.68281	1.26777	0.386897	0.789206	0.789206
WTAP	4	380;4870;16507;17017	GCATATGTACAAGCTTTGGA;GAAGGAGACACGCCAGCAGT;GAGCTTAAAAGCAGTCAGGA;GAAGTGTCGAATGCTTATCC	2	1.68115	1.69734	0.388287	0.790956	0.790431
PTPN23	4	1356;4875;9255;49102	TCAGGTGGTAGATTACTACA;CTGGATGCTATCTACTGTGG;GGAAGGTGTCAGGCAGTCGT;GTCCTCATAGGCTTCATACG	2	1.68032	1.42899	0.38891	0.791139	0.790431
NTN5	4	112;4880;27737;73288	GAGCTGTTCAGACTGTCGGG;CCTGGCCCCCAAACTCCACA;GCAGTGCACCTGCAAGTTAG;CCGCCAGGGCCAGTCTCGAT	2	1.67949	1.95953	0.389499	0.791253	0.790431
SLC17A5	4	4260;4881;15651;26558	GTAGGGTAAGAAGTACCAAT;ATATGTTGCCAGCAAAATAG;AGTGCTCTGAGTACAATGAG;GCAACTACGATAGCCCAAAG	2	1.67932	1.20527	0.389627	0.790431	0.790431
DHTKD1	4	752;4891;10604;11435	GTATTCAAAAGCCAGTCGTG;GAAGCGATATGGAGGCGAAG;CTGATGTTCCGTAAAATGCG;TCATGCCAACAAACCGCAGG	2	1.67766	1.55053	0.390983	0.792101	0.79095
DDX31	4	4716;4897;39149;41368	CTTCATCCTTCAGAAATGCA;GTTGTCGAAGAGCGAACCGT;TCTCGTTGGCACGAGCACCA;AGGTACTTACTAAATGTGGG	2	1.67667	1.18593	0.391836	0.792748	0.79095
HAUS7	4	4250;4900;8320;12471	TGGCGGCGACGACTACTCAG;GATCTCCAAGCGGTACTCTG;CAGGTTCAGCTCACTGAAAG;CTGTGATATACAGACCCTCG	2	1.67617	1.20412	0.39216	0.792324	0.79095
GPR37	4	578;4903;43382;72794	CAGAAACGAAACTTGTCTGG;CAAACTTGCTGTTATATGGG;GGACAGACACATGACCGCGT;AGACGGCCAATGGACTGGCG	2	1.67568	1.60521	0.392527	0.791988	0.79095
GABRB3	4	2385;4905;46250;52254	CTTGGCAGATGGCTACACCA;GACCAGACGGTGCTCCACGA;CATACAGCACTGTCCCATCA;CGCCTAAGACCCGACTTCGG	2	1.67535	1.31276	0.392766	0.791394	0.79095
ZMYM3	4	76;4911;10673;61309	TCCACGAGGGCCAACAAAAG;TGGAGAACAGCAACACAGTG;TGACCCCTGTTACTACAACA;CTTGAGCGTAGGGACATGCG	2	1.67436	2.04087	0.393517	0.791832	0.79095
SMARCD1	4	1637;4912;15335;24119	GAAACGGCTAGATATCCAAG;TTTGTCCAGTTCAATCACCA;GAGCGGTACAGCCCTTGACC;CCTGGTAATCCAGCATCAGT	2	1.67419	1.38745	0.393611	0.79095	0.79095
FBP1	4	3811;4928;46308;64774	AAAATCTACAGCCTTAACGA;GCTGGTTCTACCAACGTGAC;ATGTTGGAAGATCCATCAAG;TTCTGACACGAGAACACACG	2	1.67156	1.22159	0.395888	0.794451	0.794451
RECQL4	4	1663;4943;27383;45782	AAGCTGGACCCCCATCGGAG;ATGACAGGGGCAATTACGTA;GTACAGCGAGCCTTCATGCA;CCTGCCACCGTGTCTCAAGG	2	1.6691	1.3817	0.397876	0.797363	0.797363
DPAGT1	4	2956;4957;38529;74238	CTTTGGCAACACGACCATTG;GTGGTAGAGCAATCCCAAAG;CGAACCCACTTACTTCATGG;TCCTGTACTATGTCTACATG	2	1.66681	1.26686	0.399505	0.799549	0.799549
GNL2	4	4809;4963;12167;45947	CCTGCAATATCAATCAACGG;TTCTAAGAAAGTTTGCAACG;GATATCCTACATCTTACATG;AGAGCCCGACTTGCAGACTG	2	1.66583	1.17711	0.400179	0.79982	0.79982
COPB2	4	102;4983;13224;75177	GCTAGTCTGTATTGCTACTG;CAGTGTGCTCTCAAGCCGGT;AGATGGTGAAAGATTGCCAC;AAACTTACTCTGAAGAATCG	2	1.66258	1.9713	0.402849	0.801918	0.801519
PIMREG	4	3571;4989;16858;25600	CTGGAGAGATCTCCGGCGCA;AGCCATCAGGAGACCTCTGT;TGTCAGTATTACCTGGGACA;TTGAGGTTGACGGCTCTCAG	2	1.6616	1.22862	0.403634	0.802405	0.801519
ATP6AP2	4	3098;4990;11822;62742	TCCCCCTCAATTCTCTGAGT;AGGAGAGCGGATCCCAGACG;GAGAGTGTATATGGTAGGGA;TGAAATTGGGAAGCGTTATG	2	1.66144	1.25523	0.403728	0.801519	0.801519
CDT1	4	803;4995;8558;21510	TCCTGCGCGGATGTCAGGTG;GCGTCCAGGACATGATGCGT;GCCCCGGCCTCCGCTACCAG;CTCACCATGGCTCCTCAGGG	2	1.66063	1.5282	0.404402	0.801785	0.8017
LYSMD1	4	4607;5000;27812;54081	TGGACTAGCACTCAAATATG;GGCTTCCATATGAACGAGCC;TGGAGTCATTAGTATAAAGG;GAGGTCATGGATGGGCGTGG	2	1.65982	1.18161	0.404973	0.801847	0.8017
FAM162B	4	2735;5005;53644;65339	AGGGCGTTTCAAATCGATGG;CGCCTCTCGAGGCCACGCGA;GAGTAGCAGGGGAGACCCCG;CGCGGGCTAACAGTCCGCTG	2	1.65902	1.27791	0.405741	0.802298	0.8017
ACSM3	4	4401;5011;50360;63132	TGAAACAGGACTTCAAACTG;TGCAACAGCGTCTACTGCTG;ATTTCTGTTGATCCACCAGA;GAAGCCTGTTCCCTACAAAG	2	1.65805	1.18882	0.406526	0.802781	0.8017
IQCH	4	4329;5013;42470;45064	GCTTCATCAAAACTATGCAG;AAATGCTGATAAATCTTCCA;TGAGAGCTTATATACTCCCC;ACAGAGGCCTACATCGTCAG	2	1.65772	1.1916	0.406824	0.802303	0.8017
SCO1	4	1384;5021;39234;75302	CCCCAAAACTCGAGTCCGCG;AAGGAACGGCAGCGACACAT;CACGCGCCCCTCGAAGCCCG;TGGGGAGCGTAAAACTGACA	2	1.65644	1.41285	0.407959	0.80241	0.8017
RHOD	4	2859;5022;38663;63097	AAGGTACCCATCATCGTCGT;CTGGCGTCAGGGTAGAACAG;GTACCGCTCAAACACCGTGG;AGGCGTGCGGTCCGTCAAGG	2	1.65627	1.26799	0.408138	0.8017	0.8017
UHRF1	4	1058;5046;31729;73809	ACACCCGACTCGCTGACCTG;ACGAAGTCTTCAAGATTGAG;CTACAACCCCGACAACCCCA;TGCTCGGGACACGAACATGG	2	1.65242	1.46638	0.411457	0.807151	0.807151
CGA	4	4272;5050;17657;40266	AAGGTCCAAGAAGACGATGT;GCCCCAATACTTCAGTGCAT;TTGCCCAGAATGCACGCTAC;CATTCCGCTCCTGATGTGCA	2	1.65178	1.191	0.412045	0.807239	0.807239
OST4	4	647;5056;20696;55312	GCCATCTTCGCCAACATGCT;GAGCGACACGCCCAGCATGT;GCCCAGCATGTTGGCGAAGA;CGCCATCTTCGCCAACATGC	2	1.65082	1.56888	0.412779	0.807611	0.807611
ATP5B	4	314;5063;28738;32534	GGTGGACGTCCAGTTTGATG;GCACCAATCAAAATTCCTGT;GTTGGTGAGAGGACCCGTGA;CTGCATAGTACCCATGTCAG	2	1.6497	1.72249	0.413803	0.808548	0.808548
WNT5A	4	4921;5068;15426;39027	GAGGATGCGAGCACTCTCGT;CATACGCGGTGAGCGCAGCA;AGTATCAATTCCGACATCGA;GCATGTGGTCCTGATACAAG	2	1.64891	1.16465	0.414528	0.808901	0.808901
OR10AG1	4	871;5072;32515;45038	AATTACTACAGGAATTGTGA;TTGATGATCCTGATGTGCAA;ACTTTGTGGTTCATCACTAG;GATAACAGTCCATGTAGTAG	2	1.64827	1.50495	0.415116	0.808986	0.808986
TMEM145	4	3432;5084;56347;60598	GTGCTCACCAAACTCATCAG;CCAGTCGGCCGTAATCCGAG;TGGGGTCAATATGCCACCGA;TACACGTATGAGTCGCCGGC	2	1.64636	1.22839	0.416797	0.811197	0.811197
TOPAZ1	4	62;5100;19805;72317	GGAGGTACTAATAAACACAG;GCAGTGTTGGGCGAAAACCC;GCCATGCTTTCATAACCTAA;TGTGTCTTTCCGTTTGCAAG	2	1.64382	2.06969	0.419074	0.814562	0.812598
KIAA0141	4	272;5101;72744;75694	TGATAATAAAGGACCGCCTG;CAGTAGTAGCATCGAGTCCG;GGCATCCCATAGGGTGTTCG;TACCTGTCGAGGTTAGGCAC	2	1.64366	1.7503	0.419219	0.813779	0.812598
AIMP2	4	3444;5104;24950;60331	CCCCGCCAAGACTATCAGCT;TTCAGCGCCCCGTAATCCTG;GTTGGGGAGCCGGTACATGC;TGTAACCAACATAATCCAAG	2	1.64319	1.22615	0.419655	0.81356	0.812598
FETUB	4	722;5105;62245;68635	CCCGGGAGAGCAGAGCCGAG;GTCTTTGTTAATATCCCGCA;ACGACGCCCAGGAATACAGA;AAGAAGGCATGGCAAGACTG	2	1.64303	1.5418	0.419706	0.812598	0.812598
GPR31	4	2622;5109;12622;71674	GTAGAAACTGTGGCACCTGG;GCTTGGCATCTGGGCCGTGT;CTGCATTGCAGAACACGATG;GGTTGACCTTAAGCCGAGGG	2	1.6424	1.27778	0.420286	0.812662	0.812662
UBD	4	4801;5118;40133;58592	ACATGTCCGGTCTAAGACCA;AGTCAGGTGATGAGGCAAAG;CCTGACTCCACAAGAAACAA;TTAAATCCCATTCCTCGGAA	2	1.64098	1.16497	0.421574	0.814093	0.813529
GNGT2	4	4829;5120;18134;35771	GAAAAGGATCGTTTCCTGCT;CAAAGCGGGAAAGGAAATCA;GTTCTCGCAGATTTCCAAAG;GGAAATCAAGGAGTACGTGG	2	1.64066	1.1638	0.42183	0.813529	0.813529
ITGA2	4	4814;5128;27161;68124	AAAGGCACCAATAGACACAT;TGGGAATCAGTATTACACAA;GCAACCATGACAATATACTG;GACATCAGTCTGGAAAACCC	2	1.6394	1.16371	0.422905	0.814544	0.814544
MLST8	4	2371;5149;26595;59537	AGCTGGCGTCGGGATCGATG;TATGTCTGGAATCTGACGGG;GGCCGCTGGATGTACACGGG;CCTGCCAGAAGCGCACGGTG	2	1.63611	1.2943	0.42543	0.818346	0.817394
JUP	4	1097;5151;9620;53480	CTGCATGGTACGCACGACAG;ACGCTGGTGACACAGAACAG;AAAACCACCACTTACACCCA;AGTTACGCATGATCTGCACG	2	1.63579	1.45054	0.425737	0.817877	0.817394
TEKT2	4	3537;5153;14958;64839	GTTCAACAAGGACCGAGCGG;ACCCATCAGGTACACGTGTG;GGATTGATACTGTCAACCGG;CAGCTCAACTCCGACCATCG	2	1.63548	1.21733	0.426035	0.817394	0.817394
AZIN1	4	2142;5157;7783;64905	AATGGCTTTAGTGCAAGAGT;GGAAAGTAGATATCCAACAG;ACTTGATGTCCAAATAATTG;TGCTCGATGTGTGTTTGACA	2	1.63485	1.31375	0.426598	0.817418	0.817418
NUP155	4	840;5172;23965;57099	AAGAATTACTATGTCTACAG;ACGGCCTAATACACTGACGC;TTTGGATAGGGACTACCACT;ACTGCTCAACAAGTTCAGGT	2	1.63251	1.50468	0.428552	0.820103	0.819928
PRKCD	4	1763;5176;33336;36810	TGCAGAGCGTGGGAAAACAC;ATCTCTCGGGCAGACAACAG;TTCCCAACGATGAACCGCCG;CAGCACCCGCTTCTCAACCA	2	1.63189	1.35128	0.429013	0.819928	0.819928
ADAMTS10	4	1301;5184;17668;47756	TGCCATTCCAGAGAACGGTG;GGCATGAACCATGACGGCGT;ATCGCGTCAGTGTAAATACG;TACAAGTGGAAAACGTACCG	2	1.63064	1.41268	0.430139	0.821023	0.821023
ARHGAP33	4	2148;5197;39802;70783	GAGATGTGCAGCAAGCTCCG;ATACCGTTTGATCACATGGG;GCTGAACAGGACGTCCACAT;AAAGCCCCCATACCTGAATG	2	1.62862	1.31007	0.431887	0.823303	0.823303
P2RY2	4	746;5206;38086;51142	CTGGTCTATTACTACGCCCG;CACCACATATATGTTCCACC;CGTAACCTGCCACGACACCT;TGGGCTGTGTCTGAACGCCG	2	1.62723	1.52701	0.433065	0.824488	0.823821
SRSF7	4	1771;5211;21719;37362	CTATCAAAACGTGATCTCCG;AATGATAGATGCTATGAGTG;AAGGTGTATGTTGGTAACCT;AGGATCTTCGAATTCCACAA	2	1.62646	1.34764	0.433687	0.824617	0.823821
COX6A2	4	4461;5212;13770;52637	CCTCTGAGGCCCCTGACCCG;AAGGTGCAGAGGGCCACGCT;TTCAACTCCTATCTCCACTC;TGGTGCGGATGCGGAGGTGT	2	1.6263	1.17054	0.433824	0.823821	0.823821
CLEC5A	4	1322;5217;23051;45816	CGTGTTGACAATTGCCAATG;GATAAAATTCCCAGTCTTTG;ATCATCTTGGAATGAAAGCA;CCAACGGCTTCATTACCACA	2	1.62553	1.40682	0.434455	0.823967	0.823967
SUPT20HL1	4	1000;5226;27948;71808	CTTCCAACGCAAATCCAAAA;GGCCTGCTAGCTTGAATGAG;GAGGCACCGTTTCATCGGGT;GGGTCCAGTCTTCAGTATCG	2	1.62414	1.46399	0.435718	0.825307	0.825307
RCOR1	4	1980;5234;72223;73408	TTTATTCTGGCCATTATTGG;AGAAAAGCATGGGTACAACA;GAGGACTAAAACTAGTGTGA;ACGGGACAATCTTGGCATGT	2	1.62291	1.32345	0.436938	0.826563	0.825783
MT3	4	950;5236;26310;65469	GCACTTGCAGGAGTCCGCGC;GCGGACTCCTGCAAGTGCGA;GGGGCGGGGGCTCACCAGAA;CACACTTCTCACACTCCGCA	2	1.6226	1.47393	0.43721	0.826027	0.825783
GGA3	4	4339;5239;38317;57669	TTTGTAAGAGTTGATGACCC;TCCTATCCACAGGAATTGGT;AGGCACGCTCATCGACCTTG;GGAGATTTCATAACGAAGTG	2	1.62214	1.17339	0.437637	0.825783	0.825783
ATP13A1	4	717;5246;11109;40672	TCACGGCCGCGATGTAGCAG;GCATCCCTGTAGAAACACAC;CAGTGATGAGATCGTACCAG;TCATACTATCAGAGCAACAG	2	1.62106	1.53229	0.438678	0.826696	0.826098
WIPF3	4	759;5248;39421;41288	TATCAGCCAACAGCGCACTC;GCTATTAACTCCTGGCAAAG;GGAGGTTCTGCAAACACACG;GGCCTCGGTTCTTAGTGACA	2	1.62075	1.52013	0.438917	0.826098	0.826098
SP7	4	1272;5257;15306;68736	TTGGTGGCTCTAGCCCTCTG;GCAACACTCCTACTCCATGG;CCAGTGCTTGCACCCCGTGG;CTGGGCTACTAGTGCCCAAG	2	1.61937	1.41169	0.440367	0.827778	0.827778
CDH26	4	4157;5262;25118;65603	GTGTCATTTCTCGATCGACA;TTGCACATCCACGTGAACGG;GCCACGTTCCCGCTACATGG;CTTCTCTTGGATCGCCGTAG	2	1.61861	1.17931	0.441126	0.828157	0.828157
ELL	4	138;5278;37256;73834	GCCAACATGAGTGCTAAGGA;AGCCCCAGGTGCAACAGACG;AGAACGTCCGCGCCTCTGCG;TGAGTGAAGTGCGATATCCG	2	1.61616	1.88276	0.44354	0.831638	0.829966
KMT2C	4	3448;5280;12441;16475	ATTCAGACATTAGGCCATCG;CTGTTGCCAATACACAATCA;GCACACGGTCTAGTTCTCAG;CCCATGCGACGACCTCCCCA	2	1.61586	1.21227	0.443813	0.8311	0.829966
APELA	4	3716;5281;8713;18491	ATGAGTCTTCTCCTTATCAG;TAAAAATAAAAAATGCAAAA;CTTATCAGCGGACAGAGACC;CTGGTCTCTGTCCGCTGATA	2	1.61571	1.19831	0.443958	0.830325	0.829966
PVR	4	3998;5284;25438;36091	GCATGTGTCACAGCTGACTT;ATTGGTGCCCTCAAGCCAGG;CCAGCTATTCGGAGTCCAAA;CGGGAACGTGACGAACAGGC	2	1.61525	1.18469	0.444325	0.829966	0.829966
FFAR4	4	2036;5290;13437;76540	GCTCATCTGGGGCTATTCGG;CCAGGCAGGCAGTCGCGCCG;CATTCCTGGAGAGATCTCGT;CCCTTGACGTCGGAGAAGAA	2	1.61434	1.31359	0.445135	0.830435	0.8304
ABCF2	4	1437;5295;9209;9952	ATGATCAGTACGTGAAGACG;AACCAATGAGGCCATAACGA;CAGTCCATGCAAGATCCGCG;GGGTCGTGAGCGATAAGGTG	2	1.61358	1.38372	0.44598	0.830966	0.8304
RPL10A	4	3680;5300;52513;54331	TCGCGACACCCTGTACGAGG;GGCCCAGGTTTAAATAAGGC;CACACACAGAGAACTTAGGG;GAAGAACTATGATCCCCAGA	2	1.61282	1.19866	0.446637	0.831147	0.8304
PABPC1	4	1053;5304;54278;60520	TGTGGATGAGATGAACGGAA;CATACGCGTAGCCCAAGGAG;TCTGCATATACTGGTTAGTG;TAATAGGTTATGATGGAGGG	2	1.61221	1.44726	0.447097	0.830963	0.8304
ABCF1	4	3293;5306;11494;61816	TGTAATTGCCCCTATAGTAG;GCAACACATCAATGTTGGGA;CTGCAGAGGCCAAAGCACGG;GATGGAGTATGAGCGCCAAG	2	1.61191	1.21892	0.447353	0.8304	0.8304
CDCA4	4	1667;5322;12261;35551	CAGAAACTGGACCCTGTGTG;TGCACGGCACAGGATCTCCG;TGTCCTCATACAGCCTGCAG;GGATGGGACGTGGCGCACAG	2	1.60948	1.35141	0.449563	0.833459	0.833459
TADA2A	4	2249;5340;25530;69061	TTCTAAGGTTGATTAATCCA;GGCGATTTGCAAGAATTGTG;AAGGAGTCAAAGGTAGGTCG;ACTTGATATAAGGCTCCATG	2	1.60677	1.29004	0.451866	0.835643	0.835517
DGKH	4	3963;5343;9055;55024	GCAACTGTTTAAAGCGACGG;ATCCGGGTCAATAAACGGCG;AGAAACAGATGAATCTAAGG;GCTGTCTGCGACAAAACATG	2	1.60632	1.18182	0.452361	0.835517	0.835517
ADRM1	4	3348;5351;16251;38249	CACGAACTCTCTGCGCTAGG;ACGTGCTGAAGTTCAAGGCA;GTGACTCCGGATAAGCGGAA;GCTTGAACTCACAGTCGTCA	2	1.60511	1.21241	0.453572	0.836714	0.835912
POLR3K	4	1427;5352;31960;70261	GCACAACATCACCCGCAAGG;GGCACGTGTTGCAGGCGAAG;GGGTGATGTTGTGCACGTAG;AGTAGAGTCAACATTCTCCC	2	1.60496	1.38084	0.4537	0.835912	0.835912
CR2	4	2757;5358;20245;58037	TCTGACTATCAACTGTACAA;TAGATGTTCCAGGGTCAAAG;GCACTTCCTATGATCCACAA;TTGCAAAGCTGATAACACCT	2	1.60406	1.24888	0.454511	0.836367	0.836367
SRSF3	4	415;5369;11031;32259	TCCTACGATAATCATCTCGA;ATGTGGCTGCCGTGTAAGAG;TGGGTTGCTAGAAACCCACC;GCAACCCACACACTTCGGAG	2	1.60241	1.63914	0.455884	0.837856	0.836733
SRM	4	29;5376;17189;53154	CTCGAAGCTGACCCTACATG;ACTGACTCCTCAGACCCCAT;GGACGGTGTCATCCAGTGCA;GGTCCAGTGTGAGATCGACG	2	1.60137	2.21318	0.456908	0.838699	0.836733
RNF214	4	762;5378;26660;28477	TGGCTACTTACACTCAACAG;CTGGTAACGCTCTTTCAACA;TCACTCGGTCTCTTAAGGCA;ATAGTCATATCCAGTTAGTG	2	1.60107	1.50945	0.457274	0.838337	0.836733
MTRNR2L10	4	549;5379;24568;50387	AAATTGACCTATCCGCGAAG;CTTGTATGAATGACCACACG;CAATTTCCCTGATTAAAAGT;TTGTATGAATGACCACACGA	2	1.60092	1.57876	0.457394	0.837522	0.836733
44256	4	4181;5386;35807;53365	AGATGACCACAAGTGAAAGG;ATACAAAGACCAAACCACAC;TCGACTTGCAGATCGCCCTG;GCGAACACCCGAGATCTCAG	2	1.59987	1.16891	0.458366	0.838269	0.836733
LEP	4	3363;5391;26071;72246	GAACCCTGTGCGGATTCTTG;GATCAATGACATTTCACACA;TTCTGGAAGGCATACTGGTG;GATCCAAATATCCAACGACC	2	1.59913	1.20858	0.459211	0.83878	0.836733
FAM220A	4	874;5395;55920;56009	CCTTAAGAAAAGAATGCCGG;ACCCACGGCTGTGCTCGGAG;CGTGGCAGTCGTGACACCCG;AATGAGAAAGGATCCGAGCG	2	1.59853	1.47936	0.45968	0.838606	0.836733
MYO1D	4	4134;5397;38727;63785	CTTCTCGTATGTCTGGCGGA;AGGCAAACTGAGCATTACAG;ACTATGACACCACAATCCAT;AGCCCTTCTTTACCGGACTG	2	1.59823	1.17012	0.459927	0.838027	0.836733
POFUT1	4	2081;5398;19570;63411	TGCTGGTACTCAATCCAAGG;GCGCAGATGAATGCCCACAT;AGCCCAGTTCCCCGTCCTAG;CCTCCAAGCTGATGACCCGA	2	1.59808	1.30111	0.460073	0.837264	0.836733
THEM6	4	5136;5403;31897;74842	GCGCCTCCAGGTAGAACGCG;GCTAGCAGGTCACGGACGCG;GTCGCGCACCTGACCCGCTG;AGCAGCAGGTCCAAGTCCGA	2	1.59734	1.13152	0.460772	0.837511	0.836733
ZNF699	4	2571;5410;8878;15343	AAGGGATGAATGATCCACGA;TTTGTGTTCTGTGAGCGATG;CAAAACTCACTGTACATGGG;GTGAAGAGAGAACTTATCCA	2	1.5963	1.25855	0.461779	0.837291	0.836733
BLOC1S1	4	3374;5412;17693;36714	CCAGAGAAAGCTGGACCATG;GGCCAAGCAGAATGAACGCA;GCGGGACAGCATGGTCACGT;GAGGTCCATACCCCACATTG	2	1.596	1.2064	0.462035	0.836733	0.836733
OR9Q1	4	2526;5418;45694;71958	GCTGGCACACAGCCAAGTAG;AGCAGACGTCCATGAAAGCG;TGTATCTCATCACCGTATTG;CCCCAGCCACAAGACTCAAG	2	1.59511	1.2614	0.462743	0.836995	0.836995
CES1	4	1388;5423;15546;61742	ATGCCGCAGCTTACATAGGA;ATCTTTGGAGAGTCAGCGGG;TGAGCTATCCACTCTCCGAA;TTCTCTTCCTCACAGCACAG	2	1.59437	1.38123	0.463536	0.83741	0.83741
RRP9	4	216;5430;33754;66372	TACAAGGTACTTGCCGTCGG;TGAGGCCCGTGCATTTGAGG;TAAAACGCGAATGTCAGCTG;CACCTTCACGGAGCGATCGT	2	1.59334	1.77472	0.464491	0.838116	0.837714
MEOX2	4	2939;5432;22402;58214	TCCCGCGATTATGCAAGATG;TATGGTCAGATCTTCCATGG;GATGTCTTCCCCACCGAGTG;GCGGAGGCGGAGAAGCGAAG	2	1.59304	1.23108	0.464833	0.837714	0.837714
GPT	4	4164;5436;9736;9985	CCAGCGTGGCCGAGTAGAGT;CCATGCCCAGCCTACCACGA;TGACACAGAGCGCACGAGGG;TGAGTGGAACTGCGAACCCG	2	1.59245	1.16593	0.46543	0.837774	0.837774
PARP10	4	457;5450;11446;52710	GGAGGGCCTAGACCTAGACG;CTGGAGAATGAGCGCCGCAG;TTCAAGGCCTGTGTCCAACG;AAGTCAGCTCGATGCCCATG	2	1.59038	1.61254	0.46723	0.839995	0.839995
MTMR6	4	4366;5462;30557;64940	GGAAGTCCTATCCCAACCAT;ATATGTACGTCATGGATACC;TCTTGCACTGTATCACAAGG;GCAGCTCATTGATCTCGCTG	2	1.58862	1.15553	0.468927	0.842028	0.841562
SSR3	4	5074;5474;10462;25579	TAATAGAAAGATGTCTCGGA;TACCAAATATGTGCTTACTA;CTCCAAACAGCAGTCTGAGG;AGGACTTGGCCGAGAGATTG	2	1.58686	1.12835	0.470505	0.842823	0.841869
TMEM179B	4	1346;5487;29648;36012	GAGACCTGGTGCCAAATCGA;AGGGTGGCCACACCATACAG;GAAGACGGCTATAGCTGAGA;CCCAGCTACAAAGTAGCACA	2	1.58495	1.38283	0.472595	0.84453	0.84453
ALDH3A1	4	3218;5494;35499;49152	GGAGGTGGTGTACGTCCTAG;AGGGAAGAGTCCCTGCTACG;CTGTACCCAGTAATCAATGG;TTCTCCACAGGAGTTCTACG	2	1.58393	1.20928	0.473551	0.84522	0.84522
TRIM59	4	908;5502;62281;76600	TGAGAGCATGGCAGTACACG;CATTCTGAGAAAATGATCCA;TGTGGTCATTGCCTTACCAT;CAACATCACAGAGAGCCGTT	2	1.58276	1.46348	0.474737	0.846319	0.846319
MPPE1	4	5363;5506;9292;24475	CTTTGTGATGGTCAACAGCG;GCATCACTTCTCCGATACAG;CAGACTGAACTGCTCCCGAG;AGGGAAGTGGAGCACCCCTG	2	1.58218	1.11659	0.475393	0.846474	0.846474
TPBGL	4	3936;5522;25522;44175	GCCGACAACCCCCTGCGCTG;CACGCACAACCACATCGAGG;TAGGCCCAGCAGGCGAAGCT;CATCGTAGGCGCCAACCTGA	2	1.57985	1.16984	0.477628	0.849435	0.849434
MYO5A	4	4847;5526;32594;41383	TGTGCTTGGCCAAAGCATCG;CAGACTAAGGACCCGCCCAG;GATACAGCGCACATAGTGAG;AGGAACAATGACATGTCCAG	2	1.57927	1.13246	0.4782	0.849434	0.849434
CALML3	4	2175;5533;11366;68646	TGCCGTCCTTGTCGAACACG;ACTCATCATGTCCCGCAGCT;ATGAGTGAGATCGACCGGGA;GCAGGTCACAGAATTCAAGG	2	1.57826	1.28241	0.479292	0.850357	0.850351
PSMA2	4	252;5541;53400;63496	TGCAAGAATATACTCAGTCA;GTATAAAGTACCTGTAATCG;TCTGGACAAGTTTACCAGAC;ACTTCGCTCATCATACAGAA	2	1.5771	1.73343	0.480563	0.851594	0.850351
ABCD3	4	2752;5543;67010;69829	ACTCGACTTCGAAGACCCAT;TGTGTACTCTTGAGATGTCG;AATTAAACTTACAAGAGGCA;TGGCAAATATGAGCGCACAA	2	1.57681	1.23561	0.480725	0.850866	0.850351
OR4D10	4	1825;5545;24769;64641	TTTCTACTGTGATGTCCACC;CAACAGGGAAATCTGCACGA;TTGTCACATACACCAAGAGT;GATGGCATTGGATCGATATG	2	1.57652	1.31662	0.481007	0.850351	0.850351
ZNF367	4	3670;5558;20772;33570	TCGTGGCAGAAGATGACGGG;GCCTGGAGCGATTTCTCCCG;GCCGCACGTTGGCTTGATCG;CAACAGGATGGAATCCGACG	2	1.57464	1.18007	0.482832	0.852563	0.850684
SDHAF3	4	5518;5559;10226;14865	AGACGCGCTTGTACAATGCC;TAAGACCGTTGGTTCTGACG;TTTCACGTACTGGTCGCCCA;GCGTTTCTTGCAAGAATGGG	2	1.5745	1.10797	0.482969	0.851792	0.850684
HOXB4	4	3079;5564;58241;63685	CCCCAAGTTCCCTCCATGCG;GACGACGGGCTCTTTGCACG;TCGCCCGGGTACTACGCCGG;AAACCCCAATTACGCCGGCG	2	1.57378	1.21257	0.483762	0.852179	0.850684
TMEM240	4	5009;5567;38711;54898	CTCCGAGAACTACTTTGTGA;CACTACGTGATCCCGTACGA;AGGAGATCGACCTCATGCTG;CATGTCCATCAAGCACGCGA	2	1.57335	1.12381	0.484265	0.852054	0.850684
CREB3L4	4	4908;5569;28176;61737	GTAACTAGGCTACAGGAACA;TAGACAACCTCATAGAGCAT;GGAAGCATGTTACCTTGGTG;GTCAGGAACAGGGTTTGACA	2	1.57306	1.12719	0.484521	0.851496	0.850684
PKMYT1	4	2689;5570;41116;47610	GGGCCATGGCTCCTACGGAG;CCCCGGAATGACACCCGCCG;GGGAGAATCCAGGTTCTGCG;AGCAGCGGATGTGTTCAGGT	2	1.57291	1.23814	0.484632	0.850684	0.850684
CDH4	4	1885;5575;45868;48335	GGCCGTGACGGTCATCACGT;AACGTGCCCGAGAACTCGCG;CACAGACCCCGTAACCAACG;GACTGGAGATATCGTCACAG	2	1.5722	1.30795	0.485383	0.850996	0.850996
DCXR	4	3175;5590;20585;40280	GGCAGGTATAGGGCGCGGCA;GAACCCGTGTGCGTGGACCT;GGCACTCACAGTAGACGCTA;ACACCTGGATGACCGCACGC	2	1.57004	1.20488	0.487797	0.853214	0.853214
THRA	4	3626;5603;10148;17052	TGGTTCTAGATGACTCGAAG;GATCTTGGTAAACTCGCTGA;TACCGCTGTATCACTTGTGA;GGTAACTAGGGATATACCCT	2	1.56818	1.17907	0.489605	0.85537	0.85537
TEFM	4	3736;5619;7904;52680	GACCGTTGGAGTTTAATGAG;TGTATTCAACACATGCAAGA;TGGTACTCGAAGAATTGCCT;GATGCTTTCTGACCCCGTCG	2	1.5659	1.17241	0.491653	0.857937	0.85693
GPR146	4	1660;5633;56156;58259	GGAGTACATGGCCACCAGTG;TGGCCAGCGTGTACAACACG;GACAAAGTACACGTCCGGCA;GGCGCACTCTAGCGCGCGGG	2	1.56391	1.32947	0.493888	0.859816	0.857641
CKAP5	4	4011;5635;21460;77194	CTGGTGGGCCACCAAAAAAG;TCTTGCTAGCTGGGTAGACA;CTCAATGTATTCATCCCGTG;CAGATACATCACGCCAAGCA	2	1.56362	1.15829	0.494161	0.859284	0.857641
LRIT1	4	350;5638;17929;41894	CCGACTTCCACAGAACACAG;GATGAACCAGGTCATAGAGT;GGCACAGCACTGCTACGCTG;TGTAGTCTCCGGAGTCAAGG	2	1.5632	1.65597	0.49457	0.85899	0.857641
VPS16	4	768;5640;9018;37892	CCTGGTGCCTGAGCTCGATG;GGAGGGGCAACATACCAATG;ATGTCGGAGTAAGAGACACC;GCTGTTCGGGACTATCACAT	2	1.56291	1.48872	0.494954	0.858653	0.857641
SLC25A17	4	796;5643;19150;73552	GGAATCTCGGCTTTATGGAA;CCTAGCCTGGCACCATATCG;ATTGTACCAACAAACTACAA;AAAGGTCAACATTCTACCAC	2	1.56249	1.48097	0.495398	0.85842	0.857641
DHRS12	4	2013;5644;44330;50849	TCTGGACCTCCAAGTCATGA;GGTGTGTACATTCTCACGAC;GCCCTTGAAATCGCCAAGCG;CTGAACCAACATTCCTCCTG	2	1.56235	1.28986	0.495526	0.857641	0.857641
ZBTB45	4	4977;5650;34990;74094	CTGTATGCGAAGCACTGACG;TGTATCCACTTGGCACGACG;TCCGCGGCCCCTGATGACCG;CAGCTGTCGCACTGTCTGCG	2	1.5615	1.11899	0.49649	0.858309	0.858173
SPEN	4	3542;5659;12667;23937	AAGGAGCGTCTATGCAACCA;ACACATCGCAAAGCTCGCTG;GTTTGCCTACCTCGTGAACG;GATATTACCCGGGAGGTACG	2	1.56022	1.17944	0.497744	0.859476	0.858173
ATP6V0B	4	225;5660;42084;77319	GCCGGTAATATAGATGCCCC;GGCCATCGGAACTACCATGC;TTTGGGCTTCCGCTTTGATG;CCCAGGTTGGACCACATGAA	2	1.56008	1.7493	0.49788	0.858713	0.858173
NTF4	4	770;5662;38180;38718	GCGCCCACGCAAGTCCACAG;CCCTAGACAGGACTACTCGG;GGGACTCAATTGGCACACTG;CAGTTTCGCTCACCCCACGC	2	1.5598	1.48662	0.498145	0.858173	0.858173
NAGA	4	4619;5673;37399;51168	CTGCAACATTAACTGTGATG;TGTCATCATAGTTACGCCAG;CCTGAAGTTGGGTATCTACG;ATTGATGACTGCTGGATCGG	2	1.55825	1.13037	0.499774	0.859982	0.859021
SYBU	4	467;5677;35882;51820	TTCCAGGGCAAAAGCCAATG;ATCTGCCATTGTGTCAAGAG;GCAGGACTCACCTCATGATG;TGAGGTCCATATGTCGACTG	2	1.55768	1.59158	0.500414	0.860086	0.859021
FLNB	4	1608;5687;36441;51956	AGTACATTCCTTTCGCACCG;TATAGCGCCCAGTCTTGTCG;CCTCTAAAGTCGTGGCATCG;GAGTTCACCGTTGATACCAG	2	1.55627	1.33212	0.502	0.861816	0.859021
WSB1	4	4001;5688;8140;15138	TATGATCTACCAAGTTAAGG;GCACAGTAAAGCTTGTTCCG;TGTATTTATCCATATTCCAA;CAGTCTATAATATGTTCACG	2	1.55613	1.155	0.502111	0.861011	0.859021
SPC24	4	183;5693;22874;37868	CCAGAGCCTTCTCAATGCGA;CGGCTGCTGGAAACGCAAGA;GCTGGGCGCCAACCGCGCGG;GGAGGAGGACACCCGTCTGA	2	1.55543	1.79149	0.502828	0.860253	0.859021
CRTC2	4	1821;5696;49272;72651	CTTCGCCAGCTAGACTCTGG;CCACCTGCCATGAACACGGG;GAGGTTGGGATTGCTTAGGG;AGGGCCACTTACCCCCACGT	2	1.55501	1.30631	0.503203	0.859904	0.859021
C3orf30	4	384;5698;60736;61664	GGACCGCAGAATGTCTGGCG;TCAGGTGTCTGGCCTGACGG;CTTCTGTGCAGATTGACAGT;CAACGAGGCCATACAATCTG	2	1.55473	1.63189	0.50357	0.859542	0.859021
IL13RA2	4	675;5700;17807;25227	GTAAGATAGACTGGCGGCAA;TCAAGAAGTACACCTATGCC;GAACTAAAATACCGAAACAT;GATGGGTTTGATCTTAACAA	2	1.55445	1.51173	0.503843	0.859021	0.859021
ITPR3	4	116;5706;65777;74141	CTGACGTGTGACGAGTACAA;AAAGCACATCACCAAGACCG;GCTGCAGATCCCCTATGACA;GTAGCCACGGACACTCGAGG	2	1.55361	1.88901	0.504867	0.859779	0.859708
PSMG3	4	631;5710;37240;54234	CAGAAGACGGAGGTGGTGTG;GTGACCCAGTTTGGGAAGAT;GAAGGCCGTACACACCACCT;TCACCACAAAAGTCCTTCTG	2	1.55305	1.52529	0.505404	0.859708	0.859708
KDM4C	4	4187;5714;40290;75043	AGCTATTTCTCTCTCCACTG;GCAAGAGTATAATGCAACAG;GGTCATCTGTGACTGAGTCG;TTCTCATAGCCACTAGACAA	2	1.55249	1.14496	0.506035	0.859797	0.859797
NXPE1	4	5595;5718;8876;42544	AGATACCTCTCTATTCCGGG;GAGACTCTACACTACGTCAG;TAGAGCTGGAAAGTGACGAA;CTTGTAAAGTATAACCACCA	2	1.55193	1.09437	0.506615	0.859799	0.859799
ALG14	4	3303;5723;11221;15977	TCACCACCTTGCACTCCATG;GTTCCATGGACGTTACGCCC;TCACCGAATTCCAAGAAGCC;GAAGCACTACCCATATTCGC	2	1.55123	1.18801	0.5074	0.860148	0.859922
CYP1A1	4	4219;5729;18045;75201	CCTGAATAATAATTTCGGGG;GTTGTGACTGTGTCAAACCC;AATTGGCTCCACACCCGTGG;GCACTACAAAACCTTTGAGA	2	1.55039	1.14254	0.508433	0.860915	0.859922
CFAP126	4	3520;5731;12561;24757	AGCACCAGCAGTTGTACGGG;CAGTAGATGACCACGATCGT;GTGTCCTGAAATCTTAGGCA;TAGTATCTCACCTTGGAACG	2	1.55011	1.17554	0.508825	0.860598	0.859922
PPP1R8	4	1101;5732;20446;34659	GGATGCGCCAAATGAGACCG;GTTCCTGAATCGACCAACTG;GAAGCCTCAGACATTGCCAT;ACTACATCCAGATGTAAACC	2	1.54997	1.40688	0.509004	0.859922	0.859922
VIM	4	5289;5747;51589;57145	CAACGACAAAGCCCGCGTCG;TCCGGTTGGCAGCCTCAGAG;ACAGCATGTCCAAATCGATG;TCTTGACCTTGAACGCAAAG	2	1.54788	1.10179	0.511341	0.862889	0.862889
TNF	4	3977;5752;41267;71312	TTGGAGTGATCGGCCCCCAG;AGAGCTCTTACCTACAACAT;GAGACACTTACTGACTGCCT;GGAGCTGAGAGATAACCAGC	2	1.54719	1.15162	0.512194	0.863347	0.863347
BAP1	4	92;5763;8946;13047	TCTACCCCATTGACCATGGT;GAACCGTCAGACAGTACTAG;GTCCATCAAGACTAGCAGCG;CACGGACGTATCATCCACCA	2	1.54566	1.93517	0.513832	0.865126	0.865126
PCOLCE	4	4927;5768;17462;32947	CAGGAACAGCTGATGCCCGG;ACACGCTGACCGAGTCATAG;TCCTACAAGACCCTGCCGCG;CTGAGGATGACGACGGATGA	2	1.54497	1.11247	0.514557	0.865366	0.865366
RUVBL1	4	2359;5773;15385;33138	GTGAACAAGTACATCGACCA;GAGACAGAGAATCCCATGGG;ACTACTTACCAATGGCCCTG;ACTTGGATGTGGCTAATGCG	2	1.54428	1.24938	0.515342	0.865705	0.865705
FRRS1	4	2770;5787;17935;71468	TCCAGCCTTCCCATTTAACG;ACCTACCATGAACCTTCAGA;CCTAGAAGCGCGTAATGCTG;TGAGAAGTATAAAATCTACT	2	1.54234	1.21712	0.517509	0.867383	0.866542
CCDC184	4	5245;5788;16106;64419	GAGGACGTGAGGGCCATGAG;ATCTCCGGGGAGTACAACGG;GAGATCATGACCAAGGACGG;AGCCGGAGACTCCTTCGCCT	2	1.54221	1.10037	0.517646	0.866633	0.866542
NOM1	4	2714;5792;42816;72133	TCCCGGGCGAAAGCTCACCG;CCATTTATACAACTTCCACG;CGGTCACCGGCAGGACACGG;CCGTCGCGTGCAAAGCTCAG	2	1.54166	1.22072	0.518174	0.866542	0.866542
GJB1	4	4462;5807;28216;48513	CAGGGACCACAGCCGCACAT;AGATGACCGAGAGCCATACT;GCCGCACCATGGCATAGCCA;TCCACATCTCAGGGACACTG	2	1.53959	1.12715	0.520427	0.869329	0.868364
GADD45A	4	136;5812;9683;20899	TCAGCGCACGATCACTGTCG;GCGTGTAGGATGGATAAGGT;GCAGCAAAACGCCTGGATCA;GGCACAACACCACGTTATCG	2	1.5389	1.84728	0.521305	0.868842	0.868364
ATF6	4	4224;5816;17851;22060	TGAGCCCTGCAAATCAAAGG;TTTGCCAATGGCATAAGCGT;GAATAAGAGTCCACTGACCG;TTGTAGGACAGGTTTAGTCA	2	1.53835	1.13631	0.521902	0.868862	0.868364
MCM7	4	2119;5821;18329;34234	AAGCCCAACTACTTACTGCG;ATCTGCGCATGAGTTCAGCA;TTCATGCCCGTATATTTCTG;ACCAGCACCGTGATACTACG	2	1.53767	1.2673	0.522653	0.869137	0.868364
VRTN	4	2977;5822;52357;62229	GCTGCATTAAGACCATTCCA;TGACGCTGTAGCGCTCACAG;CTCCACGCTGCACATCATGT;AGCATACAAGTGCCACACGT	2	1.53753	1.20087	0.522772	0.868364	0.868364
GDI2	4	4269;5833;40402;51697	TAAGATGCTGCTTTATACAG;GATCACCACCCGAGTCAATG;TCTTACCTTGCAAATCCTTG;GATCGAAACCCTTACTACGG	2	1.53603	1.13324	0.524453	0.870182	0.869456
PAK5	4	4685;5836;38827;48146	TTGGAATGAATAATCCAGAG;GGAGGGGTGATGGTACAAGG;ATTGTGGGCTCGGACAAGCG;GGATGGGTGTGATGCATGAA	2	1.53562	1.11656	0.524837	0.869847	0.869456
ZNF649	4	3255;5838;14990;51543	CAGTAAGCTCAGATTTCCTG;CCCACGTGTGTAGCTTGTGT;TAATCATGAACAAATGCCTA;CCCACGGGTGTAGCTTGTGT	2	1.53534	1.18282	0.525187	0.869456	0.869456
VPS29	4	4627;5849;40780;64949	ATCAAATTGCCTCTGCAACA;GGCAAACTGTTGCACCGGTG;GGACATCAAGTTATTCCATG;TTATGACTATCTCAAGACTC	2	1.53384	1.11786	0.526918	0.871352	0.870142
CNR1	4	5347;5850;64998;76534	ACAGGTACATATCCATTCAC;GATGAACAGAAGCAGTACGC;ATGAGGAGAACATCCAGTGT;GTTTGAACAGAAACACGTTG	2	1.5337	1.09286	0.527097	0.870678	0.870142
SPATA21	4	1174;5856;14839;64554	TCCAGAACAGAACGCCCTGT;TGGAGACCCACCCAGCACCG;ATTGACATCAGCACTCATCA;TGAAGATCTCAAAGTAGCTG	2	1.53289	1.38502	0.528121	0.8714	0.870142
RRP12	4	2008;5858;64309;75153	GGTACACCTGAAGGGTCACG;GCCACTCAGGAAGGTACCCG;CCTGACGTACAAATTCCATG;ACTGGGAACATAGTCGTACA	2	1.53261	1.2755	0.528394	0.870883	0.870142
SPAG1	4	3162;5859;47434;57184	ATTGTTATAGGCAACTACAG;CTGTTTGAACCACGAACTGG;TGGATGTTGCCCATGACGCA;CCGAAGCGGGCAGTTCGCCG	2	1.53248	1.18687	0.528531	0.870142	0.870142
KNL1	4	5514;5881;20634;27427	TACCAGAAGTCATATTATGG;AGTGATATGTACTCCTACTG;AGCCATAATATAGTCTACTG;ACAGAAACCTAAATTTCCAA	2	1.52949	1.08559	0.531934	0.874776	0.872664
MBTD1	4	1528;5882;8524;53675	GTGTCGAACACGAGTAGCAG;AGCTTGATACTGAGCATATG;ATTGGTTGGTCTCGAAGCAT;TTATGTGACAGGCACCTATG	2	1.52935	1.32905	0.532071	0.874032	0.872664
GFI1B	4	5451;5886;56925;65781	GGGGTCGGGACAGCACAATG;GAAGCTAGGCTTGTAGAATG;CCTTGTTGCACTTCACACAG;GGTTTGGGAATAGAGTGCTA	2	1.52881	1.08717	0.532651	0.874018	0.872664
FUT7	4	4048;5888;27798;41470	GCTGAGCTACCGGCGCGACT;GTGGTGGAAGACCACGGCGT;GTGGCTAGGAGACTCCATGG;CAGACAAGGATGGTGATCGT	2	1.52854	1.13908	0.532992	0.873613	0.872664
TMEM11	4	4859;5901;13559;19310	GTGATTGAGCCCACTCGCAT;ATGCACAATGTAGCAGTCTG;ACAGCCCGCTGGATCACCGT;ATGTAGTGGGAATAATCTAA	2	1.52678	1.10579	0.535261	0.8754	0.874618
DEFB125	4	2866;5924;8297;62562	TTGCTAACTCGGGTGACCAA;GACGATGTTTAGATACTGAA;TCACCTAGAGGATATAACAT;GATCATTCAACATAGATACT	2	1.52368	1.20123	0.53887	0.879364	0.878761
TTC34	4	1147;5926;39889;70879	TGCTGGTGGCCCTATCCCGG;CGCTGATCAAAATCGACTCA;TCTCCACACAGGGTCGCCTG;CTTGGTGTGAACCCTGCCGT	2	1.52341	1.3851	0.539091	0.878761	0.878761
STX1B	4	194;5931;16256;65145	TGAAGTGGTCCCGATCCACG;CGCATCCGCAAGACCCAGGT;CTGCATTGAGAAACTGTCGG;AAGGTTCGGTCCAAATTGAA	2	1.52274	1.76256	0.539825	0.878992	0.878992
VPS72	4	3364;5953;46200;55293	CCCAGAAAGCCGGTTCCCAG;TGACGCATAGACTTCCGACC;TTCTACCAGACGACTTATGG;GCCTCGAAAGGTCAACACCC	2	1.51979	1.16886	0.543289	0.883662	0.881911
NMNAT2	4	5656;5954;48526;59714	AAGGTGAAACGCTCCACCGG;ATTATCTGCACAAAACTGGA;CGACTCCTATGGAAAACAGG;GCAGACGACCTGCAGCGTGT	2	1.51966	1.07644	0.543399	0.881911	0.881911
TCFL5	4	1353;5962;12422;35117	GAATCCACTAAACAGACGTT;GCGCGGACGGGCACAGCACG;GCGCATGATGCTGCTAAGCG;ACAAATGCTTGCTCTACTAG	2	1.51859	1.34858	0.544645	0.882967	0.882239
SERTAD2	4	665;5963;23885;73729	CGGAAGCACTACGCCCCTGG;AAGGTGTAAGACACCTTGGA;TGTGAAAGGGACCTCCAGCG;TTATGAAACTCTATAACCAC	2	1.51846	1.49689	0.54479	0.882239	0.882239
BAMBI	4	3343;5982;54741;58928	TGGGTATGGTGGTGCCAGAG;AGATTTACACATATAACCAG;AGTGGGGAATTTGAGTTCTG;GAAGACATGTGCAATTACAG	2	1.51593	1.1681	0.54769	0.88597	0.883285
WDR64	4	1432;5984;27459;68869	ATGTCGAGTTGATAGTTGAG;AAGGAAGCTACATAATGACT;GAATCGTAGCCACAACCGAA;AGTGCTTGGGATGCAAGTCA	2	1.51566	1.33547	0.548049	0.885585	0.883285
PTDSS1	4	5218;5993;52039;72225	GGGGTCAAACCATCGAACAT;AGCACTCGGCAAAATTGGGG;AAATCTTCGATACGCCACAA;ACCGTAACTACGGATCAGCA	2	1.51446	1.08738	0.549541	0.887032	0.883285
SYN2	4	5258;6011;39924;44592	GAAGATTGGCAACAACTACA;GGTTCTCCGGAATGGCACAA;CTTATAGATAGCGACCAGCT;TGGAGATTATGATATCAAGG	2	1.51208	1.08489	0.552271	0.889504	0.883285
PRKX	4	4541;6014;38993;71716	CGACGTCATCCGCCTAAAGC;CAAAGTCCGTGAGCTTAATG;CCGCACTCACTCACCCACGG;GGCGCTTCTCCAGCACCACG	2	1.51168	1.11009	0.552715	0.889254	0.883285
ENSA	4	5096;6020;69480;71474	CATGAAGAGACTCCAGAAAG;TCTGCCTGAGAGAGCTGAAG;AAGGCCAAATACCCAAGCCT;CCCTGCGGAGGAGACCGGCG	2	1.51089	1.08963	0.553628	0.889759	0.883285
KRT27	4	2760;6026;7842;27449	GAATGTTCGAGCCCTAGAGG;TCTGTGAGGCTCTCTAGTGG;AATGAAAGCTCTTCAGTGCG;GCTAGCGCTTCACCAGAGCG	2	1.5101	1.20169	0.55437	0.889988	0.883285
NETO1	4	1434;6027;30189;44223	GGGCGGTTCCGAAGGAATTG;TAATGATGTCATGCTACGCA;GGTACATCCGAGCACCTCCA;GTAGATGCATTCCCGGTCAG	2	1.50996	1.33234	0.554651	0.889479	0.883285
PLAGL1	4	3032;6028;20932;37772	GGCGCAAGGATCACCTCACC;AAGATGCTTCTACACCCGGA;TCACAATTATTCCCACTCCA;GCTGGGCTATAAGAGGCACC	2	1.50983	1.18352	0.554762	0.888697	0.883285
ZHX2	4	4644;6031;15101;72458	CACCGATATCGGTGTCAAAG;GCTGAGATCCTCTCGAGACT;CATTCTGCACACACGTAGAG;GCCATGCTTTAAGCGCTGGG	2	1.50944	1.10501	0.5553	0.888599	0.883285
CCDC22	4	5177;6040;11575;19077	ACTTCTCTGAGTGCGTGAAG;GCTGCAGCTTGGGAGTGCGA;CCGCAGGGTTGATCACACGC;CTGCACAAAGCTGACGCCCA	2	1.50825	1.08561	0.556835	0.890097	0.883285
MFF	4	4171;6041;61875;62187	TCTTCAGGTAACATATGGGG;CCTTAACAGATCCGAGCAGT;TGATAATGCAAGTTCCGGAG;TCACTCAGCGTAAGTACACG	2	1.50812	1.12346	0.556997	0.889399	0.883285
THSD7B	4	2625;6043;19566;39207	CAGGCCCTGTAGATTCCATG;GGTCCCGTCACATGCCAGTG;TCAGAAGCTGAACCGAACTG;TTGCCGATATACAGGACACA	2	1.50786	1.21028	0.557287	0.888906	0.883285
IQCG	4	2895;6046;49706;60146	TCTTCTTCTACGGTACTAGG;AAGGCAGACCATCATGACTA;AGGGAGACAGAGCATCTGCG;ACCCAGTCCGTTAATAACTG	2	1.50746	1.19118	0.557688	0.888591	0.883285
DAP3	4	2972;6050;19724;34098	TGCTGCTCACCTAGATAACC;TATTTCCTAGGCCAAGCATG;GGGTATGTTTCACCTCCTAG;ACCTGCATCACAAAGCGAGG	2	1.50693	1.18589	0.558371	0.886824	0.883285
ASCC3	4	4238;6057;9003;45358	TCTTCTACCCAAATCCACCA;CTTCAAACTTATATCAGCCG;AGCAGACGTCTAGAGCCACT;TCTGGGAACAGTTACTAATG	2	1.50602	1.11955	0.559539	0.887731	0.883285
SOCS1	4	751;6071;54815;72603	GGGCCCCCAGTAGAATCCGC;CGAAAAAGCAGTTCCGCTGG;CGGCGTGCGAACGGAATGTG;AAGTGCACGCGGATGCTCGT	2	1.50418	1.46407	0.56157	0.889052	0.883285
RASGRF1	4	2733;6074;29988;73513	GGCCATACCTTGTCTCACAA;AAAAGATTGTGACGAATGGG;ACTAGGATGACTGTAAAGGG;CGAGGCCAAGCCTGACTGCG	2	1.50379	1.20044	0.562005	0.888793	0.883285
AMHR2	4	4805;6077;10775;41977	CAGTGATAAATCGGACAATG;CGAAAGAACTACAGAGTGCG;CCCACAGGCCAATATAAACC;CCCCAGCAGGTAATCCGGGA	2	1.5034	1.09604	0.562559	0.888724	0.883285
FOXA1	4	683;6078;13321;64303	TGGACGGCGCGTACGCCATG;GTCCGGGTGCAGCGTCCAGT;AACATGTCCTATGCCAACCC;AGGCGCCAGAGGGGTCCTTG	2	1.50326	1.48365	0.562807	0.88817	0.883285
PLS1	4	1542;6079;50696;59169	TCAGATTGCCCCTAAAGGTG;AATGTATGGGTTGACTCCCA;GTTGACCACTGTACAACCAA;CGAGGAATTACTGCTGCGAT	2	1.50313	1.31408	0.563045	0.887603	0.883285
RAD23B	4	387;6081;22458;62528	ACTACAACAACAAGTTCTGG;GATACTCCACTGCTCTGTCA;AGCCTGAGCCACAGTTGTGG;GAAGATGCAACGAGTGCACT	2	1.50287	1.6043	0.563438	0.88728	0.883285
APBA2	4	5815;6086;46587;46730	CAGAGCTGGAGTCCCCATCG;CCAGGACTACTACCCCGAGG;GAACCAGAAGACCTCATCGA;GAGGACGACAGCTACCTAGA	2	1.50222	1.06314	0.564291	0.887682	0.883285
RHOA	4	4449;6094;14477;22189	AAAACACATCAGTATAACAT;ACAGAAATGCTTGACTTCTG;GCCACTCACCTAAACTATCA;CTATGTGGCAGATATCGAGG	2	1.50118	1.10846	0.565553	0.888727	0.883285
PLAGL2	4	5857;6095;55045;67538	GGGCAGCGTGTTGTGCACCA;ATACTCGTAAGGATGTACGG;GGTCCCCATTACGTCCCGAG;AGCTGCCCTCAGCTGCACTG	2	1.50105	1.06137	0.56575	0.888095	0.883285
RAPH1	4	2593;6102;26389;26674	AGCCGACATACATTGAAACA;AGCACCAGACAATAGTCTGT;GGTGACTATCTTAGGTTGCG;TCAAGGGCAGCCAATTACTG	2	1.50013	1.20881	0.566714	0.888669	0.883285
HAUS6	4	1024;6107;28057;59676	AAATTATATGAAAGGCATCA;ATGCATTTGTGCAAGTCCTG;AACTTGAGATCTGAATGTAT;CTGATTCCTTAGTTGCACAT	2	1.49948	1.39672	0.56743	0.888854	0.883285
SSB	4	4869;6108;14036;32155	CTCTTGATGACATAAAAGAA;AAGAAATTTGTAGAGACCCC;TTGGCGACTTCAATTTGCCA;AAATGGATAGACTTCGTCAG	2	1.49935	1.09172	0.567695	0.888331	0.883285
STX8	4	2889;6109;32349;64109	CTGGCATCCTTTAAGAATGA;CAGCAGCAGAAAATTATCCA;ATGAGTGAAGAGGCTAAGCG;GAGTTACAAGATCATCCAAG	2	1.49922	1.18746	0.567848	0.887636	0.883285
MTFMT	4	408;6111;17783;32137	AGAGTTAATCGACAAACTGG;TAAGAGCCTCATTCAAAAGT;CTCAGCTTCCCGTATATGAG;GAAGCACTGTATGGATTACA	2	1.49896	1.59105	0.568061	0.887036	0.883285
HAUS1	4	3710;6112;7785;19592	TAAGAATTACCTAGCTAGCG;TGATAATCGTCGTCAGAACA;CAGTGCTAGAGAGATTGGCG;GCAAGTGAATACGAGTCAGA	2	1.49883	1.14017	0.568206	0.88633	0.883285
INTS12	4	5845;6116;36860;74086	GTTTCCTCGTCAGTAACTAG;CCGAGATTGTCATAAACCCC;CTTGATGAATCTTTGGCTCG;AACTTACCTACAAACAACGC	2	1.49831	1.06034	0.568855	0.885481	0.883285
CISD3	4	4270;6122;20187;42938	AAGTGGGAGCCGTCACAGAA;TGGGGTTCTAGGGAACCACT;TGGCAGGGAAAACCTACAGG;CAGGAGGAGATGTCCCGCCG	2	1.49754	1.11396	0.569742	0.885934	0.883285
ATXN2L	4	1716;6123;8563;9788	TCCTCCTTTAAGATCCGGGG;CCACAATGTCCTCCCGACGA;CAAACTGGCAGCCCCCCGGT;CTAGCTCTTACCATCTGTGG	2	1.49741	1.2895	0.569887	0.885232	0.883285
SCT	4	2483;6129;25557;63933	GGGCCCGGCGACACTCAGAC;GGCCTGGACCAGGCTCAGCG;CGGGTCTGCTCTGCCCGTCA;CTGGTGGGGAAGCGCAGGTG	2	1.49663	1.21551	0.570928	0.885922	0.883285
CDRT15L2	4	154;6134;26651;46319	TGGACAAGGACAATGTGCAG;CTTTGTAAGAAGGCGCACCC;AGTGCTGCTATGTCTGCGTA;AGCTCCAGCATTAAGGCCAG	2	1.49598	1.79898	0.571585	0.886016	0.883285
C21orf62	4	3740;6136;64090;73576	CAGAGCTTACTCATCCATAG;AGAACAGCTGCAGTTCCGAA;AAATAGCCAGGTATTCAGTG;GTAGAGCGAACCAGCTACAA	2	1.49572	1.13713	0.571909	0.884671	0.883285
SERTM1	4	1516;6143;30279;62438	TGGGTCCACTGACGTGGACA;AGATGTAGACGTTTGACAGG;GCAGAAACGCTAAAAGGCTG;CACACTTCCCGAAAATCCTG	2	1.49482	1.31339	0.573018	0.885464	0.883285
ZNF75A	4	60;6146;37595;52508	AAAGAAAGAAACTTTCAACC;GATCTCCTGTCTAGAGCAAG;TCTAAGTCAGAAAGAGACAC;CCGGAGTTTAAGGATAGTGC	2	1.49443	2.0021	0.57347	0.885242	0.883285
FAM122C	4	1398;6148;28783;56757	ATTTAGGAATCGACGCTCTC;CCGAGTTCCACTACCGCAGA;CCCAAGTCCATTGATCAAAG;GATTTGATGAAGGCGGCTGA	2	1.49417	1.32965	0.573794	0.884823	0.883285
WDR43	4	3708;6152;52251;66273	ACAATTCAGATAGCAACACC;TCCATCTGGGCTGATACATA;CCATACTCGTAAGTGACCGT;GTCAATATAGACAGGTTCAT	2	1.49365	1.13768	0.574425	0.884877	0.883285
RPAP2	4	4188;6153;10348;19226	GGAAGACAGAAGAAACATTG;AATTCCCAAAACTCCAGTAT;ATTCTGAAAGTGAATACAGT;TGCTCACTACAGTGATGTCG	2	1.49353	1.11543	0.574511	0.884091	0.883285
DGUOK	4	5674;6156;55026;61857	AGGAGGAAACGCCCTCGAGT;GCTATTTGCATTGCAGCTGT;AGTGGCATATCTATCAGGAC;CTACAGAACCTGTAGCAACA	2	1.49314	1.06265	0.574954	0.883858	0.883285
ITLN2	4	5940;6157;24664;57861	GTTTCTCCAATGCTGCATGG;CAACAAAGCAGACTACCCAG;GATTATGTCCCAGTCTCTGG;AGACAACACCATTCTTGGTG	2	1.49301	1.05506	0.575176	0.883285	0.883285
ARL2	4	4316;6165;10404;52665	CATCCTGAAGAAGTTCAATG;GTTCCGCCAGTAGGACCGCA;GATGTTGAAGCCCAGCGTTG;AACTACTTTGAGAGCACCGA	2	1.49198	1.10926	0.576396	0.884244	0.884244
CIZ1	4	1873;6181;17139;38397	TCGGCCTGTGGCCTAGATGT;GAGACCGGCAGTGTCATACG;GTGTCTGTGGATGGTATCCG;ATATCCACAGGTCCACACAC	2	1.48992	1.2681	0.579143	0.887541	0.886131
DCUN1D1	4	4996;6185;12850;36319	TAAAAATCCTTAAATCGTCC;GTGTAAAAGGATCATTGGAC;ACAGCAGTTCTGTGATGACC;TTAGTGTGTTGATTATTGCG	2	1.48941	1.08229	0.579791	0.887618	0.886131
MCTP2	4	285;6186;46904;65397	CCGTAGGTTGCGTATCAAAG;AAAAACACTCACATATCGCT;AGAAGCCAGTCACCTCCATG;CTGGTTGTCCGAGATCGCTG	2	1.48928	1.66308	0.579979	0.886991	0.886131
GPRC5A	4	168;6188;10082;52121	CAGACCCAGAATCACCAACA;GGGCATCGTCCTAGAAACGG;ACAAAGTCTTCATTGCGACG;CTTCGCCTTCATCATCGGAC	2	1.48903	1.77673	0.580277	0.886535	0.886131
HHLA3	4	2434;6190;18093;47997	GTGATGTCACCGAGATGCAG;TCAGATCCGGAGGGTTTAAG;AGGAATGCAGAATGACGCCA;ATTCTGCATTCCTCTGCGGG	2	1.48877	1.21548	0.58061	0.886131	0.886131
RFC5	4	2167;6217;42482;76570	TTTCCAGTGGAGACATGCGT;CTGAATGCTTCAGATGACCG;GGACCGTAGAGAAGCAAGTG;CGAACCGAAACCTCGTGCAG	2	1.48532	1.23667	0.585054	0.891083	0.890027
RPL37A	4	2005;6218;33482;51486	TCGGGATCGTCGGTAAATAC;GCCAAACGTACCAAGAAAGT;TCCGGAGGGAGGCCCCATAG;AGCAAGTGTACTTGGCGTGC	2	1.48519	1.25208	0.585182	0.890365	0.890027
GRIK5	4	228;6224;41988;74788	TGGGTCTGCTCACCTCACGG;TCCACCGTGAGCCATATCTG;CACGGCGTCAAACATCAGGG;GGAACCATACCATGTGCACT	2	1.48443	1.70862	0.586121	0.890879	0.890027
CDC40	4	4296;6228;13285;22987	GCAAACATGGTCTCATAGGT;TGGATGAAATCACAGCAAAG;AAATGTATGACTATCAAGGC;CTTGATGATTATCTAATGAA	2	1.48392	1.10606	0.586888	0.891134	0.890027
RPL30	4	1612;6242;57164;57494	TCTTCGATTACCTCAAAGCT;AAAGTGGGAAGTACGTCCTG;TGCTTTGTAGAAAAAGTCGC;AATAGAGTACTATGCTATGT	2	1.48214	1.29455	0.589141	0.891818	0.890474
MRPL46	4	3572;6243;25780;52932	GCAGCCGCACCCTCAAGCAA;GAAGCTCGTGGTCTGAATAC;GCTGCGAGAGCTTAGACTGC;AACGGCTTGGAGACTACAGG	2	1.48201	1.13877	0.58932	0.891181	0.890474
RPS7	4	5235;6244;9407;67651	GCATGTCGTCTTTATCGCTC;AAATTGAAGTTGGTGGTGGT;ATAAGCAAAAGCGTCCCAGG;GCCAAGATCGTGAAGCCCAA	2	1.48188	1.07054	0.589524	0.890584	0.890474
ELP4	4	3242;6254;57732;61142	GCCAGCGTGACCAACGACAG;CCAACGGCTAAACCTCCACC;AATGCCACAAGAACTAATTG;CCAGTTATTACCCAAGATGG	2	1.48062	1.15622	0.591128	0.892099	0.890474
TMIGD1	4	5870;6261;8570;10410	ACTGCTCTGGTACCGAGAGG;CAGCACCACCGAAACGGACA;AACTTACTTGTCATCTCACG;TATATCCTGGATACTACACC	2	1.47973	1.05035	0.592194	0.892801	0.890474
GAREM1	4	3191;6266;24629;29930	ACCTAGCCAGTGATGGACCA;GGTGAACCTTCATGGTTGCA;ACACACCATCCGCAACATTG;TGAACGCGTGTACGTCATGG	2	1.4791	1.15845	0.593005	0.893116	0.890474
STK26	4	1978;6270;19332;26954	GGATGCATATCGGAGTTAGG;TTGTTCTGAGAGCAAGACAT;CCAAAATGGAGTTCCCACAA;TTCACAAAATTAGAGCGCAT	2	1.47859	1.25149	0.593679	0.893225	0.890474
UBE3D	4	2607;6277;33698;72687	AAGACCTGAACTATCCCCAG;AGTAATTTGTAAGCGTTGCA;TAATTATTCAGTCATCTGAG;AGAGCGCGCTTCTGATCCTG	2	1.47771	1.19655	0.594856	0.893186	0.890474
SMTNL1	4	5429;6280;25170;50967	TGAACCTAAGGCAACAGTTG;CTGGAAAGGCCATCAATGAG;GTTTGACATTACCTGGCTGA;GGAAGCAAATGGATTAGATG	2	1.47733	1.06211	0.595274	0.892911	0.890474
ZNF491	4	5080;6281;32963;64827	AAAGGTTTCTCTCTAGTGTG;TCCAGTGTGAGTTCGTTCAT;AGATATATGGTAACGCACAG;AGGAACATCAGAACTGACAC	2	1.4772	1.07332	0.595393	0.892189	0.890474
ZNF775	4	837;6285;22634;76231	GGGGAGAAGCCGTACCTCTG;AACATATTTCAGCAGCACCG;CCCTCGCCGGAGGAAAGCGA;GCCAGAAGCCCAACTTGACG	2	1.4767	1.42752	0.59617	0.892452	0.890474
OR10G8	4	3181;6286;17976;39918	CATGTCAATGAACGACAGGT;CCACCAGGAAGACTCCAAAG;GACCCTGTAGAGGAAACACT;GGTACACCAGCATGATGACT	2	1.47657	1.15778	0.59634	0.891808	0.890474
PLXDC1	4	5452;6288;70923;76676	CCCAGCCTTGGAGATAAACG;CCCCTACTCACTCGGCAATG;GGGTGTTGGAGAGTATTGTG;GACGGGACACATAATAGCTG	2	1.47632	1.0609	0.596647	0.890474	0.890474
CPLX1	4	4732;6294;21578;76083	CTCGGAGTTGGCCTCCATGG;GTACGGCATCAAGAAGAAGG;GTGATGAAGCAGGCTCTAGG;GGCCAAGTACGCCAAGATGG	2	1.47557	1.08479	0.597628	0.891042	0.891042
MTHFSD	4	4512;6303;31094;31159	ATGTCTTTAGTTGCCCCAGG;TGGAGAAAATCCCCATACTG;CCACCACAACTAAATCCACG;TATGCCATGATGGTATCCAT	2	1.47443	1.09259	0.599053	0.892271	0.891511
ARL11	4	3132;6304;29351;32185	TGAAGCCCGCTTACCCGAGT;TGCTGTCCAGCACGTACACG;AGTCCTGAACGACCCCAACA;CTCCACGTTGAAACCAACAG	2	1.47431	1.15959	0.599198	0.891592	0.891511
SLC46A3	4	4968;6307;39258;44678	TTGTCTATTAGTGATCACTA;AAAGCAAGCTCCCCAAAATG;GTTACTATGTCATGTAGTGA;ATATGTTTATCGGAGAATAT	2	1.47393	1.07552	0.599744	0.891511	0.891511
OR56A5	4	329;6311;48692;63916	ATGATGGATGAGTACTGTAG;CAGGGAAGCTGATTGATCTG;ATAGATGGTGATCAGAAGGG;TGGGGATAGGCATAGTAAGA	2	1.47343	1.62435	0.600461	0.891684	0.891684
C1QTNF12	4	5860;6320;24350;51332	GTCCGCTTGTCCACCCGGCG;CATGGCTGAACTTTGTCCGG;GGGGGCCGTGAACCGACCCG;TCCAGGTGCAGAAGTGACCG	2	1.4723	1.04692	0.601945	0.892995	0.892995
DNM3	4	2265;6332;10696;19979	TTACGAGTCTATTCCCCACA;TAGGGTATCCCGAATGTGGT;TTACAATGCCCGACCCTCGA;AAACTGTTGCCTCTTCGCAG	2	1.4708	1.22066	0.60418	0.894524	0.894524
TMEM156	4	3099;6341;20873;32945	AGACTCACAAACCAAACACG;GAATATTTCAAGACACCGAA;CATGGAGGATGAGCCAAGCA;GTGAAGTTACGAAAATTGGA	2	1.46968	1.15929	0.606006	0.896333	0.895521
PPP1R7	4	1208;6344;24772;70841	TCTGCTGAGAAACATCGAAG;TAAATGCATTGAGAATCTGG;CCTTCAGGCTCTGTTCACTG;GCTGGGATCTAACCGCATCC	2	1.4693	1.34732	0.606432	0.896071	0.895521
AKR1B10	4	5470;6346;22784;65532	GTGTCACCCATACCTCACAC;TCTTAAACCTTGAATCCCTG;GATAAAGGTAATGCCATCGG;AGAGAAGGCTGTGAAGCGGG	2	1.46905	1.05671	0.606662	0.895521	0.895521
FAM71C	4	3015;6352;56154;67846	AAGATAAAAAGAGCGGCCCG;CTGCAGCGGCAACTGTACAA;ATAAAGTCGCTCTCAAACAT;GGTGTTAAACATGCCCATTG	2	1.46831	1.16383	0.607584	0.89599	0.89599
ATP7B	4	2064;6359;24272;28553	CTCACCAAGGGTCACAACGG;AGGGACCATGTAAATGACAT;ATGAACTGAGCTATCTCGAG;CTCATTAAAGCTACCCACGT	2	1.46744	1.23742	0.608795	0.896886	0.896886
ZBTB7A	4	731;6373;21515;26985	GCCGTAGTGGCCGTTCTGCG;ACCGTCAGCACAGCCAACGT;GAGTCGCGGGCCGACGACAA;ATCATCGGACGCCCCAAAGG	2	1.4657	1.45052	0.611158	0.899474	0.897678
CDIPT	4	3930;6374;29680;56316	TCTTCCAGGAACCCGGTTTG;CCAGAATCGCAGCAGACCTG;TTCGGATCTACTACACCTCG;GCTGATTTGGAAGAACAGCG	2	1.46557	1.11297	0.611303	0.898797	0.897678
ERBIN	4	5263;6375;27335;72263	CTTGGAAATAGGGTTTACAC;CTGAAGCTGAGATTAGTCCT;ACAGAACAATCACTGTCATG;ATCTGCCAGACTCTATAGGA	2	1.46545	1.06141	0.611405	0.898058	0.897678
PKP3	4	2605;6381;16127;59844	TTCATCCAGCGACCACCTGA;CCGGCTCGGGGAAACCTCAG;GTGCATGGGTTCAACAGCTA;GCTGAGTTCAGCCCACAACG	2	1.4647	1.19019	0.612574	0.898886	0.897678
ZP1	4	4976;6383;46220;48848	TCCCGCGTGATGGAACCCTG;CCAGACTCTCCGCTTCAAGG;AAGTTCTTCTCACGATGCAG;GTCCAGGGGATGGTAAAGCA	2	1.46446	1.07051	0.61289	0.898461	0.897678
SS18L2	4	2493;6387;49773;54682	GAGTATCAGAACAAGGGCCG;CCTCAGCCAGTCCGGTACGA;TTCGTACCGGACTGGCTGAG;TCTGATACTCCACAATACAG	2	1.46396	1.19839	0.613615	0.898637	0.897678
SRRT	4	3350;6388;10615;14253	AAGCGGAACCGGAAGCACAG;TGGTACTTAGACCGAAACCT;GGAGCGCAAAACCAACGACA;AGCTCTGACCCATACCACAG	2	1.46384	1.14166	0.613803	0.898026	0.897678
TJP2	4	3196;6392;37228;67460	AATGCCCAGAGAGACAACGC;TTTCAGAGGATTAGTGCGGG;AAAGATGGCAACCTTCACGA;AGGACGAAGAAAAGTTCTCG	2	1.46334	1.15028	0.614493	0.898152	0.897678
KLF8	4	6207;6399;9621;53984	CCTTGGGCTTGTGAAAGGAG;TGTTGACGTGGACACCACAA;CTTCTGTATTCTATCTCAGG;AGTCTGCCAAATAAGATGGG	2	1.46248	1.03268	0.615509	0.898752	0.897678
GTF2H1	4	2756;6403;22429;28617	TAGTTGTGTCCCCTGCATGT;ATATTTAGGACCTATCCAGC;GAGTCAAGTGATCAGTGCTG;GGAAGATAAACCATTAGATG	2	1.46198	1.17791	0.616114	0.898752	0.897678
PPFIBP2	4	4526;6405;14578;25762	GATGTAGCTCTCCTACAGTG;GCTGTTAAACCAGTACCGGA;CTTCCCGGTGTTAGAACCCA;GGGATGGCAGAGTTTCGACG	2	1.46174	1.0857	0.61643	0.89833	0.897678
NOS1	4	5742;6407;46417;69520	GATGTAGTTGAACATCCCGT;CGGTCGTTCTCCACGCCGAG;GCTGGTGGAGATCAATATCG;ACATCGAAGCGGCCTCTAGG	2	1.46149	1.04486	0.616754	0.897921	0.897678
HTT	4	3283;6410;14169;32505	ATGACTCCGAGCACTTAACG;GTAAAAGCATGTCTACCGGA;TGCCCATCCAATCTCCCACG;CAAGTAAATCCTCATCACTG	2	1.46112	1.1441	0.617334	0.897886	0.897678
DHX40	4	1277;6413;27859;63321	GAAAGGATGCACGTCCCAGG;GGAGAAGTCTCCTAATAGGA;AAATACTGCGTATATTCAAG;TATTAACAAGCCATCGAGGG	2	1.46075	1.33157	0.617855	0.897763	0.897678
ZCCHC8	4	344;6417;9836;13490	TGAACATTCTGACTCGACCG;TCTATCGGATGCGCCAGCTA;ATCCAGTATTGTGCTAGAGG;ACCTGAATCGAGCTCCATGT	2	1.46026	1.60821	0.618401	0.897678	0.897678
CHP1	4	2144;6422;26463;67929	ACTGCGGGACGAAGAGCTCG;AACTTGCCATCAACCCACTG;AGAGGCGAGTGATTTGACTG;ACTGTACTGACTCACCCCTC	2	1.45964	1.22595	0.619271	0.898063	0.898063
ADAMTSL3	4	3717;6437;68482;68558	CCTTGCACAGCAACATGCGT;CCAAACTATTGGCTTCGCTG;GCAGCAGGATCATTATATCG;ATTTCTGGAATCGTCGCACG	2	1.4578	1.1193	0.621932	0.901043	0.898841
FRAS1	4	3120;6444;38147;38647	ACCCCGGTCACATATACACG;CACCAGCACAGTATCCCACG;TTCCATGACTATATTCTACG;TCTTGCGTGAAATACCGGAT	2	1.45694	1.15164	0.623084	0.901832	0.898841
ASCL4	4	5528;6445;50908;67219	GCACGCGGCGTCCAGACGCA;AGACAAGCGCCTCAGCAAAG;CGGGTGCGCTGCGTGAACGA;CCGCGCCCCTGGGCGTTCCG	2	1.45682	1.04883	0.623246	0.901188	0.898841
USP37	4	2208;6446;40681;48194	AATGTGGTGCTTCGACCCAG;ACTCCAAATTAGTAATAACA;ATTCTTGTGAGAAGTGTGGT;AGGGTTGCTAGAAAATCGGT	2	1.4567	1.21865	0.623417	0.900558	0.898841
PELI2	4	4557;6461;61378;74425	TTTGGAAGAGTCAAATCCGG;TCCACGAGGGGGCTTCACCG;GGGCGTGGATATCACATGGA;TGTACACCTTGCGAGAAACC	2	1.45486	1.08105	0.625976	0.903376	0.898841
C1orf137	4	6179;6466;25677;64845	TTTCCTGAGGCAGTGAGCCA;GCTCATGGAGTATCCAAATG;ACTGCCTCAGGAAACCAACC;TTTGTTGGCCACATCTACGG	2	1.45425	1.02929	0.626863	0.903778	0.898841
C8orf48	4	6072;6467;18627;41810	TTTGAAGAACTCTACTGATG;AAATTTGATTCATCGTAGAG;GAATCTACTTTAAAAACATG;GGAAAAGCAGACTCCAAGCT	2	1.45413	1.03205	0.627025	0.903135	0.898841
COMMD1	4	4767;6468;17467;33726	CGGGTACCCCGGCATCACAG;ACTGCTCAAACCAAAAAGCA;GAGGGTGGCAAACCCCTGAG;ACGGAGCCAGCTATATCCAG	2	1.45401	1.07272	0.627247	0.902579	0.898841
DAGLB	4	3211;6470;16487;55383	ACCACAGACTATGACTTGGT;CGGCATCATCGCAACCGTCG;ACGTTGTATCTCATGCACAG;AGCTTAGACATAGACTTCCG	2	1.45376	1.1446	0.627537	0.902122	0.898841
GPAA1	4	555;6472;32954;55638	TACATGTCGGAGAACGCCAT;CCGCAGGATGCCGTACACGT;GAAGCTATTGATGCCACGCA;CCTGGCTTGAACGGACGATG	2	1.45352	1.50275	0.627912	0.901789	0.898841
MOGS	4	3271;6475;22042;33918	CAAGGAAGTCCTACTACCAG;GGAGGAAAGCCAAGTCGTCA;TACCGCCCTCACGTCTACTT;GCTGGTATTGCCAGACATCG	2	1.45315	1.14081	0.628467	0.901713	0.898841
LDLR	4	2221;6483;12238;15189	GACAACGGCTCAGACGAGCA;CAGAGCACTGGAATTCGTCA;ATGAACAGGATCCACCACGA;CTTAAGGTCATTGCAGACGT	2	1.45218	1.21523	0.629934	0.902946	0.898841
GBP6	4	6368;6485;38703;60670	CCTAAGTCCTAGTTATGTGA;TCTGGCAGTGACTTATGTAG;AAACCACAATGAATAAGAAG;TGTACGGTACAGTCCTACAA	2	1.45193	1.02332	0.630241	0.902515	0.898841
SLC16A4	4	4438;6486;33454;60911	TCACAAATAATAGCAACCAG;CAAGGACAGTACTACGCAGA;GTGACTATGGGACTTCTACC;TGAAGTATGCTAACTGACTG	2	1.45181	1.08421	0.630412	0.89929	0.898841
SRP68	4	718;6488;41596;56773	CTTGTGTGAGAGCAATCGCG;TGTGCTGTATAACCAACGTG;GAGCTCAAGCCAGATCAGGT;GGCAGCTACCATGAGTGAAG	2	1.45157	1.44725	0.630813	0.898999	0.898841
MCRS1	4	3823;6491;17607;59076	CCTCAGGGACATGCGAGATG;TGAGCAAAGTGGGATCGGTA;GATGACAGGATCGTAGAGCA;ACACAGCATTTATGAGCAGG	2	1.4512	1.11084	0.631307	0.898841	0.898841
UBFD1	4	1851;6503;31336;56086	AGGAATTACCTGTAATCGAG;TGGCTACTGAGGCTCCCGCG;GTATAAGGGACTCGTCCCCG;AGCAACGGCGAAGACGCGGG	2	1.44975	1.25039	0.633295	0.900807	0.900004
MMEL1	4	6379;6508;8318;61098	GACAGGTGGAACGAGACCGT;CACACGAGTGAACTACCGCA;CGAGAGTACTACTTCAACGG;CCAGAACATGGACCCGACCA	2	1.44914	1.02165	0.634208	0.901243	0.900004
TERF2	4	595;6510;12055;33980	TCTGTCTGAAGTCCCCGTAC;GGGTTATGCAGTGTCTGTCG;AAAGTTCTGGATAACAGGAT;CGCGCGGCGATCGGACACGA	2	1.4489	1.48567	0.634532	0.900841	0.900004
HSPB7	4	4640;6513;53714;67012	CACCTCCAACAACCACATCG;GCAGGCAACATCAAGACCCT;CATGAAGCTGCCAAAGTCAT;AATGGAAACTTCTCTCCGCT	2	1.44853	1.07471	0.634967	0.900598	0.900004
CNTNAP1	4	2899;6514;19522;58301	CTCCCGCAGATGTTCATCGG;TGGACACCGTTCTACCAGCG;AGTGGCGCCGACCTTATGTG;GGCTTCGGCTGACCCCTCGC	2	1.44841	1.16139	0.635155	0.900004	0.900004
GBP3	4	6297;6520;11428;29869	TATTCCCTGAAGCTAACGCA;GTCTGCCATTACACAGCCTG;TATCAATGCTATCAGCAGAG;ACTCTCGTGTACAATAGCAT	2	1.44769	1.02298	0.6364	0.90091	0.900642
PIK3R4	4	2000;6525;20463;41255	CAAGAACCAGATGACAAACG;GCGTATTCTGGTTATACGGA;ACTGGCAAATTCGTAAACAT;TAAATATTGATATCATTACG	2	1.44708	1.23353	0.637253	0.901258	0.900642
C11orf52	4	5083;6526;13492;29462	GAGGAGTCCAGGCCTCATGT;GCTGCAGCAGAATCTCCCAA;CAACAGGACATACGTATGAA;AGCAGCAAGGGTCTCAAGAG	2	1.44696	1.0581	0.637424	0.900642	0.900642
BLVRA	4	5761;6557;15224;37298	TGATTGGCTTCGTGTCGAGG;AGAGGAGCGACCCTTTCAGC;GTGTCATGGGGTATTCCACA;GCATGTTGAACTCTTGATGG	2	1.44323	1.03518	0.642798	0.907372	0.906691
ANKRD40	4	6080;6558;31794;46448	TATCTATACACCCACAGCAG;GGCCTTAGGGGACATTCGGG;CGGGGAAAGGTCCCTAACAG;TAAACGAAACCATGGTCAGG	2	1.44311	1.02632	0.642926	0.906691	0.906691
MSH4	4	4415;6569;19829;20304	TGTGATCAGAGTGAACAACT;AAGAGCTGGACACCACAAGT;AATTATACTAAGACTCCTGG;GATGATGCAAGATACATGAA	2	1.44178	1.08012	0.644803	0.908474	0.907346
DDA1	4	4818;6570;22543;70535	TCAGACGGGTACTCGCGGGT;GCTGATGCAGGTAGCGCAGG;GCGCTACCTGCATCAGCAAT;ACTCACCGAGGCTTTGCACA	2	1.44166	1.0647	0.644965	0.907841	0.907346
FKBP4	4	4381;6574;48666;48993	AGCACCATAGTGAAAGAGCG;AGGACTGCCTGCTGAACCGT;CCCCCTCGCCAATCTCAAAG;AGGCTATGCTAAGCCCAATG	2	1.44119	1.0812	0.645698	0.908013	0.907346
ST14	4	5997;6575;19328;57147	AGCGCATCAGCTCCACACCG;CACTGATAACCAACACTGAG;TCCGGATACACCGCCCCGTG;TGACTGCACATGGAACATTG	2	1.44107	1.02753	0.645835	0.907346	0.907346
RICTOR	4	345;6589;31833;42867	GTGCCAAATAATTATCCATG;GGCATAGTCGCAAACATCTG;TGTATAGGCAGGTAGACGTG;TCTCCAAGGTGGGATAACGC	2	1.43939	1.59715	0.648155	0.909745	0.908514
PLSCR4	4	2201;6593;34977;66260	TTGCCAGGCTGATACCGGAC;GAAGGGCCTTAGTGTCCGAT;TGAACTAAGTATTCCAGACC;TGTGGACTGTAGTATCCCAT	2	1.43891	1.21038	0.648897	0.909069	0.908514
ACBD4	4	2981;6597;20234;56247	ACCACTTATATCGTCCAATG;GTGATCGACACAGTGCCCCT;CAGGGAATCACAGAAAACCT;AGGTGATCCCTGACATGCCG	2	1.43843	1.15106	0.649588	0.909179	0.908514
FBN3	4	3700;6598;15076;35069	GGGTACAAACTGTCGCCAGG;CGGCCACTGTACCAACACCG;TACCGCTGCGAGTGTAACGT;GATGGGCTTTGACCCCACCG	2	1.43831	1.1104	0.649725	0.908514	0.908514
CD209	4	5424;6619;56264;70344	CTTGGATTCCGACAGACTCG;AGATCTACCAGGAGCTGACT;GAGCCCAGCCAAGAGCGTGA;TGGAAGAATGTCCATTCCCA	2	1.43581	1.04151	0.653427	0.912831	0.912831
NBEAL2	4	2721;6641;16537;21374	ACGGACAGCCAGATGTAGTG;CTCACACCTACCGAGGCGCA;CAGCATGTGCAATCTCACGT;AGACGTAACAGCAGTATGGG	2	1.4332	1.16599	0.657402	0.917521	0.917262
RSRC2	4	3644;6645;7749;29340	CAAGATCTAGGTCTCGTGAA;GACAAGGAGTAGGAGTCGGT;CTCTAAGAAACATAAGTCTG;GAAGCAGGGAAAGAAAACGG	2	1.43273	1.11043	0.658034	0.91754	0.917262
BROX	4	5614;6647;29843;63862	TACCAAATATGCTTCAAGAC;GCCAGTGCAGCAATTAGTCC;AAGTGACTTGAGGTCATCCA;TTATTGGCTAGTGATAAATG	2	1.43249	1.03409	0.658452	0.917262	0.917262
AVP	4	2864;6656;27437;45456	GCAGTTCTGGAAGTAGCACG;TCGTCCGCGCAGCAGATGCT;GTCGTTGCAGCAAACGCCGA;CAAGAGGGCCATGTCCGACC	2	1.43142	1.15523	0.660132	0.918741	0.918741
TTC12	4	1964;6667;52444;60542	CTTACCTGGTCAGGTCAAGG;AGCTATCCTGCGCTACAGTG;GGTGTATCACTAGCACACGC;GATCATAGTCTTGTTCAAGG	2	1.43012	1.22868	0.662205	0.920763	0.919268
LAMB1	4	4363;6668;33555;75260	TGACTGCGACCCAGTGACTG;ACGGAACTTAACGAACCCTG;ATGTGCAGGCATAACACCAA;GAAGTATCTATACACACCCC	2	1.43001	1.07634	0.662367	0.920127	0.919268
FAM110B	4	4118;6676;40898;59933	AACCACGCCAAGACCGAGAG;CAGCTCTTCGGACATCCGCA;GAACATCATCAATAGCTCCG;TCAGTGGCTTCCGACCGGTG	2	1.42906	1.08624	0.663843	0.921315	0.919268
NCS1	4	552;6687;43608;56632	TCTGCTGCCTCCAGGTACAA;AAAGACGTTGAAAACAAATG;CAAGTTGAAGCCCGAAGTTG;CTCATCCAGGGTTCCCCGTG	2	1.42777	1.49103	0.665728	0.923069	0.919268
CPOX	4	1661;6689;34349;36700	CCCCGCGCCTGGTCCCAGTG;GGGCACGGCTCGACGTCGAG;GATTCAAGTATGTTGGAGTG;AGATGTTGCCTAAGACCTCG	2	1.42753	1.26116	0.666035	0.920915	0.919268
VPS26B	4	2898;6692;10091;46167	AGCCGTATGAGTCCTACACA;AAAGTCGAAGGCCTGCGACT;CCAGGGACACAAACTCATGG;GAGAATCAAAATCAAGCACA	2	1.42718	1.15084	0.666428	0.9206	0.919268
RIOX2	4	3022;6695;53102;56118	CCTGGCACGAGAGTACAGCG;TGAAGTTAGAAGCAGCTGGG;ATCAAGCGGACACTCCTGCG;TCGACATCATCATAATGGGG	2	1.42683	1.14265	0.666897	0.920392	0.919268
GPR39	4	6262;6700;18010;58024	CATGGGTACTGAGTACCCCC;CAGCACCTGGGTGACCCGAA;TGGACTGGAACACGGTCCAG;ACTCCATGGGCATGCCGATG	2	1.42624	1.01315	0.667869	0.920879	0.919268
NUDT14	4	4632;6701;45854;72516	GAATGGTGCCCAGAAGTCCT;TCTTATTCAACTCTTCTCGG;TGGCGGTAATGCAGCGTGAG;GGCGACCCGGCGCAGATCAG	2	1.42612	1.06381	0.668023	0.920236	0.919268
SGMS2	4	655;6712;16824;42538	TCATGACGGTTGTCAAGACG;GGTCTTGCATAAGTGTTCGT;AACCCAAGAGCTTATCCAGT;TTGGATTATGGATCACCCAG	2	1.42483	1.45329	0.670147	0.921452	0.919268
SNRPC	4	254;6714;52856;68003	GATGCCAGCACCCCATATGG;CACTTACAGAGTCATGGGTG;GGCATCATACCAGGGCGAGG;GGTATCATCGCCCCTGCAGG	2	1.4246	1.65548	0.670505	0.921092	0.919268
SMC4	4	251;6715;15737;60501	AACTGAACAAGAATTAAAGG;AGGCCAGACTGAACACGATG;TTTCCAGGTACAATGACTGG;CATTGATGAAAAATACGACG	2	1.42448	1.65797	0.670616	0.920393	0.919268
HEMGN	4	1722;6717;10495;50577	TATGGCTAAACGAGAAGATC;GAATACAATGAAACAGATCA;GGAAATAGTGGAGAAAGCAC;TCACAATGGCTATTTGGGTA	2	1.42425	1.25221	0.670889	0.919917	0.919268
SNAP23	4	1919;6718;54927;57238	TTACCTCAATGGCTAAACCC;ACAGAACTCAACAAATGCTG;CAAGGCTTATAAGACAACAT;AATGTAGTATCTAAACAGCC	2	1.42413	1.23033	0.671034	0.919268	0.919268
ARHGAP42	4	5508;6726;13526;28486	AAAGGAGTCTCATTTACAAG;GTTTCTGTTTACTTAAGACA;TTAGGACTCTACCGAATAGG;TGATGATCAAAACTACAGGG	2	1.4232	1.03262	0.672459	0.92037	0.920117
TMEM253	4	94;6729;21001;53952	GCAGGCGACTGAGACAGCAA;TCTGGAAAAGCTACAACACT;TTCATTGACCAGTACCTGGG;CCTGAACTCTGATTGTCACA	2	1.42285	1.86911	0.672894	0.920117	0.920117
RGS18	4	3797;6737;55481;64780	AGTGCCCAGATCTACTGGAG;TTTCTTGATAGATGGACTAG;TGTGAAAATCAAGGTTAACC;CCTGAAGAGGCAGTGAAATG	2	1.42191	1.09744	0.674327	0.921229	0.920893
DET1	4	2407;6743;8386;12750	CAGCGGTCAGTGAATATCCG;AATCAGTGACCCCCAACCCA;ACGCACGTTCAAGTGTGACA;TAGTGTACTTGATAAACAGG	2	1.42121	1.18389	0.675385	0.921826	0.920893
EMC8	4	3705;6746;20799;62811	AGACAACACCAAGTTTACGA;GTGGCCTCCAGAATCGCCGA;AGCCCGTTGACGGCGCAGTG;AGGGGGAGGTGCTCCTTACG	2	1.42086	1.10143	0.675888	0.921666	0.920893
PARM1	4	3160;6755;60342;67782	AGTCCACTTAACAACCACGT;TGCACCAGAGTCCCCGACAG;TGGAGAGCTAGTCCAGATGG;GCTATGGTTGGTAGTAACGG	2	1.41982	1.13066	0.677535	0.922217	0.920893
MCM3	4	1270;6756;30637;76004	CAGTATGAGGAGTTCTACGT;AGAATGACGTCCACAGAGCG;GTCATGCCCATGGATACTTG;ATATCCACAGCACTACCCAA	2	1.4197	1.31217	0.677654	0.921535	0.920893
IL6ST	4	6076;6760;21790;29796	GATCTGATGTAACCTTCCCA;TCTTAAATAGGTGCGATGCA;TGAGTTGCATTGTGAACGAG;AAACGAAGCTGTCTTAGAGT	2	1.41923	1.01449	0.678234	0.92148	0.920893
GH2	4	1029;6761;10473;73722	TATTCCAACACCTTCCAACA;CAACGTCTATCGCCACCTGA;CCATGACTGGATGAGCAGCA;GGAAGAAGCCTATATCCTGA	2	1.41912	1.35552	0.678422	0.920893	0.920893
GMPPB	4	360;6776;19409;71129	GGAACCCTCCAAGTACGGTG;CACCTGCGACATGTAGCTCA;GTGTCCAATAAGATCAACGC;CTATATGCCATGGAGTTACA	2	1.41738	1.57703	0.680921	0.923441	0.923441
RIN1	4	6394;6784;46084;71424	CTCAACATCAAGGCTCAGCG;GGGTGTTAGATTTCCGCACG;TATGACGTGCCCAATGCCAG;GCTCCCTACTGGCACCGGAG	2	1.41645	1.00493	0.682499	0.924737	0.924737
SAMD14	4	4760;6791;43797;69026	GGCAGCAACCGACTGTCCAT;ACTGGACAGCAGTTTACACA;ACCTGCTCCCCTAAACACGA;CACAACGCTGCGTCGCACGA	2	1.41564	1.0538	0.683711	0.925534	0.924922
CAV2	4	5598;6792;8737;14669	TCTCGGGGTCGGCGTACTCG;ATTCCCGCAATGAAGGCCAG;GAGATGCGAGTTGAGCCGGT;TCAAAGGAGTGCGTAGTCAC	2	1.41553	1.02608	0.683881	0.924922	0.924922
BCDIN3D	4	1494;6803;71675;73913	GAGCTGTCGAAGCAGCTCCG;AGGAAAATTTCCGAACGGGG;CTGGATCTATGTCGCAGCAG;CGACGTGGGGTGTAACTCCG	2	1.41425	1.2761	0.685733	0.926581	0.926581
FMNL1	4	2227;6809;11753;55342	GGTTAATCCGTATTCTGCGG;CCTTACTCTTGAGAGCGCTG;CATGGAGAGCACAGACAACG;GGTAGTTCATGATGGCGCGT	2	1.41356	1.19539	0.686884	0.927294	0.926896
C4orf48	4	5126;6815;31806;47794	CGGCGGCGGCGGTGACATCG;AGGCGTGGCAGTCCACGCAT;CCCGGCACCTACTCTGCGCG;GCTGCATGAACTCGAAGGCG	2	1.41287	1.03962	0.68801	0.927128	0.926896
TOMM34	4	5832;6826;34534;48821	CACAGTCTTATAGTCAACAT;GCAGCATGTCACTTGAAGGA;CCGCAACGGCCAGTACGCCG;TCAGCATTAAGCCCCTGCTG	2	1.41161	1.01735	0.689716	0.927743	0.927743
KCNQ2	4	6835;6837;23345;65280	GTGGCAGTACTACGAGCGAA;GCTGACCACCATTGGCTACG;TGGAAAACACAGACAGCACG;ATGATCCGCATGGACCGGCG	2	1.41034	0.991452	0.691789	0.92969	0.92969
MGRN1	4	1846;6854;23090;28851	CTTCGACGCCGATGCCCGCG;GAGACCGTCCACTACAAGAG;CAAAGAGGTAACCTTCAGGG;AAGTTACCTCACCAGCCGCA	2	1.40839	1.23025	0.694775	0.932858	0.932455
PNPO	4	3621;6858;8374;36154	TGTTCAGTGTCCTGACATAG;CATGCGCAAGAGTTACCGCG;CTGTTTCACTGGGTCAAGGG;CGTTCGGGCGACCTGCCGAG	2	1.40794	1.09921	0.695534	0.933034	0.932455
MILR1	4	5689;6859;51387;57177	AGCTATTTCCAAGTATGACA;TTTCGACGTAAGACACACCT;GACCATAATGTTCAGCACTG;AAGACTAAGGTGGTTATGAA	2	1.40782	1.01955	0.69573	0.932455	0.932455
MAP9	4	3019;6864;55790;61997	GGAAACGCATCTGGAAAAGG;AAGAGGAAATGGCACCTGAT;GTTGAAAAAGAAAAGTCACA;CAGCTCGCTCAGCCAGACAA	2	1.40725	1.13305	0.69666	0.932859	0.932702
CNIH3	4	3653;6871;29425;56354	ATCTGTCCTTAACTCATCAA;AATGCAGAAGAGGCTATGGA;CCAGTGCAATCCTGTTCATG;TGTTCCTGTGTGCGCAAGAG	2	1.40645	1.09683	0.698128	0.933981	0.932702
SNRPF	4	1223;6876;9914;15381	AGATGGCTACATGAACATGC;GCTTTCCTGTTAGTCCATTG;ACTAACAGGAAAGCCAGTGA;GTGATGGTGAAACTTAAGTG	2	1.40588	1.31305	0.698964	0.934258	0.932702
FTH1	4	3129;6880;43498;75004	CACCATGGACAGGTAAACGT;TGTTCACCTTGATATCCTGA;TCTTCAAAGCCACATCATCG;GGAGAGCGGGCTGAATGCAA	2	1.40543	1.12533	0.699578	0.934238	0.932702
ICE2	4	4508;6882;42010;45039	GGCCAACTAGAGGAGTCTGA;GACTAGTTAGAGCTATCTGA;ATAGATATATTACATGCTGA;AGAATTCTATACTCTCCACG	2	1.4052	1.05813	0.699945	0.933888	0.932702
VPS35	4	418;6883;18874;20548	GGTGTGCAACATCCCTTGAG;CAACATAGTCCACACGATCA;TTTGGCTCAAGAATATCTCA;CAAAAAGTTTAATATCCGCT	2	1.40508	1.53894	0.700115	0.933277	0.932702
WASL	4	4060;6889;9699;52998	TTTCCTCGGCAAGAAATGTG;CGATATGTGTGGAATCTCAG;TGCAGGTCCTAATCTACCCA;AAGCTGTTAAAAATGAACTG	2	1.4044	1.07647	0.70119	0.933035	0.933035
DENND5A	4	1810;6893;20593;42892	GCAATGAAGATTCCCTTCAG;TGCGTTTAGATAATGACCAG;CATGCCTTCATGAAAGACAT;CGTTCTCAGGATATCGTGCA	2	1.40395	1.232	0.701855	0.933084	0.933084
ENOPH1	4	2353;6897;27863;60858	GTTATTCGGGCATTCTACGG;AGGTGTACATCTATTCCTCA;CCAGCACACATTATCTACCA;GTGATCCTGTTAGATATCGA	2	1.40349	1.17949	0.702495	0.9331	0.9331
TMEM236	4	2670;6900;40823;73437	TAGAGTCACTAACGCAACAT;ACAGAACCAGAGATACGGGC;CTGTTCTGTGATCACGAGTG;GCAACACATAAAAACTGTGA	2	1.40315	1.15463	0.703161	0.933149	0.933149
GGTLC1	4	4342;6909;19784;62091	GAGCAGGATCCCGCTGACTG;CAAGCCCGAGTTCTACATGC;TCACCTGTCTGTGGTCGCAG;CGGGGGCACGCAGATCACCA	2	1.40213	1.06326	0.704969	0.934713	0.933578
ELN	4	3545;6910;51128;76880	ACGCCACCTGGGTATACACC;GCAAGGCTGGTTACCCAACA;CCCCCGGAAAGGTAACTGCG;TGGAGGCATTCCTACTTACG	2	1.40202	1.10018	0.705182	0.934162	0.933578
RPL9	4	3769;6911;25686;77140	TCTAGTCGACATTACTCTGA;CCTGGATAACAACGTTGATG;ATGACTACAAATAGTCCGAA;GGGTGAAAAATATATCCGCA	2	1.4019	1.0888	0.70537	0.933578	0.933578
MAGI3	4	2495;6922;31456;38164	AAATGATACTGGATAGTCAG;AATGGACAGTCATTAACCAA;CCTGACCTGATAATGCTCGG;AAATGGCCTACACTGACACA	2	1.40066	1.16658	0.707272	0.935262	0.933584
EFL1	4	3942;6924;61795;72650	TATATAGTAATCTCCCCACA;TATTAATCACTAAAACCGGA;AAAACCCCCAAAAGTTGACA;AGGAATGAAACTGTTAAACC	2	1.40043	1.07985	0.707673	0.93496	0.933584
TBX4	4	1958;6925;17188;24493	GCCTTAACGATGTGGAGCCG;GACCAGCTGCCGCATCCAGT;CAGGGGGCCCACGTCCGGTG;TATCACTGCCTGAAAAGACG	2	1.40032	1.21439	0.707844	0.934354	0.933584
A4GNT	4	5948;6927;42720;45322	CAGCCAAAAAGTTCTCCTCA;ACGGAACAGGAGACCAAATG;TGCATTCCCACAAAAAGGGG;CAGCTCGGATGCATCCCGCC	2	1.40009	1.00838	0.708262	0.934075	0.933584
SMG1	4	5981;6928;40002;40802	GAACGCTTCAGCCCAATTCG;TAGTGTCGAGCATGGAACCG;GTAGATTCACTCTCGATCCG;CGTGTTCAACTAGTGCACAG	2	1.39998	1.00742	0.708518	0.933584	0.933584
KIAA0355	4	2852;6936;44621;54650	CAGGAACTCTCACTACTCAA;GGGGCGATGTTTCCTGACTG;CTTAAGTTTCAGATTGTCGG;GCCTTCTAAACTGATCTGGG	2	1.39907	1.13986	0.710113	0.934856	0.934244
ADAP1	4	4087;6937;14766;38431	CAGGTGCTCGATCTTCATCA;GTTTGTGCTGACAGAACGAG;GTGGGCCGGTAGTAGAAGGA;GCTTCCAGAGAAAACCCTCA	2	1.39896	1.07255	0.710352	0.934342	0.934244
ITGAV	4	846;6940;12043;22114	GCACCTCTCTTCATGGATCG;AACGATGAGCTCAGCTTCGT;AGGCAATAGAGATTATGCCA;AGAACATGACTATTTCAAGG	2	1.39862	1.38624	0.710906	0.934244	0.934244
IGFBP6	4	1583;6948;13044;36227	CCATCCGCCCAAGGACGACG;AGCTGAGGGCTGTCTCAGGA;AAGGAGAGTAAACCCCAAGC;ACCCGCAGAATTGGGCTGGG	2	1.39772	1.25603	0.712237	0.935165	0.934399
CDC6	4	2412;6950;25300;67055	ATAGCGTGTACAATACATCC;GGTGGGAAGTTCAACAGCTG;CCTTGTTCTCCACCAAAGCA;TGCTGAATTGCATGTCCTTG	2	1.3975	1.17163	0.712553	0.934753	0.934399
PRG4	4	5517;6956;30399;58103	GCCTGCCCCAACTACCCCCA;TCTCGAAGGACTCAAAGCAG;GCCTGCTCCAACTACCCCTA;CTGCTCCAACTACCCCTAAG	2	1.39682	1.01916	0.713559	0.935248	0.934399
RNF148	4	700;6962;11020;16002	GGGGACGGAAAATATAGTCG;GGTTGGAAATGAGATCACAT;CTGGCCCTCATCGAACGTGG;GGGGAGAATGCACATGCAGT	2	1.39615	1.42489	0.714754	0.935987	0.934399
NHS	4	2300;6969;12846;39327	GGACTCTGAGTGCCAAACCG;TTGCTCTGTCACGAAAACAC;ACGGACGCCTCTCCGTGCGG;ATATCCGAAGCATCTAACTG	2	1.39536	1.17991	0.716067	0.936881	0.934399
TMEM106C	4	3972;6975;27868;41196	CAGATGCCAGGAGACAAAGC;GTTTCCGCATTCAGTCCTTG;CAGGAACTCCAACTTCTACA;TCCCATATGTGGAATTCACC	2	1.39468	1.07559	0.717108	0.937417	0.934399
ORAI3	4	634;6978;21647;47356	TACCGGGAGTTCGTGCACCG;CAAACTTGACCCAACCAACC;CCAGAGACTGCACCGCTACG;CCGAGAGCAAGGCAGACGTG	2	1.39435	1.44494	0.717663	0.937317	0.934399
SNRNP27	4	3737;6981;31625;59062	CATCCCGGGAGAGAGAACGC;GTGCGTTTGCATTAGAACGT;TTCGGTGCGGGGATCGCGAG;GATGTGGATCTATGTCGTCT	2	1.39401	1.08642	0.718174	0.937161	0.934399
UBA1	4	445;6984;16255;31978	CACTAAGGAAGTCCTCAACG;GTCCTCAGGGAGACACTCAA;TTCTCCGACTACATCCGTGG;CCAGGCAGGTAACCACACCG	2	1.39368	1.51987	0.718652	0.936961	0.934399
USP8	4	106;6987;48363;66232	TTGTATACTGGGGATAACAA;GTATTTCATATATAGTACAT;TGAAGTCCGGAAAAAACTTG;ATGAAGGAGCCATTTCCGGT	2	1.39334	1.82836	0.719155	0.936795	0.934399
EIF1	4	5293;6989;22336;56648	ATAGCTTACCGAAAGAGTGG;CGATAAAAAGAAACTAGTGA;TTGCAGAAGTTTGCCTGCAA;GAATTCAACAGAGAAACGGC	2	1.39312	1.02428	0.719573	0.936518	0.934399
PSORS1C2	4	5801;6990;32861;70396	CCCACCCGCAGAGGACCGAG;TGAGGAGGATCCGTTCTAGG;CCCCTGGCCAAGGGTCACCG;TACAGGCATCTCAGGCAGCG	2	1.393	1.00893	0.719736	0.935908	0.934399
GTPBP1	4	4803;6992;44450;45750	CAGCCTACTTCGGCAGATGT;GCCACTTACCGGGACGGAGT;AACAAGCCTGACAGCCACGG;GGACCAGGTAATCACGCACG	2	1.39278	1.0408	0.720111	0.935577	0.934399
KIF15	4	4910;6995;9684;29714	CCAGAAAGCTTCCTGACCAG;ATTACAGCACTTGTCGACGT;AGGATGGAGGAATAGACGTG;TATGGAAAATCATTCCCTCA	2	1.39244	1.03681	0.720734	0.935568	0.934399
FOXD2	4	3533;6996;46416;66950	CCTACGGCGCACCCCCGCCG;CTGGACGCTGGACCCGGAGT;GACGCAGACATAGACGTGGT;AGCCGAGGCAGACTTAGCCG	2	1.39233	1.09597	0.720921	0.934994	0.934399
BNIPL	4	3250;6997;51712;76544	GATGAACTACCCCGGGCAGA;TTGCGGCTGAGTCTGACTAA;GAGAAGATGGACATCACTGG;AAGAAAGTCCTGTCTCATGG	2	1.39222	1.11155	0.721092	0.934399	0.934399
MRPS28	4	6629;7000;39402;74747	GAGCCTAAGACGCGCGCAGG;ACTGAGAGTGGATCCGAAAG;GCACTCGGAGCTTCTACAGA;TCAGTGCCTACACCCCGAAA	2	1.39189	0.98697	0.7218	0.934501	0.934501
PSMD5	4	2698;7004;36553;40465	CTGGGTTACCAATCCACTTG;CAGCTACACCAATCATAGTG;CCTATGGTTCTCGTTAAGCA;CACTGGCATATACTCATCAT	2	1.39144	1.14675	0.722619	0.934747	0.934747
HCFC1	4	303;7013;18358;44639	GCATTAAGGACCTTCCTGCG;GTGGAAGTGTACCAACACGC;GGTGCCTTTCACAACCAACG;GGACATTCCCATCACTTACG	2	1.39043	1.60051	0.724325	0.936138	0.936138
COMMD4	4	6298;7017;30568;69743	CCATCTCACAGTGAATAGGT;GAGTTTCATCCTCTCCAGTG;CTTCACATCGCCTGACTCTG;CCTGGCAGAAATCAGCACGC	2	1.38999	0.994106	0.725195	0.936448	0.936448
PTCH2	4	1556;7021;16309;62830	CCGAGGCACCACATCCGTCA;TTGTCTCAATAATGGCCATG;GATGGATGTGAGTACGACAC;CTGGCCTAGAAGGTCCCGTG	2	1.38954	1.25544	0.725835	0.936459	0.936459
SCNN1D	4	1192;7032;37854;47745	TGTGTGACGGGAACCCACGT;CCGAGGCTACACGTCAGGCG;GCCTCAAGACGACGTCCTGG;GGCAGCTGCTACACGGTCGA	2	1.38832	1.30958	0.728019	0.938462	0.938339
ANGPTL6	4	456;7037;37759;56236	CGCGTAACAGCTCCTCGTGG;GCGCCCGTGAACTTCTGCGG;GGAGTGTATGAACTGCGAGT;GTAGCACCAGTGACACCAGT	2	1.38776	1.5117	0.728872	0.938746	0.938339
TTC3	4	5073;7039;42537;53731	CTGATGCGTATAAAACCCTA;TGTCAATCACAACAAAACGA;AATCACGAAATGGCCAACGG;TCTTCTAATTCTCCTAAACC	2	1.38754	1.02873	0.729187	0.938339	0.938339
KRT82	4	6434;7049;43222;56103	AGATAGACCCGACTGTGCAG;TCTCGTTCTTACGGTTGCGG;AACATCGAGCCCATCTTCGA;ACCGACTGGGAGCCACCTGT	2	1.38643	0.988935	0.730894	0.93972	0.938501
DHRSX	4	1220;7050;10463;46277	ATTTCGGCCTGAACTACCTA;CTCCCGTCACTATAGCGACA;GAAGAAACCTTGAACGACAA;CGGTGACCACCCTCGCACTG	2	1.38632	1.30378	0.731056	0.939116	0.938501
BICRA	4	4538;7051;14482;33347	TGTGCGATGCAGGATCACGT;GCCCGGAGAAGATCGTCCTG;ACCATCTGGAAGGTCCGAGG;GAGCTGTCCACCTGTGTGGG	2	1.38621	1.04747	0.731209	0.938501	0.938501
ASB5	4	4874;7055;26852;52111	TCACTATGTAGAAATGACTG;GACATACAAGCTACATAGAG;CACATGCCACGTGATCTCCA;TCTTCCATCCCCAACGCATG	2	1.38577	1.03474	0.732045	0.938763	0.938763
KLHDC7A	4	2552;7071;14491;69452	CCTACAGGCTGTACAAGTCG;GGAGCCACGTAGTGACAGTG;AGGGGATGGAACCTCAGTCA;TGCAGCTGTGAGAATCCAAG	2	1.384	1.15384	0.735219	0.942019	0.940372
TCN2	4	825;7072;15986;21552	GAAGCGGGTCCATGACAGCG;GCCAACTGTGAGTTTGTCAG;TCGGAGACAACGGATCACCA;CTCTCAGGGCATGATCACAA	2	1.38389	1.38415	0.735466	0.941523	0.940372
CSMD3	4	2139;7073;10581;30037	GAATACCAATCAATGCACGG;TATGGCACAAGATTCGACGT;CACTGCGTGTCGTGACCCAG;GAGGTGCACTCCACACTCGT	2	1.38377	1.18848	0.73562	0.940909	0.940372
UBAC1	4	401;7074;35492;41453	CACAGTTCCAGACAGAACTC;CAGATAAAGAGGCCATACTG;GAATTGTTTAAGAAGGCGAA;GAAGAGAACATCCAGGACCA	2	1.38366	1.5371	0.735833	0.940372	0.940372
NUB1	4	1350;7091;58268;73271	TCCTCCAGCTGGATATAGTG;GGGATCCGAAACTATCACAG;TTAGACATAGCTAACCAGAC;GGCTCACAATGTGAAAGCGA	2	1.38179	1.28064	0.739168	0.942202	0.942045
PTP4A2	4	2718;7094;22814;30608	TACTCTCAACAAGTTCACAG;GAAGTATGGAGTGACGACTT;ATTGTGTTGCAGGATTGGGA;ACTACACACTCACTAGAACG	2	1.38146	1.14034	0.73968	0.942045	0.942045
GNB5	4	906;7101;10338;41415	GGTCTTTACCCCAGACACGA;GGTCACCATGCCCTGCACGT;CCGCGCGAAGATGGCAACCG;TATGCACACCAACTACCTGT	2	1.38069	1.3629	0.741054	0.942986	0.942437
ADGRA1	4	923;7103;26300;45601	TGCACTCAGTACCTGAGCAG;CCCCGCACTTGACGCCAACG;GGTGCCCAGGAAGTACACAC;ACCTTCACTGTGTTCGCCGG	2	1.38047	1.3589	0.741386	0.942601	0.942437
C12orf65	4	6708;7106;12784;44254	CCCAGGAATAGCTGTCACTC;TGTGAAAGGACACGGTCCAG;ACGTCAGCTTCTCCCAAAGC;TACCTTTACAACGATGCCTG	2	1.38014	0.979252	0.741898	0.942445	0.942437
ADARB1	4	4926;7111;33925;62290	TTGGAGCCCACGTAAAAGGG;GGTGAATACATGAGTGATCG;TTCAGAAATCAGAGCGAGGG;TCAGGTCACCAAACTTACCC	2	1.37959	1.02982	0.742896	0.942907	0.942437
GATAD2A	4	3749;7112;12251;20388	TGAGTGCCCCGAACAAGCGG;GAGAGTGAATGGGCTGACCA;TTAGGCAACATTCCAGCACA;CCACAGAGGCCACACTAGTG	2	1.37948	1.07856	0.743161	0.942437	0.942437
ZNF461	4	4633;7129;25328;32250	TGAGCAACATCAGGGACAAG;GTAGGTACATGGAAAACTTG;TGAAACAGAATTATCCCAGT;AAGTTGTGAGCAATGAACAA	2	1.37762	1.03952	0.74624	0.944729	0.94428
OR8H2	4	3849;7131;48427;75842	ATAGCGATCATGGGCCATTG;TATAGACTCCTTTGTCAACG;GGTGTTGTATGTATCAGTGC;ACTTTCTGAAGAGATCCAGA	2	1.3774	1.07269	0.746522	0.94428	0.94428
KAT8	4	280;7161;65972;76757	TAAGACACTGTACTTTGACG;CCATACTTACAGTTAACCGG;TTTGCCATCAACTTCGTACA;TATGTGGACAAGATCCACAT	2	1.37412	1.6093	0.752032	0.950441	0.94898
WNT1	4	3204;7163;24811;47092	GTCTGATACGCCAAAATCCG;TTCGGCAAGATCGTCAACCG;ATCTCGGAGAATACGGTCTG;CCTGCACGTGTGACTACCGG	2	1.3739	1.10509	0.752442	0.95015	0.94898
CEP72	4	551;7166;61075;64000	GCTTCCGCCACTGTACGGAG;AGGAAGCGAAGAATGCCTGT;CAGTTGGTACAGTACCAGTG;CCTCATTGCAGAGTGCGAGT	2	1.37358	1.46432	0.753022	0.950074	0.94898
SLC9A5	4	4678;7170;56744;59901	ACTTGGTCAATCTTGTCCAG;GAAGGCAAAGACTAAGCCCA;ATTCCAGAGTGTGCCTACCA;ACCATGGCTACCACTACTGG	2	1.37314	1.03559	0.753662	0.950074	0.94898
KLKB1	4	3091;7172;24337;29122	CTCAGCACCTTTATAGCGGT;TGCCATTCTAAAATTTACCC;TTTGAGATTGTGTAACACTG;TATGGAAAATCGAGTCACAA	2	1.37292	1.1114	0.754148	0.949881	0.94898
OR2K2	4	6090;7173;17197;53532	GCGTTGTCAGATACATTACA;TGAACAGGTGCGTCTGTGCA;CCATGAAAGAGAGATTTCCA;TCGATGAGATTCCCACAGAG	2	1.37282	0.990911	0.75437	0.949355	0.94898
CHKB	4	5834;7175;30630;36968	GCAGAAGACGACTGGCGATG;GGCGTCACGCGACAGCGACG;TGTTCGCCATACTTGCGGAG;AGCTGAGGGTTTACCCCGTG	2	1.3726	0.997795	0.754711	0.94898	0.94898
TIAM2	4	115;7182;8827;59075	TGCAAACAGAGCACACCGAG;TGTTCCCCGAGACAATGCAT;GAGTGCTCATCAAAACGCTG;GAAGCCCAAAGCCTTTGTTG	2	1.37184	1.79999	0.756025	0.949828	0.949828
STPG4	4	5204;7194;27499;63745	GGAAGCACGTTGTATTGCCC;ACTCATTCAAAGACAAACCA;CACCTCAATAAGGGAAGACC;CCACAGGATACTCCTATACC	2	1.37054	1.01587	0.758251	0.95182	0.95182
C8orf74	4	6801;7199;36149;61593	AACAAGCTTAGAGATTACCG;AGTGGGCAAAGGCTTCCCAT;ACGAACAGAGAGACTCCCGG;GAGCTGCTAAGGGAAACCAA	2	1.36999	0.972047	0.759053	0.952022	0.951967
GLI4	4	5802;7202;27375;36332	AACTTCGGTCGGAGCCGGCA;CCTGGATCTCCAAGACGTAG;CTTCGGGCCTGAATCCAGCG;CTGTCAGTCTCTCATCACCG	2	1.36967	0.997234	0.75965	0.951967	0.951967
RETREG2	4	3924;7211;36545;39222	GGGAAGAATGCACCCCCAGG;CAGCTGACTGATGTCTCCGA;CTGACCCCGCACCCTCACTG;CAGCTCATGATAAACCACCA	2	1.3687	1.06481	0.761348	0.95329	0.952461
HAO2	4	2743;7215;32166;37146	CAGAACCACAATCCAAGGGG;GAACAAACAGTTGATCCAGA;ATGACATTCGAAACCAGTTG;CATAGAGTTGGAACCATCGG	2	1.36826	1.13197	0.762047	0.953362	0.952461
TJP1	4	5519;7216;49550;62834	CCGAAGAGTCCTCAGAACGA;CGTGTAATGGCAGACTCCGG;GGAGTGGTGTGGTTAACAGA;GTCGCATGTAGATCCAACAA	2	1.36816	1.00477	0.762218	0.952772	0.952461
SH3GL2	4	5580;7218;15067;70438	GGCCATGCGGGAACTGTCGG;AACACCATGTCAAAAATCCG;AGAAAGTGGATGTCACCAGC;GATTATAAGAAGAAACGACA	2	1.36794	1.00282	0.76261	0.952461	0.952461
DRG2	4	6314;7230;9061;22854	CACATCGATGAACTCGTCCG;CCCAGGAATACACGTCAGAG;GCTCGGACACAGAAGAACAA;ATCACTGACCTTACCCACAG	2	1.36665	0.982031	0.764914	0.954535	0.953706
PAN2	4	7180;7238;18018;64956	CTGTGAAAAGTACCAGCCCA;CTCAAGTATATGGCCCGTGG;GAAATACCACAGGCTTATCG;GTTCCACCTTAAAAGTACGG	2	1.36578	0.96167	0.766389	0.955574	0.953706
VIRMA	4	3957;7239;11930;20632	TGTCGTGATCAGGTTCACTG;AGTGCCACTGATATATCATG;GACATATGATCCATATGACA;ATGTTAACGGAACTCCTGAG	2	1.36568	1.06178	0.7665	0.95491	0.953706
EIF2S3	4	2229;7245;26997;68805	TATCACTTACCAATAAGCCG;AGACAAGCCACAATTAACAT;CATATAGGTACAGTAGCAGA;TTGGTCCCTGGAATGTCCGT	2	1.36503	1.17094	0.767652	0.955543	0.953706
KRTAP12-1	4	4479;7246;18263;75254	GGAGGGAGCCGCATACACGA;GCTCACGGGCACGCACACAG;GCATCTCACGGGCACACACA;GCATCCTGTTACATCCCCGT	2	1.36492	1.03914	0.767942	0.955104	0.953706
UBE3A	4	1281;7251;39566;44606	CTAGCTAGAGATGATCGCTA;ATTAATCTTATAAAGCTCGA;AAACAAGAAAGGTCCTCGAG;TGAGCTATCACCTATCCTTG	2	1.36439	1.28274	0.769034	0.955661	0.953706
VPS51	4	3439;7256;17992;72247	GGACCCGACTGATCTGAACG;TTAGAGTTCACCGACCATGG;CTGCCAGAGAGGCCTTAATG;GAACGATTTCCGGAAGATGG	2	1.36385	1.08676	0.769878	0.955911	0.953706
GABRG3	4	2612;7261;16242;32764	GTTGAGAATAAGAGTCACGT;AGACGTTGTCACGATTTCTG;AAAACCACAGTCAGTATACA;CCGCAATTCTAAAACCGCAG	2	1.36331	1.13898	0.770672	0.953706	0.953706
HOXB9	4	5540;7276;13775;36195	ATGTAAGGGTGGTAGACGGA;GATCATAAGTCACGAGAGTG;GAAGTTTCCAAACTGTACTC;TAATCAAAGACCCGGCTACG	2	1.36171	1.00091	0.773657	0.956604	0.956604
SLC16A12	4	3658;7281;41705;55290	GTAGAGATGCTTCAGACTCG;CATGGCGATACCATAAGCAA;AGCCATAAACAGAACGGAGA;GATTGTGTGACCATGCTCTG	2	1.36117	1.07394	0.774681	0.957073	0.957073
SPAG7	4	6539;7285;11738;27108	AGACTCTTACCGTCGTGGAG;GAGACTCGGCGCAAGGCCCG;AGCCAATGAACAAGATCGAG;TCAGATTTCATTCAAGACAG	2	1.36074	0.97354	0.775526	0.95732	0.95732
NCKAP1	4	6774;7298;19338;26936	TATGTATAATCAAGCCACAC;AAGAACTTAGAGCACATGTG;ACAGTGTACCCTTAGTGACC;TATTCAGCAATTCACAAACA	2	1.35936	0.967342	0.777991	0.959565	0.959565
ANKFY1	4	3895;7306;54686;55655	TTAGAACTCAAAGACCACGA;AGCTTTGTGACTAACCAGCG;CATATGGCATCAACTACGAG;CCGACACGCTGTGTGCAACG	2	1.3585	1.06107	0.779492	0.960619	0.95995
RRH	4	2537;7314;58847;68075	GGCAAGCATTGGATTACTCA;ATGACCACCAACACTTACAT;GTTTAATGGATAGCGTGACA;ATGGTACACGTAGCACCAGT	2	1.35765	1.14182	0.781079	0.961777	0.95995
ADSS	4	2746;7321;40526;72465	AATTTGAAGAGGTTACAAAA;CAGCTTTGGACGAATAAACT;TTTGGATTAATTATTCCACT;TGACAGAGCTCATATTGGTA	2	1.35691	1.12608	0.782222	0.962386	0.95995
G6PC3	4	4284;7324;37664;46712	TAAAGAGGGTCCAATAGATG;CTCCCCGAGTGCCTATGGAG;GGGAGGCGTAGTAGGCCGCG;TAGGCATCACCCTTACCCAG	2	1.35659	1.0429	0.782683	0.960565	0.95995
EHF	4	5416;7325;68611;69161	TGGTACTTGGTCCAGTACTG;GGCCCTCTTACCATTGCACG;GGATACAATTGGCATCCAGC;TTTGCTGTCCAACAAATCTG	2	1.35648	1.00209	0.782828	0.95995	0.95995
POLR3D	4	1404;7336;14877;52812	TCACCCCAAATATCATCAGT;AGGGAACTGGGATAAGACAG;AGGTCCCTGGAACGGATGGA;CCACAGATACATCCTTCGGG	2	1.35532	1.25935	0.78485	0.961635	0.960012
PPP2R2D	4	3939;7341;18174;74719	AGAGTAATTAAACTCAACGG;CCATGCACTCCCAGACATCG;CCGAGGAGCGCATGTCACAC;ATTTAGGATCACGGCGCTAC	2	1.35479	1.05716	0.785771	0.96197	0.960012
PKIA	4	5927;7345;18896;40302	AAATGCAATACATGATATCC;TTTATTGCTTCAGGAAGAAC;ATCCTGGTTTCCTCTGCAAG;GGTCTTGATATCAACAAGAC	2	1.35436	0.986089	0.786505	0.961283	0.960012
RIC3	4	7253;7348;30428;67032	TGGTGATGATGCATCATAGG;GTAGTGGAAGAGGTCTGATG;CCTTTGCAAATGCCTCGGCA;TTTCAGACTGTATCAAGCGT	2	1.35404	0.954281	0.787085	0.961201	0.960012
SEC62	4	3123;7349;30623;67182	TACCAATAAAATAATCAACC;AGAAAAACCTGATCATCATG;ATCATTTGGCTCATAACTGG;GGTGTTTATTACCTCAGTGT	2	1.35394	1.09995	0.787315	0.960692	0.960012
STXBP3	4	2441;7350;46410;71718	CAAGAAAGAAGGCGAATGGA;CAGCTCTTAATAATTGATCG;AATTCGACATCGACATATTG;TACTGTTATAGTCCAGACCC	2	1.35383	1.14745	0.787562	0.960205	0.960012
LEMD1	4	2577;7353;52462;72497	CAGGACAGTGATGACAGCGA;TACATACGTAGTATTGGGCC;CTGGGTCCATTCATCACAGG;TTGGATTATAAGCCTTCCAA	2	1.35352	1.1367	0.788177	0.960166	0.960012
OR4P4	4	6448;7356;32365;64570	CATGGGTTGGTGAATGAGCT;CATCATAGTTTGTTGTACTG;TAGAGATCTTCATTCTCACA;TCACTGTGGATGTGTAGCAA	2	1.3532	0.971976	0.788697	0.960012	0.960012
PDCD1	4	5952;7361;62525;72847	CGTGTCACACAACTGCCCAA;AGCCGGCCAGTTCCAAACCC;CACCTACCTAAGAACCATCC;AGGGCCCGGCGCAATGACAG	2	1.35267	0.984557	0.789593	0.960315	0.960315
DNAJA2	4	1099;7374;18924;36311	CAAAAGTGTAGTGCTTGTCG;GACAGAGAATTACATTCACT;GGAGAGCAAGGTCTTCGGGA;GACCGCTGTAAAAAATGTGA	2	1.3513	1.30792	0.792067	0.962536	0.961113
CLDN14	4	791;7377;46834;55637	GAGTGTGTGTGGCACAGCAC;TGGCGGAGGACAGCGCACGT;GAAGTTCTGCACCACGTCGT;CGTGCACTTCATCCCGATGA	2	1.35098	1.37655	0.792595	0.962391	0.961113
OR6X1	4	7241;7380;8245;27153	CATCGTCTGACAAAAGACAA;CTAAGAAAGACAAGTTACAA;ACTGCTAGGAACCTTTGTAG;GGTCAAAAGACATGATAGTG	2	1.35067	0.952841	0.793099	0.962215	0.961113
PPP1R12A	4	1149;7383;8548;18795	CGTAATTGATGTCGGCGCCG;ACAGGAATGGTCACTGCCGT;TGGTCAAGGAGCACATGTAG;GAACAAGTAGTTCATATACA	2	1.35035	1.29821	0.793602	0.96204	0.961113
OLFML3	4	1477;7385;18775;37060	TCACCTCTAAAGCAGCTAGT;CCACCTGGCAAACCGAACAG;TTCTCATCAAACTCTACACA;TATGGACCAAGGATCCACTG	2	1.35014	1.24638	0.794003	0.961741	0.961113
UNC93B1	4	4398;7387;25201;67766	AGCCGCTTACCGGCCCACGG;CCTACCCAGGTAGACGCCGT;ACAATGAGGTTTCCGCTCCG;TGTAGATAAAGAAAGGCACG	2	1.34993	1.03488	0.79443	0.961473	0.961113
ZNF793	4	4883;7389;49535;50915	TATCACACTTACCCCAACAG;CCTAGTAACTGGAACCCTTG;TCCCACACTCACTACAGACG;TCACAGTGACTGCAACCCCG	2	1.34972	1.0164	0.794779	0.961113	0.961113
EGR4	4	1252;7394;26655;54908	TCCGGGGAGTAAAGGTCCGG;CGGGTTCGGAAAACTCGCTA;GGCCTAAGATGCCCGACATG;GGGAAAACGAGCCTCCGGGG	2	1.34919	1.27987	0.795871	0.961651	0.961159
PHC1	4	4257;7397;13023;23005	CACAGCTACACACCTCCAGT;GCTTACCCGTAGATACATCT;GAGTGCCTACAACTTGCACA;TCCCAGAAAGGGTACAGGAG	2	1.34888	1.04018	0.796477	0.9616	0.961159
TUBGCP2	4	2377;7398;64100;74266	GTTCACCTGCCCGTACTCGA;TCACGTACCTATCGGCAAAG;TCATCTACACGTTAAAAGAG;GCTATGCCTGTACCTAACCA	2	1.34877	1.15014	0.796758	0.961159	0.961159
IFT122	4	5921;7402;17943;76227	GTAAAGATCGAGCGGCCGGG;TGATGAGCTCTAAATATCGG;CTGAATACAACTCATAGATG;GAAACCGGATTCCAACTATG	2	1.34835	0.98325	0.797492	0.961263	0.961263
PKNOX1	4	1482;7414;19660;41336	GGTTCATCTAAGAACAAGAG;GGGAAACGTAGCCATGGCGA;TGCTCTGAACCCGATGCAGA;AACAGTGAAACTCTGTTGAG	2	1.3471	1.24417	0.799753	0.963206	0.963206
LRRC37B	4	6203;7420;32622;58144	GCAGGTTTGACTGTAAACTT;TCAGCTTCCTCGCCTCAAGT;TGAGGTTTGGATAATTGGTG;GAGCTGTAGAAGCTGCGCTG	2	1.34647	0.974778	0.800819	0.963708	0.963708
CARM1	4	5665;7425;34594;40824	TCGCGTCGCCGATGGTGAGG;TGGAGCACGGAAAATCTACG;TAGAGCTGTTCATCCGTGAA;TTGAAGAGCATGTAGCCCAT	2	1.34595	0.989316	0.801817	0.964128	0.964128
GALNTL5	4	6137;7438;32309;59592	CAAGAAAATAGTGTGGCGTG;AAGCCCTCTCCTCTTGTAAG;TGAGGTGAACAGAGTATGGC;AGAAAAACTAGACTATCACC	2	1.34459	0.975556	0.804334	0.966372	0.966
LENG9	4	3959;7440;66530;75895	AGGCGCGGTCCCACACAAGG;AGCCCACCGAGAAGTCGGCG;ACCAGGACCACATTGCTGGG;CCTGGACGCACCGAACACCG	2	1.34438	1.05104	0.804675	0.966	0.966
DDI1	4	140;7450;14741;68824	CCTCAAAGATGGCGATATCG;ATGCCACTGAAGTCTACACG;TGATCTGGATCTCTTCGACG;TCACTTGTCCAAAACTCTCG	2	1.34334	1.74324	0.806662	0.967604	0.966252
EIF3D	4	357;7458;27119;75464	GATGCTGCTTACATGTCCTG;GACCTACCGGTACGCAACAG;TATCCCAGGAATACACTGAG;TCCGCAGAGACAAAGATCGT	2	1.3425	1.54138	0.808224	0.968694	0.966252
DCPS	4	5818;7465;14592;61626	GAATATTACTTTACCCCACC;TGCAGATGTAAAGACGACCG;GGAGAAGACGCCATTTCAGG;ATGAGGACAAAACCATCAGA	2	1.34177	0.982834	0.809648	0.968838	0.966252
TRIM42	4	2485;7466;49496;66697	AGCGGTCAAAGCGCCACTTG;CTTGCATGGCCACATCCGAG;CCTGCCCTTACAAAGATGAG;CGATGAGGCTAATGGTGTCG	2	1.34167	1.13787	0.809878	0.968333	0.966252
TP53BP2	4	6062;7473;8377;18973	ACTGCCCAACATGAGATCTG;AGAAACTGTCTAACGCACCA;TCTGGCTTAATGTCTGAAGG;ATGCCAAGCTACAACAACAG	2	1.34094	0.97572	0.811209	0.969144	0.966252
TMED10	4	1007;7474;23225;32119	GAGATCTCCGACCAGTCTGG;AGATGGCAAGGACCAATCTG;GGAGGCGAAAAATTACGAAG;CCTTGTGAATCTCCTCACGG	2	1.34084	1.32089	0.811405	0.968599	0.966252
ESPN	4	1079;7475;57251;66255	GGCTTCCCAATCGTGCCCCG;CATGTCCTCACCCAATACCA;GCTCGCCGCGAAGTGCATGG;GTGCTCGACGAGAAGCCTCA	2	1.34074	1.30645	0.81155	0.967994	0.966252
RUFY3	4	4242;7480;12463;63302	CTGACCATACCTTCATGGGT;AGCCATAATTGCTGGTCTGT;ACAGCAGTAAAGGTACTGAA;CATACTGGAATCCAATCGGA	2	1.34022	1.03648	0.812753	0.968651	0.966252
FFAR2	4	703;7482;13215;66674	GGGAGAGCTTGTACTGCACG;TGTAGAAGCCAAAACTCGTG;GAACTTCACCGATAACCAGT;GTATTGAACGATGATCACGA	2	1.34001	1.39592	0.81306	0.968239	0.966252
DOK1	4	3830;7489;49700;60854	AAGGCTGACTCTCCTGACCG;TCGAAAGAGAACATGACCTA;GCAATGCGCAGGGAGTCTAA;AGGATCCCAATTCTGGGTAA	2	1.33928	1.05454	0.81457	0.96926	0.966252
MFSD3	4	6933;7490;35579;51692	GGGACGTGCTAGCCGTGCCG;CCATTCCACAGTCCCAACTC;CCAAGGTTCTGTACGCTCCG;CAGCAGCAACCCCGCCACAG	2	1.33918	0.953684	0.814775	0.968728	0.966252
RPE65	4	524;7496;32629;53537	TTGAGTCCAATGAAACCATG;GGGCTTGCCCATCAAACAGG;TTGTTAATGTCTACCCAGTG;TCCGCACTGATGCTTACGTA	2	1.33856	1.45749	0.815935	0.969331	0.966252
SLFN12	4	6916;7500;32842;54720	ATTCCAAAAGAGGCCAACTG;AAAGACATGAAAAAGACTAG;GTGCTCTGCTCAATTCTGGA;TTTCTCTTTCTAAGTCATCG	2	1.33815	0.953543	0.816711	0.969478	0.966252
POU3F1	4	5051;7505;18337;38932	GCCTGCGCGTACAGCCCGAG;CTTCTGCACTTCGCGGTACG;GGCGGCCCGCACCTAGAACA;ATGTCCGTGTGCGTGTCCGT	2	1.33763	1.00452	0.817769	0.969958	0.966252
SH3D21	4	80;7520;32659;34753	TTTGTGGAATTGCTGGACAG;AGTGGGGGTTCGTATCACCC;CGTGGTAAAAGTACTCAGCA;GGGACAAGGCCTCTATCCCA	2	1.33608	1.86062	0.820584	0.970197	0.966252
ATP5D	4	1937;7521;51127;53364	CCCATTCCCCCAGTGAGCAG;CCACGCCCGTGCCTATGCCG;CGCAGCGCCCGAACCTGCGT;CAACAACTGCACCGAAGAGT	2	1.33598	1.18438	0.820755	0.969627	0.966252
LBH	4	1458;7524;8001;33016	GATGAACACCCAGCCCATGG;AGCAGCGGTCAAAATCTGAC;TGGCCGATCTCAGATAGTCG;CCGTCTGCCCTCCATAGTGG	2	1.33567	1.24179	0.821429	0.969652	0.966252
SPAG4	4	1526;7527;27900;70904	GCTGGATAAACTCCACAAGG;AAGCTCTTGAACACCCGCGG;AGTGCCCGGAGGAACCACAT;GTTCCTGTCTGCGTAATCGT	2	1.33536	1.23232	0.822035	0.969596	0.966252
SUPT3H	4	5465;7529;37938;54692	CTGTCTGGTCAATAGAGTTG;GATTGTCAAAGGCATCGATG;AGTTAAACAAGAAAGAATGG;TTCCAAATTTCGAGACTGGT	2	1.33515	0.989913	0.822495	0.969369	0.966252
TLR10	4	2390;7535;34082;62403	GGATAAATCCAGTGTCGTTG;TTGAGTAGTCAAATGAATTG;TAAAGAGACTATTCATCTGA;TGGAAATCCTAGGTTTGAGT	2	1.33454	1.14195	0.8238	0.970138	0.966252
BCO1	4	3061;7542;43148;60262	GGTTGATTATCGTAAATACG;ATATCCACATCATCGACCAA;TATTGAGGCAAACAGGATTG;GGCAGTTGTCGGTGAAATCG	2	1.33382	1.0937	0.825089	0.970116	0.966252
CCL15	4	1703;7546;48402;66639	CAAGGACAGCAACAAGCATG;AATGATGTCAAAGCTTCCAC;GATGCTTTGTGAGATGTAGG;GGACTCACCATTTGTGAACT	2	1.33341	1.20904	0.82589	0.970291	0.966252
UBXN10	4	6697;7552;22876;39130	ATCGTCCGAACCAAGAAACA;ATAAGGCCCAAGTCCGCCAA;GCACCCAAATCTCCAAACCA;GCTCTTTACCAAGACGAGAC	2	1.33279	0.955833	0.827127	0.970976	0.966252
MRPS15	4	2059;7553;34172;51406	TGCTAATGAGCATTGACCAG;CCGGACGACATATCCGCGCG;TCTTTGAGCAGCGTAGAGGG;CCAAGTGTTCTTCATAACTG	2	1.33269	1.17053	0.827358	0.970479	0.966252
NFKBIB	4	642;7554;20132;67883	AATCGGGGTACAAGGCGACA;GGCCGTTATCCACAAAGATG;GTGACGTAGCCGAAGACGAG;GCAGATGAATGGTGCGACAG	2	1.33259	1.4114	0.827545	0.969933	0.966252
METTL24	4	4146;7561;12744;49659	CTCACCCTAAGGAGTAGAGG;CAGGTGACCTACGTGCGCAG;TGGAGATCTATATGCCACCG;TCGTCAAGACACACTGACCA	2	1.33187	1.03642	0.829004	0.970876	0.966252
DHDDS	4	1896;7564;12003;19711	CGTATCAAGATGTCAGGATG;CAGCATTGCTGATCTCATGA;GGCTGAGTGACTTCTTGCTA;GGGCTTCAACAAGCTAGCTG	2	1.33156	1.18646	0.829652	0.97087	0.966252
DPF3	4	3492;7565;47733;66333	CAAGTAGGCACTCACGCCTG;AGCGCTACAAGAACCGACCG;CACCTGAAGATCCAAAACTG;AAGCGAAAGAACAGGACTAG	2	1.33146	1.06771	0.829823	0.970305	0.966252
FAM46A	4	5167;7571;15982;64408	GGTGTTACCTTGAGCGTGAG;ATTTCACCCCACAATAATCG;ATATCCCTGTCAAACAACAG;GGACTATTGCGAAAGCCCTA	2	1.33084	0.997242	0.831154	0.971096	0.966252
MYL6	4	921;7572;20579;26090	TATGGCAGAGATGAATGTGA;CCAGAACCCTACCAACGCCG;AGGACTTCGGGTGTTTGACA;TGAATCCTCAGAGTTCAAGG	2	1.33074	1.33449	0.83141	0.970632	0.966252
ADGRA2	4	2043;7573;36440;52342	AGGGATGAGAATAGACTCGG;TGAGCAATAACAAGATCACG;GAGCTGACGCTGTCTCACAT;GCCACGTTCCTCGCATTCTG	2	1.33064	1.17106	0.831572	0.970058	0.966252
DSCAML1	4	7205;7575;39023;58965	GCTGCAAGGTAACATCCATG;GAGGATCAAAGGTCAATGCG;GGTTGCACCACAAATCGAGG;CGGATCGCCCACCTAAACCG	2	1.33044	0.943473	0.831947	0.969734	0.966252
SSH3	4	2997;7583;36153;54327	TTGGTGCAATACCTGGAGTG;CCATAGCCGTCCACTCATTG;GAAGGAGTCGACTCCAGCGA;GGTCACCCACATCTTGAACA	2	1.32962	1.09563	0.833628	0.970931	0.966252
MC4R	4	1687;7586;28072;66324	GTTTAATAGGGTGATGACAA;TAACATTATGACAGTTAAGC;TGTGCAGTCTGTAACTGCTG;GAAAAGGCTACTCTGATGGA	2	1.32931	1.2089	0.834276	0.970925	0.966252
PIM1	4	3058;7590;13566;24455	GGCGAGTCGGAGGACAACTG;TCTTCGACTTCATCACGGAA;AAGGACCGGATTTCCGACTG;GTCCAGGAGCCTAATGACGC	2	1.3289	1.09143	0.835069	0.971087	0.966252
ZNF862	4	4759;7594;34681;60158	GGTTAGTCAGAGGTTACACG;TTATACAGGACCATTCAAGG;TACAGGCAGTGGACACATCG;GCGGATGTAAATCCCCACGC	2	1.3285	1.01026	0.835931	0.971328	0.966252
SLC25A10	4	6144;7597;16703;62506	CGAGGGGCCTTAGTCACTGT;GTAGATGGCGAACCGAGTCA;CCTCACCTTCACGAGCTACG;CACTTGCGCCGCTGACCCTG	2	1.32819	0.967174	0.836554	0.971292	0.966252
PRKAR2A	4	749;7604;19514;47882	GTTGGTCAATATGACAACCG;TTTGACTATCCTTTCAAACA;GCGAATTCGACGAGGTCAGG;ACTCGTCTATTAAATCTGCT	2	1.32748	1.37628	0.837884	0.972077	0.966252
TXNL1	4	5919;7606;13204;66736	ACTTCCAAGAAAACAGCCTG;TTCACAGCTGCTTATTACTG;AAATGACCCTGGAAGCAATG;TGGTCAAGTTCACCATGAGA	2	1.32727	0.972765	0.838192	0.971674	0.966252
SLC12A1	4	2938;7613;12877;19753	ATAGAGTACTATCGTAACAC;CCTGTTAAGACAATGCACTG;ACTAACGGGTTTGTTCGTGG;ATGTTGTAAATTCCATACGC	2	1.32656	1.09791	0.839548	0.972487	0.966252
LILRB5	4	518;7615;12468;31792	CCCTGCACTGTCATACACCG;TTTGACTTTAGACACAGCGG;GTCCGTCCAGTGTATCACAC;CTTCCCCCGAGCTATCACAG	2	1.32636	1.45384	0.83994	0.972183	0.966252
CEACAM3	4	4433;7616;22515;73755	CGTCGCCGGCATCGTGACCG;TGCCGCTCAGTGTCGCAGAG;AATGTCACCCAGAATGACAT;AACTCAACAAGCTACCCCAG	2	1.32626	1.02164	0.840085	0.971594	0.966252
PRR11	4	4393;7617;21677;53470	TTACACTGTAAAGTTCTCGG;TCCAGGGGTGATCAGAACGC;GTGCCAGAACTGCATAACCC;AGCAACACAGGTGCTAGTGG	2	1.32616	1.0232	0.840333	0.971124	0.966252
CPNE8	4	1820;7621;12721;57444	TGTACATTGGGAGAGATCGT;AGCTATAGGGAACTTTCTAG;GGTATGGCACTAAAAGCAGT;TCAGTCAGAGCATTATGTAA	2	1.32575	1.19179	0.8411	0.970501	0.966252
SLFNL1	4	84;7622;17288;49112	CGCAATATGGAGTTCAAGCG;CACATAGAGAGTGTGCGCCG;GAAGGACCTGCTATTGAGTG;ACCAGTGCATAGGCCTTCCG	2	1.32565	1.84485	0.84128	0.969954	0.966252
GOT2	4	5067;7624;15448;25782	GTGCGCCACTTCATCGAACA;AACAGCGAAGTCTTGAAGAG;ACTCCCAGAATGGGATCTGG;GGACGCGGGTCCACTCCCGT	2	1.32544	0.997885	0.841723	0.969712	0.966252
CCDC63	4	5721;7625;12976;26347	AAGCAGCCTTCTCAAATCGT;ATTTCTGCTGGGATCGCAAG;ACTCCTGCTCCAAACTAAGG;GGACACCTCTCAGTACAACC	2	1.32534	0.977387	0.841911	0.969176	0.966252
NLK	4	643;7626;45963;65749	CTGCTGTACAGGGTGTACAG;TGAATCCCGTCATATGACTC;TTGACATGATCTGAGCTGAG;TCTTCAAAATAGTCAATGTG	2	1.32524	1.4074	0.84209	0.968632	0.966252
RAB21	4	6683;7629;17729;59931	GTTCACTTACCCATATGGCA;AGTAAATTGGACCCAATGCA;AATAGGTAATAAAATAGACT;CCACCTTGAACGAGTAGGCT	2	1.32494	0.952231	0.842679	0.968559	0.966252
ZNF217	4	4153;7631;14049;46783	TGGGTGGTACTGCCATCCGG;GGACACATAATGGCAAATCG;CAAAATCTCACCCTGAAACG;CCACGGCGAAGCGCCCTCCG	2	1.32473	1.03255	0.843028	0.968211	0.966252
SYNE1	4	6516;7634;15002;60896	GAAAAGGTTACAGCTCATCG;AGTCACTGAGACAATTCACG;GCAGCTTCTACAAAACTACG;GACCAGACGTCAGTCTAACA	2	1.32443	0.955938	0.843702	0.967489	0.966252
TCEANC2	4	6580;7636;45891;76132	GTGTTAAAATCAACAAGGAT;CACCTTCAGAGATTCAATCG;ATCCCAAAACCGAGTCGTTG;TTGTAGAAGACATAAAAAGA	2	1.32423	0.954302	0.844112	0.967211	0.966252
LAMC2	4	4670;7643;11118;37541	AGTGCTCGATGTGACAACTC;TGTTACTGGCTGACTCAACG;GTTACTATAATCTGGATGGG;CCTGTCCTTTGACTACCGTG	2	1.32352	1.01108	0.845656	0.968233	0.966252
SLC52A1	4	4255;7645;39324;57245	TCAGGGCCTGAACTTCAACT;GGTGGTAAAAGACCTTCCAG;TGCTGGCAGGAAAACGCTCA;AAGAAAGACCGTAAGAAAGG	2	1.32332	1.02748	0.84604	0.967927	0.966252
MSI2	4	5003;7646;16144;20334	TTACCTGGAGCGTTTCGTAG;AAAACTACCAACAGGCACAG;ACCTTGGGTTGCGCTCGACG;GCCAAGCATGAACGCGTCCA	2	1.32322	0.998955	0.846202	0.967367	0.966252
CLNS1A	4	4783;7647;35312;53900	GTACCCTTTACATCGCTGAG;TCACACGCTGATTTATCACT;TAGTTTACATGCATTATCCA;GAGGATTCAGATGACTACGA	2	1.32311	1.00669	0.846458	0.966915	0.966252
TIGD5	4	7423;7652;56916;66499	GGAACCAGGCGTACACGGCG;TGGCGCTGGCAGAAGCGCCA;AGACACCGGATGGCGCTGTG;GGCAGCCGCCCGATGACCAG	2	1.32261	0.935112	0.84743	0.967282	0.966252
QPCT	4	4109;7656;14963;76057	CGTGCCATGTGCAATGATGT;TCTTGAGTCAGACACCCTAT;GACCCATAGAGAGAATCTTG;GCACCAGTATCTCTGAAATG	2	1.3222	1.03321	0.848078	0.967278	0.966252
ABCF3	4	7150;7660;27566;70401	CAGCGGCTAGATGGTTACCG;ACTTCCAGGACTGCTAAAGA;GCAGAGTGTTGTACATGCGC;TGCGAGAGGATTTGCTACGG	2	1.3218	0.94031	0.84906	0.967654	0.966252
MBTPS2	4	3290;7662;35791;44657	CGATATAAGTTGCAAATGAG;CTTATACAGTAACCAATTTG;ATGGCAAGAGAATTACTGGG;TTGTACATGAAATTGGACAT	2	1.3216	1.07394	0.849503	0.967417	0.966252
TSTD2	4	6707;7669;33349;54737	GGTTAAAGCAGCTTATATCA;AAGGTGTTACCTTGCCTGTG;AACCAGCATCCATAGACATG;TTGAAGAAATCGTGCCCATG	2	1.32089	0.949652	0.850689	0.968025	0.966252
SLC9A1	4	7522;7677;59821;66067	TGAGGAACAGGTCACACATG;CGGGCTACTTCCTGCCACTG;TGACGGAATGATTAACAGGG;TTTGCCAACTACGAACACGT	2	1.32009	0.931896	0.852369	0.968453	0.966252
SEPHS2	4	2217;7681;8987;26909	AGCTATGCGCCCCATCATGT;CGAAAAGGTAACGCCACTCA;ACAGCAACCTGGGTTCCTAA;ATTTGGTTGGCATACTACAG	2	1.31968	1.14934	0.853257	0.96872	0.966252
RNF207	4	3275;7684;26339;51312	GTTCGCGCGCCACGACATCG;AGCGCGCGAATTCAGCTCGG;TGGGACACTTACTGGCACAG;GGAGAGCCGGGCACACTGCG	2	1.31938	1.07369	0.853896	0.968706	0.966252
THAP11	4	4731;7692;37533;73172	CGCGTACCGTGTAGGTCTTG;GGAGAAGCACCCACTGACGC;AGTAGCGCGCAGACCCGCTG;GCACTTCTACACGTTTCCAA	2	1.31858	1.00633	0.855543	0.969833	0.966252
KRTAP21-2	4	1832;7698;58389;65876	GCCACAACCATATCCACAGC;ACTACTACAGAAACTGCTGT;TATGGCTGTGGATACGGCTC;TATGGCTCTGGCTATGGAAC	2	1.31798	1.18658	0.856635	0.97033	0.966252
GRWD1	4	6624;7701;17924;45094	GTGGTCACCGACTGAGAACA;TCCTCCCCTTCGCGTAGCGG;CTCTGGACACCTACGGACGG;TTCGGATGCACAATCTGCAT	2	1.31767	0.949983	0.857215	0.970247	0.966252
SNX17	4	3121;7702;23019;27985	TTTCTCTAAATAGCTTCGGA;CGGTATCAGATATTGAGCGT;GCTAACTTCAGATCAGACTG;TCTTATACTCTTGACTCCGA	2	1.31757	1.08189	0.857445	0.969768	0.966252
CLPX	4	4730;7706;42696;59255	GTTTCTGTAAAGGATCTAAG;GGCCAACAACATACTTGTCG;CAGCTGCGCTGTCCTAAATG;AGTTATTTACCTGACCCAGT	2	1.31717	1.00567	0.858128	0.969802	0.966252
VWA8	4	5946;7710;17212;49989	AAGCGTAAGAGTTTGTACTG;TCCAGAGCAGCATTCACAAG;ATAGCAATAGAGCGTCGAAG;ATTCCTACAACAATGACATG	2	1.31677	0.966772	0.858972	0.970018	0.966252
IAPP	4	2149;7719;28452;77270	CCAGTCATCAGGTGGAAAAG;CAGGCGCTGCGTTGCACATG;CAATGGGTGTAGCTTTCAGA;TGAAAGCTACACCCATTGAA	2	1.31587	1.15361	0.860772	0.971312	0.966252
PARVA	4	6918;7730;13460;68791	TTCCACTTGATGCTCCTGGG;CTGGGAGTCGAATTGGTGCG;GGAGAATGAGGTGCGAACAA;TGACTGGATTAATGATGTGT	2	1.31477	0.941811	0.862973	0.973056	0.966252
RASAL3	4	2411;7732;9233;24785	CAGACTTCGGAACAGCTGCG;GATCCAGCGGTCTCTCTCAG;GAGCTAGCACTTCCCACCCG;CCGACGGAATATCGAGCGAG	2	1.31457	1.13025	0.863468	0.972875	0.966252
C7	4	4367;7739;7757;47039	CTGGTCGATTAATCTTCGGT;GGTTTATCGATATCACAGGA;CAAACCGTACACATTTGGTG;CAGTCCTGTGAACCTACAAG	2	1.31387	1.01811	0.864918	0.97377	0.966252
GPR32	4	6976;7740;44648;64462	TGCCCAGATTTGGATTGAAG;GTTTGCAGGCCCACTCTCCG;GGATAACCACAGTCAGTGGG;GTGGATGACTGTCTTCCGTA	2	1.31377	0.940035	0.865165	0.973311	0.966252
AFAP1	4	5937;7743;67932;69131	GATGTTTAGAATCCAAACCC;GTAATGTTACAGCCTTGGAG;GAGGACACTCTGAATCCACG;AATTACCACATGTAATGGAA	2	1.31347	0.96537	0.865754	0.973236	0.966252

## Sheet: alpelisib enriched side
p-value=0 means <8.53060354022439e-06, FDR=0 means <0.0008030141465864523
Gene Symbol	Number of perturbations	Ranks of perturbations	Perturbations	Most enriched perturbation	STARS Score	Average Score	p-value	FDR	q-value
KEAP1	4	5;10;15;31	CAGCACCGTTCATGACGTGG;AGTACGACTGCGAACAGCGA;ACAACCCCATGACCAATCAG;CCTGGAGGATCATACCAAGC	4	13.5904	8.67876	0	0	0
PTEN	4	4;6;16;52	AGCTGGCAGACCACAAACTG;CCAATTCAGGACCCACACGA;ATTCTTCATACCAGGACCAG;AGAGCGTGCAGATAATGACA	4	12.6919	8.56823	0	0	0
NF2	4	1;2;14;197	CGAGATGGAGTTCAATTGCG;GCTTGGTACGCAGAGCACCG;GGAGGAGGCTGAACGCACGA;GACCCCAGTGTTCACAAGCG	3	10.6265	8.42231	0	0	0
NPRL2	4	3;11;22;1626	TCCAGCAAGATGGTCATGAT;CTCATTGCAGACCTCTAGTG;GGCATACTTGTTGTGTAGTG;TTCTTGTGTTCGATGCACAC	3	10.0377	6.86902	0	0	0
NPRL3	4	7;12;26;833	TAGACGTTGTTCTCACACAG;CTGGCAGCGTATCTGCTACG;CAGCACGGTGGCGATACGAC;AGTAGGTGCTTCCCTCTTCG	3	9.82008	6.99422	0	0	0
PTPN12	4	13;20;32;428	ATATAGTCTGAATCTTGTGA;GGCCTGCCGAGAATTTGAGA;TTTGTGCCATAGATTATACG;AAGAAGGTCCCTCTCCAAGA	3	9.54958	7.03771	0	0	0
ATP2B1	4	24;37;43;692	ATTGATGAAAGCTCATTGAC;AGAGGGCTGGAATTACTGTG;GGTGGATTACCTCGTCACGT;GGCAAAAGTATTCAGACCAA	3	9.16469	6.53276	0	0	0
KCTD5	4	23;29;55;478	CTGGCATAAGCGGTACAGGA;ACGAGACAGCAAAACATCGC;TGGGTCCGACTCAACGTCGG;TCCCGACCTGGACTCAGACA	3	8.84407	6.67078	0	0	0
CAND1	4	157;354;376;611	TGGATGCTGTAGTTAGCACA;GAGATCACCCTTATTGCAGG;AGTCTAGGGCTGGTCAACTG;ATAAGGAGTTGCATCAAACG	4	8.41172	5.18814	0	0	0
CTBP2	4	154;203;401;927	GTTTCTGTACAGGTCGCACG;ACATCCTCAACCTGTACCGG;CAGGTTCTAAACGAAGCCGT;TGCAGACGGGATGTTGCACA	4	7.68756	5.10858	0	0	0
ATP2A2	4	45;99;421;959	GTTCAACTCGAGCAAAACAG;AGATAACAGAAGTACAACCA;GAGGCCACCTCGATTCTCGG;GTACACCAAATAAACCAAGC	4	7.62861	5.36677	0	0	0
ETV5	4	117;461;698;1188	ACCAGTATCCATCAGAACAG;GTGTCGTCAAAGTATAATCG;GAATCGACGCAGTAATCCCG;TAGGTTCTGACATTTGCCGA	4	7.25662	4.67303	0	0	0
TIPRL	4	50;53;187;5703	CTACCAAGGAATGCTTAAAG;TGTCTCCAAACATCATTTCA;TACTCACAATCTTCACACTC;CATCCGCCGACTTCATGATG	3	7.25038	4.98062	0	0	0
C12orf66	4	17;120;610;1292	GTGATAGACCTTCTCGGCCG;CACACCAAACTGCAGACGTG;TGTCGTAAGAGAAGATACCC;GCAATGAAGTATAGATGGTG	4	7.11083	5.18066	0	0	0
ARL15	4	73;98;218;1753	TGGTCGACACGACGTTATCG;AAGGGTAAAGTGCATAACTG;CTTGAGATCCTTGGTAGTAG;TTCTAAATCATCCTCTGAAG	3	7.05071	5.26868	0	0	0
CHTF8	4	110;205;268;5101	GATGCCCCACGATCAGCACA;TGTAATGTAGGTCTCCCAGG;CTGCAAAAGGTTTCTCCAGG;TGGGGCATCATATCCTGTAT	3	6.78195	4.53329	8.53e-06	0.000752826	0.000573582
TSC1	4	18;25;295;1611	GTGACATCGGCTGAACGATG;TGACATGACCCAGTAACGAG;TCAAAAAGATGATCATACGG;GTGCGGATCTCATCTGAAGG	4	6.7275	5.65517	8.53e-06	0.000708542	0.000573582
RASA2	4	79;162;282;2250	TTAGCATCAAGGCATGCCAT;GTGCAGCAGCAGTCGTACAA;AGATATCACACATTACAGTG;AGGATCGACTTGTGGAACAA	3	6.71569	4.95901	8.53e-06	0.000669178	0.000573582
TBL1XR1	4	944;1003;1342;1632	TAGAAATCAATGCAGCGGGT;ATGCTAGGAGATCACTAACA;TATTGGTCGACCATCAAACA;GCAAGATGTTCCAAGCAACA	4	6.705	3.93266	8.53e-06	0.000633959	0.000573582
TRIP12	4	19;30;313;3034	ATGTTAAGGCTCGACAAGCA;GGTACTAGCACAGGAGCCCG;AGCTTGAATCCAAAAACATG;AAAGAAGAGACATTTAGACC	3	6.57998	5.31554	8.53e-06	0.000602261	0.000573582
C2CD5	4	238;296;344;35308	CTAAGAATTCAGATCACAGT;TTACAGTGTTTCGATCTGGA;TAAATTTATAGGTATCCGTG;ACAACAGACTCAATCAGCGT	3	6.45711	4.144	8.53e-06	0.000573582	0.000573582
CDKN1A	4	27;28;414;5505	TCAGAACCCATGCGGCAGCA;AGTCGAAGTTCCATCGCTCA;GTCACCGAGACACCACTGGA;CCATTAGCGCATCACAGTCG	3	6.21618	4.94271	1.71e-05	0.00109502	0.00109502
ARHGAP21	4	111;264;1288;2301	AGCATCACTGAAGACCTCTG;CCAGCTCATACTAATCGGGT;AAGCACGACAGATTATAACC;AGCAACCTAAACGAAGAGGT	4	6.10822	4.3134	3.41e-05	0.00209482	0.00209482
ENC1	4	862;1092;2354;2432	GCTGGAGTTTCAAGACATCC;TGAAAGTCTGTCCTCCCAGA;CTTGGACCACTCCTCGTGCA;GGAAGGTCCTATTTCCGGCA	4	6.01203	3.56913	4.27e-05	0.00250942	0.00250942
EIF2AK4	4	132;1399;1409;2477	ACTGGCCAAGAAACACTGTG;GTAGGCCTTCCCATCCACGT;GCAAGACGACTCCATCGTGG;AGGATGACCGAGCTGCACGC	4	5.98018	3.87471	5.12e-05	0.00289085	0.00277966
GNB1	4	464;469;1827;2535	ACAATCTGAAAACTCGTGAG;GATAAGTTTACCATCCTGCG;ACCACGTTTACCGGACACAC;GAATCCAAATGCGCACGAGG	4	5.93997	3.88023	5.12e-05	0.00277966	0.00277966
PPM1A	4	429;762;1596;2663	AGATCACATCACCAATAACC;TCACAAACCAAGTAATCCGC;GGTGAGACAAGCTGCTCAGT;AGGCTGGCGTGTTGAAATGG	4	5.8544	3.80634	5.97e-05	0.00312283	0.00312283
NUDT5	4	1091;1552;2099;2714	AATCAGTGAAACGTACAACC;ACAACGTACATGGATCCTAC;CAGTTCCGACCACCAATGGG;CAAACAGTATATCATTTCAG	4	5.82144	3.45884	6.82e-05	0.00344149	0.00344149
AJUBA	4	54;311;867;2912	TGGACCGATTGTACGCTCAG;ACCCGACGGCTCAATCCCCG;TAGGTCCCCCCAACCCACTT;AAATCGGGGGGCAACGACTG	4	5.69912	4.382	7.68e-05	0.00373817	0.00373817
EDN2	4	109;607;677;20624	GCAACGGCGAAGCCGAAGGT;CGTTGCGCTAGCCCTGCTCG;CCAGGGCCTTCGAAGGCAGA;ACAGACAGCTCCTTACGGCC	3	5.5769	3.75616	9.38e-05	0.00441658	0.00441658
CUL3	4	97;107;900;3154	ATCCAGCGTAAGAATAACAG;GAGCATCTCAAACACAACGA;GGTGTATTAGGGATCATCTA;ATAACTTGTACATGCAACCA	4	5.56044	4.50291	0.000102367	0.00466266	0.00466266
SESN2	4	70;561;701;4197	GATGCCACAGCCAAACACGA;CAGGTTGTCTACTCGCCCAG;TTACCTGGTAGGCTCCCACA;GGACCCGTTGAACAACTCTG	3	5.53165	4.13674	0.00014502	0.00639902	0.00620511
RPAIN	4	530;915;3156;3211	GTGGAATGCTTTGCAGTCAG;GTACATACAGGACAGATGAG;CGAGCCCACCAGTTTGTACA;GCTCCTAAACAGGTACCGCC	4	5.52932	3.44342	0.00014502	0.00620511	0.00620511
HIRA	4	160;612;720;11989	TGTGTGCGGTGGTCAAACAG;GGGTTGACATGGGACCCTGT;ATGTCTGAAACGGCCGCTGG;GAGCCTAGCCATCATGACCG	3	5.49691	3.67186	0.000179143	0.00743969	0.00743969
FLII	4	320;1384;2134;3417	GTCCTGCAATGACCTGACAC;GAGGGCTAGACATCTACGTA;AGTTGCGCAAGTTGACAGCG;AGAACTCGGAGTAGTCAAGG	4	5.4213	3.50776	0.000187673	0.00757128	0.00757128
IRF2BP2	4	8;619;824;9234	TTCACCGAACCCGTCTGCCG;GCCCCCTAAGATCAACGGAG;GGCCGACAGCCTGTCCACCG;CAACGGCTTCTCCAAGCTAG	3	5.32172	4.04302	0.000221796	0.00869932	0.00869932
PIK3R1	4	108;1336;2095;3718	CCTACTACTGTAGCCAACAA;AGCGTAAGCCAATACTGATG;TTTCCTAGATACACCCTCCG;GTGATTATACTCTTACACTA	4	5.27465	3.60161	0.000247388	0.00944084	0.00944084
GPBAR1	4	1243;2670;2685;3810	GGAGGCAGGACCAGTAACCC;GCCAGCCGAATGCTCCCAGG;TAGACTTCGAGGTACAGGTA;CCAGTGGTTCCACCCCAGAG	4	5.23218	3.10407	0.000255918	0.00950938	0.00950938
POLE3	4	33;185;890;8580	CGTGATCACCAGGATCATCA;CCGTCCTTACAGCATATAGG;TCAATGGGGTAACGAACCGC;CAGTGATGTGCTCTCAGCCA	3	5.2217	4.15273	0.000264449	0.0095744	0.0095744
LARP1	4	396;456;1845;3997	TGTGAATAATCCACTATTGG;TAGTGAATACTACTTCAGCG;AGACACATACCTGCCAATCG;AACCTAAAGACACTACCCAA	4	5.14895	3.70229	0.000315632	0.0111418	0.0111418
RRAGA	4	67;690;1298;4028	GCTGAACGTTGGGAATCAGC;TTATTACCAGTCGTGTCTGG;TTTGATTTACGTGTTTGACG;GTTCCCTAGGAATCGGACGT	4	5.13553	3.91493	0.000332694	0.0114576	0.0114576
TMEM94	4	194;1149;1963;4067	CCTTCATTGTCTCGGCACTG;CGTTGACAAGCCCATCAATG;TCAACCTTGTGCTCATCGGG;GGGTGGATAGGCCATCGGTG	4	5.11879	3.55264	0.000341224	0.0114716	0.0114716
PTPRG	4	102;251;974;52443	TAAAAAGCCTATGTCCCGCG;TCCACTATTTCGCTACACGG;CTTTCATTAGGGACCACTCG;GGTCCCTTGGAATATTCGAG	3	5.10467	3.86265	0.000358285	0.0117651	0.0117651
SMG7	4	87;1930;3027;4133	CCTTACCACTAATACTTGAG;TACTCAGGTACACATGACCG;GGGGGGATAACATATGTTGG;GGATTGCTGATAATCAGCCA	4	5.09082	3.38235	0.000366816	0.0117715	0.0117715
CSK	4	48;95;1553;8486	TCTTGCCGTGGAACCAACTG;CATTAAACCAAAGGTCATGG;CGCACAGCGTGTAGTCTCCG;TGATGCTGGGCGATTACCGA	2	5.04541	4.05067	0.000392408	0.0123129	0.0123129
SRSF11	4	255;967;1064;12200	TCGGGGAGACATTAGTCACC;GATCAAGATCACGTTCTAGG;TGGACGATACTCACTCCGGC;CACATTCTAAGTCTAGGAGT	3	4.99004	3.30485	0.000443591	0.0136163	0.0134906
UBE2N	4	68;806;1072;11506	CTGTTGCCTTCATAGATAAG;CCTTCCAGAAGAATACCCAA;CCTCAAAGGGGGAATCCTGA;TGGTTCTGCCAGCAAACGCT	3	4.98032	3.54403	0.000460653	0.0138392	0.0134906
RPRD1B	4	506;686;1082;23708	GTGGATGAGCCAAAGGGACA;GGGTCAAGACCTACCAAGAG;GTTTACCTTTGCGGAGCTCG;CAAGAACGAAGTGTGTATGG	3	4.96828	3.29815	0.000477714	0.0140527	0.0134906
TBC1D7-LOC100130357	4	1236;2201;2585;4440	CAAAAGTGACCACTAACCAG;AAAAAAGCCCTCACCAACTG;GCACCTTCCATACCAATGCA;CTTACGATACATCATCACCT	4	4.96635	3.091	0.000477714	0.0134906	0.0134906
TBC1D7	4	1236;2201;2585;4440	CAAAAGTGACCACTAACCAG;AAAAAAGCCCTCACCAACTG;GCACCTTCCATACCAATGCA;CTTACGATACATCATCACCT	4	4.96635	3.091	0.000477714	0.0134906	0.0134906
NF1	4	266;422;1108;25732	GAGGAAGCAGATATCCGGTG;CATGAGACCACTGTCTACGT;CCACCACCTAGAATCGAAAG;GGTCCAGTCAGTGAACGTAA	3	4.93749	3.51931	0.000494775	0.0136985	0.0136985
TXNRD1	4	60;116;21050;23736	ATAGGATGCTCCAACAACCA;ACTGAGCTACTACTCTGAGT;TCTTCTTAGAGGATTTGACC;TCTCTGTTTCACAAACACAA	2	4.87218	3.69097	0.000605673	0.0164463	0.0164463
CAB39	4	253;1071;1195;46622	CCAGAAATAGCTCTAAATTG;GTGCAGATGTATTCAACAGT;TGAGCTACTGCTTCTGTCTG;GAGCTGTAAATCAGCTACCA	3	4.8395	3.22662	0.000639795	0.0170451	0.0170451
MSX2	4	260;1204;2721;4947	ATTCAGAAGATGGAGCGGCG;GTCCGACAAGAAGCCGCCCA;GATGTGGTAAAGGGCGTGCG;GTCTCGAAGGGCTTCACCAG	4	4.77852	3.3208	0.000733632	0.0191831	0.0191831
ATG9A	4	987;1178;3434;4980	TTGCCACGTGCAATACGGAA;CCGTTTCCAGAACTACATGG;TCAAGGCCGAGTACAAACGT;CTTCACATGTATGCTCATCG	4	4.76697	3.10606	0.000759224	0.0194913	0.0194913
LEO1	4	126;136;9056;26254	AGGCCTCAGATGAAGAACAC;TGGATGAAGAAGGTAGAACC;TGAGAGACAACAGCTATCTG;TTCTGAGCGTTCTGACCATG	2	4.73424	3.46145	0.000810407	0.0204338	0.0204338
SNRK	4	118;142;3068;44329	CGAGGTTACCTACCTACTGC;TGTCTTTACGGGTGAAAAGG;GGCATTGACGTACTCTACAA;TTATTGCCATAAACTCCATG	2	4.69681	3.51189	0.000904244	0.0223999	0.0223999
PDCD10	4	115;144;20534;34474	GGATACATGACTGCATAGAG;ATCAGCTGCCATACGAAGAA;ATGAGATCAATGACAGAGTG;ATTCCAAGACCTAAACGAAA	2	4.68468	3.45642	0.000929836	0.0226367	0.0226367
SKIV2L	4	283;1167;1375;15730	TCACTATATCAACGATGTCG;CACACGTGCCCAGTTGCCCG;TGGCCCAGAAACACATGACA;GACTCCATGCGCAAACACGA	3	4.65773	3.12549	0.000998081	0.0238863	0.0238863
SPPL3	4	149;1205;1476;13962	CACCATCCATGAGAAGCCAA;AGACAGATGCTCCAATTGGA;GAAACGTCCACAGCAACCAA;GCTTCCGGGATAGAACGTCA	3	4.56595	3.17787	0.00119428	0.0281055	0.0281055
EHMT2	4	572;738;1485;9664	CAAGAGGTGACCATCCCCCG;CGGACAGGTACAACTGCCGA;CTCCAGGTGGTTGTTCACCA;CTCTCCGTCCACACTCTCAG	3	4.55808	3.12308	0.00121988	0.0282371	0.0282371
FOXQ1	4	74;708;1511;18769	GCAGCAAGCCATATACGCGG;GAGCGAAAGGTTGTGGCGCA;GCGGCGGCGGAAGACCCCGT;GGCGGCGCCAGAGATACGCA	3	4.53562	3.42075	0.00129665	0.0295302	0.0289085
TAF6L	4	854;3931;5495;5707	AGATCCTGGCAGATCCTGTG;TCATGAAGCACACCAAACGC;GCAGACGAACTCCAAGATTG;CACCCCTTACCCGATCCTTG	4	4.53025	2.65828	0.00131371	0.0294439	0.0289085
DSCC1	4	77;597;1520;14222	CTGTAACATTATTCACACTG;AGCAGCTGGAGGATGGACAC;ACCTGACAGTCAAAAAGAGA;CTGCCTGGGCTTCGGCCCTG	3	4.52793	3.4614	0.00131371	0.0289838	0.0289085
PTPA	4	42;173;4867;46732	TGTGCCGTAGTCAATGCGCG;CTCGGAGACTCTGTACTCGA;CTGGTATGCCAAACTTGATG;TAGGCATACGCTGACTACAT	2	4.52564	3.40709	0.00133077	0.0289085	0.0289085
RB1CC1	4	131;181;2516;36040	CTGGTTAGGCACTCCAACAG;ATACTAATGACATTTACCTG;TTTCTAACAGCTCTATTACG;GACCAGATGATTGCTAGCTG	2	4.48647	3.51179	0.00146726	0.0313906	0.0313906
IRF2	4	84;2628;5144;5982	CAGCATTCGGTAGACCCTGA;ACCTGATCCCAAAACATGGA;GGATGCATGCGGCTAGACAT;TACCTGCATAGGAAGACACG	4	4.4485	2.99097	0.00160375	0.0337985	0.0337985
FRYL	4	1458;2277;5001;6458	GTTGTCCGAGGAACTAGCAA;ACTGACGGCTAGTCTCCTAG;AGTTTGATTGGTGACCGACG;GAAGTGATGCGATAATACGG	4	4.31549	2.69277	0.00225208	0.0467638	0.0467638
MED19	4	190;2074;4787;6479	TCCTGGTCCGAAGCCGAGTG;CACCTGGCAGTTCCCTCATG;GCAGATCAATCATCCCTGGC;CCTGACTTGTCCGCGCCAGG	4	4.30985	2.94083	0.00229473	0.0469589	0.0469589
STUB1	4	391;517;3595;6628	TCGCGATTCGAAGAGCGCTG;GGCCGTGTATTACACCAACC;GTCCCACCTCTCACGCTCCG;GGAGATGGAGAGCTATGATG	4	4.27035	3.24218	0.00258477	0.0521386	0.0517435
ATAD5	4	519;840;1864;69352	TCCCATCAAGTAGACAAACA;TCCGAGTGTCATAGTAAACA;GTCGACGAAATAGTCAAAAG;TTTATTATTGTTACACAGAG	3	4.2641	3.00177	0.00260183	0.0517435	0.0517435
OLA1	4	2271;2514;6671;6842	AAGGAATGACCAAAGCACCT;GTCAATACCACAAACCAGCA;TCATGATTGGAATGACAAAG;TGGATTGCCAAATGTTGGGT	4	4.21515	2.51094	0.00285775	0.0560437	0.0560437
BCL9L	4	881;1444;2178;6917	GAAGACATATACGAACTGCG;AGTACTACGAAGAGAAACGG;CATGACTCCCCGGGTCCGTG;GGGAGGTGGACCCACCCATG	4	4.19621	3.07828	0.00296012	0.057256	0.057256
CHMP7	4	1054;1151;1999;63992	CGCTTTCAAGAGGAGTCGCG;ACGGACAGAGAAGCGCATCG;TGGACTCTTTCTAACATGCT;CAGATTGTGAAGTTTGCCCG	3	4.17377	2.78211	0.0031222	0.059575	0.059575
MRGBP	4	59;263;19580;39972	TTCCATTCCCGAATCCAGAG;AGAGGCACACCTCCACCTCG;AGTTCAGCCAGAACATCGGG;TCCAGAAGAGATCATTCAGG	2	4.16283	3.33994	0.00320751	0.0603867	0.0603867
ENDOG	4	100;267;30582;54611	CGCGGTCGAAGCCACTGCCG;GAGTTGCCCCCTGTGCCCGG;GCGCGAGTGCGACTTCCGCG;AGCACAGCACGTACGACTCG	2	4.14977	3.21918	0.00332694	0.061811	0.061811
PHLDA1	4	21;271;2564;67051	CAAGTACATGTACTTCACTG;GCCGAGCCGTCCCAACCCAG;CCGCGTCCTGATGCGCCACA;GCCCATTCAAAAGCGCCGCG	2	4.1369	3.65155	0.00338665	0.0621032	0.0621032
MED26	4	1656;4284;4865;7383	GGTTGTAGGAAACACGACTT;TGGACTCCCACTGATCCCGT;CCTCGGAACTCACGGCATGA;GCGGTCGCACGGCGTTGACG	4	4.08295	2.49907	0.00393261	0.0711903	0.0711903
PRAG1	4	419;1871;2183;11863	TGGAGTTTGAATGGTCCGTG;GCAATGTTCCTCTCGCCGCG;AGCTAAAGTGAGATTCGTCG;GGGAGCAGTAATCACTCTCG	3	4.06011	2.73625	0.00416294	0.0744059	0.0744059
MYOC	4	216;342;62051;73245	CCAGAACTGACTTGTCTCGG;TAAGTTATGGATGACTGACA;CCATCTGGCTATCTCAGGAG;TGAGGTCATACTCAAAAACC	2	3.93558	2.94584	0.00525485	0.0916031	0.0910736
ATG101	4	457;1451;2418;11013	TGACCGTCCACACTTCCCAT;AGTGGAACTTGCCTGTGCTG;CACCTACTCCATTGGCACCG;CTCCCCAACAACCTTGCGCA	3	3.92826	2.75195	0.00528897	0.0910736	0.0910736
PNP	4	679;2102;2473;25266	TGCTGCATTGGTGACTACCA;TTGCCAGTACCTGTACTTCG;CTGCCTCATAGTCCGGTCGT;AGTGGTCAGAACCCTCTCAG	3	3.89928	2.58141	0.00551077	0.0937495	0.0937495
GOLGA7	4	226;369;5229;31004	CATGGAAACTCATTATGAGA;ATGAACACCTTTCCGGACAC;AGTTTCCATGCATAGGAAGA;AACAACCTTCGAGATATGAC	2	3.86989	2.91549	0.00580081	0.0975089	0.0975089
CAMKV	4	364;2154;2549;38529	GATCGTGCACAGGAATCTCA;AAGAGGCCATCTCCCATGAG;AGATACTCGGGGGTCCCACA;TGGCAGCTTTCCGCACCTTG	3	3.86028	2.65001	0.00587759	0.0976371	0.0976371
ALS2CR12	4	89;381;21810;31184	GTTTGATAGGAAAAAGCGGT;GAAGTGATCAACGTGTCACC;TCTGTTTCATCTCAGCACAG;GTTCTTGCGTGGTAGTTGAG	2	3.84222	3.09062	0.00601407	0.0987427	0.0987427
RASA1	4	193;406;5728;55485	AATTTAAGAACAGATGAACA;ATTTACGGAAAAGTAGTCCA;ATCGCCAGGAGTATTATCTG;GGATGGACCAGAATACGAGG	2	3.7873	2.87204	0.00671359	0.105329	0.105329
THAP1	4	368;441;32776;69285	GAAAACTGAGAGATTAACAG;CTGCAAGAACCGCTACGACA;CTGTGACCACAACTATACTG;TTGTACTGAGCCACATGACA	2	3.71587	2.72157	0.00766901	0.118996	0.118996
PPA1	4	334;479;3717;16567	TGGTAGTTGAAGTACCACGC;GAAAGTCATTGCCATTAATG;GACTCTCAGGTATGTGCAAG;TTGCATGAAGACATACCTGA	2	3.64451	2.92965	0.00866709	0.133021	0.133021
PDCD11	4	744;1956;3078;67430	GAAAAGGTGAAAGGCAACGG;GGATGGTTCGAACGAATCTG;CGGCTGCCAAGAGGACCATG;AGCCTTATGAGCAACCGAGG	3	3.61766	2.49495	0.00911921	0.136982	0.135007
CAD	4	80;495;8138;45099	AAGTCAGTAACACACCATCG;TCCACGGGTATTCAATACAG;CCCAGGAACTCTGTGACAGG;GAAGGTGTGATCCTATCCAT	2	3.61615	3.00066	0.00917893	0.136428	0.135007
BCL6	4	2119;2531;3082;38007	CATCTGCAGGTACATAGCCG;TCCCTCACCTGCAGGCCATG;AAGTGATATGCACTACAGTG;CAAGACATCATGGCCTATCG	3	3.61599	2.27833	0.00917893	0.135007	0.135007
SEPHS1	4	485;2409;3170;68527	GCAGGAACATCTGTAACAGG;TCACGCTTACCATCATGTAA;TGGTGCTGACAAAACCCCTG;GTAGCTCCTACTTACCCTGT	3	3.57983	2.48425	0.00981019	0.142804	0.142804
SZT2	4	82;532;34512;36748	GATGGAACCCCGGTACAAGG;CCAGAAACGCCGGATAACAT;AGTGTGGACTCAGACCACCT;GTCGCCCCCCAAGATACTGA	2	3.55395	2.96422	0.0103817	0.149582	0.149582
TRA2A	4	83;560;14070;33612	CATATACACCAGAATACCGG;AGGATCTCGTAGTCCATCAA;TCTCGATATGGACCATTGAG;TCTCTGTTGTGTACAAACTG	2	3.50972	2.93947	0.0112092	0.159873	0.159238
TWSG1	4	101;1524;3360;71664	TTCGAGGATTACACATACCT;CCATGTCAGGAACATCAGGA;CTCTTCCGGGCACTCACAGA;TCCAACTTCAAAGAGCACAG	3	3.5051	2.81349	0.0112775	0.159238	0.159238
CMIP	4	69;571;9488;33069	GAGGATTCGCTGCACCACGG;AGAAGGCGCAGAGGTAAAGT;CTTTCAAGACAACTTCCCAG;GGAGCCGCACCACCTAACGC	2	3.49295	2.97108	0.0115078	0.160881	0.160721
CNOT10	4	489;1548;3400;57395	TATACAGAAGCCATATCAGT;TTGGTTAGTAACGTACACAT;CTAGAAAAAATGATTTCACA;GCTGCATTGCTGCCAATAAG	3	3.48991	2.57785	0.0116102	0.160721	0.160721
VHL	4	169;590;36703;62404	CGCCGCATCCACAGCTACCG;GAGATGCAGGGACACACGAT;CATACGGGCAGCACGACGCG;CGGCCCGGAAGAGTCCGGCC	2	3.46473	2.7633	0.0120708	0.163884	0.163884
PTPN1	4	832;2121;3512;15088	AAGGTGCCAAATTCATCATG;GGCCCTTTGCCTAACACATG;GAAGCTTGGCCACTCTACAT;AGGGCCTCCTTACCAGCAAG	3	3.44835	2.40001	0.012395	0.166683	0.166683
ARHGAP9	4	1666;3073;3564;9966	ACAGGGGGCTCTGACATGAG;ACATGACCAAGATTGCCCAA;AGGGAACCATGAAACAACTT;GGTCCACGCTACTTTCGGGC	3	3.4295	2.1943	0.0128812	0.171587	0.169849
MYL4	4	1207;2547;3567;77004	CTTTACACTCTTGGGGTCAA;CTGGGCAAGCCCAAGCCTGA;TACATCCCCGCACTGGCCGT;GCAGCACATTTCCCGCAACA	3	3.42842	2.29029	0.0129239	0.170547	0.169849
PPWD1	4	2330;2728;3581;14982	GAGGCAACAGTTACCAGACA;AGTTTGTCAAAAATATGAAG;ATGATGTACAGACTATTGTT;GGATGATTGAATACTGGACT	3	3.4234	2.18067	0.0130177	0.170194	0.169849
RAB35	4	901;1692;3591;9167	CCTTTGTCAACGTCAAGCGG;CTTGAAATCCACTCCGATCG;GTATTATCGGGGGACCCACG;TGTGTGCCGAATATTAGGTG	3	3.41983	2.44315	0.0131115	0.169849	0.169849
SERBP1	4	586;2916;3631;23303	AACAAGAAAAAAGAAGCCGG;TCGAATCTTCGTTCACGAGG;TCAACCACGCCAACGCTGGG;TGTCAAAGACGAATTAACGT	3	3.40563	2.34603	0.0135551	0.173999	0.173999
N6AMT1	4	595;2033;3647;57267	CAGCGACGTGTACGAGCCCG;GGTGGAGTCACTACATAGGG;ACTTACATGTACAAAGCCTG;ACGCCGTTCCACGGGCACGT	3	3.4	2.44302	0.0136916	0.174167	0.174167
VPS37A	4	640;654;4386;18492	AGCCGAAATACAGAAAGATG;GGTGGATAAACACTGATCAC;CGGTATTGAAGCATCCACTG;CATAAGGAGACATCCCACTT	2	3.376	2.67717	0.0143399	0.180786	0.180786
ITFG2	4	539;659;9368;13330	GGTGCGAGCTTTCCGCTGGG;CCTCTCCGATTAGTGTCTCG;CCTTACCTACTACCATCCGT;GTCATGCTGATCAGCGACAT	2	3.36944	2.46693	0.0145703	0.182064	0.182064
ZNF281	4	2557;3438;3759;33279	CCTCCACTGGAAGACACGGT;CGAACAGCCCCCCATAGTGG;TGCTGAGTAATACGTCACGG;GAGGATAACACGCATTGCGG	3	3.36125	2.0836	0.0148433	0.182249	0.182249
SUPT20H	4	88;2849;3784;50370	GATCAAAGACCGATGCTGAG;GGATATTCTCTGATGCTCAG;TGATAACCACAAATGGACCC;TACCGAAGACTGAACTGACA	3	3.35276	2.60654	0.0152101	0.185143	0.183973
DNLZ	4	936;2082;3787;36062	GGTTGTCAGCGATGATATGG;TGCACGCGACTCAGCAACCT;CCAGCTCGTCTACACCTGCA;GCTGGCCTATCACCAAGGCG	3	3.35174	2.35657	0.0152442	0.183973	0.183973
AMD1	4	300;683;6161;22351	AATTCCGGTGTGGGTACCCT;CCCACAAGGATTGAACATTG;ATCTTCGCACTATCCCAAGG;AAGCTTGCTAGGGATTACAG	2	3.33864	2.62846	0.0158157	0.189253	0.189253
RNASEH2B	4	405;700;6821;40267	TGACCAAGCTTCCACTGACA;GAAGAGAACTTACCTGAACA;TCCACCACAACTTGATCAAG;TGAAGTAACTTCTCAAGTCC	2	3.31748	2.53571	0.0165579	0.196469	0.196469
GTF2A2	4	1470;2408;3953;13651	CAGGAACAGAGTCAATTTCA;ACAGATTCTGCGATAATGTG;AACTTGAAGGGCAAGTTGGG;TAAGGCTATAAATGCAGCAC	3	3.29683	2.2351	0.0172915	0.203464	0.203464
RMDN3	4	1312;2395;3993;54024	CAGTTACACAACAGCCAATG;TCTGCAGTATGGAAGCCGGC;TATACGCAGACTTCAGATCC;AGAACCAGAGAGTGGCTCGG	3	3.28395	2.24788	0.0176498	0.205963	0.204181
CABP7	4	2544;3033;3999;36136	CCAGAAGACAGTATCAAAGT;ACTGGGTTACATGCCCAACG;ACGGCGGCGTTGATGTACCG;AAGTCCACTTGACCATCACC	3	3.28203	2.09256	0.0177266	0.205164	0.204181
TMBIM4	4	759;2766;4003;23105	AAATCAAACCCAGAGATCCG;TACGGACATTTGTACATGAG;TCGTCCTCGATCGAGGAGCG;ACCCATTCGGATGTGCACGG	3	3.28075	2.28264	0.0177863	0.204181	0.204181
VTA1	4	1961;3306;4071;9155	GCAGACAATGAAGATCGTGC;TATCTTCTTCAATTCCAACA;CAGGAAGTATGCCAGATGGA;CACAGTAATAAGCCACCACA	3	3.2592	2.09538	0.0187161	0.213123	0.213123
HIST1H2BA	4	233;753;22497;76892	CATCTACAAAGTGCTAAAGC;CTCAAAGATATCAGTGACGA;AAAGCGCAAGAGGACCCGTA;CTTTGAGCGTATAGCGAGCG	2	3.25469	2.58908	0.0189635	0.214212	0.214212
ZC3H8	4	593;2055;4160;57037	ATTCATCAACCAACATACAG;AGTTTGACTCTTACCCTGTG;AAGGATCAAATGCTTTGCTG;TCACCTTTCGTCAGAGTCCG	3	3.23155	2.38432	0.019919	0.223219	0.223219
OR4Q3	4	2146;3335;4222;24807	AAGAGACAGCAGACCACTGT;AGGCCAGCTTGATGACTTGT;ATGACTGTAAGGTAGCGCAA;TTGGCACAGTAACACAGCTC	3	3.21265	2.06546	0.0207976	0.23123	0.230913
INTS11	4	567;3274;4234;65052	GAAGAAAGTCCACGAGACCG;TTACCCTAAGTGTCGGTCTG;AAGATCGCCGTAGACAAGAA;TGCCCATCTACTTCTCCACG	3	3.20902	2.25302	0.0209426	0.231023	0.230913
DCUN1D3	4	758;797;11443;14078	GGAGTCCAAGTCCAATGCCG;GCATTGACGGAATCTGTGCA;GCAGCACTCGAAATTCTGTG;TTGACGAGGATATCTCCACC	2	3.20586	2.31296	0.0210962	0.230913	0.230913
CCDC112	4	889;1783;4293;23498	TGTTTATTATGAAAAAGCAC;CTGGTGATCATAATCATCCC;AAAATAAATTGATTCACAGC;ATTTACTTACAATCAGGTGT	3	3.19134	2.35404	0.0216848	0.23553	0.23553
TRIM11	4	427;2378;4349;11093	GATCCGGTGATGACCGACTG;TCCATAGGCACAACTTCTGG;CGGCCATCTTAGCAAGCGGG;CACTGCGGAGGTTTCGAGGT	3	3.17479	2.37098	0.0222819	0.240169	0.240169
DNAJC2	4	1424;3140;4396;31573	AGAAGCTGCTCGGTTAGCTA;AAAACTTCGAAACTCATGCA;ACTTGGCCATGTGAGATACA;GGATAAGAAAGAGTTATCCG	3	3.16106	2.12018	0.0229985	0.246014	0.246014
CYB5R4	4	47;857;6034;19115	AAGATGTTACTCATGATACG;AAGAAGGTCCTAGTTATCCA;TCACTATACAGACTATCGTG;TGTCCTAGGGCTAAGCCATG	2	3.14349	2.83912	0.0239028	0.253765	0.252325
GIGYF2	4	1192;1272;4472;10773	AGGAAGAAGAACTTGCCCGA;GGCGACTAGCTGGATCAAGG;TGAGGGTAGCCATAATGAAG;GACACAGACCTAGTTACTGA	3	3.13918	2.39174	0.024116	0.254118	0.252325
ATP7A	4	651;2006;4474;7905	AAATTCATAACAGACAATCC;CAATAGAGGCTGTATCACCG;AATTACAATCCATACCAAGA;CTTTACTCTCCATACAGGGG	3	3.13861	2.34695	0.0241245	0.252325	0.252325
ATG10	4	3453;4385;4515;30117	CATCTAGGAGCATCTACCCA;CTTGCCCTAAAGTAAAGTAC;GAAACACAGGACTGTTCTGA;TGAATTCTGCACAATAACGT	3	3.12697	1.90053	0.0248155	0.257644	0.257644
MAGOHB	4	678;2269;4538;13298	TCTGGAGTTCGAATTTCGGC;TTATGTGCACAAGAGTGTAA;TGTGCCCTACGTAGTAGCGC;CTGTCGGCCAACCCTATCAG	3	3.12048	2.30052	0.0252079	0.259807	0.259807
LRP2BP	4	529;885;4849;69767	TAGGAGTGATGTACTATGAT;CAAAATATAGTTGACCTCGT;CGGGCTGTATTACTCAACCA;CTTATCCACCAAATTAGCAT	2	3.11589	2.57475	0.0254553	0.260456	0.260456
WDR61	4	212;904;15127;15162	CTGGCCACAGGAACTCATGT;CCTGTTGAAGGCGTGATGAG;GAATATTCTTTGGACACGAG;AAGTCCATAGATGCAGGACC	2	3.09765	2.5309	0.0265984	0.270194	0.270194
EIF4EBP3	4	134;907;28836;44668	ACTAGCTGCCCGATTCCCGG;GGCGTGGTGCTGTAGCAGTC;CTATACGCCACTACCCCCGG;GTGGCGTATAGCGTGCCCCC	2	3.09481	2.62844	0.0268117	0.270415	0.270415
MLEC	4	1294;3242;4658;18900	ACGATTGAATGGCCACGTCG;TACCTATGAGCATCAGAAAG;GGGGTACTATGACAATCCCA;TCAAACTGAGCGGTACAATG	3	3.0872	2.09981	0.0272382	0.272769	0.272769
EEF1G	4	458;928;11419;20878	TGGATGCTTACTTGAAGACG;TGCCTCTGCAGTGAGCAATG;TGGTATTGGGAAAGGCCTGG;AAATTTGCGGAGAAATTCAG	2	3.07517	2.35447	0.0280913	0.27933	0.276873
SOCS3	4	335;2089;4711;15050	TTGAGCACGCAGTCGAAGCG;GCGGATCAGAAAGGTGCCGG;ACCTACTGAACCCTCCTCCG;TCAGCGTCAAGACCCAGTCT	3	3.07277	2.40798	0.0282278	0.278725	0.276873
PCDHA5	4	159;935;51123;53351	ACCGAAACGTAACTCGACAG;TGGTGAAATAAAAGTTAACG;AGAGGACGCTCCACTCAGCA;ACATCAATGACAATCCGCCC	2	3.06872	2.57845	0.0286372	0.278867	0.278867
SSRP1	4	524;943;13206;16105	CGAATGTCATAACGACCACG;CACTGGGACACATTGCTGAG;AAGCTCAACATCAAAAACCG;ACCACGAGCAAAGTTGACAA	2	3.06141	2.31892	0.0289955	0.280422	0.280422
UMPS	4	57;976;4970;15850	GAAGCTTCGATGCAACTGGG;CCCATCTACATCGATCTGCG;TGGACAATGTACACACTGAG;GATGAAGGAGTTGATAACTC	2	3.03191	2.85616	0.0307102	0.292992	0.292992
LHX4	4	3546;4594;4928;16186	TGGGAGCGTCTACTGCAAGG;TGGTTGCAGCCAGCGCACTG;GGGTATCCCCCCAACCCAGG;GAGGTAGAATTCGTCCCCCG	3	3.0154	1.84739	0.0318533	0.301858	0.301858
PMM2	4	877;1449;4951;9634	GCTGCAGCTTCTTCCAATAG;ATGGGACCCTCACCGCCCCG;AATTCAATGAAAGTACCCCT;AAAAGTTTGTAGCAGATCTA	3	3.00947	2.35409	0.0321433	0.302576	0.302576
RGMB	4	1641;1711;4965;33777	AGATAATTATTATCTATGAG;TGCAACTATCACAGCCACGC;TCTGATCTGTACACTCATGG;CGAACTTCAAAAGCCTGCCG	3	3.00587	2.21943	0.0323822	0.302805	0.302805
NIF3L1	4	2077;3387;4994;22789	CCAGGGCGTCAACAACTGGT;GCTGAGAGTTGGGACAATGT;CTGGTAATGAGGAACAAACA;AGCTCCCAACTACCCTACAG	3	2.99846	1.99412	0.0329964	0.306519	0.306519
RNASEH2A	4	133;3945;5097;7928	ATACAGTATGCATTGGACCA;CCGCGGGCACAGGCGAACTC;AAGGCTGTTTGCGAAAATGG;AGCACTAACCACCGGGTAGA	3	2.97248	2.3303	0.0350096	0.323095	0.32131
AADAT	4	1005;3758;5100;75038	GTAGCTGACATATTGAGCAG;ATTGATACTTACCCAGCACT;TAATAATGTTGCAGCCCAGT;AGATCCATTTGTCCTTGACT	3	2.97173	2.05553	0.0350437	0.32131	0.32131
MEN1	4	1618;1770;5122;10314	CCAGGCATGATCCTCAGACA;GAACGTTGGTAGGGATGACG;AGGATAGAGGGACAGGTCGA;CCAGACAGTCAATGCCGGTG	3	2.96625	2.19854	0.0354447	0.322889	0.322889
NRG2	4	767;1070;40170;53960	GCCATCCTTGAACCAACGGT;TAGCGCTGGTTCCTTTCGAG;GGCCGGCTTTACGTCAACAG;TGATAGCATGATCCCCGACT	2	2.95311	2.1841	0.0363745	0.329236	0.329236
SGSM3	4	4093;4796;5259;44450	GTTCACCCATAACCACGATG;GGCTGCCTGACAGATCGAGA;CACACTGCACTGGTTCCTCA;AGACCCCAAAAACTGCAGCG	3	2.93269	1.79062	0.0382	0.343557	0.33734
PPP6R3	4	497;1489;5263;58932	TCAAAGGGGAATCGTTTAGG;GTTACATGGGACACCTAACG;CAACCTAATGACATTCAACC;GGAGTCTTGATCGGTAATTG	3	2.93172	2.40051	0.0383195	0.34245	0.33734
GCC1	4	1679;2623;5282;13974	CCCTTTAGACAGCCATGGAG;GACCAAGCAGCTGACCCGTG;ACCACCTCCAAAGTCCGAAG;GGTGCTGTCGGTATCCCACG	3	2.92714	2.06989	0.0387033	0.33734	0.33734
CTAGE1	4	1863;4394;5315;46911	GATTTCAAGCGAATGAAGAA;TAATAGTAGAGGAAAAATGC;CTTGCTAAAGATGAAAGATG;AAGAGAGAAAAAGTTTGCTG	3	2.91922	1.91082	0.0394455	0.3417	0.340277
DOT1L	4	971;1121;15938;43684	GCAGCAGGTCTACAACCACT;TCAGACCGTGTCTCAGACGG;GGGAGCGAATCGCCAACACG;GCTGGAGGACTCATCCAAGG	2	2.91324	2.11469	0.0400427	0.342668	0.341692
PPP2R5E	4	202;2189;5346;35649	AACTGCTGGAAATATTAGGA;CTCCACTCTTAATGAACTGG;AGAAGATGAACCTACCCTTG;GCCTTGAGACCTAAACTGTG	3	2.91183	2.41367	0.0401706	0.341692	0.341692
TLE6	4	2558;3768;5360;21568	AGAGTGTCGTGCCAAAACCA;CATGGACTGTAGAAACCGAG;CAGGTCCCACACGCTCACGC;GATGCGGATCTTGGCACACG	3	2.90851	1.90739	0.0406483	0.343685	0.343685
DUSP4	4	2042;2526;5386;17747	AGCGCACGTTGACCGAACCT;TGGGACCCCACTACACGACC;TCAGTACAAGTGCATCCCAG;GCGCTCCGGCCTCTACTCGG	3	2.90236	2.04592	0.0411602	0.345941	0.345941
HIST1H4B	4	865;1148;65135;70264	AGTCTCCTCATAAATCAAAC;GGAGACTCGTGGCGTTCTCA;ATTCGGCGCCTTGCTAGGCG;AGCGTCACCGAAAAGTGCTG	2	2.89288	2.1287	0.0420218	0.351093	0.346248
RPGRIP1	4	1168;4413;5429;12789	GTTTCCAAACATAACGACAA;ATGCTCCTTAAACGATGGAG;CTGGAGCAACGAGCTCATAG;ACGGCACTTACCAATCAGTG	3	2.89226	1.96427	0.0420303	0.349099	0.346248
GCN1	4	609;4733;5437;11425	CTCACCAACAGGTACTTCGG;GGAACCCGGAGATCCTGGGT;AAACCTCCACATCTGCGGTG;TGACGACGTGATCTATCATG	3	2.89039	2.03575	0.0422265	0.348677	0.346248
OR13G1	4	2324;5088;5439;34440	GCAAGGCTACACACATATGG;TGCACACAGCTCTTATCATG;TAGCCCTGTAAGAATCAATG;AACATACATGGGCGTATGCA	3	2.88992	1.83201	0.042235	0.34672	0.346248
CD3EAP	4	398;1156;6043;67518	GGTCGCCAGAAATGGATGTG;AGGATCCTTAGGGTGCCCTG;AGCGCCTCCAAGGAGAAACG;AGCTGCTGAGGACTCGATAG	2	2.88694	2.44569	0.0424227	0.346248	0.346248
COPS2	4	272;1171;11222;39591	CCAGTTACATCAGTCGTGCC;GTGGTTTAAGACAAACACAA;TAGTAACTCCGAGCCAAATG;GTGGTGGTAAAATGCACTTG	2	2.87591	2.36642	0.0435743	0.353603	0.353603
MED13L	4	1937;5169;5517;26387	TGCATGGAGCAAGATACACC;TTCCTCAATCAACTTACGAG;GGTCCTCATTGGAAGAATCG;CAGGACAAAGACCCTACCGT	3	2.87184	1.84587	0.043907	0.354267	0.354267
LPCAT3	4	1441;2167;5525;13553	TGGTGCGGCCCATTAGTCGA;GCGCGTCAGAACAGGCGCTG;TAGTGATTCATTGAGAACTG;CTGTTGACTACTTTGACGGA	3	2.87	2.12515	0.04418	0.354444	0.354444
PLXDC2	4	570;5070;5557;64913	GTTCACCCATAAATCCCGGC;GACACGAACCGAGCAAGCGT;GATTCGTCCATCCATGAGCA;CTTCCTACGTGAAATCACTG	3	2.86267	2.01731	0.0448198	0.357545	0.355031
LRRC72	4	3968;5165;5559;69508	CTTATGGCTTCATCATAACA;GAAGATCAGCTAAAGATATG;TACAGGTTATATTGGCACAA;CAATGTTGGTTAGCTCATTG	3	2.86221	1.7509	0.0448369	0.355672	0.355031
PLEKHH3	4	584;4765;5566;27874	CTCCTGCCGTTGGCTCAACG;GGCCCCCTAGGAAAGTTGCG;AGCCTGGTTTGTGCTCACGC;GGGCTATGCACCCCTGCGCG	3	2.86062	2.02993	0.0450075	0.355031	0.355031
RFK	4	1201;5141;5616;11332	TATCATGCATACCTTCAAAG;CCAACCATAGTAAATACCAG;TGGTCTCAGGTAGCCAACAA;AGCCCCGCACCACTTGACCC	3	2.84927	1.90479	0.0462615	0.362895	0.361423
WRAP53	4	90;1615;5627;31425	CAGGAACCACTGAGAAATCG;TGAGTTGAGTCCTCGAATCG;CAGACCCAGGGAGCGGCCGT;GGATCTGGGGACAACCGGGG	3	2.84678	2.59424	0.04656	0.36322	0.361423
RBM14	4	196;1436;5629;74646	GGAGCCACATAAGAGGCTCG;CTGGGCTCCATAAGCTAGTG;TCTTCACTCGGCCCATATGG;CAACGTGGAACTCTCCACCA	3	2.84633	2.51534	0.0465856	0.361423	0.361423
TRMT5	4	1219;3376;5658;24146	CTGTGTTCTGTAGACAGACG;ACATTCCAGTGCTTAAAGTG;AAATTGTATTTAGAGATCTG;GTACCAATTAAATGTTTGAA	3	2.83981	2.01436	0.0473534	0.365371	0.363517
DHODH	4	3888;4139;5659;57154	GTGACTCCAAAACCTCAGGA;ATCTCCCGTGGCCATCAGGT;GAGTCTTGAAATCTGGCCCG;CATCTTATAAAGTCCGTCCA	3	2.83959	1.80587	0.0473704	0.363517	0.363517
TADA2B	4	2933;4167;5692;33608	ACAGACCACACCTGTCCCAG;ATCTCGTAATCATCCCGCAG;TCCGCACGTACATGTCCACG;CATGACATGAACTGGTACAG	3	2.83221	1.83677	0.0481638	0.367607	0.367607
TARDBP	4	1039;1239;9784;10626	GGAGTTCTTCTCTCAGTACG;CACCATAAGAACTTCTCCAA;TGCGCAGTCTCTTTGTGGAG;GACATATGATAGATGGACGA	2	2.82766	2.05778	0.0486927	0.369646	0.368249
CDC37L1	4	2091;3679;5718;63029	AAACAGCAGTATCAGAACTG;GCTGAAGCTCAACAGAAACT;TTTATCCAGATGTATAGCCA;TTACAGGTATGTTGAGTCGA	3	2.82643	1.91309	0.0487695	0.368249	0.368249
ZNF318	4	437;1249;18825;21107	TGAGCGATATATTTCCCAGG;CAGGGCAACCTCTACCAATG;TCTTGCCAGACGAAAGCGAG;TGAAAAGTATCGGTCAACTG	2	2.82079	2.2373	0.0493239	0.370454	0.369512
PDP1	4	477;1258;38452;73018	ACTCTGAGGAATGTACGATG;GAGCTTATAGACCTCAACAC;AGAGTGTCGTGAAACAGGAT;AAAATGCCACTCGAAGCACC	2	2.81466	2.21555	0.0499296	0.373019	0.369512
SLC25A1	4	946;1261;9243;27637	GAACTCGAACATTCCAAACC;GACGGCTGGACAGCACGCGT;CTGCGTCTTCACGTACTCGG;GCACAATCTCCCTAACCCCG	2	2.81262	2.06983	0.0500832	0.372197	0.369512
SAMSN1	4	1235;1262;20931;24927	AATCCGTATGCACTCTGGCA;GGAATGTTGAACAATAAAGT;ATTCTAAACTAGGCACATGA;TCCATGGATAGTCTCTACAG	2	2.81194	2.01407	0.0501429	0.37069	0.369512
HEATR5A	4	1938;2987;5788;29604	TAGGAACAGGGTTTCTACGT;GGGGTTGTATGCGCTCATGT;AAGACTCTAGTAGCCCATCG;TTGTAGCTCTGGACCTAACG	3	2.811	1.97569	0.0502453	0.369512	0.369512
ZNF773	4	604;3944;5811;32395	GCACCAGAGACTGCACACTG;GCAAGGACTTCTCTGATAGG;GTGACTTCAGCCATACTGAG;ACACGGGAGAGAAGTCACAT	3	2.80598	2.05846	0.0507315	0.371155	0.371155
GLUD1	4	2525;2917;5834;67256	TCAATCAATGGCAGCAACAT;TCAGTGCTGTAACGGATACC;CCTGCTCCAGACATGAGCAC;CCGGCGCCACTACAGCGAGG	3	2.80097	1.94403	0.0512433	0.372967	0.372967
ZNF22	4	3757;4554;5880;24629	AGAACAAGCGCAAAACAGGC;GCATCGACGGATCCATACGG;ATTTCTCGGAGCTCAAGCCA;ATCAGTGTGATGAGTGTGGC	3	2.79102	1.76784	0.0527277	0.381802	0.381802
SLC25A28	4	2697;5839;5967;49656	GCAGGCAAAATAAAGGGCGT;TAAGAACGGAGGGCCTATGG;GTACAACTCACCATACCACC;GTCCGGATCTTGTCGTACCG	3	2.77241	1.73661	0.0549627	0.395956	0.395956
CUL5	4	2894;4603;5998;58179	GAGGAACATATCATTAGTGC;ATTGGAGTAAGAGAATCCTA;AGCTTGTTTACATAATCCGC;GGAAGACAGTATTGTTCGAA	3	2.76584	1.78927	0.0556963	0.399204	0.397857
SHQ1	4	1376;4099;6001;46079	ACTATAAAGATATTGCAACT;CGCCTGCCCAAAGAAACCCC;CCAAATCCATAGTGGCACTG;ACTGTAGCACACTTGACGAC	3	2.76521	1.91951	0.0557901	0.397857	0.397857
PPP1R9B	4	1099;1354;40326;71183	CAGCAGCCTGAACGAGAACG;GGCCGAGGTTACGGTCCACG;TATCTTCGTCAAGACCGTGA;GGATTACGATCGTCGCAACG	2	2.75187	2.0082	0.0574195	0.407419	0.405382
ARMC7	4	325;2739;6065;34696	AAGGAGCACATCCTGCACGC;GGTCATAAGCGAAGTTGGCG;ACCAATAGCAAACTCCACCA;CCAGCAACTACGAGTATCTG	3	2.75178	2.22939	0.0574195	0.405382	0.405382
ZIC4	4	114;2404;6096;62102	TGGGAGGAGTGTCCGCGCCA;TCCCTGGAGACATGTACGCG;CACACCCCGGGAAAGGACAA;GCTGGTCACGCACGTCACCG	3	2.74533	2.41419	0.0583664	0.410017	0.407342
SLC35C1	4	752;1365;14962;47202	CAACGCCATCTACACCACGA;AGGCCACACCGACGTACTTG;TGGGGAAGTCCACGGCACCA;CTCACCGATGATGATACCGC	2	2.74497	2.08419	0.0584602	0.408643	0.407342
CARD10	4	616;1366;32453;36317	GACCCAATTCTTGATGACAG;CCTAGAGCATGACTGGCGGG;GGGACCTGAGCCTCACAACT;CTCACAGAGCCTCATCGAGA	2	2.74435	2.12604	0.0585626	0.407342	0.407342
CNEP1R1	4	581;2422;6110;28255	ATCTTTATACCTAGATCTCA;TGCAACCTGCTACTGGACGC;TACAGCTAATGGTGAAAAAT;AATAGACCCTGAGACACAAA	3	2.74242	2.178	0.0588697	0.407471	0.407471
POLR1E	4	468;1379;40012;60443	AAGAGCTTCATACTCCGCAG;TTGGCTGCATCATCATAGCA;AGAGACTATCATTGATACGA;ATGAGCTCGAAATTTGATGA	2	2.73627	2.18042	0.059646	0.41083	0.41083
CTNNA1	4	535;1401;9118;28195	TCTACTTGCTCAGTAAAACG;GGGCCCTCTAATAAGAAGAG;TGGGATGCAGTATAGAGGAT;CTGCCACAATTCGCTCACGA	2	2.72277	2.14518	0.0614289	0.421056	0.419837
GTDC1	4	2392;6124;6209;17175	AGAGCTTGAATTATCTGACG;CTCACATCAGGAAACCTGAT;ACATTGTCTGGCCTCACAGG;CTCGGCCTTAAAGGAAATGG	3	2.72208	1.7228	0.0615483	0.419837	0.419837
HSPA14	4	2746;5471;6234;65356	CAACAACAGCTGGAGTAACT;AAGTGTATAGAAGCAATCAG;AGAAGCTAGATACTGTGCTA;ACAAGCTCAGAAATACATCG	3	2.717	1.73318	0.0621454	0.421872	0.419911
CAPRIN1	4	2028;3273;6235;65926	TTTGGTATCATCCACAAGTG;AGTGCCAATATTGTCCGAAG;GGGTGATCGACAAGAAACTT;CAATAAAGAAGACAGCACGT	3	2.7168	1.91287	0.062154	0.419911	0.419911
POLN	4	433;1434;30909;42885	GGAACAGTCTCCCCAGAACG;AAATTCCTCAAGAAATATTG;AGCCTGACACTGAAGGACTG;GTTAGTAAAACGCCAAGCAG	2	2.70293	2.18033	0.0640819	0.430874	0.430874
PTPN3	4	315;5461;6336;11068	GAACGTATGGTGCTCAACAC;AGAACACACGCATGACCAAG;GATATGGTGCACAACCACCT;CCTGCTATATCAACATAGCG	3	2.69648	2.02638	0.0649264	0.434484	0.432889
ADAMTS12	4	2617;6137;6339;47808	AACATCATAGATCACTCCGG;GTACTACAGAATTTCTCACG;AATGCCACCGAGGATCGCTG;TTGGTGCCTCTGAGCGACAG	3	2.69588	1.70179	0.0649947	0.432889	0.432889
TAOK1	4	1960;4510;6372;11167	ATGATGGCAAAGTAGATGTG;GAAATAGCAGCAATTACACA;TGGGCGTCATAACTTAGAGC;GATTTGTGACGAGATACTTG	3	2.68932	1.82031	0.0660439	0.437812	0.437812
POLR1C	4	1445;1680;6390;23903	GGTTCACGTACAGTTCGTTG;TTCCGATACTCAAAAAGACG;TCATAACCGGAATAGTTACC;GGATATCATCATGCACTGGT	3	2.68575	2.13519	0.0666325	0.43965	0.43954
GTF3C6	4	2461;4399;6407;29710	CATCCCCTCCAAATTAGGTG;TGTAGGGCATTGACACTGAG;GTCTTTGCTGGGGAGTATGA;TCTGTTCCAGCTGATACAGA	3	2.68239	1.79472	0.0671188	0.440799	0.43954
CFAP20	4	41;1474;14117;66396	GCAGATGAAGGGTTTGACCC;GCAGACCCCAAGAAGACGCT;CCCTTCAATCTCTAGCACCA;TGCAGGGCATGTGATATATG	2	2.67949	2.67715	0.06746	0.440989	0.43954
GPR65	4	1446;2740;6435;40755	TTTCCAATATCCAGATGGAC;TGTGCGGCACAATAAAGCCA;AACAGCCAAATACCGATCAA;GCACTCCCTTTGCACAAGGC	3	2.67688	1.99459	0.067861	0.441565	0.43954
HECW2	4	563;4598;6436;69084	TTAGATGCTATCGAACACAA;TATGCTGGTAGCGTTCAAAG;ACGTAAACAGAACCACGACG;GGTAAGGGCTGATTACCCGA	3	2.67669	1.98347	0.067861	0.43954	0.43954
RPAP3	4	362;1488;17204;72619	ACAAAGGCTTATTCCAGACG;CAACACGGGATTATATGGAT;GCAATTGAATGCTATACTCG;TCTGTCTCAAGAATCAGAGT	2	2.67144	2.20287	0.0687396	0.443198	0.440931
MRPL1	4	3831;5775;6469;15587	GTCATGTGTTTAGAAAAACG;AAAGCATATCCCTATATGGA;ATACCCGAGACAGATATATG;AGGCACTAGTCTGATACAGA	3	2.67023	1.66131	0.0689443	0.442497	0.440931
MYPN	4	4108;6131;6472;64708	CCCCAAACCCAAACTCGAGG;TCTGCACTCACTGACCATTG;GCACTCCTCAAACTATTCAG;CATTATCCCTGGTATCCGCA	3	2.66964	1.63677	0.0690126	0.440931	0.440931
PEA15	4	1880;5497;6512;53326	CATCCCCAGCGAAAAGAGTG;AGATCTAGAACAGCTCAAGT;GCTCTCCAGGAAGCTAAACC;AGTCAACCACCATAGTGAGT	3	2.66186	1.76337	0.0700448	0.44551	0.44551
ADIPOR1	4	5783;6279;6547;47546	TTTCTCTGAATGACAATAGA;GTATATGTTCTAGGTCTGGG;GACAACGACTATCTGCTACA;CCAGGACACAGACGATGGAG	3	2.65509	1.58614	0.0710599	0.44994	0.448457
CSGALNACT1	4	426;1525;40077;47926	GATAACATTGATAAGCGTGT;TACCGAACAGAAAGGGACAA;GCAGATCGCACAGCTCAAGG;CAAAGTAAACAACAGTGAGA	2	2.65053	2.15761	0.0718533	0.448924	0.448924
TRA2B	4	3146;3701;6585;42018	CAGCAGTCTAGGCGTTCAAG;GAAGGCATTATACCCGGTCA;ACAGTCGAGATTATCGTAGA;GTGGAAGTGCTCACGGATCG	3	2.64778	1.79888	0.0722627	0.449493	0.449493
TRIM37	4	2610;4097;6662;71574	GGGCTAAGATGGTTATCTGG;CTCTAATTTAAATAGCATGG;TACTGGAACCCACATAACCA;GGAAACACTTACCGGCAATG	3	2.63311	1.79004	0.0746513	0.462314	0.462314
NOC2L	4	1199;1562;7482;33752	GGTGATCGTATGGAGCACTG;GGAGTCCGGATAAGCCGGGC;AGCTGTGGCCACCACCCGAG;CCAATGATGACTTGGGCAAG	2	2.63013	2.11516	0.0751887	0.463609	0.463609
HIST1H3F	4	353;6143;6697;27225	CGACAGTACCAGGCCTGTAG;GATAGCGGCGGATTTCACGG;ACAGCTCGTAAGTCCACTGG;CGATCTCACGTACCAGACGC	3	2.62649	1.95547	0.07582	0.465469	0.463741
GTPBP10	4	195;1572;39437;56766	TAAGCTAAGACTCTTCACCA;TCAGTTACTGAAATACCCAC;TAGCTGATGTAGGCCTAGTA;CCAGCCACAAACCGTTTCCG	2	2.6247	2.31243	0.0761527	0.465487	0.463741
GMDS	4	2066;3062;6708;9187	ACTGCGGACGTTGACGGAGT;AGGTCCATGGAATTGTACGG;TCGTTACTCGAAAAATTAGC;CAAAGAGATTATACGCCTCA	3	2.62442	1.89809	0.0762039	0.463793	0.463741
CCDC125	4	1361;1778;6733;17210	CAAAGCCACAAGTCATACGC;ATTTAGGGTATGGCCTCGGA;TTTGATATCAAGCATGGCGA;CCATTCTGGCACAAGAACAG	3	2.61973	2.10533	0.076946	0.4663	0.463741
PDCD6	4	727;4046;6737;45978	TGCCGGACCAGAGCTTCCTG;CTCTTACCGCCCCGGCCCTG;AGGGTCGATAAAGACAGGAG;GTGAGTTACCGAAACCTGAG	3	2.61898	1.963	0.0770996	0.465233	0.463741
IPMK	4	1083;5604;6746;31538	TTTATGACAAGATTACCGTT;GGTGGACTCGATCGCCGGTG;GTATAATGGATGTAAAGATA;ATGTACGGGAAGGACAAAGT	3	2.6173	1.81866	0.0773299	0.464638	0.463741
TTF1	4	2125;2509;6751;68936	AACAGTCTCAAATAACTAGG;CATTCCTAACATCAAGGACA;TAACCGGGAATATGAGACAC;GATGGCGCCATGATGGAAGA	3	2.61636	1.94719	0.0775091	0.463741	0.463741
MEX3D	4	3676;5817;6762;8452	AAGCCCGCGAACACGTCGGG;TGGGCCAAGACCCCCAACCA;CGTGACGCCCGGGCGCGACA;CCTACATCAAGACCCCAGTG	3	2.61431	1.64581	0.0779782	0.464579	0.464579
KCNAB1	4	2237;3522;6775;15661	ATGACCATCGCCTATGAAAG;ATAACAACCAAACTCTACTG;ATGACACATGTGATAAACCA;GCGCGATGATAGCGACCGTG	3	2.61189	1.84465	0.0784645	0.465512	0.465512
SULT6B1	4	1404;1605;31662;35347	TTATTCTCGAAGATAGACCC;AGCCATAGCTTGGAATATCG;ATATTAATTCACTGACAATG;AATTCCCAGTTCTTGAATGT	2	2.60703	1.88521	0.0793602	0.468856	0.467064
DOLPP1	4	1185;2598;6804;33253	ATAAACTGGGAATGGCTGGA;ACCTGCAGGATATTCGACGT;AGACTAGGAAGGCCACAGCG;AACCGACGATGACAAATACA	3	2.6065	2.01331	0.0794284	0.467304	0.467064
CDAN1	4	284;1610;17049;49263	GAGCCATAAGCCGTTCCTGT;CTGCAAAGAAGACACAATCG;CCTGTCCCACCCCAGAATTG;TCCACCTCAAAGGCATATGA	2	2.60439	2.22138	0.0797185	0.467064	0.467064
PPM1F	4	1190;1645;9548;31953	ACAGAACTCACAGGTCACAG;GGCGAGTGTTCCGGATGGCG;CAAACACAGCAAAGTAGGCG;GCAACTTCCTGAATTCGGAA	2	2.58611	1.90882	0.0829175	0.483799	0.479879
EHMT1	4	303;3502;6927;15544	TTCGGCTGCTTCCATCAACG;GGGCCGGTGCACAAACAGCG;CAACACACTAACTCGGATAG;ACTTATACGACTCAGAACCT	3	2.58391	2.11528	0.0833013	0.484039	0.479879
GCSH	4	370;1651;22242;49789	GCGCTTACCCGAGAGCAGAG;AATTCACAGAGAAACACGAA;GGGACAAAATTGAACAAACA;CGCGCGCAGGGTGCAGAGCA	2	2.58301	2.15398	0.0834208	0.482746	0.479879
CDS2	4	1463;1663;29230;64532	CAGCTGAGCGTCCTGAACCA;GCAGACAAAGCATCTGTACC;TATTTACTGAGAATCCGCAA;GGCCCTATTGAGGACCTCCG	2	2.57686	1.86169	0.0843591	0.486184	0.479879
NPPC	4	1803;4200;6972;54368	TGCGCGTGGACACCAAGTCG;AAGGGCGACAAGGCTCCCGG;ACAGGTCCCGCGAACCCCGC;GCCCTCCGAAGCCAAGCCCG	3	2.57575	1.81303	0.0845639	0.485383	0.479879
TCEA1	4	4220;5289;6977;8063	TCGCAAGCAGAGTACAGATG;GCTGCAGCTCTTCGAACAGG;ACATACCTGCAGTAATTCCA;GCGTATTTCAGTACTTCCAG	3	2.57485	1.64131	0.084743	0.484442	0.479879
MCHR2	4	317;1668;12717;53924	TTACCAGAGTACATCGTCAG;GATGACTGTATCTACCACAC;TTATTATAGTGAATACAATG;TCAGTCGAAATGGTTGGACG	2	2.57431	2.18275	0.084888	0.483314	0.479879
RMDN1	4	4122;6930;6988;33225	GCTTAGCAGAACCTCAGAAG;GGCTGCCCGAAGTCCCCGCA;ACGGGGGTACCTCGAAGCCG;GCAGACTACCTGTATGAAAG	3	2.57287	1.57189	0.0851269	0.482728	0.479879
MLXIP	4	1462;1676;48703;55465	GAGGAACTAATGGTAACACG;TTTGGGTTACCTATTTCCCG;GACGTCATGATCACCGCTTG;GGGTGCACAAAAGTTAACCG	2	2.57025	1.85852	0.0856729	0.48388	0.479879
DUSP1	4	1440;1682;23984;27722	ACTAACCTGATCGTAGAGTG;CGTCCAGCAACACCACGGCG;CATCAGCTCCTGGTTCAACG;GCAAACAGTCGACCCCCATG	2	2.56721	1.86011	0.0862188	0.48119	0.479879
MAG	4	1818;2208;7025;64126	TTCATCTCCACAATCACCGG;CCCCAAGAACTACCCCCCGG;CGGGAAGTACTACTTCCGTG;GCCAGGACAACCGCACCGTG	3	2.56621	1.98713	0.0863724	0.480149	0.479879
CDKN1B	4	206;1688;14409;39609	GGGCAAGTACGAGTGGCAAG;TGGACCACGAAGAGTTAACC;AATCGAAATTCCACTTGCGC;AGTTCTACTACAGACCCCCG	2	2.56419	2.27035	0.0868074	0.480675	0.479879
BTBD9	4	6478;6572;7044;9590	TGGCGACGTCACATTCGTGG;ATGGAGCCCAAGTTGTAAAG;TCCGGCATCGAGATTAAGCT;CAGCACATACAAGTTAACTT	3	2.56281	1.53117	0.0870036	0.479879	0.479879
SCAF8	4	1638;7080;7096;15434	ACTGCTATGAGCAATACTCC;CTATCCACAAAAGATTCCAG;GGTAGCCTTGTTATACCAGG;ATGTCGGGATTGTCGCACAA	3	2.55355	1.679	0.0890254	0.485343	0.483274
MTR	4	836;3152;7103;10070	TATGGATATCATCATACACA;TTGGAGGAGTCGATGCACAA;CACCTGCATTGGGATAACAG;GTGTACGGTCCAATCCTGAA	3	2.55231	1.98996	0.0892131	0.484495	0.483274
AP2M1	4	438;4183;7118;14666	AAATGTTGGACCGCTTAACG;ACTTGCTGAGTCGCACACAC;CTTAAGGTATCGCACAACCA;GAGAGGGTATCAAGTATCGT	3	2.54965	2.00251	0.0896652	0.485085	0.483274
S100Z	4	2741;3660;7124;37264	CTTCCACCGCTATTCTGGCA;AGAGATTCAAGCTCAGCAAG;AGAGCTCACGGAATTCCTCT;CACTATCTTATCAACCAACT	3	2.54859	1.78648	0.0898699	0.484337	0.483274
BEST2	4	465;1721;51359;69288	TCCAGGGTTTATGACCCGCG;CGTACCCCTCGTGTACACGC;TTGGACCGCACCAAGCACGA;TCAGCGCCATGTAGAACCCA	2	2.54775	2.08753	0.0900149	0.483274	0.483274
VSX2	4	1631;1728;30558;48210	GGCGGAGTATGGGCTCTACG;GTGGCCAAGAGTACCTCGGG;AGCCATTGGGCAGAGCATCG;CTTTACCTCCTACCAGCTAG	2	2.5443	1.82325	0.0907571	0.485413	0.485413
ZMAT2	4	341;1761;36185;43029	TATGCAGATCAGAGAAACCT;TTTACGGCATAGGGACTACA;CTTGGACTTTCGCCGAAAGT;ACAACCCCTCAATCTGAGAT	2	2.52825	2.14408	0.0942888	0.498636	0.498636
DUSP16	4	1745;1779;16812;47315	CCAGCGAGATGTCCTCAACA;CATGATGTAGGCGATAGCGA;GAGGTAGCAGAGTCGGCACA;AGAACCAGACTGGAGCATCA	2	2.51963	1.79722	0.0959864	0.505719	0.505102
FIBP	4	1073;1789;11874;39783	CCGCTTTCCAGTGACCGACG;TTGCTGAATATTGTCCACCA;GGTGCTGCAGAGCGACACCA;GATGAGTAGTGCCTGCCGGG	2	2.51487	1.89468	0.0971636	0.50813	0.505102
ISL1	4	413;1790;13862;16756	CGGAGAAGACCACCCGCGTG;GAAGCGCAAATTCGTCCCCA;TGCGGCATGTTTGAAATGTG;ACACTCGATGTGATACACCT	2	2.5144	2.09616	0.0972659	0.506788	0.505102
MAP4K5	4	1078;5402;7322;49113	GAATCTCAATGAGCTACATG;GTATGACGAATGATTGCATG;ATTTGTATGGAATACTGTGG;AATGAGAACACCTCATTGGG	3	2.5141	1.79471	0.0973001	0.505102	0.505102
DHX29	4	297;1796;14037;65136	ACCAATACACTCTTATATGG;GATTCTAATGAGTGCCACTG;CCTTCAATATTTCTGAATTG;AATTCTACAAATGATTCTAG	2	2.51156	2.16536	0.0978546	0.50612	0.50612
CTNNB1	4	138;2843;7421;12787	ATACTTACGAAAAACTACTG;ATGCAATGACTCGAGCTCAG;CAACTGGTAGTCCATAGTGA;AAGGTTATGCAAGGTCCCAG	3	2.49721	2.2571	0.101019	0.520582	0.520582
KCNQ5	4	504;1832;10489;51636	ACAGACGATCTCAGTATGCT;GGAGGCACTTGGAAATTACT;ATGCCAGTGTGATGTATCAG;ACAGGTAGTTCTGCACCCGC	2	2.49473	2.04386	0.101676	0.522061	0.522061
ITFG1	4	2425;5458;7469;55828	AAAACCTCAAAATATGATGG;AGCCACAGATACTATTAGGA;GAGGTCCCCGAAAGCCGCAA;GATAACAAGTGTAGTCCCTG	3	2.48911	1.67399	0.10293	0.526585	0.526585
STK3	4	500;3815;7490;37560	GGATGTATATCAGCATAAGG;CATTCAGAAAGCCAGAACTT;TGGATTGTTATGGAGTACTG;ACAGCAACGAGAATTGGAAG	3	2.48558	1.98755	0.103715	0.528685	0.52843
TMEM53	4	1046;3461;7497;49287	TGGTGCCCACCACACGCAGG;CTGAAGACATGGAAGAGCAG;GGGCCAAAACACGAAGTGAA;TAATCCGATACACAGCCCCG	3	2.48441	1.9102	0.104039	0.52843	0.52843
OR4L1	4	945;5312;7569;30217	TGAGCCACAAGCTGCTAAAG;TTGCATTGAAACATACACCC;ATATGTTGTTTATGACATTG;CCCACACAGAGATGGTCTTG	3	2.47241	1.80363	0.106573	0.539358	0.539066
POLR3F	4	3213;3925;7577;67450	TTGCCTCATCACATGAAGTG;GGATCTCTTAAGGAGCAATA;TGGAGCCTGGTACAGTGACC;ACTAGTATATCAAATCATAG	3	2.47108	1.72119	0.106897	0.539066	0.539066
TSC22D3	4	1137;1894;35024;62706	AATGTATCAGACCCCCATGG;GGATGTGGTTTCCGTTAAGC;TGCCTCCGGAGCCAGCGTGG;CATAGACAACAAGATCGAAC	2	2.46654	1.85848	0.10798	0.542592	0.542592
RBBP5	4	1080;1909;36037;36475	CCAGATAGATACCACTCCAC;TGGGGATGGGGAATACATCG;AAGATTCTCCATGGGACGAG;GGCAGCAATAGGGTCCACGC	2	2.45986	1.86582	0.109746	0.549509	0.548693
MBOAT2	4	635;5098;7654;28450	AGTCTTTGTAAGAGCAAAGT;CTGCTAGCAAGGCAAAGAGT;TTACACTTTCTTGTACAAAG;CATCTGTACAACATTACCTG	3	2.45838	1.8658	0.110028	0.548972	0.548693
CCDC149	4	5105;6778;7662;40598	AGTTCAGGATCTGCTATCTG;AAGGGACCAGTACAAACTCA;CAGGACCGAAATAAACATCT;GGATGACGATTGCCAAACAA	3	2.45707	1.51399	0.11036	0.548693	0.548693
LATS1	4	564;3515;7691;10806	GTAACACTCCTTACTTGAGG;CTTGATTAGGAGGATTCATG;GCAGCCATCTGCTCTCGTCG;CCTTCTGCTTTACAAACAGG	3	2.45233	1.98192	0.111538	0.552601	0.552148
PRPF4	4	926;1934;18805;72660	TGAAGGCCATACAGTGCGTG;GGAAAGACGGACTTAAAGCA;AGGACCAAATAGCTTGAAGG;ACTTACCTCGAAGAGTGTGA	2	2.44885	1.89241	0.112416	0.555006	0.552148
RAB11FIP2	4	2896;4955;7716;43694	TTTAGATTAGAATCCAAACA;TGAAGAAAGCAGCGAAACAT;ACATACACTATAATTCAGCT;AAAATTTATCCAGACCCACC	3	2.44826	1.66339	0.112553	0.553744	0.552148
CHTF18	4	663;1940;10862;11617	TCAGGTTCGCACCGTCCCTG;CAGTGACGACCGTAGCCCGG;CGTCCACGTGACATCCACGG;ACGGTAGAATCGCTGTGAGG	2	2.44622	1.96141	0.113022	0.554122	0.552148
KPTN	4	3930;6178;7743;13354	GACGAACCTGACCAGTAGGT;TCGACTCCGCTGGTCCACGT;CCGACAGAAAATCCGGCCAG;TCAACAAGTCACCCCCCAAG	3	2.44388	1.56485	0.113628	0.555163	0.552148
RBBP4	4	9;1948;9288;16742	ATTGCCGTTACAGACCAGAA;TCTTTGTTGCGATGATACAA;CACTACGACAGTGAGAAAGG;TCTTGGAACCCAAATCTCAG	2	2.44274	2.88778	0.113824	0.554204	0.552148
NRBP1	4	979;1952;24749;37788	TCTGTGATAAAAATGACCTG;CACTAATGTGACAACAGCAG;GCACTTCAAACAATGCTGGG;AGGTATGCACTGTCAATACC	2	2.44101	1.87685	0.114063	0.553459	0.552148
TCP1	4	742;1958;18182;36497	ACAGAGTTGACTGGATAGCG;GATGTAACCATTACTAACGA;AACTGGACCAAATTAGACAG;ATTGTTAACACAGATGAACT	2	2.43841	1.93373	0.114412	0.553255	0.552148
THAP9	4	1694;1962;15873;76989	TCTTGGCTTCAATTAACACG;TTGGAACACAGTATAGCACC;CCAGTGCTACTAACTCCACG;TTCTCTGCACCTATCGTCAA	2	2.43668	1.76175	0.114575	0.552148	0.552148
TSFM	4	781;1992;38990;56945	AGAGATCTGGCTCCACAAGG;ACTTACTTTACTGTATGCAG;TAAAATGTGTGCCTTGGCTG;AAACACAACTGTATTAGTAG	2	2.42385	1.91566	0.116426	0.557265	0.555134
GLRA4	4	1936;1995;31289;36717	AAGTCAAATCTGGAACCAAG;CTCCATCACCAAGACCACAA;GAAAGGGGCCAACTTCCATG;GTCATCAGGATATTCTCGGT	2	2.42257	1.72778	0.116511	0.555789	0.555134
MEIG1	4	473;2000;43675;68846	ACAAGTGAAACAAGTTTCTA;CAGTAAGTCATGCCAAAAAA;CTGTACAGATTTCAACAAGC;TGTGCAGGTAGATCGTTGGC	2	2.42046	2.02024	0.116767	0.555134	0.555134
ATG13	4	1032;2012;29072;33382	TTTACCCAATCTGAACCCGT;AGAAATCAAAGTTTCCTACA;AATAATCCCCATGATAGGTG;ATGTGAACTCACCTACTGGA	2	2.4154	1.85306	0.117475	0.556626	0.55557
MYSM1	4	1086;2015;66262;66741	TGGCGCCCCTCAAAAAACTC;CAAGCTCAGAAATTACACTG;ATGGTGTTATCCAAGGTCCA;GAGATGTTAATTGTATTGGA	2	2.41414	1.84181	0.117646	0.55557	0.55557
NMNAT1	4	1993;2027;10495;49089	ACACCATCAAGAGAAATTGG;AATGGGTGGAAGTTGATACA;TGAAGACATCACCCAAATCG;ACTCATTCCTGCCTATCACC	2	2.40912	1.71525	0.118268	0.556649	0.556649
GUCY2F	4	988;2059;26666;51448	TGGAGCTGCTACGTTTCGGA;TGCAGTGTTGACCATTACAG;TGGAGCTCTCAACAGTTCAG;TTTATTGGACCTACCAACCC	2	2.39588	1.85238	0.120239	0.564044	0.564044
MYEOV	4	481;2072;53301;70935	GCAGGCTGGACACTTCGTGG;GTGCCACACAGAGTGCCTTG;GGCCATTAGCTCGTGCCCTG;ACGGAGACAATGACACCAGG	2	2.39057	2.00173	0.120879	0.565168	0.565168
ZBTB6	4	1216;2086;30685;60975	TACTGATGGATTCTACATGA;GTTCCTGGGAATCAAGATCA;CAGGATCAGAAGACTGACAC;TTAATGACACTGAGTTCCAG	2	2.38488	1.80374	0.121817	0.567675	0.566402
OR4K14	4	1501;2088;36938;61959	CAGGCAAGTTTGATCACCAG;TTGAGCCATACATCCTCCAA;TGTGCACTCCATCAGTCAAG;TTGGCAGACTTGCATCAGGC	2	2.38407	1.76005	0.121945	0.566402	0.566402
TWISTNB	4	103;2111;18236;64792	CATGTACTAAACAGCCAATG;GGGGAAAACTAAATATCACA;TAAGTCGGCAACTCTAGGCA;CAAACCATGGAGATAAACAT	2	2.37482	2.32531	0.123293	0.570785	0.570785
DPM3	4	1443;2150;22914;53929	CTTTGGGGACTAGCGATCCT;CCATGACGAAATTAGCGCAG;GGGCACTGTGGGCTATCGTG;AGGACTTCCTGGCAGGACAA	2	2.35937	1.75576	0.125622	0.579666	0.575575
HAND1	4	1416;2152;46371;64609	CCTGGCGTCAGGACCATAGG;TAGGCGCAGAGTCTTGATCT;GAGCATTAACAGCGCATTCG;CCTTTCCTGATGACAGCGCG	2	2.35858	1.75924	0.125741	0.578327	0.575575
DNAJB14	4	849;2160;40055;43971	GGACGCTGAGGTCTCACCGC;AATTACATTAAAATACCTGA;AAGCAAGCCTAATTGCACAA;CTTGGAGTTACGAAAGATGC	2	2.35545	1.86391	0.126261	0.578835	0.575575
DBP	4	1277;2163;63741;66749	TGGGGGTTAGAACTCACAGC;AGGGCCGGGTTCGTGCGGCT;AGGGCTGGGTGTGTCCCGAG;ACGTACTCCACATCGCCGAA	2	2.35428	1.77833	0.126466	0.577897	0.575575
MEAF6	4	1506;2166;10667;12111	GCGGCTCTTCAGTAAATCCT;ATGTATGGCAATATTATTCG;CCAATAGCAAAAATGATCGA;CGCAGATCCCGGACACCCGG	2	2.35311	1.74389	0.12662	0.576733	0.575575
AFF4	4	431;2168;38566;39700	ACAATGCCGAGGAGTACACC;TGTATGAATAGCCGTTAGAG;TGGGAATGATCACCATAGCA;AGGCGGGTGACACTTTATGT	2	2.35234	2.00602	0.126773	0.575575	0.575575
ANXA5	4	265;2198;12354;33940	ACTCTTCGGAAGGCTATGAA;AATCTCCACGCAATACCTGA;AGGCTGGAGAACTTAAATGG;ATAAGCATCATAAAGCCGAG	2	2.34074	2.10444	0.128616	0.58021	0.578664
ACR	4	1502;2202;45589;72343	CCCCGACACTTACTCACACG;GAAAGCGCCTATGTGGTCGT;TAATGTGCATGACTGGAGAC;AAGCGCCCACACGAAATGGG	2	2.33921	1.73749	0.128855	0.579436	0.578664
ZNF559-ZNF177	4	377;2211;54620;66760	GAGGCCAGCCTTACCTACTG;CAGCTGAAGACAGATGAAAG;CAGACACAGTCTGATCTCCA;GTGGCTGACAACCTGGTCAC	2	2.33577	2.02635	0.129367	0.579891	0.578664
CHMP4A	4	2169;2216;20008;29205	CAGCAAGCTCCATGGTACGA;GGGTGATGTCTCATCACACA;TGACGGGACATTATCCACCC;AGAGGCGAGCTCGCGATGAG	2	2.33387	1.66077	0.129708	0.579581	0.578664
C10orf55	4	696;2219;28415;46218	CTGGTAGATGAAGCTTGCTT;GGGCCAGTTTACCCTCACCC;TGCCCTGGAAGAGATTCGGG;GTATCCACCCCTACAACAGT	2	2.33273	1.8944	0.129913	0.578664	0.578664
TBL3	4	819;2233;18920;35204	ATTGGAGGCCACGACAACGT;CCTGTGGAAGGCGATACACA;GGCTGGCCAGGTGATGTGCG;AGATGATACATATCTTGTCA	2	2.32743	1.85745	0.130672	0.580216	0.578888
DNAJC13	4	649;2235;51125;65355	AAGAGACACCACTTAAGCTG;TTATAGTCCGAATAAGCATG;AAGGTTTCGCGAGCGTCTAG;AACAACTGTGTGATACACTC	2	2.32667	1.90615	0.130783	0.578888	0.578888
ELOF1	4	1213;2251;10905;11722	CACGGTACAAGAGATGACTC;CCTCCCAAGAAGAAGATGAC;CTCTTGTACCGTGTGCCTAG;TCACATCACAGGATTTCTCG	2	2.32066	1.77214	0.131789	0.58152	0.58152
ZMIZ2	4	228;2261;31643;75620	CAGTAGGGTTCATGCCAGCG;CTCCACTGACTTCACGCAAG;CAGGTAGAGTGGCTTGTGCG;CCTTATAATGCAGTCCCGTG	2	2.31693	2.12487	0.132429	0.582523	0.582285
TREML2	4	258;2267;24670;53385	TAAGGGCTACAAAAACCGCG;GGAGGCTAAGAGCCTAGGCA;ACAGTGTATACACAAAAGTG;TTTCAGCTCCCCAAACTGAG	2	2.31469	2.09717	0.132787	0.582285	0.582285
TNPO1	4	1130;2320;56755;66799	ATCACAACTATAGCCTCCAA;GTCCTCGATCGGTGAAAACG;CGAGCAACATCACAAGTGCT;TGACCACCCAGTGTGCATAG	2	2.29523	1.77411	0.136379	0.596182	0.596182
WDR48	4	198;2332;22751;63710	TTAGAGTATTCACATCCCAA;AATGAAGCTTAAAGGGCACA;TCTCAGTAGACTTAAAAACA;GTTGCAACCCAAATTGCAGG	2	2.29089	2.14224	0.137001	0.597056	0.597056
GNPDA1	4	359;2347;33082;50998	CTTCGATGGAGAACTCACCA;GATTGAATACTATAAGAATG;CATCCAAGAACGCACCAGTG;GGGATCGAGCTATTTGTTGG	2	2.2855	2.01168	0.137957	0.59937	0.598611
C10orf10	4	1129;2364;31415;36198	TCTGTCTATGTGGACCCCAG;GTAGTCATCCAGGCTAGGAG;ACGTGCGGTGATGTCTCGCA;CGTGAGGTCTATATCTCGAC	2	2.27942	1.76639	0.139143	0.602667	0.598611
KIAA0391	4	415;2372;28885;38815	CTGTCATAGCTCTATAGATG;AACTATAATGACTGTATCCA;GTATAAAAACATGGTTTGAG;TATAAGACTTTAGAACCTAG	2	2.27658	1.97622	0.139714	0.599625	0.598611
GRM5	4	2078;2375;51306;70947	CCATGAAGCCAATTGATGGA;ATCTGTAACACCACCAACCT;CAAAGACCAACCGTATTGCA;CCAGTACAGTATCTTCGATG	2	2.27552	1.64011	0.139902	0.598611	0.598611
CCDC86	4	1119;2381;64730;74522	ATTCAACTTCTTGGACGCTG;GTTCGACTCGAACTCCACAA;GACCGGGAGCTTGCTGACCG;GCGTCAGCAAGACCTACACC	2	2.2734	1.76522	0.140363	0.598767	0.598767
ZNF304	4	729;2398;42811;46882	CATGAGATATTTCTCCACTG;TCCAGTCTCAGGCAACACCA;TGGAGAGAATTGCTTCAGAG;GTGGGTCACACATCTCACAT	2	2.26741	1.85196	0.141617	0.602297	0.601034
HLA-DPA1	4	306;2420;13686;17521	GCAAAGATAGGGCGTACCGT;GTGGGAAGAACTTGTCAATG;TCTATGCGTCTGTACAAACG;CGTCACGTGGCTGTGCAACG	2	2.25974	2.03304	0.143092	0.603124	0.603124
DDX5	4	1884;2455;13558;15209	CATTCCTAGAGAGAGGCGAT;AAGTCTACTTGTATCTACGG;CTGATAGGCAAACTCTAATG;CCCACTGCTATTCAAGCTCA	2	2.24767	1.64579	0.145481	0.611366	0.610022
UTP6	4	1107;2470;50202;53793	AGAATGCCAATACAAGCAGT;AGAAATCCTTAAGGGCGAGT;GCCACATAATCCCAAGTGAG;GCGATTCATTCCAACAAACC	2	2.24255	1.75204	0.146641	0.614413	0.610022
CCNC	4	35;2472;63307;66115	GATGCCAAAAACACACATGT;TCTGTTGAAGGAGCGCCAAA;TGTTCTAATTACCATGCAAG;CTTGAAATATACCGTAGCAG	2	2.24187	2.49265	0.146786	0.613201	0.610022
IMPG1	4	498;2474;11233;48395	GCTGATTGCAGAATAATCAC;TGGATCGCATCCCTGACACA;GGAAGTCTATCATGGAACCA;GAAATGACAATGGTTTCACC	2	2.24119	1.91964	0.146965	0.612138	0.610022
ATG7	4	2310;2478;10035;59378	CCAGAAAATATTCCCCGGTG;CTCTTGTAAATACCATCTGT;CTTGAAAGACTCGAGTGTGT;TCCTACTTTAGACTTGGACA	2	2.23984	1.6013	0.147289	0.611684	0.610022
CEP41	4	1412;2490;15852;74177	TTCCCTCTCTGATCAAACAC;AAATCCACGCTCGCACATGG;GGGGAACTGGATCTAGACAA;GAGCAGTTCATAAACAACGC	2	2.23578	1.69842	0.148032	0.611171	0.610022
RTFDC1	4	1701;2492;48914;49361	ATGCTGAATTAGTGGCCCAA;AGAGGCATGAACTGGTGAAG;AGCCTTGAAAGAGATAAAAG;TCATCTCCAGGCCCACAACG	2	2.2351	1.66012	0.148185	0.610022	0.610022
CTNNBL1	4	1030;2501;12579;77318	CAAACTGGTACTCGAGAACG;AGCTCGGATTCCATGAACCT;CCGGCCTGAGATGTGTACAG;ATATTGCTCCAGGACAATGA	2	2.23208	1.7618	0.148833	0.610909	0.610909
DTNBP1	4	1096;2543;8339;12989	AGCAGGATTTCACCTCCGGG;TGCATCTGGAAGACTTATGT;GATCTATCCGCAGAGCCCAT;GAAGAAAAAGACAAGCCTCG	2	2.2181	1.74189	0.151529	0.620171	0.617188
C2CD6	4	494;2559;14053;43418	CGCTTATCATCATAACGTCT;TGAAGAACTGGAAATAACAC;CATGCACATTAAAGGGTCGG;TGGTGCAAGATTCATAAACA	2	2.21284	1.90718	0.152647	0.621144	0.617188
RSG1	4	2025;2562;30166;68951	CTTGGCTGGCCAAAATACCA;CTGGCAGTGTCAATGGACAC;ACTTACCAAACACCCGCCGG;TCCAGGGAGGTCTTCAAAGG	2	2.21185	1.61343	0.152851	0.62019	0.617188
SLC4A9	4	1885;2563;35933;56024	AGTCTCAATGGATAAGGACA;GGTACTGGGGTCCCTTACTG;AGCCCTGGATGCATTCCTAG;GGGCGTCCAAGAAATCGCTG	2	2.21153	1.62762	0.152937	0.618758	0.617188
CPSF3	4	743;2567;76673;77033	TAGCGGGATACTGTGTAGAA;ATTCATAGACTAACCACATG;CTCCTCTGTTTACAATATCG;ATGTTCATGATTGAGATCGC	2	2.21022	1.81935	0.153235	0.618195	0.617188
ZNF99	4	1097;2569;34019;34031	CAATGTTGGACAACTACCCA;CCCTACAAATATGAAGAATG;GAGATGGTAACTAAACCCCC;ATCTACAAATGTGAAGAACG	2	2.20957	1.73743	0.153423	0.617188	0.617188
ARL2BP	4	1869;2635;25785;65869	CAGGCACCATAAGGATGAAG;TATTTAGAGGACATTATCAT;TTTCATGGACAAGTACTACC;TCACTGTAATGTTGTGGTGA	2	2.1883	1.61772	0.158507	0.63583	0.629538
NHP2	4	800;2642;65712;72544	TCAGGCGGAGGCGTGTTCCG;CCATCTCCCAGTCATGTGTG;TGTAGAGCTTCCGCGTGAGG;CAAATGCATCAAGAAAGGTG	2	2.18608	1.79171	0.158985	0.635939	0.629538
FAM19A2	4	1673;2645;21918;53955	GGATACAACTTTCCCCCACA;GCTGCTCCATCATGTGTGGA;ACCTTTATGATGGTTTGCAC;TAAAACGGGAACTTGTGAGG	2	2.18512	1.6385	0.159181	0.634926	0.629538
MARCKS	4	1050;2647;46623;58609	CTCACCTTTCTCGGCCGCGG;AAGAAGTCTTTCAAGCTGAG;TCGTCGCCTTCCAAAGCGAA;CTCCTCGACTTCTTCGCCCA	2	2.18449	1.734	0.159326	0.633714	0.629538
C2orf81	4	2586;2649;12768;33572	TCCGCAGCTGAGAGTCACGT;AACGACAAATGGAAGCCGAG;CATGACTCGAGCCAGCAAGT;GTCCGCGGTAGGCTTCCAAG	2	2.18386	1.5512	0.159446	0.632407	0.629538
AP1B1	4	1044;2650;10841;74640	CTAACAGTGTGGGCTCGATG;CCTCGCCAACTATATGCCCA;CTTTAGAAAGAGTTTCACAA;TGGCGTAATTCATCAAGTAG	2	2.18354	1.73472	0.159488	0.630805	0.629538
OSGEPL1	4	1265;2655;8568;21511	TGAGCCTCCATATGATGAAT;ATTGCAACTACCATAAAACC;CCAGAGTGCTCCACCATGAG;AAGTCTTTGGACATAGCACC	2	2.18196	1.69412	0.159693	0.62985	0.629538
SPRED2	4	1636;2660;23211;62881	AGGCGGGATCAGTCGCGTCG;TCCAACGTTTCATCACTGGA;CTGTGGGGTATGAGTCGTGG;AGTCTGAGGAGTCCACGTAG	2	2.18039	1.64067	0.16006	0.629538	0.629538
GPRIN2	4	1388;2694;36070;40073	TCAGTGCCACCACTAGACCT;GTCCGTAGCACCCAGATGCG;GCCCCCCAGACAACCTACAG;TCTACTCTGTGGCATGAGGG	2	2.16975	1.66892	0.162406	0.636991	0.636372
TMEM87A	4	642;2709;8153;30418	TACTAACCCCAGTAACTCTG;CAGACTGACTATGATGACCA;TGAGAAAGCTGTCTTCTATG;ATGGCACATTCCGATACCGT	2	2.1651	1.82766	0.163421	0.639197	0.636372
GAD2	4	1417;2711;30575;46304	TCTTGCAGAAACGCCAAAGT;GTGGCTCAGAAGTTCACGGG;GGGGTCAAATGCTCCGTACA;AAATGAGAGAAATCATTGGC	2	2.16448	1.66204	0.163489	0.637697	0.636372
RNF122	4	1518;2713;53230;75141	TGAGCGATACGGATATAAGG;ATGACCATATAGATGTTGAG;TGTTGGTGCTAACCAGTCCC;CAAGAAGTTACAATTATATG	2	2.16387	1.64765	0.1636	0.636372	0.636372
SLC9A3	4	1517;2731;8466;66470	CTGTCCGGATATGTCCTCGA;GAAGAACACTACGATGATGG;ACTCACCCATGAGCCCACTG;GCTGAACGACGCAGTCACCG	2	2.15833	1.64502	0.164862	0.637769	0.637769
HCFC2	4	1742;2752;33992;55107	TTCTAATCATAATAGTCATG;CATCTCCATTCACAATCATG;GGCAACTAGCTACGAATCAG;GAATAGTCAAGTTTGCTGCA	2	2.15192	1.61371	0.16633	0.639939	0.639742
ASTL	4	230;2773;33057;52473	TGACACGGATATAGCGGTCC;ACGACACCACTACCACCCAT;GACATTCCTGCAATTAACCA;GGTGACAAACCTGATGCACG	2	2.14556	2.03731	0.167797	0.64383	0.639742
TAF5L	4	399;2783;22505;28844	TAAGGTGAGGACTTTGCACA;GCAGAACGAGGCTGCCCTAG;GCGGACCAGTGTACAGCACG;CGGGACACGTCTACTTGGTG	2	2.14255	1.91761	0.168531	0.644892	0.639742
PCDHA2	4	2730;2785;14217;32902	TGCAGTGACCTGAATCTCGT;CACCACCAGCGTGTCCATCG;GGAATGTAGCATCCACGTGG;GATCGCGACTCTGGTACGAA	2	2.14195	1.51973	0.168684	0.643735	0.639742
DYTN	4	1723;2790;41587;75752	TTTCAGCAGCTGATAACCGG;TCACAAACTCAAAACCAACC;CCCAGAAACTTGGACGCAGT;TGTTGTACATTGTCGTGAGA	2	2.14045	1.6102	0.169025	0.643299	0.639742
UGT2B17	4	577;2794;30970;66903	TACACAGTTGAGAAGAATGG;AATATGTTCACCTTAGGCAA;GCAGATGCCGTTAATCCCTG;AGCATATGATCTGAAGAAGT	2	2.13926	1.83737	0.169307	0.642638	0.639742
BRPF1	4	1367;2796;26596;32452	TGAGTACCTAATGGACCGAC;AGGGTGACTGCAGGCAACGG;TCGTGGAATTGATCCGCAAG;CCAACCGCCTGACCATCCAA	2	2.13866	1.6565	0.16946	0.641496	0.639742
AADACL3	4	2530;2797;9455;31302	ACTTATGCTTAGGTAACTTG;TCGGGGTCATACTTTAGCGG;CTGCGGTGACAGTTTCGGAG;GGCATCGTGTACTACCACGG	2	2.13836	1.53271	0.169537	0.640071	0.639742
CDK5	4	388;2801;9181;14870	CCGGGAGACTCATGAGATCG;CGTCCGCTGTTACTCAGCTG;CCTTTACAATCTCAGGATCG;TAGCCGCAATGTGCTACACA	2	2.13716	1.92089	0.169904	0.639745	0.639742
INSIG1	4	728;2807;14379;29455	GCGCACAGCGCGAGGCGCCG;TGCTATGCAGCGCATGACAC;TGTCGATACAGGGGTACAGT;GGCCGCTCATCGCAGCACTG	2	2.13537	1.78623	0.170356	0.639742	0.639742
LTA	4	660;2815;36894;68478	CAGGTGGATGTTTACCAATG;ACTGCTCTGGAGAGCAAACA;CTCATGGGCCAGGTAGAGTG;ACGAAGTAGATGCCACTGGT	2	2.133	1.80576	0.17103	0.640569	0.640569
MOV10L1	4	2701;2825;20707;42331	AATCGTTCCATAGAAATGAG;CACAGCCAATCAACACTCGG;CTTTACAGGTACAATCACCT;AAAGTGACACCGTCTGCTTG	2	2.13003	1.51584	0.171815	0.641806	0.641806
KIAA0586	4	1592;2840;30816;44475	ATGCTGTCAATATCTACACT;AAATATTGCTGATCGCCATG;ATGGAAGTGTCGTGTCACAG;GTAGCTGAATCAATTCCACT	2	2.12561	1.61882	0.173112	0.644943	0.644943
EPPK1	4	2391;2865;11403;27198	AGAGTTGATCAGCTCCCACG;TTCTCAGACGGCACGCACGG;GAACTGCAAAAATGCGCGTG;CAGCGGGTACCTCACCCCGT	2	2.11829	1.53374	0.175116	0.648987	0.646479
PLK2	4	746;2866;30298;39925	AGCCATGGAACTAAAAGTTG;ATCACCACCATTCGCACTCG;GTCCTCAACAAACAAGGACA;TATGTTGTCCAAAAACCCAG	2	2.11799	1.77239	0.175167	0.647477	0.646479
CYP4F2	4	1699;2869;29991;53765	TGTCGGGGTGGCACAAACTG;CAAGAACTTACTCCTGACAA;GTTTCCCACAACCCCCAAGA;ACAGGAAGTCAATATGCAGG	2	2.11712	1.60137	0.175355	0.646479	0.646479
GMNC	4	1191;2884;32262;60449	CATGAGCACAAGTCCGGAAG;CTCTTCTGGGATGAGATGCG;CCTGGGTCCTTCAAACACTT;AGTTAGCAAATTCACTAGAG	2	2.11277	1.67198	0.176362	0.648497	0.648497
PINX1	4	1043;2910;11760;71258	ATGGGCAGGAAACCACAGGT;CTTGGAATCGTCATTACTCC;CAAGTGAAAAATAACCACCT;TAGGGAAGGATCTGTCATCT	2	2.10527	1.69578	0.178622	0.655103	0.652682
ATF4	4	1479;2911;7877;40374	AGTCCCTCCAACAACAGCAA;TAATAAGCAGCCCCCCCAGA;AGATGACCTTCTGACCACGT;TCTCTTAGATGATTACCTGG	2	2.10499	1.62353	0.178691	0.653656	0.652682
CCM2L	4	2427;2913;60928;72908	GCAGAATCTGGGGGTCGATG;GCAGCTGCTAGACACCGCCA;GAGCGACGGCAGACGTTCAG;CGGCGGCGATCTCGTGCGTA	2	2.10441	1.52387	0.178887	0.652682	0.652682
TMCO6	4	1672;2932;8518;58577	AAGGCTGGAACAATGCCCTG;TCTAAGCAACCTGCTAACTG;GCTGAGAAACGACGCCCCAG;GCTCTGGTCAGCCTTCGTCG	2	2.09899	1.59555	0.180422	0.656588	0.655365
CCNG1	4	1368;2934;18643;24624	AGAGGAAAGGAATGTCCCAT;CAGAATGACTGCAAGACTAA;TAGGTACAGCCCAAGCACCT;AAGGTCACTTACCTTTCAAG	2	2.09842	1.63623	0.18055	0.655365	0.655365
IL20	4	2144;2950;32203;41249	TGGTAAGAAAGGAATTGGCG;CCGGAGAGTATAATGGTCAG;TTGACATCAGAATCTTAAGG;TTCTGAGATACGGGGCAGTG	2	2.09388	1.54307	0.181779	0.658132	0.658132
PSG5	4	2918;2972;22847;55924	CTGGTACAAAGGACAACTGA;ATCGTGACTTGAGCAGTGAT;AAGCGAGGTGATAGGACTAG;CATCAACAACTCAAAACCCA	2	2.08768	1.47978	0.183724	0.663472	0.663472
DRAM2	4	424;2985;23990;30934	CGTTATCATCAAATTAAACA;AGCAGATGTCCAAATTACAA;TGGGGCAATGCTAAATATTG;AACACTCCACCATATAGACC	2	2.08404	1.87537	0.184824	0.665744	0.665744
LGI1	4	1616;3010;17005;42660	ATCTTTGGTACAAGTACACA;AGTAAAACCAGATCTCACAA;GTGAGAGCCACCAAACAGCT;AATGTTGTCATAATTCCGGA	2	2.07709	1.59152	0.186786	0.671099	0.671099
RPA3	4	643;3022;39492;76643	GGTTGGAAGAGTAACCGCCA;TACGGGTTCCATCAACTCGA;TGGACATGATGGACTTGCCC;GATGAATTGAGCTAGCATGC	2	2.07378	1.78167	0.18775	0.67285	0.672153
PPP2R5D	4	711;3026;28775;44113	GGCTCCGGGCTTATATCCGT;AAGAGGTTCACTGAAAACTG;AGGGACTTGACCTTGTGAAG;CAGCAAAATCAAGTACTCAG	2	2.07267	1.75987	0.188032	0.672153	0.672153
TMEM164	4	913;3035;8297;28326	AGTAAATCTCCAATTCAAAG;ACGACGATAGCTCCCCGACA;CATCCTGAGGCAGACGAAGG;CCTGTGCCTGACCTTCGGGG	2	2.0702	1.70605	0.188868	0.673437	0.673076
LATS2	4	1867;3039;8343;49918	AAGACGCCGCCGGAGACCGG;GTAGGACGCAAACGAATCGC;ACCAGCAGAAGGTTAACCGG;AGAGCCGCAAAAGCGCCAAG	2	2.0691	1.55833	0.189243	0.673076	0.673076
SUCNR1	4	790;3052;20659;73081	AAGCTAAGTCAGAGACAGAG;GATGTAGCCGTAAACAACAA;CTGATAAGGAGTTATGCCAA;ACTTGCAAAATCATTACAGG	2	2.06555	1.73409	0.190386	0.67544	0.67393
RBX1	4	691;3053;37242;54186	AGTACACTCTTCTGAAGTAG;GTTATCAACCACAATATCCC;AGAAGAGTGTACTGTCGCAT;ATGGATGTGGATACCCCGAG	2	2.06527	1.76219	0.190463	0.674019	0.67393
RSPH6A	4	1715;3058;58294;72536	GCTCGTTGCACACAAAGTAC;GAGTACCCATCTGTGAACAC;GTTTCATGGCCAGGAAAATG;TCTTGGTCAGCAGATTCACC	2	2.06391	1.57287	0.190915	0.67393	0.67393
ADAT2	4	1929;3070;8967;61766	GGAGACCGAAAAGTGGATGG;GCAGCTGCACACATAATGCA;TGACAGCCATATACAACCAG;CACTTTGACGACACCAATCG	2	2.06065	1.54755	0.19187	0.675613	0.675613
HOXB8	4	664;3080;14774;43508	CAAATCCAGGAGTTCTACCA;CGTAGCCGTAGAAATTGCCG;GCTGGGACCGTACACCACGG;AGCCGCAGTCATAATAATTG	2	2.05794	1.76695	0.192655	0.676689	0.676689
NAE1	4	2927;3089;13430;19493	TAGCTAAATATTTAGCACAG;TCAAAGAAGCAGTATCGGCA;CACAGCACTAAATACAACTC;ATCATTATAAAAGAACATCC	2	2.05551	1.4631	0.193448	0.67779	0.67779
CCNB1IP1	4	2992;3096;50672;55538	TCAAGAATACAATTTCAGCA;CAAACTCTCTGGCTATGCAT;ATTGACCTCTATGAAAGGGG;ACTGCGACCAGAGATCGTGT	2	2.05363	1.45796	0.19402	0.67811	0.67811
PLAT	4	232;3117;51651;54353	CCTCCTTTGATGCGAAACTG;GCCTTAAAGACGTAGCACCA;GAGCCAAGGTGTTTCAACGG;CAAACATAATTACTGCCGGT	2	2.048	1.98667	0.195743	0.682443	0.679951
KIF9	4	2590;3119;9144;66539	CAGCCTTAGACAGATCAAGG;CTGAGAATTACAAGCACCGG;TCTGAAGGACTCGTTAGGTG;CCATTCCCGGACCTTATCAG	2	2.04747	1.4827	0.195931	0.681415	0.679951
IMPDH2	4	2795;3124;46614;49690	GACGGCCTCACCTACAAGTG;GGCAGCCATTGGCACTCATG;GAGAAAATCAATGTCCCTGG;ATTCAGGTGTACAGTTGTGG	2	2.04613	1.46728	0.196264	0.680895	0.679951
SLC22A9	4	1396;3128;40030;68930	TGTCTGCGTCACTTGTGTTG;TGTCTCTGACAATGACACTG;CATTCCCAATGTAATTCCCA;TGCCAGAGACACCCTAACCC	2	2.04507	1.6054	0.196494	0.680023	0.679951
SENP2	4	3005;3133;8982;20558	ATGGACACATTAAAGACCAA;GAGGCGTCCCCATTGTACTG;TTGTAATGGAACACGGAATG;GATTACCTTTGCTATGGCGA	2	2.04374	1.45219	0.196955	0.679951	0.679951
ANO10	4	1465;3147;50055;54888	ACTTTGCCTGAGGGTAACCA;CAAGATTAGAATGTTACTAG;GATGATTTACTTCGACATGG;CCACGGTGATTCTGGAACTG	2	2.04003	1.59299	0.198268	0.682817	0.682738
HGD	4	1785;3153;50170;69989	AGTTGATCCTGATCCTAACC;GGAGACATAAAGTCTAACAA;CTTCTCTTATTGGTGCTCCG;TTTCATGGTTATCAACTCAG	2	2.03845	1.55205	0.198729	0.682738	0.682738
CCDC51	4	1090;3164;57941;76050	AGAGTTTGTTGGACTCAACG;TCAGCTCCTGTAGTCGCACA;GCCCGGAGAGAAAAGACCTG;TCATGAGAAGGAGCGCACAA	2	2.03555	1.65175	0.199838	0.684881	0.684881
RRP1	4	365;3183;7981;19263	GCTGACCAAAGTGGGCGCCG;GGCAGACCATGAATCGCGAG;TTTGAAACAGTTTGACTACG;TGTTCAAAACCAAGGAACTG	2	2.03057	1.88067	0.201416	0.688619	0.686983
CT62	4	1117;3186;32446;61670	TGCAGCACAGCGTCTGCACG;TTGACCTGTAACCCACAACT;GAAATGGCTGAATGTTCTGT;GGCACAGGAACTCAGACTGT	2	2.02979	1.64379	0.201655	0.68777	0.686983
NDUFB4	4	2995;3189;20336;57755	CATATCTCCGGAAACCCGGC;TGCATAGGCCCAACGAAGCA;CACTCACGATGAGCCCTCGG;CAGGTACTCTCGTTTCAGCT	2	2.02901	1.44546	0.201911	0.686983	0.686983
IGSF9	4	1795;3206;55443;63681	GGTACCAAGACTGTTGTAGG;CCTGCGACCATTGACCAAGG;CAATGCAGGAGTACCCCCCG;AATGTCTTCCACATTAGGTG	2	2.02459	1.54399	0.203284	0.689994	0.689994
LNPEP	4	3145;3237;9079;9416	AGGATAGTGGAATATGCCAC;GGGTTTGCTCACCTTCCGAG;GCCTGAGCTTCTATTCATGA;TTCATAGCGTAGTGGCACAA	2	2.01659	1.42995	0.206193	0.698189	0.696339
PCYT1A	4	2018;3238;7970;46055	AATACGTACCTCATTGTGGG;GGGATTATGATGTGTATGCG;TGAATAAGGAATATCATCAT;CCATCGGCATAAACTCTCAC	2	2.01634	1.51636	0.206304	0.696893	0.696339
CERS6	4	822;3246;7829;8627	GGTCTTCACTGCAATTACAA;AGAAGCCAAGCACGCTGACG;TATGGCCCGAGTAGGAACGC;TGCCTCGTATTCCACAACCA	2	2.01429	1.70011	0.20697	0.697472	0.696339
LRP10	4	3185;3252;29247;36928	GCAAGCAATAGCCCCGCACA;GGACAGCAGATACACAGCGG;GCAGCTGTAATGACCTTGCG;GCAGTGCTCTTAGAAGTGCA	2	2.01275	1.42564	0.207541	0.697733	0.696339
GRAMD1A	4	2030;3256;39706;56344	CTGCAGACGCTGTTCCGGCG;GAGCGACATCACCTCCTCGG;CATTACGCTGCTTATAAGTG;CACTGGGCAGCAGATCCAAG	2	2.01173	1.51288	0.207925	0.697363	0.696339
GPR160	4	1481;3258;27386;48687	AGCAGATAGTTAACATCTAG;TAAGATAGTTTCATTCATAT;AATAATCTATACAAGCTGTC;GGTCTCCCAAAACATAAGCA	2	2.01122	1.57637	0.208113	0.696339	0.696339
NR2F2	4	2394;3282;8128;13636	GTGTGCGGAGACAAGTCGAG;TGGGACAGTTCCGGTTGGCG;TATATCCGGACAGGTACGAG;ACATTTGCGAACTGGCCGCG	2	2.00513	1.47691	0.210459	0.702523	0.702523
SCD	4	2879;3294;30084;40926	CAGGTGTAGAACTTGCAGGT;ATGATCAGAAAGAGCCGTAG;GATCCTCATAATTCCCGACG;ATGTCGTCTTCCAAGTAGAG	2	2.0021	1.43956	0.211457	0.70419	0.70419
RC3H1	4	922;3337;7818;18877	GGATATAACTGAGAACCTCG;TTTGCTAACAGCTCCAAATG;TAACACAGCTTATTCCGCGA;CTGGATTCTGGTACATACGA	2	1.99134	1.66456	0.215227	0.71506	0.71506
44446	4	1226;3361;46059;75985	TACAGAAAATCGGTGAAGAG;TTACCTTCAGCAACACCCCA;TTACTACCTACCACAGCAAG;CTGGAGAATACAAATCTGTG	2	1.98539	1.6023	0.217385	0.720536	0.720536
ZSWIM6	4	39;3377;9025;63392	AGGGGAATCCTATTTAACGC;TAAAGACAGTGCCACAACAT;TAAGCTGCTTCCCTGATCCG;CCAACAGCGCGATGCCCCGG	2	1.98146	2.33898	0.218912	0.723898	0.723898
KRT19	4	2710;3393;37412;48283	GCGAAGCCAATATGAGGTCA;CGCGCGCCCAGCATTCACGG;CAGGAAATCAGTACGCTGAG;TAGTGGCTGTAGTCGCGGGA	2	1.97754	1.43895	0.220141	0.726259	0.724477
ANKS1A	4	2486;3396;8660;47522	GTCAACATAAAAGATAACCA;GTCCACTCCAAGACCACAGG;GAACGATGCGCTGACCAACG;CCACAGAGGACGCTACCATG	2	1.97681	1.45536	0.220473	0.725661	0.724477
APOBEC2	4	3278;3397;20464;48512	GGTCAGCACACGCTGCACAG;GGCATCTCGGGGATACCTAG;CCTGTGACAATCTCAAAGGG;GTGCTTCAACCACATAGCAG	2	1.97656	1.40211	0.220627	0.724477	0.724477
SH3D19	4	3150;3407;16200;68713	CCTTACAAGAGAGTTCTCCG;TGGGACTGAGAACAGACTCA;ATTCGAATTCCAGCCAAACC;GCCAAAGCATACAAGTCACT	2	1.97413	1.40842	0.221719	0.726374	0.726374
ADGRL2	4	2980;3420;17556;43485	AGCTGGACGGAGTTATAACA;GAGCGCTAACTATGGTCGGA;CTCTTCGATTTGAAGCAACG;TCTTTAACAAAGAAAGAACG	2	1.97097	1.4174	0.222896	0.72854	0.727403
SMIM17	4	1432;3422;38758;74266	ACCTGTCTTCTCAAGAGACT;CGCCTGCACCAAAGACTGGG;GGGATGAGGAGGCTTCTCCC;CTCAGGCCTGAGCAGACACG	2	1.97049	1.56289	0.223084	0.72747	0.727403
BIRC6	4	2402;3427;12424;29692	TTGCACTCAAGGATTCAACA;CGTAAATCTGAAAACCTCCG;GCCCACCTATAGCCTACATG;GAGGCCAAGTCTCCACAAGT	2	1.96928	1.45833	0.223579	0.727403	0.727403
RGS21	4	2757;3432;29090;69886	CAACTGCGGAAACAATGACA;CCGAAGTCAATGTTAATCTG;CAGCAATATTCTTTGAGATG;AGAATAAATCATCTTGGCTT	2	1.96807	1.43089	0.224107	0.727448	0.727409
NRARP	4	2214;3437;42760;49379	TGGAAGATGCGCTGCGTCTG;CTGCACCAGTCGGTCATCGA;TGTGCGCAAGGGCAACACGC;GTGAACTCGTTCGGGCCCGA	2	1.96686	1.47319	0.224611	0.727409	0.727409
CDH1	4	352;3449;8959;9739	CTGGAGATTAATCCGGACAC;GCAATGCGTTCTCTATCCAG;AAGTCACGCTGAATACAGTG;TGAACCACCAGGGTATACGT	2	1.96398	1.85514	0.225822	0.729659	0.729659
RRAGD	4	3088;3480;16580;20091	AAGCCGAGAATCCTGCTCAT;GAGCACTAATAAGATATGCC;TCCGACGCCGATCCGGACAG;TTGGTCCTAGGATGATTACA	2	1.95657	1.40341	0.229004	0.738251	0.738251
IRF9	4	580;3489;17145;38541	CTTCATCTACAACGGGCGCG;ACAATTCCACAGGCCAGCCA;AACTGAGGCCCCCTTTCAAG;AATTTAAGGAGGTTCCTGAG	2	1.95443	1.74385	0.229908	0.739477	0.739477
ZSWIM1	4	2554;3495;9268;23883	GTAGTTGAAGGTATCTAACT;CCACCGGACCTATAACCCAA;GGGAACTCCATAGCTAGGAT;GCTGTCCCTTGAACGGCCCG	2	1.95301	1.4382	0.230437	0.739494	0.739494
ATG3	4	1539;3518;35871;65812	AGGTGTAATTACCCCAGAAG;GTAGATACATATCACAACAC;AAAGCCAAAACTGATGCTGG;TGTTTGCACCGCTTATAGCA	2	1.94758	1.5367	0.232655	0.744919	0.742474
WWC1	4	2260;3523;8501;39137	TTGAGGATCCTCGAGTACAA;CCCCCGCAAGTGGACCCAGG;GAGCTGCAGTTCAAAGAGCG;CACTGACTCGTCCGATACGG	2	1.94641	1.4589	0.233201	0.744977	0.742474
TUBB8	4	1775;3528;9266;40041	GGGACACTACACCGAAGGCG;TCTGCTCAGTAAGATCCGGG;CAAGGTGTCGGACACCGTGG;GTGTACTACAACGAGGCCAG	2	1.94523	1.50658	0.233756	0.745063	0.742474
NUP88	4	3144;3531;39775;77439	AGGGCAATGGCTTCGTACAA;TCACTGTGTCGTGCTAGAAG;GATGTTAACAGCACTACGTG;ACTTGATAGATTTCAAACAG	2	1.94453	1.39398	0.234105	0.744497	0.742474
PLA2G4F	4	1777;3536;24050;25959	CTGAGGGCCACAAACATCCG;GTAGTACTGTAGCCGCTCCG;CGTCCGCACCAACTTGAGTG;CTCACCGTACTCTTCCCGTG	2	1.94336	1.50541	0.234566	0.744286	0.742474
ATRX	4	2186;3547;14521;58130	ATGATTTAAAGACTCAGGCG;GAAAATCTCAAAAAACGCGG;AATTAGTGCGGAATAAGAGT;CTTACCAAGGCCCATACAGT	2	1.94079	1.46268	0.235521	0.745642	0.742474
CCT3	4	732;3549;42926;74549	TGACATTGAGATTACACGAG;GCAGCAGATGCACCCAACAG;CTACCAAAGCCATCAGTCGG;ATGTGACCCATCCACGTATG	2	1.94033	1.68755	0.235735	0.744647	0.742474
PCDHB13	4	2885;3551;12710;67952	TGAGAACGCGCCTGAAACTG;AGAGGAAACGTAGTCCCAGG;ATCTCTGAGGACAGTCCGGT;GAGCTGTGTTATCAGCATAG	2	1.93986	1.40805	0.235948	0.743657	0.742474
FAM103A1	4	2727;3555;15165;74734	TAGATTCACAGAAAATGACA;CAAGACAACAGACAGTTCAG;CAATTGGAGGAGACTCAGGA;GGTGGGAACCAAAGAAACAG	2	1.93893	1.41843	0.236247	0.74294	0.742474
FRZB	4	1910;3571;32393;35190	CAGGGCAGGGACTTGCACAG;CTAGTAACGGAAACTGTAGA;CAGACCTTCGAACTGCTCGA;GGAGCTGCCAGTGTACGACA	2	1.93522	1.48682	0.237791	0.746134	0.742474
ZNF219	4	242;3574;31334;33344	GGAGCCGGAGCCCGAACGTG;AGGCAAGTTTCGCACCTCGG;CGGACACGCATGATCGAAGG;TACTACGCGAGGCCCGACTG	2	1.93452	1.92085	0.237944	0.74496	0.742474
ST6GAL1	4	1393;3585;40014;72954	GCTGCTTGAGGATACAGACT;AGAGCATTAGGACCAAGGCT;GGACCATGTGAATGTATCCA;TTACCTTTGGGATATCTGAG	2	1.93198	1.5493	0.239113	0.745314	0.742474
DDX24	4	2510;3586;28558;55685	GGAATTGACAGATTACCAGT;CAACCACAATCTCAGGACGA;TGAGACTAGATCACCAGGCA;CATGGTTTGTGATGATCCGG	2	1.93175	1.43096	0.239207	0.743964	0.742474
DNAI2	4	2923;3604;21660;76422	GGGGAGTTAACCATGTCGAG;AGAGTATTTCAATGACGAGG;GCAGCCACCCAGGAGTACGT;CAAAGTAGATTCGAACTCCA	2	1.92761	1.39941	0.240998	0.74299	0.742474
MBOAT7	4	2673;3616;53096;57493	TGACCAGAGAATGCAAAGTG;AGCTGGACGGCATTGGTGAA;CTTCCGCATGCGCTTCTACG;CTGAGTGTCTCCATCAGGGA	2	1.92487	1.41527	0.242269	0.745281	0.742474
MLLT10	4	1311;3618;19312;24093	GCCGATAATGTCCAATACTG;GCCCGCTTATATCCTGCTGT;ACCTTATTATAACGATCATG;TTCAAGTACCCACTGGACCG	2	1.92441	1.55798	0.242423	0.744132	0.742474
CBFB	4	1714;3619;33622;73191	GGAGTCTGTGTTATCTGGAA;AAGTCGACATACTCTCGGCT;CCTGCCTCACCTCACACTCG;GCCGACTTACGATTTCCGAG	2	1.92418	1.50312	0.242568	0.742962	0.742474
CDK10	4	2135;3638;8160;49096	TATGCCAACACCCTTCTCGG;ACAGGAACTTCATTATCCAC;GAAGCTGAACCGCATTGGAG;CCTGCGTCATCCGAACATCG	2	1.91986	1.4569	0.244564	0.744233	0.742474
GOSR1	4	1126;3639;51505;67812	TCTTTATTTCTAGCTTACAG;CCCTGATGCATACATTACAG;CCCGAGATGGAAGACGCGAC;AGACAGAATGTTTGAGACAA	2	1.91963	1.58704	0.244666	0.742944	0.742474
EMSY	4	56;3644;41075;41373	GTTACAGTAAAGGCGGTTTG;GCACACAAGCAACCTATACC;GTAGAAGCAATGACTGACGT;GTTCTGACCAATCCTGACGC	2	1.9185	2.22908	0.245178	0.7429	0.742474
STMN1	4	2369;3657;67148;73040	AGCTGAGGTCTTGAAGCAGC;AGCTGCAGAAGAAAGACGCA;AAAGAAGAAGGATCTTTCCC;GAACTGGAGAAGCGTGCCTC	2	1.91556	1.43419	0.246534	0.74541	0.742474
TAOK2	4	1757;3658;19466;53086	TCAAGACAGACCAACCTCAG;CCCAACACCATTCAGTACCG;GCCAGGGTTAGTGAAGCTAG;GCTCTGGGCCCACCCAACAC	2	1.91533	1.49369	0.246697	0.744307	0.742474
EPB41	4	2016;3669;9978;20994	GGCCACTAGAGCAGACACCT;AGTTAACAGAAGACATAACA;AGTTTATGAATGTGTTGTGG;TTCAATACAAACCTCCATCG	2	1.91285	1.46482	0.247643	0.74557	0.742474
MAGEB1	4	648;3670;41216;45012	TCATGTACCGAATCTGACGA;AGCGGCGAGAGGCTCCATTG;AGTATCCCCTAAAACAGGAG;GAGGTTTAGCTTACTGACGA	2	1.91263	1.69946	0.247712	0.744189	0.742474
PRSS50	4	298;3671;61851;73750	TCAAGTACAGCAATTACGTG;TGATGTTATCTACTCAGTGA;TGGGAATTGGGTCTCCATGG;GACACACTGGACGCTCTGGT	2	1.9124	1.86506	0.247806	0.74289	0.742474
PPP6C	4	520;3677;14393;17327	TGAGAGTAGACAGATAACAC;TATCAGGAGATAAACCACCA;CCTGCCAGAGAACGACCTGA;CAGTTCTGAACAGTTCACAA	2	1.91106	1.74537	0.248394	0.743077	0.742474
CTDSPL2	4	599;3680;22504;47176	GTTGAAAACAAGAAGCACAC;ACAACTTGATATGGAACAGG;TTATTCATCAGCCCACGCGG;GGTGAAAAAAAGTTGAAGAC	2	1.91038	1.71499	0.248718	0.742474	0.742474
FCAR	4	3378;3690;29411;66517	CTCGATTTGGCAGATATGAA;TCTGCCTATCTCTCGGTACG;TCTGCCACAGCACCAAAGTG;CTGCCTTGTTTGCGTCCATG	2	1.90814	1.36225	0.249623	0.743601	0.743253
AOAH	4	3510;3695;14376;72630	TGCTCAAGTTCACAACTCGA;CATGGCATATATAACGATGG;AGCGACGAGTCAGTGTACCC;CCTGTAGCACCAGAGAGTTG	2	1.90703	1.35453	0.250032	0.743253	0.743253
MEF2C	4	1945;3710;16242;16726	AGCAGACCTGGTGAGTTTCG;GGAGGTCGATGTGTTACACC;CTACGGAATCGTCCGCATCG;ACTCCTACTTTACCAGGACA	2	1.90368	1.46741	0.251781	0.746879	0.746279
SATB1	4	1332;3731;33721;49745	TATTCATAGATCTACTGACA;CATTGAATATGATTGCAAGG;TAGGTGTTGATACGAGCCCA;ATGCTAAGTACCTGTGAAAG	2	1.89903	1.54202	0.254161	0.747656	0.746279
PRPF18	4	299;3734;12301;67860	GACCGCCGACGATTTCATTG;TGAGCTCGCCAAAAAAGAAG;AGGCGATGATCATAAAGACA;TATGACGCTTTCTAGGCAAG	2	1.89837	1.85732	0.254562	0.747279	0.746279
ATG12	4	848;3736;19848;42701	GAGCGAACACGAACCATCCA;CCTCCAGCAGCAATTGAAGT;CTCCCCAGAAACAACCACCC;TGCAGTTTCCCCGGGAACAG	2	1.89792	1.63539	0.254792	0.746403	0.746279
GPRC5D	4	385;3740;47020;53315	AAAGAGAAAGTAGCGTACGG;GACTCCAGAATGATGCCCCA;GACACCCTGCCAGCTCAATG;AGTCTTGGATCTTTCGCATG	2	1.89704	1.80249	0.255278	0.746279	0.746279
CD8B	4	2928;3753;9265;25408	GTAGATGCGCATGTTACTGA;AGCGTGAAGCCGGAAGACAG;AAGGGAACTCAGCTGAGTGT;CCCAGAGGGCCAGGAACTCG	2	1.89418	1.38237	0.256618	0.748645	0.748645
C16orf92	4	695;3761;57419;59344	TCCGGATAATCGAAGAAGTC;CCTGAGTTAATGAACACGAT;GGGTTTCTCTCCAATAAACT;TCAGGTCTGTCTAAGAAGCG	2	1.89243	1.67455	0.257394	0.749361	0.749361
DEPDC5	4	512;3782;9601;16762	TGTCCCCATAGATGTCGCAG;AGTAGCCCACTCTATAGCCG;TCGCCCAGACGAGAATCACG;GGATCAGTATATTGGCCGTG	2	1.88784	1.73706	0.259893	0.755081	0.753118
CHMP1B	4	1797;3785;28684;72942	GAGTGCGCGAGTCGATGCAG;AACCACACCAGCCATCGACT;AGGGCAACATGGAAGTTGCG;TCGCGGCCAAAGAACTGAGT	2	1.88718	1.47507	0.260294	0.754693	0.753118
NAP1L1	4	3777;3791;27989;43412	TGACAAAGACATACAGGATG;CTTGCTCAGTGATATGGTTC;TAATGCAATTTATGAACCTA;CACCAACAGGATACATTGAA	2	1.88588	1.3304	0.260755	0.75448	0.753118
SPTBN1	4	186;3803;8220;15421	CATGCCAAACACCCTGACCG;CTGGGTTACAGACATCAGCG;ACTGTGTGGAATACTCATCG;GGCCGCCACAAAAAAGCACG	2	1.88328	1.9519	0.262017	0.755038	0.753118
TUBE1	4	1608;3807;13978;31918	ATTTGCTCCTCAACCTAACG;TTTATAATACATTCCATGGG;ACATCTGTCAGTGTATACAG;ACTTTCCAGAATTCACCATG	2	1.88241	1.49519	0.26241	0.754629	0.753118
TFIP11	4	2895;3808;53374;58504	CAGTCAACTTCATCAGCGCA;GGGTGCACATTATTCCTGTG;CATCGTCTATCCACTCATGA;CAAATACTCTTACAAGACCG	2	1.88219	1.37855	0.262512	0.753389	0.753118
PIFO	4	2949;3817;11944;50433	CTTAGGGGATCACCCCACAG;TTTGGGTAGTTCTTAAATCG;TCTGTTGACATGTTCCAAAA;CAGGAAATGACACCTCATGC	2	1.88025	1.37403	0.263382	0.754353	0.753118
MDC1	4	3653;3818;22657;59691	GTGGCATCTTGCAATTCAGG;AGAGGACATGCCCCAACGTG;CCCACATATCAGGCTACTAG;AATGATACAAAAGTCAAGAG	2	1.88003	1.33363	0.263485	0.753118	0.753118
ARHGEF33	4	1955;3824;20140;65843	AGTGTGAGATAAATACTCGG;GAGTCCAGATCTGTTCATGT;GTTGCAGCAACTCTTCTGAG;GATGGCTTGGATCATCGACA	2	1.87874	1.45391	0.264133	0.753446	0.753446
XIRP2	4	1861;3840;31676;63616	AGTATTGACCATATACAAGG;ATACTCTCAGTCAAACTATG;GTGATGTAAGAAGCTGTAGG;GAGATGTAAGAACAGCACGG	2	1.8753	1.46208	0.265754	0.756541	0.756085
WNT10A	4	2273;3844;22329;29926	TTGGTGTTGGCATTCGTGGA;CAATGTTAGGCACACTGTGT;TGTGAAGCCTCATTCTCGCG;TGGTAAGGGCCTGAGCCATG	2	1.87445	1.42179	0.266129	0.756085	0.756085
APOL1	4	864;3851;31592;50607	TGCAACAAAACGTTCCAAGT;AAGCCTTGACAAATTGAAGG;ACCAGCAGTACCATGGACTA;AGGCACCACCATCGCCAATG	2	1.87295	1.61898	0.266957	0.756913	0.756913
SETDB2	4	876;3858;63108;74416	AAAGTTCAGTAATAATCCCA;TGGAAGGAGTCTACGAAACG;TTGGTTAGATTATATGCTCG;TCCAACATGGTCCTCAAGTG	2	1.87145	1.61534	0.267622	0.757279	0.757279
PEX19	4	2365;3878;16920;48173	AGCCACTGCGGAGTTCGAGA;AGAAGTGAATTCTTGTTGGG;CTGGGGCCCCGAAGCATCAG;TAATACTCTGCATGATGGGG	2	1.8672	1.41034	0.269721	0.760171	0.758495
TNFAIP8	4	1555;3891;32091;46651	GGATAACACATTCCGGTCAA;GGAGTACACCCAAAACAAGA;CAGGCACAAAAGAAGATCTT;ACTTGTGTCGTCTATTAAGG	2	1.86444	1.49303	0.271196	0.762807	0.758495
SCAPER	4	544;3897;29213;71668	AATTGCTAGATCAACGACGC;AAGCTGCTGAGCTAAGCAGT;AAACACACTCTGTATCAATG;TTGCGAATCAGATCAGAGTG	2	1.86318	1.71184	0.271776	0.762919	0.758495
SCAMP5	4	1575;3900;21023;60374	CGGAACGAACATTGGCTCGG;TGTCTCGCGTGGCTGATCGG;CACACATCCAGAGGTAGTAG;GGGCCGAAACCAGCAGACGT	2	1.86254	1.48947	0.272118	0.762362	0.758495
TTC27	4	322;3908;26685;67902	CTGAGGGTGTAAGTCAACAG;GGTTAAGATTAATCCCATGC;ACTGATTCTAGATGTAAGAA;GCCGAGTGGAACGGGCAATG	2	1.86086	1.82267	0.273005	0.763333	0.758495
TSGA13	4	1008;3909;25364;55390	CCACATCCAAGCGAGAACAA;GATGGACTGTGTAATGCCGA;TAATCAGTAACGTCTTATCC;AATGGTTGTCAATAGCAAAG	2	1.86065	1.58058	0.27309	0.762062	0.758495
IQGAP2	4	2692;3910;30329;34387	GAAGAACAGGATCACACTAG;ACATCACTAATATTCGCAGT;GATTGTTTAAGCCTATTGCG;ATGGTCGTCAGCTTCAATAG	2	1.86044	1.38169	0.273167	0.760773	0.758495
EMC2	4	3870;3918;29602;66120	AGGCATGAGATTTGAAGCCA;ATTGCCATTCGAAAAGCCCA;TGGTCGGGATGACTTGGCAT;TGACAGTATAAGTGGTTGTG	2	1.85876	1.31238	0.274012	0.761623	0.758495
RNLS	4	921;3920;49663;70900	TCCCACACAGCAAGGTACAA;ATTATGCCAAAAAACACCAA;AAGCTCGCCTATTGAAGGAA;CATTACTTGAAAGAATCAGG	2	1.85834	1.59829	0.274216	0.760694	0.758495
FOXC2	4	3195;3924;44682;70869	CAAAAAGAAGGACGTGTCCA;GCTCCGGCAGCGAGCCGTCG;GAAGGTGGTGATCAAGAGCG;CTGCGAACGTCGCCGCCGGG	2	1.8575	1.34742	0.274702	0.760549	0.758495
PTPRT	4	3076;3926;22493;76434	GGATCTCATACTCAACATCG;CGTGTCTGTCTCATTCAATG;GTCTGGTGTGTCCAACTACG;TGGGGTCATCACGCTCTACG	2	1.85708	1.35441	0.274933	0.759697	0.758495
KPNA6	4	395;3927;19738;30080	ATCCAGGCAGTCATAGACTC;TATCAACACTCCAAGAGTGG;TAAGCAGCTCTATAAAAATG;CGTGGGTAACATCGTCACTG	2	1.85687	1.77692	0.275035	0.758495	0.758495
PLA2G4E	4	3901;3939;11214;47989	AGACATACCTCAGAGCCCCA;CCAACTGCCCAAATCCAGAG;GTAATTCATAACTCTCACCC;GTTGAGTGGAAACTTCACGT	2	1.85436	1.30872	0.276315	0.760539	0.759969
ANKK1	4	3505;3946;27138;40418	GATGATGATTATTATCCGAG;ATAACTTTGAGAATGTGGCA;CGGGACCAAATTCTTACGGT;TAAACTCCATCACAATACCC	2	1.8529	1.32774	0.277014	0.760981	0.759969
MICA	4	1994;3951;52098;74542	TGTTCTCCTCAGGACTACGC;TGTCCTGGGAAATAAGACAT;AAAGGACCTCAGGATGACCC;AGGTTATAACGAAGACTGTG	2	1.85186	1.43652	0.277603	0.761117	0.759969
CNOT6	4	1471;3952;12290;18347	TTTGTGATAAATATGCGACC;AGTACTGCTAGAACTTCGGA;TGGGCAGAGCTTGAAATAAG;TCGGAAACATGGTATCACTC	2	1.85165	1.49797	0.277722	0.759969	0.759969
C5orf24	4	1420;3969;35577;38402	CTCAACCGATCTGGTAAGCG;GCAGGATACCGGACCAGCAC;GCAGTAATCCAGCTTTCTGT;CACAGTCAACCACAAACCAA	2	1.84813	1.50343	0.279616	0.763671	0.763671
SMR3B	4	3286;3980;31337;37691	AACACGCTGCAAGAGCCCAA;GGAGGAGCCAGCGGTCCAGG;CCTGGGCCAAAAGGTTGAGG;GAGGTGGTGGAACAAATCCT	2	1.84585	1.33629	0.280904	0.765708	0.765708
ANKRD34B	4	189;4002;25863;31865	TGACACCCATCTATATCCAC;TGGAAGCAATGATGATACCT;TAATGAGAGCAACGACCGTG;GCTCCAGGATATTACACCAG	2	1.84132	1.92748	0.283387	0.770986	0.769828
ATG4B	4	1523;4025;39464;56256	GAATCCGTTGCAGTGCCGGT;CAGTATCCAAACGGGCTCTG;CTTGGCGGTCCACATTGCAA;TCCTGTCGATGAATGCGTTG	2	1.83662	1.48335	0.285758	0.774454	0.774454
UGT2A2	4	2780;4058;48353;64421	TGACTGAAGTTGTTCTAAGT;GCTGCCGGTACATAGGAGAC;TATATATTTCAGTCCTACTG;GCAGACCCAGTAACAATCTG	2	1.82992	1.36021	0.289469	0.781511	0.780019
LTB	4	996;4065;17789;53156	AGGTAATAGAGGCCGTCCTG;ACCCAACCAGGTAACGGAGA;GAACAGGCGTTTCTGACGAG;CAGAAACAGATCTCAGCCCC	2	1.8285	1.56701	0.290228	0.780576	0.780576
TMEM266	4	2161;4082;27283;35205	GAGCAAAAATACCTGCCACA;AGCCAGGGGCAAGTCCCGAT;CCACTGTGGCCAATGGACCC;ACAATCCGTAGAACAGTCTG	2	1.82508	1.4071	0.29196	0.78374	0.78374
STK24	4	735;4090;27687;44945	ACAGCTATTGAACTTGCAAG;AATACTTACTAGATCTAGTG;CTGTAGTTTCCTTCCAACGT;TGACAATCGGACTCAGAAAG	2	1.82347	1.62826	0.292694	0.784219	0.784219
TMEM60	4	1313;4102;21020;44310	TGATTGTGAAAATGGCTGGG;ATAGTATCAAATATCCAGAC;ATTTAAGTAACATTGCAATG;TCTGGCTTTGACCCTCGACA	2	1.82107	1.506	0.294024	0.786292	0.786292
C4orf22	4	2199;4112;45697;51018	GATACATCGACTATGCCCAC;TCTGTCACGAATAAAGATCA;GGACTCGCAGATCACTACTG;TTGGTGGAGCTAGGCTACCG	2	1.81907	1.40065	0.295116	0.78772	0.787552
TBCK	4	1060;4116;14424;69175	TCCCTGTGCAATTACCTCAG;TCTTATGAGAGGTTTAACCT;CAAACATGGTATAGTACACA;ATCAGGATGAGACACTACCC	2	1.81828	1.54892	0.295611	0.787552	0.787552
TOE1	4	3275;4148;18511;59922	CTGTGTGAGATGTTCCCAGC;CCCAACCCCAAGGTGCATTG;AGGTCAATATCGTGAGACTG;CAGAACTCCAGGGTAAGGTG	2	1.81193	1.31996	0.299271	0.795801	0.795414
CLPSL2	4	2286;4151;23232;30729	TGCGGAAGCGCGCTCCAGAG;GACCCCCGCCACGAGCGCCA;AGCCACTGTAGCACTCAGAG;CACCGGAGTCCAAGTCCATG	2	1.81134	1.38911	0.299689	0.795414	0.795414
TTPAL	4	3544;4157;9253;42771	AATTACAATTCCATTCACCT;CCGCAAGTTTGATTACGACC;CTTCCGCACCATGTCACGAA;AGTGAGCACACATAGCCCGG	2	1.81015	1.3043	0.300491	0.796046	0.795703
CCDC88B	4	3321;4163;8471;69523	CACCTGCATCCGTTCCTCGG;TCAAGGCCTCTGAGCATCCG;AGCACTGAGTCTAATGCCGG;AATAAGAAGGCTCCGCCAGG	2	1.80897	1.31586	0.301241	0.79654	0.795703
GPC5	4	568;4166;27778;45101	GGAGAAGTGCAGATAGTCTG;TACAACCACCTCATTAACCC;TGGCGGAGCTTAATCCACAC;TCTGATCAAAAGAACAACGG	2	1.80838	1.67527	0.301591	0.795975	0.795703
KCTD15	4	2681;4170;39228;42461	GCAACATTATTTCATTGACC;GGGTCCTCGCTTCACACACA;GCACCTGTGCACATCGATGT;GGACTTCAGTCTGCTGTACG	2	1.8076	1.35606	0.302052	0.795703	0.795703
COPS6	4	932;4194;39418;75299	GGTTCAACTTCAGAAAGAGG;CAAGGAATATTATTACACCA;TGCTGAGCTGACCTACACTC;TGGGTTGGTATACCACAGGG	2	1.8029	1.56808	0.304816	0.801489	0.79999
NLRP5	4	2553;4195;15782;18547	CCTCATGGTTCAAGGACTCG;CGTGATGACCAAATTCGCTG;TCCGCTGCATCTCTCTAACG;CTGCGTATGAGGGTGAACGG	2	1.8027	1.36312	0.304884	0.800178	0.79999
SLC22A10	4	682;4199;59731;74100	ATCACCAATAAACTAGATGA;ACCCTTTACCTTAGTCACAA;GATTATCTGTCCAATACTAA;TCCCACTAGACTCAAATCTG	2	1.80192	1.63329	0.305379	0.79999	0.79999
HSPD1	4	3353;4206;19436;36676	TCTTCAGCGATTATGACCAA;GAAGGCATGAAGTTTGATCG;ACTGGCACGCTCTATAGCCA;ATGCTGTGGCCGTTACAATG	2	1.80056	1.30985	0.306291	0.800895	0.800149
WDR74	4	2440;4209;38134;73092	AGGGGATTGGTCTTACCCGT;ACACATCCTCTGACCCAGTG;GCCATGACCCTCACTCCGGG;GGGATGCTGGATCATAAACA	2	1.79997	1.3706	0.306573	0.800149	0.800149
USP9X	4	1587;4230;22933;54249	TCATGGCGATAAAACACATG;GTTTACCGCGGAATGCTCTG;ACAAGTGCTATATCTAACAG;TCATACTATACTCATCGACA	2	1.7959	1.45461	0.308816	0.804518	0.801651
OR5AU1	4	408;4232;28506;35617	GATGAGATAGCACTCACTGG;CTCAACCATCATGTCTCCTG;AGAAGGCACCACCATAAATG;ACACAAGACAAGGACAGGAT	2	1.79551	1.73932	0.309047	0.803635	0.801651
SRSF9	4	3424;4235;34147;44489	GAGTTCCCCAGGACTTATGG;GCGACGGGCGCATCTACGTG;GGGGTCCTCGAAGCGCACGA;GGATCACATGCGAGAAGCTG	2	1.79493	1.30311	0.309379	0.803022	0.801651
P2RY4	4	3406;4252;11837;14801	AAGACAACTGCATAGCTCAC;GTCAAACTCTTCAGGCCGAG;GGGCTGCATAATAGTAGATG;CCACTTCGGGCACTACGCTG	2	1.79165	1.30246	0.311162	0.806167	0.801651
TAF1A	4	1987;4254;28845;50250	GCTGTGGTTGAACACATCCT;ATAGATGCTGGAATTCTATG;TGGTGAAAATACGTCTTCCC;CAAACATACGTAGAAACTGT	2	1.79127	1.40692	0.311341	0.805154	0.801651
ZNF571	4	965;4255;54913;56915	GGAGACAATATGGAGTGCAA;TATCCGATGAAAAGTAGAAG;GAGATCAGAAGTACGACCAA;GTCATGCCTTATTCAACATG	2	1.79108	1.5549	0.311435	0.803924	0.801651
MFGE8	4	747;4264;21174;48701	CCTCGCATAAACCACCGTTG;TGATGTTAATAAAAAACACA;ACGTGCCTTAAGGGCTACGC;AGGCATTGACCATGCCTGCG	2	1.78935	1.60778	0.31245	0.805073	0.801651
RNF38	4	3382;4265;10800;47053	TAACAACAGTGGCACCACAT;GAGGAGGCACACTACAGACA;AGACGGGGAGATACATTCGG;ACACAGCAATCACGATCGGT	2	1.78916	1.30254	0.31257	0.803914	0.801651
SLC41A3	4	1720;4266;62579;71476	ATACGTACCACATATGACGG;GGAAGTGGATGTCGCCAAGG;AGCCAAGAGCCCCACGACAG;GGCAATGAGGACCCACACTG	2	1.78897	1.43481	0.312638	0.802627	0.801651
MGA	4	1793;4268;64925;75499	GCCTCACCGTTAGACCAGAA;GGTTTGGGAGTATATGACCG;ATGCCACAATCACTTAAGGT;ACTGGAATCAACAACAATCG	2	1.78858	1.42622	0.312826	0.801651	0.801651
VWA7	4	871;4282;42123;44905	GTATGGCTCAAAACGCAGAG;CCAGGGAAATGTAGCCACGG;GTTCCGAGCAGCCTTAGGTG;CACCCACCAAGACCTAACTG	2	1.7859	1.57377	0.314438	0.804323	0.804323
C3orf62	4	3534;4304;13317;65929	TTCTAGCCAAGAGGTCACAA;TCTCATTCTCAGGAGCACAT;GAGAAAACCTCTAACCAGCA;GGAATAACTAACTCCTTCAA	2	1.78171	1.29061	0.316869	0.809077	0.804749
CEL	4	2678;4307;37191;58978	CAGACACTGGGCCATCCTGG;CAGGCAGTCTTCATCCCCGT;CACACGCGGAAACGTCATCG;GAATATCGCGGCCTTCGGGG	2	1.78114	1.34305	0.317236	0.808551	0.804749
MTFR2	4	3958;4311;17808;25845	GGATCCCGAACTAGTCGCAA;TGTACGGGAGGAAAACACGG;TCAAAATTAGGTCTTCGACA;GCGCTCGTCACTCAAGCCAA	2	1.78039	1.26909	0.31762	0.808071	0.804749
AKR1B1	4	1535;4312;8531;60337	CATGGGCACAGTCGATGTGG;TGTTTAAGATCATCTCCACC;TGGTGCACGTACCATGAGAA;CACCAACATTCTGGACACGT	2	1.7802	1.45354	0.317739	0.806921	0.804749
GPLD1	4	1823;4313;11248;61457	CCAGGTCATTGCCGTAGATG;GGTGCCGTGTATGTCTACTT;TGGGCGTGTTAACTACAGAG;GTGCCAGTCAAAGATCTACT	2	1.78001	1.41858	0.317859	0.805775	0.804749
MMP8	4	2195;4321;48520;63245	GATGCTATCACCACACTCCG;CATTCAGGCCATCTATGGTA;TGGGATACATCAAGGCACCA;ACCCTAGAGATATCACCTGT	2	1.77849	1.38072	0.318755	0.806597	0.804749
DRAM1	4	2414;4324;45611;58181	CCAAAAATACCACTCTCTGG;CTTACAAATCATGTCCCCAG;CTGACGACCAGGTCACCAAG;TTTGTATCTTGTATACATCG	2	1.77792	1.36168	0.319096	0.806016	0.804749
CHD4	4	1738;4325;37534;71865	CAGTCACTCACCGTACAACG;TACTTACTGGAACCTCTCGG;CAAGATGCTAGACCTGCTAG;ATGTATGTCGTAACCTATGT	2	1.77774	1.42709	0.319164	0.804749	0.804749
SAE1	4	3127;4335;64910;72418	GGGATCTTCTGGAGTTACCT;GCCGACAAGAAGCACCCGAG;AAAGTTGCCAAAGTTAGCCA;TCAGAATCTCAACCCCATGG	2	1.77585	1.31067	0.320239	0.80602	0.804822
TAF1	4	838;4336;17740;39517	TCTGGTATATGGACGCTGGG;CATACGGACTACAAAAGATG;GACCAGGATTCTATTACTGG;TATTATTATCCCAAGCAACA	2	1.77566	1.57675	0.320333	0.804822	0.804822
44261	4	146;4355;65241;65765	TGTCCCTGTTCGAGTAATGC;TTGGTTTCATTATACACTTG;TCTCAGTAGTAGAATGAAGG;CCCCACCGTTCAATGCTGCG	2	1.77209	1.94855	0.322534	0.808912	0.808912
ZNF589	4	192;4379;8715;66559	TTTGGAGTACAAATGAAAGG;TGTGTAGCTCATCTTGGCTG;CCTTCTGATAAAAATCACAG;GCAGGAAATCAACTCCACCC	2	1.7676	1.88722	0.325613	0.815187	0.815187
UPK3BL1	4	2515;4397;52659;66789	CAAACGACACCTTGGCGGGG;GGGCTACTATCTCACACTGA;GTCCTTCGTCATTCATCACC;GGGTATCATTGCCGACGCGG	2	1.76425	1.34682	0.327831	0.819288	0.818206
RALGAPB	4	2959;4400;11487;23140	CCACCCCCCCACATAACCGG;CCTGGAGTATTTAATCAAAG;AGGAGATGGTGGCTAACTGG;AGGAGAGTTTAGAATAACGC	2	1.76369	1.31511	0.328198	0.818755	0.818206
WDR92	4	1791;4408;31598;65547	GGAGACAAACATCAAAAATG;AAGGCCAAACCTATTAAATG;CAAGAGAGACTGTTGGACTG;ACCATGGGCAACTTCGCACG	2	1.76221	1.41326	0.329196	0.819797	0.818206
PNPLA8	4	4077;4409;8468;50617	TGTCTTTGTAGATTATCGCA;TGTTACTCTCCAAGCAACCA;AAAGCTTGTACACCTTCCGT;TATGCCCTTGGATGAATGTG	2	1.76203	1.25453	0.329307	0.818629	0.818206
GLT8D1	4	1704;4412;11096;38018	TGCAGTAGATGGGAGACAAG;TGGCAAGTAGAACCTTGCAA;AGGATTAAATGAGCAAGTGC;TCTACTAAAGTTGTCATCCG	2	1.76147	1.42295	0.329716	0.818206	0.818206
YIPF6	4	3107;4419;15103;42126	GATGCGAGATCTCATAGGAA;TGGAGGGCCCCAATTTGCAG;ACAATGCGAGTGTCACACAA;GTGAGATGGATATATCTGAA	2	1.76018	1.30405	0.330621	0.819011	0.8188
MAD2L1BP	4	1653;4423;10175;28891	GAAACCTCGGGCCACCACTG;CTCAAGTAGTTCTATCTGGG;GGAACCTCTCAACGCTTCGG;AAGTGCTTAAGCTGTTCATA	2	1.75944	1.42809	0.331115	0.8188	0.8188
FOXK1	4	3296;4431;36847;56008	AACAGGCATTCCGGAAACGG;CTAACTTGGACCCAAACTCA;AGGTCACGTTCTGCACAAAG;GCATTACCCCTACTACCGGA	2	1.75796	1.29178	0.332182	0.820001	0.820001
ABHD15	4	3184;4436;52567;74033	TGTATGTGACCGCCTCCTTG;GGCCGGCCTCGAACCACTCT;CAAACAAGGCTGCACCCTCC;CTGGTGATCCCCAATGCGTG	2	1.75704	1.29784	0.33277	0.82002	0.82002
ABCA12	4	2444;4449;28797;35280	ATGGTGCTAAATGATCCTTG;ACGGTCATATAATACACAAG;GGCAGCTATAAATACAACCC;GAGGTGATACCCATCGCCAA	2	1.75466	1.34762	0.334263	0.822264	0.820035
PCMT1	4	1878;4450;10042;64765	GATTGTGGATTAGCTCCGAG;GGCGGCGACGGCAGTAACAG;ATTGTGGAGAATCCATGTAT;AACCACCTTCAGCGCGACGA	2	1.75447	1.39984	0.334383	0.821127	0.820035
NOL8	4	122;4453;19864;39687	CCTATGAGTAAGAAACGGCG;CCGCAGGACGAATACACTGT;AACTTGTTAGAAAAGACAGG;GAAGAGCGGTCTGATTCAAG	2	1.75392	1.97826	0.334775	0.820664	0.820035
STIM1	4	2293;4456;54227;74719	TATCCAGAACCGTTACTCCA;GTGGCTGCAGCTGACACATG;GAGCCGCCAAAAATATGCTG;CACAGTATACAATTGGACCG	2	1.75337	1.35952	0.335099	0.820035	0.820035
FTCD	4	3780;4478;10148;67830	CATCAACCTGCTCGGCACAA;ATCGACATGAGCAGGCACCA;TGCAGTTTACCTGTACGGCG;GGCACTGCACACGGTCTACG	2	1.74936	1.26199	0.337547	0.824597	0.824037
ANKRD34C	4	178;4489;25098;27360	GGCGTGCATCACCAAACATG;GAAAGTCAGTAATCTCAAAA;GGTCTCATCCTGACGCGTCG;CAGCCTTGAAGATCGCACTG	2	1.74736	1.89342	0.338878	0.826418	0.824037
CABIN1	4	4494;4495;14434;37030	GTAGTGCAGCAAGTAAACGG;TGAAATGATAATCAGCCAGG;GTAATCGTGGTCAATCGGAG;CTGGAGAACCTAACCAACGG	2	1.74627	1.22922	0.339655	0.826883	0.824037
PITX1	4	874;4498;32332;37495	TCAAGAACCGGCGAGCCAAG;AGCGCGGCGGGGAACCCAAG;GGCGGCGTACACGTCCTCGT;TGAGGGAGGAGATCGCCGTG	2	1.74573	1.55296	0.340047	0.826414	0.824037
TADA1	4	1041;4504;12324;14364	AGAACTTAAGCGAGGCCCTG;AAAGCTTATCGGTTACGAGA;AGCTCATAGACTTCTCACAC;AGTGGGAAGCATCATTGTGT	2	1.74464	1.51587	0.340704	0.826587	0.824037
GLMN	4	516;4506;20978;29306	GCATATCTAGTATTTGTACA;TACATACCAGTGTCTCAATG;GAAGAGATAGCTGATTCCAA;AATATGGGCTGGAATCTCGT	2	1.74428	1.66362	0.340943	0.825748	0.824037
ANO8	4	1693;4508;59420;73790	CCAACAGCGATTCGACCCGT;GGTTCAGAATACGCTGCTCG;TGAGCAAGAAGACACAGACG;GGGGACTCGCCTCTCATACG	2	1.74392	1.41548	0.34119	0.824932	0.824037
DHRS11	4	3655;4511;11491;15052	CCGCACTGTGGGCAACATCG;AGGAGCGGAATGTGGACGAT;TCACAGACAGGGGTAACACT;TTGATAGGTCACATCTGTAG	2	1.74337	1.26519	0.341403	0.824037	0.824037
USP35	4	3828;4521;26501;41406	TCAAGGAGGACTCGAACTCG;AGAACTCGGCGAAGACGTCG;GAAGTTCAGCATCTTGATCG;CATCCATGAGCTCCAATGGG	2	1.74157	1.25578	0.34276	0.825899	0.824605
OR1M1	4	1419;4526;18564;44042	TGTACCTGGTCATGGTCGTG;TGAAGCAGGAAAACGCCCAG;TCTTGGCGTAGTGCAATGGG;TGTCCGTGCACGAAAGTCGG	2	1.74067	1.44985	0.343314	0.825825	0.824605
ARPP21	4	1780;4527;27250;30810	AGATTGCAGCCAAGAATACA;GAGGATGCTTGTCCATCGAG;AGTTCCATCGGGATTCACAA;GGTGCGGGACAGCGATCCTG	2	1.74049	1.40364	0.343391	0.824605	0.824605
ZIM3	4	914;4537;33029;68835	TAGCTGTGGAAGAGCATTCG;CCGAACAGAGAAACTTGTAC;TTCCAACCTCAAGATCACAT;GAAACGCTGACTACGCAGAA	2	1.73869	1.54006	0.344653	0.826232	0.826232
BLOC1S3	4	703;4547;9211;61806	CGGAACCGACGGCCGCGCCG;CGGCTCCGAGTCGGTCTCCG;ACGGCGGTAGACACCGCTCA;AGAGCGCTCGGAATCCGTCT	2	1.7369	1.59437	0.345942	0.827914	0.826697
POLR2M	4	2808;4548;16996;46681	ACTTGACAGGCCTTTCCAGT;TGTTTATTGACAGGTTACAG;AAGCTAGTGAGCATCACCCG;CGTTGCGCAAAAGTCTCTCC	2	1.73672	1.31168	0.346018	0.826697	0.826697
DNAJB9	4	697;4566;8142;18505	CGAAAAGAGTATGATACACT;AAATCATTTCCAGACACGCC;CTTCATGGCCAACTTGTGAA;CCCTGACAAAAATAAGAGCC	2	1.7335	1.59448	0.348381	0.830937	0.830187
ZNF322	4	1781;4569;38035;41329	GTAGAAGTACAAACCTCATA;CAGATCTTACTTCACACCAG;TATAATGTATGCCCTCGGAA;TATGTACAATGAAGGCTGAA	2	1.73297	1.39976	0.348842	0.830632	0.830187
LSM10	4	1917;4572;9701;34588	CATTGCGGCCTGTCACAAAG;GTCACCTACACGGACCGTTG;GACATTGTCTATGCGTCCGT;CCAGGGCCGGGTAACCACTG	2	1.73243	1.38469	0.349243	0.830187	0.830187
DNAJC19	4	3061;4583;12950;17666	AGTGGTGGCTATTATAGAGG;TCATGGCTTGCAAAACGTAA;CAGCATTAATACTAGGTGTA;TTCTTCTTTCAGGCCTTCAG	2	1.73048	1.29204	0.350505	0.831788	0.830212
NOP10	4	847;4584;14291;49552	CTGGGGAGAACCGAGCAGGA;TCGAGAGTATTTGTCATCTG;GAGCAGAAATTTGACCCGAT;AGATCGAGTCTATACGCTGA	2	1.7303	1.55183	0.350582	0.830574	0.830212
TPRKB	4	1068;4587;11807;72361	ATTTATCAGTGATCCATCGA;TGATCCATTTCAGATACTTG;GCAGTTCACCTCTACAAACT;GGACCTATTTCCCGAATGCA	2	1.72977	1.5031	0.351017	0.830212	0.830212
RIF1	4	444;4608;8833;9903	GCACAAAAGGTACATTTGCG;ACATGACACGAATTGCCCTG;ATGGAACTAAGAGATCAAGC;TCCTCTGAGAAACTAGTCAG	2	1.72605	1.68654	0.353935	0.834317	0.833448
OR13J1	4	3497;4610;10613;67907	GCTGGCATGCGGCAACACGT;TCTCAGTCACCGACTTGAGG;ATGAGCACGTGGTACCTGAG;GGGGAACACAGCCATCATGG	2	1.7257	1.26456	0.354157	0.833448	0.833448
QDPR	4	3108;4617;31438;57985	ATTCTCCACCACATCAACGC;AGGTATGATCGGGTACGGCA;GCAATTCTTTGCGTTGCTGG;TCTGGCTACCAAGCATCTCA	2	1.72446	1.28613	0.355061	0.834186	0.834186
CCDC57	4	3476;4624;43844;69226	TGGAGTTTGAATCGAAAATG;ATCAACTGTAAAATCTGCCT;GAAACGCGATTGCCCAGATG;CCCTTTCAATGTCATCACAG	2	1.72323	1.26445	0.355991	0.834981	0.834981
MCHR1	4	4387;4640;35241;51543	GGAACTTCGTGGAAGAGATG;GTCTGGCATACAGCCACACA;TGGCCCCGATAACCTCACTT;AGTTCCCGATGATGCCCAGG	2	1.72042	1.22057	0.357944	0.838171	0.838171
RFC1	4	574;4657;48498;58255	GGAGTTGGGATACAGCTACG;CAGTCCAAGAGTGATAAGGT;GCAGGCAATGAGGATAGGGG;GGGCTCCAAAGAAATACCAA	2	1.71745	1.62757	0.360026	0.841649	0.840875
ULBP1	4	3411;4673;13903;47594	AGTCAATGTCACAAAAACCT;GGAACTTCTGTCCATTGAAG;GCAACTGCTTGACATTCAAG;CCTTGAACTTCACACCACTG	2	1.71466	1.26369	0.362192	0.84392	0.841112
TLE3	4	2996;4688;9754;48685	GGGAGCCGTTCATCTCATGG;AGACCCCACATACATGACCA;CGGGCCAGTGAGAAGCACCG;CCCACGAGGCACGTCTACAC	2	1.71206	1.28692	0.364044	0.844055	0.841112
GSK3A	4	3539;4692;17885;34476	CCTCCCATAACTCTGACCGA;AGGAGACATTGGGCTCCCCT;GCCCGAGACAGTGTACCGGG;TCAGCCTCACAATATTGCAG	2	1.71136	1.25517	0.364615	0.843994	0.841112
PHYH	4	4269;4695;33130;63671	CAGATACTGCACTCTCCCCG;GGATAATAACGTTCTAACCC;TTACAATTACCAGAATCTGG;TCTCATCGTTTGCGCCTGGA	2	1.71084	1.22065	0.364922	0.843323	0.841112
KIAA0141	4	1748;4698;72341;77170	TACCTGTCGAGGTTAGGCAC;GGCATCCCATAGGGTGTTCG;CAGTAGTAGCATCGAGTCCG;TGATAATAAAGGACCGCCTG	2	1.71032	1.39222	0.365332	0.842889	0.841112
SEC13	4	3634;4707;27716;73177	CTCCCTGCTGACTTACACCG;AGTCGTGTCCCGCATGCTCG;CCAGGATGTTGCCGTACATG;GCCTCATAGACCACCCATCG	2	1.70877	1.24896	0.366586	0.844403	0.841112
DND1	4	705;4708;27230;76137	GCTGGGACTACCGTACCTGG;CCCCAGCCTACCTTCCACCA;CGCTGCACAACCATCCGCTG;TGGTGCTCGTACACGTCCTG	2	1.7086	1.57962	0.366705	0.843302	0.841112
LIMD2	4	4360;4709;37049;66194	CCAGAAGACCGTGTACCCCA;CCGGGCACTTACATGAGAGG;AGCACTGTCACACCAAGCTC;GTAGAACTCCCCGTGCAGCG	2	1.70842	1.21567	0.366833	0.842225	0.841112
SNX10	4	440;4710;52731;67659	GAAGATATAGAGAATTCGTG;CATGAACAATCGCCAGCACG;AGATCCTAGGATTCAGAAGG;TCAGATGGCTCTGTAAGAAG	2	1.70825	1.67957	0.366944	0.841112	0.841112
UBE2L3	4	953;4734;16790;31301	GAAAAACTTCCGTAACATCC;TTGAAGAAATCCGCAAATGT;AAGGCTCCCTTATCATATGG;ACCCAAACATCGACGAAAAG	2	1.70412	1.51404	0.370092	0.846952	0.844799
SCN1A	4	305;4735;28494;33715	ACAGCTTAAAAAGCAACAGG;GCTGTGGATAGGATGCACAA;TGAGGAATAAATGTATACAA;AGAACTTGGACTCGCCAATG	2	1.70395	1.75585	0.370228	0.845894	0.844799
TTC5	4	1569;4736;11284;28822	CAGCAGATGGAAGAAGTAGT;TTTCGAGACACATAGTGTTG;GACTCCTGACTATAGCCCTA;GAACAGCCAACTTAGCCTGT	2	1.70378	1.41087	0.370348	0.844799	0.844799
MAD2L2	4	2268;4744;46454;53829	AGACGAATTTCTCCACTGGG;CAAGACCTCAACTTTGGCCA;TATACTGATTCAGCTCCGGG;GTGCGCGAGGTCTACCCCGT	2	1.70241	1.3362	0.371431	0.845904	0.845904
NCOR2	4	2534;4760;12636;54949	GACAGCGCCATCACATACCG;AGGGATCCCTCGGTCCTACG;GCTGCTGCAAGATCTCATCG;TGGTGATCTCTCGGTCCACG	2	1.69968	1.31306	0.37347	0.849178	0.84594
SLK	4	4738;4761;25830;37323	TCAGAGTTGATATTAATACT;GAGTATCAGCTAAAAACACG;CACCTGCACAAAATTCAATG;AGGATACGCAGAGTAATGAT	2	1.69951	1.19654	0.373623	0.848161	0.84594
SEC31A	4	4226;4763;18230;45799	TGCTGTGGAATTTGTAACGG;AAGGCCCCCAAATCAACTTG;GCCATGGACACTAGTACTGT;ATATAATGGCATCGGCCATG	2	1.69917	1.21663	0.373948	0.847534	0.84594
NEK7	4	1893;4767;19591;20919	TCTCGAAGAGTCATGCATAG;ACCTAAAGAATGTGCAGCTG;ATAGCCCATATCCGGTCGTA;TGGTACTCCATCCAAGAGAC	2	1.69848	1.37024	0.374442	0.847296	0.84594
NGDN	4	813;4773;11309;44814	TGTACTGGAACCAAGCGTGG;GATGAGGCTTAAAACGAAGT;TGAGGTGGGTCAAATCCATA;GAGACTGGTGGAGATTCGCA	2	1.69746	1.54402	0.375304	0.846532	0.846532
TSHB	4	736;4784;11411;40125	AGTATACAATGCACATCGAA;ACATGTAAGGCCAAAAAGCA;GTGCTGGATATTGTATGACA;TACAGGACTGTAGAAATACC	2	1.6956	1.56404	0.376788	0.848525	0.848525
TDP1	4	3319;4790;34976;72766	AAGCCAATCCTGCTTGTGCA;GCAGAAAAGCGGTTCCCAGG;AAACTGACCTACGACAGGCC;ACTGGCACCAGAAAACTCAA	2	1.69458	1.25878	0.377599	0.848996	0.848692
CYP4F22	4	958;4795;58183;61042	GGTGCAAGCGATACTGGCGC;GGTCACGACACAACATCCAG;GGCTTCCTAAAACCTTGGCT;GGGTGCACCAGAACCAACAG	2	1.69373	1.50775	0.378221	0.849044	0.848692
GPR180	4	3284;4800;26835;32090	GGCGTAGAATCCCACTGGAG;TACTAAACCCAGATGCCGAA;ACCTACCATGGAACTCGAAG;TCACAAAGTACACTAGGACT	2	1.69289	1.25993	0.37881	0.849015	0.848692
CIB1	4	4589;4806;51973;58409	GGAGCGTGGAGTCGTCACTT;GTTCTCACCAAAGATGCGGA;CTTCAAGGAGCGAATCTGCA;TTCAAGGCAGCACTTACAGG	2	1.69187	1.19833	0.379663	0.849579	0.848692
EFNA4	4	4517;4808;18178;61084	CAATGTCTAGGTAATCGTTG;CATGTACAAAGCAAACGTCT;CAGGTAAGAACTCAAAGCCG;TCTTCTCTGAGAATTGAACA	2	1.69154	1.20095	0.379868	0.848692	0.848692
CHMP5	4	817;4818;31767;67516	AGCTGGTCTTGTAAATCCTA;TGCCCAACAGTCATTCAACA;GATGAGAGAGGGTCCTGCAA;GACTGACTGCATTGGCACGG	2	1.68985	1.53918	0.381113	0.850129	0.849377
MRI1	4	2734;4820;23143;45431	GCTCAGCTTGTCGCGCACGA;CAGAGACAACCGAAGCATTG;CGGTGCAGCAGATCACTCTG;GGCTGTACCATAGCCAGCGG	2	1.68951	1.29323	0.381378	0.849377	0.849377
KPNA2	4	1563;4825;19317;51711	TGCAGGAGCCGAACTAAGGT;CGGATTATGTTGTCTATGGG;TTACGTAAGTAGCCACACTG;AAATGAACGAATTGGCATGG	2	1.68867	1.4041	0.38218	0.849823	0.849823
HPRT1	4	1344;4832;10245;26375	CACAGAGGGCTACAATGTGA;AATAAATCAAGGTCATAACC;ACTAGAATGACCAGTCAACA;CTGTCCATAATTAGTCCATG	2	1.6875	1.43441	0.383058	0.850437	0.850437
RPRD2	4	2464;4844;17366;53757	GCGTAAGAGGGAATGAACCT;GTAAACCCCAAAGAGTTGGA;CCTGTACGGGATGAACGGAG;AGGAGACTCAGAACCAGTCG	2	1.68549	1.31144	0.384841	0.853054	0.852062
RBKS	4	1346;4847;22615;42113	CAGACTAAAGATGCTGCTAC;TTCTTTGGAAGCCCTAACAA;AAAAAACTTATGTCCATGGA;TCTGAGAGGGTGTAGAACTG	2	1.68499	1.43285	0.385259	0.852642	0.852062
GPD1	4	2656;4850;33436;57475	CCGTATCACAGTGGTGCAAG;GCCATCGCCAAGATCGTGGG;CCCCCATCAGCACACTCATG;AAGTTCTGTGAGACAACCAT	2	1.68448	1.29632	0.3856	0.852062	0.852062
ZNF140	4	1335;4860;19227;69936	TGTGGTAAAGCATTTAGCAG;CCTTTAAAACTGGAATACAC;TGAATATCAGTACTGTGGAG;AAGGGAAAGAACCCTGGCTG	2	1.68281	1.43345	0.386897	0.853591	0.853591
HIST1H2AK	4	4740;4876;14996;19154	CCTGGAACTGGCTGGCAACG;GGGCGGCAAAGCTCGCGCCA;GGCGGGTCTTCAGTTCCCAG;GGCTAAGACCCGTTCTTCAA	2	1.68015	1.18679	0.389055	0.857014	0.854817
PIP5K1C	4	280;4877;54734;68850	GGGAAGAAGTTGGGCCATCG;TGTTGTTCATGACCACGACG;GGGTTGGACAGCTCGATCAG;CATCGAATCGGATGACACGT	2	1.67998	1.76223	0.389158	0.855904	0.854817
PUM3	4	3907;4878;27090;52010	TGTTCGGGCAAAGCAGATGT;CACACACGATGGCGCCAGAG;AGAAAAGTATCACAAAACTT;ATTGTATGCGTACTCCACGA	2	1.67982	1.22117	0.389269	0.854817	0.854817
BACH1	4	2868;4901;13184;37189	AACTGACAGAGTCCGTACTG;CTAATCCTGATACCTAACCA;GAAATCCGACTTGGGCACCA;CCTGGCCTACGATTCTTGAG	2	1.67601	1.27725	0.392254	0.860036	0.857514
FIGNL2	4	442;4909;32499;61637	GCTGTACAACTATCCCGCAG;CTCCCAGGAACCAAATCGGG;CGGGCTCGTACGCGTACTTG;GGCACGGCGAACCCCCCACG	2	1.67469	1.66182	0.393167	0.8607	0.857514
PDE4A	4	3462;4915;14178;30878	TCGGTCTTCACCCCAAATCG;CACAGTGCACCATGTTCCGG;GCTCATGTACAACGATGAGT;GACATACATGCTGACGCTGG	2	1.6737	1.24043	0.393884	0.860934	0.857514
MTRR	4	3630;4921;12804;36310	TAAACCAGGAATATTCAGAG;GTTAGGGCAGATCACGCTGA;CTTGCACACGAATATGGTCT;GTCACTGGTATAGTCCACAA	2	1.67271	1.23113	0.394754	0.861503	0.857514
TEPSIN	4	776;4923;37090;64352	CAAACAGGTAGCCCGGACAC;CTTGTACCAGAAGGTTCGCG;TTCGGCTACAGCAAGGAACA;CTGCTCTATCTGTGCAGCCA	2	1.67238	1.54128	0.395103	0.860935	0.857514
CDKN2D	4	2820;4929;45987;68121	ATGGACTGGACTGGTACCGG;CAGATGGATTGGAAGTGCCC;GGTGTCCAGGAATCCAGTGC;GCAGCGCCGTCTTGCCGAAG	2	1.6714	1.27819	0.396016	0.861595	0.857514
ZNF638	4	3290;4936;37208;57541	TCATAAATACGTACTTCAAG;ACTGAAGCGGATGCTACAAG;GATGCTTTCACAATACCAAA;TCTTATAACTGAATTACCAG	2	1.67025	1.24826	0.397006	0.862419	0.857514
KLHL24	4	1809;4941;34022;49815	AGAACTTGGCACATGCATCA;GTCAGGAGCTCGTGTAACAG;AGTTATAAATCCAGACATCA;TATCACCTCAGAATAGCCAG	2	1.66943	1.36485	0.39756	0.862297	0.857514
OR10H1	4	2511;4953;68266;70817	GCACATGGCAAGCAAAATGG;AACGTGCTCATGAGCCCGCG;GACGGTGAGCAGGAAGGAGT;GGTGTAGAGGATCTCGGAGA	2	1.66746	1.29874	0.399028	0.864152	0.857514
PJA1	4	4810;4961;7855;24627	TTCTTGCCAGGCCATCCGAG;GTGCGTCCAGAAGTCAGGGT;TGGACATATTGACTCTTATG;GAGTAGTGGAAAATGGCGAT	2	1.66616	1.17724	0.399915	0.864747	0.857514
NOP9	4	2441;4971;49813;49942	ATTGGCTACCTGAGTACTCG;GTCTACTGTGGAGACACACA;GCGCTCTAACTTGCGCACTG;CCAGGGCAATGACTACCCCT	2	1.66453	1.3028	0.401211	0.866224	0.857514
RTKN	4	1063;4978;16149;26275	CAACACACGCTACCATAAAG;TTGACAGCAATAGTAAGCAG;TCCACATGAGTGGAATCCGG;AAGGCCTTACCCAACAACTG	2	1.66339	1.47089	0.402252	0.867145	0.857514
CAMSAP3	4	1433;4981;43985;66889	GTGGGGTGGCGTAAGCACCC;GCTGGGGGAATACAATCGAG;TCTGCAGATCCGATACCGCA;TCCCCACCTCAGAACAACAG	2	1.6629	1.40895	0.402627	0.866631	0.857514
PHGR1	4	4468;4983;21608;46563	CCACAGTGGCAGTGCCCCTG;CACCCCCCCACCATGGTCCA;GATGGCCATGCCCCCCACAG;GGCCATCCTCCAGGTCACTG	2	1.66258	1.1884	0.402849	0.865789	0.857514
ARFIP2	4	1120;4986;35252;36014	GAAACTACTATGCAAGAATG;GGCATCAACACCTATAAGGT;GAGATCCCTATCCACGGGAA;ATAGCCACCAGACACAATGC	2	1.66209	1.45938	0.403276	0.865388	0.857514
PATZ1	4	3857;4991;24037;69929	CGCCTACACTTCCCGCATCG;TGAACCGCAACCCACACACA;CCCATCTCTGAAGACCCCGA;GGGTACCAGGATCTGTACGT	2	1.66128	1.21425	0.403822	0.865245	0.857514
CHURC1	4	2373;4993;16098;16551	GTAAGAAAGATCCATTCTCC;ACCTCGCGAGAACTGAGATA;GCTGTGCAGTGTGCAGTAAG;ACATCGCGACGCAGTCAACA	2	1.66096	1.30656	0.404061	0.864445	0.857514
PAX3	4	2174;4997;11008;37646	TCAACCATCTCATTCCCGGG;GCAGGTGACAACGCCTGACG;AATCCGAGACAAATTACTCA;GACGGCATCCTGAGCGAGCG	2	1.66031	1.32353	0.404658	0.864413	0.857514
ANKUB1	4	3239;4999;44807;51596	ACAAAAAGCAGCAATGTACA;GGAGACAGTAGACACTCACG;GCATTGAACACGTATAGAGT;CATGGCACCATGCTCGATAG	2	1.65999	1.24608	0.404905	0.863634	0.857514
HIST1H2AD	4	4398;5004;44404;56499	ACGCGGCAAGCAAGGCGGAA;CAACTACTCCGAGCGAGTCG;GCTCGGAGTAGTTGCCCTTG;GGAGTCCGGCCCGCGAAGAG	2	1.65918	1.1895	0.405605	0.863822	0.857514
CMTR1	4	3861;5010;8608;28985	GGATTGGGTAAATACAGCCA;TCGACAGGCAGAGATACGGA;AATCCCTATGAGATGATCCG;ATATTAAACTCAATCAGCTG	2	1.65821	1.21253	0.406406	0.864226	0.857514
CNOT6L	4	1264;5011;18378;40498	ATTGGTGCAGAAGCATACAG;TTCATGCTTGACAATCTCGC;AGATAACATTGGTGTCGCTG;GGAGCCTAAGTACATCACTT	2	1.65805	1.43233	0.406526	0.86318	0.857514
OPN4	4	4564;5014;18694;22711	ATGGTCTGGAACATCAACCG;GAGCTGTCCCACCAGCTGGG;TGTGGCGTCCAAGAGGCGTG;CATGTTCATTATCAACCTCG	2	1.65756	1.18213	0.40697	0.862824	0.857514
YIPF1	4	4644;5017;14097;20007	TGCTATGGCAAAGACCAACG;AGTATTCAAATGTCCAGAAG;AGGATCCTCAATGTTTACTG;TGCCCGAATTCCGAAAAGGT	2	1.65708	1.17884	0.407328	0.862289	0.857514
NT5C1A	4	3265;5025;37236;74597	CCGATTCTTCGAGCATGAGA;CGAAGACGTCCTCACTATCA;CGTCCATGCGAAACAAGGCT;GCTGCGCGTGGCCTTCGATG	2	1.65579	1.24247	0.408565	0.863613	0.857514
HOMEZ	4	4207;5026;14604;14846	CGGTCTCAGTAGTTCACCAG;GAGCCCGAGTAGTCTACCGT;CCATCTGCAACCCATAACGT;AGCAAGCCTACCCAGACGAA	2	1.65563	1.19567	0.408667	0.862538	0.857514
OPA1	4	947;5028;60021;74927	ATACTTACATTAATCACACC;TCAGTGGAAAGATATGATAC;ATACGCAAGATCATCTGCCA;AAAAGCAGTCTGATACTGCA	2	1.65531	1.49095	0.408966	0.86188	0.857514
PDLIM3	4	4613;5033;9127;58521	AATATTATGGAAACACTCCA;CGGTACACGTCCGACTCGGG;CATTTCCAAAGGAATGTTAG;CATGACTCATGCTGATGCGC	2	1.65451	1.17873	0.409793	0.862337	0.857514
TATDN3	4	1309;5035;14368;36422	TGCCACAAGGGCCACAACAT;CAAAGCTACATCCAAATCCT;TCTTGTAAAAGGTTGATGGT;ACTGGATGAACACCCAAGCA	2	1.65418	1.42318	0.410109	0.861717	0.857514
H1FOO	4	1484;5039;45056;65824	CCTCAACTCCAAAGCCAGGG;GCACCATGCGTAGCACCGGG;CCTGCACAAGTACCCAACAG;AAGGAGGACCCTCCCAACGT	2	1.65354	1.39711	0.410561	0.861385	0.857514
VAMP5	4	1589;5046;21469;59253	TTGTTGAAGGTTGAGCTCTG;TCCGTTACCGGATCTGCGTG;TATGCGTAACAACTTCGGCA;AGGCAGGAATAGAGTTGGAG	2	1.65242	1.38261	0.411457	0.859433	0.857514
ARSJ	4	2298;5055;62367;67461	TCTCTGAGTGTACATCTGTG;ACTTATGGTTACCTGTCCTG;TTAAGGTATCAGATACACAC;GCAGCGAGCTTGTCAAGAGT	2	1.65098	1.30789	0.412676	0.860708	0.857514
EOGT	4	1123;5058;30374;48883	ACATCAAGAGAAATCATGAC;CTGACGTGTACATCGTGATG;TGTCAGCCTAAGGAAACGGT;ACAGCCCATACCTCATGCGG	2	1.6505	1.45303	0.413069	0.860256	0.857514
TBATA	4	1087;5060;8336;10015	TGGGGGTTCCGATTAGACTG;GGCCGCCGCAGATCTCACCA;ACTGAGGCGTCCAAAGCAGT;CCGGAAAAGACAGTTGACTC	2	1.65018	1.45964	0.413402	0.85968	0.857514
PIK3C2G	4	916;5065;37812;59671	ACCTAGGTCACTTACAGTAG;TACATGGCAGAAGAATATAG;GAAATACCTATTGAAAACCC;AGCCCCATAGGAAAACATCA	2	1.64938	1.49495	0.414101	0.859869	0.857514
ELK1	4	3472;5069;33775;45341	GAAATCGGAAGAGCTTAATG;GGATGGTGGTGAATTCAAGC;TACCTCCACCATGCCAAATG;GCACCCTGCGACCTCAGGGT	2	1.64875	1.22742	0.414681	0.859809	0.857514
DNAJA4	4	4894;5073;10697;38495	CATCCGGGTTCTTGTCCGGG;AAAAGGGATGTTTATGACCA;CCGTGAGAAGAAGATTATCG;AGAAGTGCCCGCTGTGCAAG	2	1.64811	1.16521	0.415184	0.85959	0.857514
COL4A3	4	2133;5074;17155;50262	ATACTCACAAAGAATCCCGG;CAGGCAGAAGAGGTAAAACG;AAGGTATCCCTGGATCCCTG;CATCTTCACCCATTAACCCA	2	1.64795	1.32113	0.415287	0.858543	0.857514
CTNND1	4	778;5075;18017;41684	CTTATGCTACCGCAATGACA;CTTTCGAAGCAATCGCACAA;GCACCGATTCCCACTCAATG;CTCCTCAATGCGGGTCACCC	2	1.64779	1.52844	0.415423	0.85757	0.857514
KIAA1143	4	764;5079;28735;73450	GCCCGCTTCAAGGAACGGGT;CTCACCTTAGTCTCTACGGT;GGAACCAGGTATCGTACGTG;TAAAGGCTGCCAAAGCAGGT	2	1.64716	1.53195	0.416003	0.857514	0.857514
PPP1R17	4	4486;5090;13961;65674	CATTACCTGGTATGAAAGGT;GTCTGACTCAACATTCAGGG;TTACCTAAGTGGCTGCAACG;TGTTCAAGAGAGACATCCAA	2	1.64541	1.1791	0.417658	0.85967	0.85967
PPP1R3B	4	1725;5103;52544;60338	ATGTTGAATGGCATATCTAG;TCACGGTCTTCTCAAATGCG;GGCAAACCTCTCTTGGCGCA;GTTCTCAAGGCAGACGTGGT	2	1.64335	1.36141	0.419518	0.862241	0.862067
GATM	4	1973;5111;59623;61974	ATCAAAGACTACTTCCACCG;ACTTCAATGACCAGTCAATG;ACAACTATCAGGATGTCTCG;AAGTCAGCAGCATCAAAGCA	2	1.64208	1.33375	0.420525	0.863053	0.862067
TCL1B	4	1621;5123;23043;45105	AGATGAGGAGGGGAGAACCT;GCAGATGGCAGTGCATACCC;CTGGCCCATTCCCTACGCGA;TGGATCCACAGACGGCCAGG	2	1.64019	1.37244	0.422231	0.865297	0.862067
KCTD9	4	2157;5128;34564;50967	TTGCATGTGCAAGATTACAG;GTACTTTACAACTACACGGT;GTTCGAAGTACTCAGGACTT;AATCCTAACAATCCCTCAGG	2	1.6394	1.31463	0.422905	0.865422	0.862067
SNRPG	4	2965;5130;67290;73583	CATGTCCAAGGAATATTGCG;TGTGTGGAGATGGCGACTAG;CCACACATTCATCTATCACA;TTAATAGTGAAATTAAATGG	2	1.63909	1.25242	0.42322	0.864815	0.862067
DMWD	4	3292;5133;13072;31347	CGCCACCCGTCACCACGTAG;GAGAAGGCGAACTCGTTGAG;GGCCCAAGTTGAAGCAGACG;TGACGTTGTACAGGTACAGG	2	1.63862	1.23233	0.423553	0.864244	0.862067
FDX1	4	1103;5145;24175;36347	GCAGGCCGCTGGATCCAGCG;GTCCACTTTATAAACCGTGA;GTGACAGGTTGAACAAGCCA;GGTCGCTGAGCGTGTCGGCG	2	1.63673	1.44988	0.425012	0.865969	0.862067
SLC38A8	4	672;5147;45409;47357	GTCTGCGTACCACGGCTGCG;TACCCGTCAGTGAATAGATG;GATGAAGACAGCGCCCATCG;AAGGATGGGACTCACGCACG	2	1.63642	1.55366	0.425225	0.865155	0.862067
SFRP5	4	3806;5152;10592;68594	GCAGGGATGTCAAGGCACTG;GAGATGGAGCACAGTGCTGA;GGAAGACCTGCGTATCCGAG;AGGAGTACGACTACTATGGC	2	1.63564	1.20387	0.42589	0.865262	0.862067
EMB	4	4460;5154;27938;59701	AGTCATAACATATCACTGAC;TCACCTGTATTGGGTATACA;ATGCCAGTTCACAACATCTG;GCCATTGATCTCTTACGTAG	2	1.63532	1.17509	0.426129	0.864504	0.862067
PELO	4	773;5162;23231;39499	ACTGCTCCCTCACAAATCCT;AGAATGAGTATGTCAAGATG;GGCTTGAGAGTCGAAGTCGA;TGACTAAGCAGATATGGGCG	2	1.63407	1.52294	0.42723	0.865493	0.862067
EDDM3A	4	5109;5164;18290;29283	TGTATACACACAGCCTGCAA;GTGCATGCATCAATGAGAAG;TACTCTTTGAATTCTCGACT;AAAGATTTGGGGCATACTCT	2	1.63376	1.15063	0.427562	0.864926	0.862067
RARS	4	1591;5167;62065;76407	TAAGAAGAGGTTTGATACTG;CATTATTAGCCGCCTACAAG;GAAAAGTCAACTATAACCTG;GAAAGATTGTATTTGTCCCA	2	1.63329	1.37279	0.427938	0.864446	0.862067
UBE2O	4	3295;5172;33771;62172	GAGCCTCAAGAACATGACTG;ACTTAAAGCGCAAACACAAG;GACTTCGTGGTAGATAAGCG;ATGTAGTCCCCATACATGAA	2	1.63251	1.22911	0.428552	0.86445	0.862067
ZNF728	4	2943;5176;26328;34141	AAGGGTTGAGAAGTTACCAA;GAGCTGGTGAAAGAACCGCC;TCTCTTATAAGTAAGGGCTG;AATTGTCTTATGTGCAGTAA	2	1.63189	1.25024	0.429013	0.864145	0.862067
BCO2	4	3600;5186;35901;66451	GGGAACCCCAGTGTAATACG;AAGCAATAGAACATATCACC;ATGGAACAGCATACAATATG;GTCAGCAGCGGTGCAACACA	2	1.63033	1.21148	0.430488	0.865883	0.862067
NUTF2	4	756;5191;51643;73616	TGACGCGTCATGCCTTACGT;TTACGTAAATTGCGCCTAGT;GGGAAGGACAACAGTTCCAG;AGTGGGCTGATGGTCCTGCG	2	1.62955	1.52536	0.431128	0.865936	0.862067
PATL1	4	4296;5194;42356;66894	TGTGTCCGGTCTAAACATTG;CCATAGGGAGCAGGATAACG;CTGAACGAGCATTACCAAGG;GAAGTTCTGAGGCGAATCCG	2	1.62909	1.17865	0.431478	0.865407	0.862067
C16orf70	4	3115;5207;33783;48267	TGGTCAATCTGTTCAATGGT;AAACGAATGTACATCTACAG;TCAGTTAGACTCATGGACTG;TATTAGCAGATGCCAAGATG	2	1.62707	1.23701	0.433167	0.867563	0.862067
H1FNT	4	4895;5208;18368;71811	CCAGCGGAAAAAACTGTCGG;TTCCTGGCCGCCTTGCGAAG;CAGAGTCAGCCCTTTGTGAG;GGACGCGCGAGGCAAGAGGA	2	1.62692	1.15458	0.433321	0.866641	0.862067
OR52E6	4	3942;5212;19398;33821	GTGTATCTTATTGCACTCCT;ATGATACGATGTCCACAGAA;AGGATCATGGTGTACCAAAG;GCCACCATTCCCAAAATGCT	2	1.6263	1.19278	0.433824	0.865197	0.862067
PACSIN1	4	2491;5215;38094;54406	TCAGGTCGTTGCATAGACGG;TATCACAAGCAGATCATGGG;CTGGGGTGCCATAATGACAG;CTACCATTTGGCTTGCAAAG	2	1.62584	1.27949	0.434199	0.864724	0.862067
RCOR1	4	4034;5219;72208;75462	ACGGGACAATCTTGGCATGT;GAGGACTAAAACTAGTGTGA;AGAAAAGCATGGGTACAACA;TTTATTCTGGCCATTATTGG	2	1.62522	1.18805	0.434651	0.864405	0.862067
TRIT1	4	1507;5223;36021;68145	ACCTCTTGTAGTGATTCTCG;TCTTGTGACCAATTACACAG;CTTCTTCCGTATGTTGACGA;CACTGAGGGAAAATGCACAC	2	1.6246	1.3795	0.43524	0.864358	0.862067
WDR18	4	4522;5225;9210;46385	TCAGACAGGTGACAGGCCCG;TGAGCACCATATGTTCTGCG;CCCATCACGGACCTGCACTG;GATGTGGAGCTGCATCGTGT	2	1.62429	1.16713	0.435581	0.863821	0.862067
PLAG1	4	2259;5227;18221;60559	AAGGTAAGGACATCACCGGA;CATACAACAAGACTGCACCA;TCGCCGGTTCTACACCCGAA;GCCTTGCATGCCGCAACAAG	2	1.62398	1.29778	0.435854	0.86315	0.862067
SMIM11A	4	780;5231;12192;46019	TCTCTGCCTGACATTTGCTG;GCCAAGATATACAGCAGCAG;GTATCAAAGAAAAAGGTTGG;GCCCCTGCTGCTGTATATCT	2	1.62337	1.51569	0.436528	0.862067	0.862067
SMIM11B	4	780;5231;12192;46019	TCTCTGCCTGACATTTGCTG;GCCAAGATATACAGCAGCAG;GTATCAAAGAAAAAGGTTGG;GCCCCTGCTGCTGTATATCT	2	1.62337	1.51569	0.436528	0.862067	0.862067
CFAP58	4	2071;5237;49968;64071	CTTCCATGTTCATAAGGACC;CAGGTGCAGCTTCACAAGTG;GGAAAACCAACAGAAGGCGT;AGTGAACCTGACCAAACTAG	2	1.62244	1.31425	0.437356	0.862494	0.862494
G3BP1	4	2137;5247;18251;27084	TACCACACCATCATTTAGCG;AGACAGTACAGGAAGACTTG;AGAAAGACAGCAAACACCTG;GGTACTTTAACAACATGAGG	2	1.62091	1.30724	0.438789	0.864114	0.863201
CUL9	4	4240;5250;17750;75723	AACAAAAGTGGGGATCTCCG;GAGAGTGGGATATCTGACCC;AGCATAGTCCTTATGCATCG;TCATAGAGTTTACAGTAACG	2	1.62045	1.17668	0.439173	0.863665	0.863201
C16orf72	4	40;5252;17607;27246	TTTGTAGAGATTGGTGACGG;GCAATAAGGATGTGTTGGCT;GCCGTGGCCCAGCTCTACAA;CCCTAACCGAGCTACTTCAA	2	1.62014	2.15283	0.439548	0.863201	0.863201
TACC1	4	4014;5267;8394;27384	CTTGAAAGGTGATCGGATCG;GAGGACTGCCGAGATATCCG;TAGTGACACCAACGACTCAG;CAAGCCAGATCCTAGTCAGT	2	1.61784	1.18526	0.441817	0.866452	0.866452
THRAP3	4	3694;5278;11295;25776	CACCAAGGTCAGTTCGACCA;TGGGGCCAATATAACCGAGG;AGATCCAAAAAGGAAGATCG;TGGCCGGCTATCCTTAGAAG	2	1.61616	1.19963	0.44354	0.868625	0.867956
VRK2	4	3289;5280;47527;70287	CCCATTGGGACAATATCTGT;ACCAGCTTGGATGCCCACAA;CCTGCAATTAGGTATCCGAA;GGTCCTAAAGGTATTCCATG	2	1.61586	1.22113	0.443813	0.867956	0.867956
ADGRG5	4	573;5297;19954;44878	TGGGCACGTGAACAACCTCA;CTGGGGCACCCGCTTCAGAG;TCTTACGTACATCTCCCTCG;GAGAATATGCAGGTGTCCAG	2	1.61327	1.57585	0.446202	0.87142	0.87142
HSPA4L	4	275;5308;37981;63374	ATGTGATTGAATAGGGAACA;AGTAGTATAGAAATTGTAGG;GGGTGGCAGGAACTTTGATG;TGCCGAGAGAAGATCTGTGA	2	1.6116	1.73191	0.447541	0.872829	0.871928
LRP4	4	393;5313;14752;17427	TTGGGGACCTAAGACACAGG;GAGAACTGCAATGTTAACAA;AGTGTGTACTCAGAGCGGTG;ATAGCGCTAACAAATTTACG	2	1.61085	1.655	0.448258	0.87302	0.871928
ASAH2B	4	2057;5314;56187;70984	CCTCATATTTCTCCACAGTG;ATTGTGGATAGAGCACCAAA;AGCAAAACCTGAATACAGAG;ATGTAAGCAGATAATGCGTG	2	1.61069	1.30972	0.448488	0.872266	0.871928
ZNF451	4	3007;5317;8924;13693	CCCCGGCAAATAGTTCTCCG;CACATGAGCCGGATTCACGG;TCCTATAATGCACTGTAACA;ACATCAGTATAAGAGGTGCT	2	1.61024	1.23531	0.448932	0.871928	0.871928
PWP1	4	214;5331;40605;72654	CCTCGCTGTACACACAGACA;GTCCCACACTTCAATAACAG;CGACTTAGATAAATATGATG;CAGTGCAATTTAGAGGTGCA	2	1.60812	1.78411	0.450714	0.874188	0.874188
PRKAR1B	4	4996;5338;52459;74347	GAGGAAACGCAAGATGTACG;GCTTCTCGAAGTGCTCCCGG;GGTGTACGTGAACGGAGAGT;GAGTGCCGAGGTGTACACCG	2	1.60707	1.14112	0.45161	0.874724	0.874724
AMMECR1	4	1820;5353;10539;62506	GGGCTGGGAGGTCTAACCGG;AGCTCATCCCTTGTCATTGG;GGTCGAGACAAAAGATTACG;GCAGCTCGGAGGTGGCGACA	2	1.60481	1.33132	0.453837	0.877832	0.877219
ELOVL3	4	3617;5355;13257;75096	AACTACATGAAGGAACGCAA;GGGACTGTGCTACTTACCGG;GTCCCATTTCAGTATCCTGG;CCAGGACCAGAATTTGACTG	2	1.60451	1.1977	0.454161	0.877257	0.877219
VWA5B2	4	1200;5366;9142;9377	CTGGTTTGTGCCCGACACTG;ATACTGCTCCCGAATGTACG;GTAGCCTCTGAAAATCTCGG;GCCAGGTTGATAAGCGTCTG	2	1.60286	1.41547	0.455568	0.878774	0.877219
TRMT1	4	1509;5369;34182;63074	AGGAGACCAACCTCGCACAG;CACCTCGGAGCGGATCCGAG;GCGTATGAGATCCACAGCCC;AGCACCAGAGGGTGTCGGAG	2	1.60241	1.36814	0.455884	0.878183	0.877219
CCDC65	4	3869;5372;33561;54945	GTGGAATGATCTCAAAAACA;GAATTACACTGATGCCACAG;ACTTAAGGCCCAAAGAACTC;GGAAAGTAATGCCACCCTCA	2	1.60196	1.18403	0.456336	0.877856	0.877219
MMS19	4	210;5381;41707;73818	AGTGCCAATGACAGACACCA;TCTTCTCTCTGGATACCATG;CCTCGTACCCAAGCTCGCTG;CTCTGCGGATAGAAGCCCAA	2	1.60062	1.78442	0.457675	0.87804	0.87804
NUP37	4	293;5399;22398;26918	TAAACTTACTTGATTACTGG;GGAAACCTAATTGCATATGG;ACACTTCGAACATTTCACCA;AACCATTAATGAAATCGGTA	2	1.59793	1.71146	0.460243	0.881768	0.881768
LARP4	4	1435;5422;13064;64226	AGTTTGCACACAATAGCAAC;ACTGTGCTTGAGTTTGAATG;CTTCTCATCAACTTGTACCA;CCTGATGCCCAGTTACTGTG	2	1.59452	1.37447	0.463357	0.886531	0.884039
UHMK1	4	1430;5423;17860;40810	TCATCCACATGGAACAACCC;GCAGCGAACCCGATACACCG;TTTGCGGAAACCATACTCGG;GCACTCCACAATATGTTACG	2	1.59437	1.37511	0.463536	0.885674	0.884039
UNG	4	3121;5433;15541;71249	GTCCAGGTGAAGACTTGGTG;GCGGCCCGCAACGTGCCCGT;ATGGACCTAATCAAGCTCAC;TCCAACTGCTCGGCACTCAG	2	1.59289	1.21955	0.464969	0.887211	0.884039
CDC73	4	4048;5435;8696;49386	AAGACCAACTATGTTGTTTG;GGTCTTCAGCGATCTACTCA;ACATAACTGCCCTTAAACAG;GACACTATGGGAACCTACCA	2	1.5926	1.17111	0.465319	0.885485	0.884039
JMJD6	4	1821;5442;27149;54220	TTGCGCATTCAACAAAACCA;CGGAACCAGAAGTTCAAGTG;TTAATTCCCTCAGGATAACG;AGCAAGACGAAGCTATTACC	2	1.59156	1.32458	0.466172	0.885915	0.884039
PAK1IP1	4	1405;5454;14059;14295	CATGAGCTTTAAATTCGCAG;GGGGCTCTAGTGCATCACAG;TTTATCTGTACCAACCGACA;TCAGCAGCAATGGACTCTTG	2	1.58979	1.37644	0.467733	0.887687	0.884039
SOD2	4	2925;5457;8018;35970	GACGTTCAGGTTGTTCACGT;ACAAACCTCAGCCCTAACGG;ATGATCTGCGCGTTGATGTG;CCACCATTGAACTTCAGTGC	2	1.58935	1.23015	0.468134	0.887255	0.884039
MYBL2	4	2853;5459;9823;76542	CAAGGGGCCATGGACCAAAG;TCAGGTCACACCAAGCATCA;GCGTCCAGATCTGTACCGAT;CTCCAGCAGCAAGTACACTG	2	1.58906	1.23479	0.468458	0.886679	0.884039
EGFLAM	4	4757;5464;31164;62096	CAGCCGGGACATCCCGACCA;GTTCAAACGTTACATAGGAG;TGATATAACGGGGTCCATAG;GGAGCGCCACCAAGATAGAG	2	1.58832	1.14025	0.469166	0.886831	0.884039
EPHA4	4	3819;5468;36283;58833	TGTAATTGGTATGAGCTAGG;TGTGCCAAAAATGTACTGTG;TGGGATCTTCGTACGTAAAG;TTGGAGGTTACAACCAACAC	2	1.58774	1.17929	0.469712	0.886676	0.884039
ZNF727	4	4009;5469;12822;66754	ACCTGTCAATATAATAAATG;CCTTGCAATTACCCACACGT;AAGGTCTGAGCAACACCTAA;GAAAAGAGCCTTGGAATGCG	2	1.58759	1.17036	0.46984	0.885733	0.884039
HNRNPK	4	1348;5470;62926;77415	TAAAATCAAAGAACTTCGAG;GATGATATGAGCCCTCGTCG;ATGATGTTTGATGACCGTCG;CTGTTGGGACATACCGCTCG	2	1.58744	1.38377	0.469959	0.884777	0.884039
RBM6	4	4367;5473;17654;48023	CAAAATATTTGGATCCACAG;GGACCACCTATGGACTATAG;ATAGCCATAGTCGTAACCTG;GGACGTTGGCAGTAGTAAGG	2	1.587	1.15468	0.470326	0.884289	0.884039
SLC39A10	4	3288;5479;28184;69850	CCTGATCGTGTACATAACCC;CAAGATGATGATGCAAACGA;ACAGTCACCAACATGCACAT;TCTGATGTTAAACTACCGAA	2	1.58612	1.20631	0.471427	0.885179	0.884039
SENP5	4	3072;5480;59155;74108	TGAACTTGGTCTTAGCACAA;AGTGCTTTAGGTCAGGCCAA;TGAGAACTCATACCAGATGG;GACCCGTAGGGAGAACGGTG	2	1.58598	1.2191	0.471614	0.884355	0.884039
COPS3	4	853;5487;42505;46060	TGCCCTTCCATATCTTGACG;AATACACTTGTGCTAACTCG;ATGCTCCTTACAAAACAGCA;GATGGGATAAGTTCTTCGCA	2	1.58495	1.47767	0.472595	0.88502	0.884039
EWSR1	4	488;5488;9436;10983	TGGGTCTTCATAGGACACTG;GGTCTGCCCATAGGTTGCAG;ATGAGTGGCCCTGATAACCG;AAAAAGTAGACTGACCTGGT	2	1.58481	1.59577	0.472698	0.884039	0.884039
ARID5A	4	5057;5504;9688;53546	CTTCTCTAGACTTAAAGATG;GCGACACACGCCCATCGAGA;CCCCGCCGTACCTCTCGTAG;GCTGTCCTGAGGCCTACAAG	2	1.58247	1.12674	0.475035	0.887235	0.887235
AS3MT	4	1089;5523;17673;39611	TACACGAAGAAGTAGCCCTA;TTGGCAGTGACCAAACGTGG;AAAGTATCTTGACTATCACA;CTTGTTGTTTATCAGGCACA	2	1.57971	1.42402	0.477833	0.891282	0.888415
NUP50	4	2356;5526;11952;13197	ATACTTCAGTCTGACACTGG;AGAAAGAAAATCCAGTCAGG;TGAAACTTTATCAACCAAGG;TACACCTGACAAGAAGATGG	2	1.57927	1.26713	0.4782	0.89079	0.888415
PTPRZ1	4	1037;5527;10589;54876	ACAACCCAACCGGTATACAA;ATGGTATCATAAACGACTCG;AATGACTACCGTGTCAGCGG;GACATGCCTACTGATAATCC	2	1.57913	1.43391	0.478422	0.890029	0.888415
C7orf65	4	1717;5536;16662;74371	CTCTTTGGTGAATAGCTGTG;TCTGTTCAAGGCAATCAGTG;GGACCTGCCCAGAATTCATG;GCACCAACAGAGTCAACAGA	2	1.57782	1.32959	0.479753	0.89133	0.888415
ADAM28	4	2703;5539;38006;76972	TAGGCAATGGAGCATTAAAG;TAAAAAGCTCAATACTCATG;TTAAGCCCCATACATCGGGA;CATACTACTAGTTTGGTGGC	2	1.57739	1.23937	0.48023	0.891045	0.888415
RCN3	4	1139;5543;32653;64434	GGCCTGGGACACGTACGACA;ATTCGACCAACTCACCCCAG;GGGCGCGTAGTGGCCATAGG;ATGGGGAGCGTCGCTCAGGG	2	1.57681	1.41325	0.480725	0.890792	0.888415
MORN1	4	2312;5552;25412;41713	CTCTCCCAGAACAAGCTACG;GCCCCCGGGTACCTTGTAGG;GTCATGGAGTACAAAGCCGG;TGTCACACGTACTCACAATG	2	1.57551	1.26896	0.481954	0.891898	0.888415
CDC42BPB	4	3691;5556;14592;48710	GATATGGCGAGGTTCTACAT;TGCAGATGGAAGCTTACGAG;CTGGGGTCAAGAACACTGGT;AGAGGAATTGGTCAGACGTG	2	1.57493	1.17916	0.482559	0.89185	0.888415
RAB3C	4	5359;5558;15169;26700	ATCACCACAGCCTATTATCG;GCTGACGAATGCAGATGTAA;TCATCGGCAATAGCAGTGTG;GTAGTCAAAGTTCTGATCAG	2	1.57464	1.11295	0.482832	0.891188	0.888415
NECTIN1	4	1890;5568;14807;59312	CAATTGGATAGAGGGTACCC;GGAAACTCGGTTAAAAGGTG;GCAGGAATTCCACACGCTCG;GGCCTGAGCGTGTACCGATG	2	1.5732	1.30792	0.484427	0.892965	0.888415
SLC5A10	4	2279;5569;50599;57305	GATGTTGGAGCAGCCGACCT;CAGTGCCAGCAGCACGTACG;GGGCTGTGATGCCGAGCGTG;ACAGGACAGACAGGTACATG	2	1.57306	1.27057	0.484521	0.891974	0.888415
SH3BGRL	4	538;5570;15459;45748	GAAAATAGTCGACCAGCCAC;TTGCAGCCAATGAAGAGAAT;CCTTACCGCTGTAGAGCCAG;AAGAAACAACAAGATGTGCT	2	1.57291	1.56906	0.484632	0.891016	0.888415
GJB6	4	5475;5572;17143;66165	GAATGATTTCAAAGACATAG;TCCTCGCCTGAACTTGCGAG;AATCCCACATTTCAACACCC;CCGAGTCATGATCCTCGTGG	2	1.57263	1.10834	0.484982	0.8905	0.888415
ZWINT	4	3429;5573;18730;21771	CAAGGCCCTGACTCAGATGG;AGGTGAGGGAGCGTAAGACA;CACCTACAGGGAGCACGTAG;CAGTGGCAGCTACAACAGGT	2	1.57248	1.19162	0.48511	0.889578	0.888415
ASB9	4	1495;5575;15912;43533	CTGACACAAGCATTAAACAG;AATAGAGTGGAGTGCCCAGG;ATGCATGAAGCTGCAATCCA;GAGAGTTGACACACTCCACG	2	1.5722	1.35493	0.485383	0.888924	0.888415
MED23	4	3157;5590;11784;33929	TACATGAGTTGCTCTAGCCA;AAGGCCATGCGTAGTCACGA;AGGAGCTGAACTCTGTAATG;ACCCATTAAACGTACCTGGG	2	1.57004	1.20595	0.487797	0.891034	0.888415
FBXO3	4	4084;5591;44827;65229	TATCAAGTCATGATCCGCTG;TTCAGAGATAAAACCATCCG;TTTGAGTCAGTACATAGCAG;TGTTCATACCGAATTCACAA	2	1.5699	1.15816	0.487968	0.890194	0.888415
SUPT7L	4	3709;5602;19816;21510	TCTTACAATCTAAAGGCAGG;GCCACAATCCTGGCCCACGC;AATCAACTGAATCGTATGGA;CCACCAGACGGAACTCCCGT	2	1.56833	1.17496	0.489512	0.891859	0.888415
CDC25A	4	5115;5606;12777;25375	TGATTATGAGCAACCACTGG;CATGGTCAAGAGAATCAGAA;TTTGTAGTTCTCATGACGAG;GTAAAGATCTCTTCACACAG	2	1.56775	1.11742	0.489989	0.891579	0.888415
CCL11	4	1253;5608;59184;69957	AGCTACAGGAGAATCACCAG;TAGCTCTCTAGTCGCTGAAG;CAGCAGCCACAGAAGTGCTG;GGGGTATCTTCCTATTGGCC	2	1.56747	1.38884	0.490348	0.891082	0.888415
KRTAP5-1	4	2390;5628;32285;44687	GCCGGAACCACAGCCACCCT;AGCAGGAACAGGTTGGCACA;GGAGCCCCCACAAGAACCAC;CTCCTGTGGAGGCTGCAAGG	2	1.56462	1.25699	0.493094	0.894922	0.888415
CNOT1	4	4146;5633;37597;76591	TGCAATTGGCTACCATGGTG;ATGTCGTGGTAGCTGTACTG;TTTCTTAAGACGCTGCGCAG;ATGGCGCAAGGTATGCCAAG	2	1.56391	1.15244	0.493888	0.895211	0.888415
FBXW7	4	323;5636;29808;69290	GTTGGAGTAGAACCTAGACC;AAGAGCGGACCTCAGAACCA;ACATTAGTGGGACATACAGG;ACAGAATTGATACTAACTGG	2	1.56348	1.67332	0.494297	0.892516	0.888415
AMELX	4	3762;5640;47686;57326	TGGGCTCGTAACCATAGGAA;GGATTGGAGTCATGGAGTGT;ACAGCACGGGGATGATTTGG;CGGGCATCATTGGTTGCTGG	2	1.56291	1.16964	0.494954	0.892561	0.888415
CYC1	4	3247;5655;7917;28785	AAAACCATACCCCAACAGTG;AGCTATCCGTGGTCTCACCG;AAGGCCAGACTTCGACGACA;GGTGGGCGTGTGCTACACGG	2	1.56079	1.19601	0.497223	0.895509	0.888415
SUZ12	4	2112;5656;19506;25520	GAGACTCTCTGAATTTCTAG;TTCTCTATAACAACAATACA;GGAGACTATTCTTGATGGGA;TCTATAGATTTCTTCGAACT	2	1.56065	1.27944	0.497309	0.894522	0.888415
GSKIP	4	1478;5657;42441;45842	TGTTTGTCTCGAAAAGCCTG;GACATACTGCTTAGCTCCAT;TGATGTGGCCTATATCAATG;GCCTAGAACTCACTGAAGCA	2	1.5605	1.35142	0.497462	0.89366	0.888415
NDUFAF1	4	3166;5661;46869;72127	AATACCCAAAAATGGATACA;AGGTTGTCTGGCAATTCCGG;ACGGGGAGTCTACCCGAAGT;GAGATACAGAGTATTGAACT	2	1.55994	1.20036	0.498008	0.893504	0.888415
LRRC34	4	1127;5664;26716;34912	CTTACCGCGCTGGACCGCCA;AATGATATTGGGCCCGAAGG;TCATTAGAGAAATTAGATCT;ATTGCATATACTCCAAGAAG	2	1.55952	1.4068	0.498383	0.893042	0.888415
TMCC1	4	1275;5667;15577;28814	AAGGGCAAGTGGATGATGCG;TTTACACTAGATCGAACGGT;GGACAAGCTTGCATAGTAGG;ACCAGACCCTCAGCGCACAA	2	1.55909	1.38106	0.498836	0.89272	0.888415
KHNYN	4	3332;5668;33893;36989	ATGGGACCCGGAGATTGCAG;CAGCACTCCAGTACACTGAG;AGACACCGCAAAGCGATCTG;TGGCACACAGCGTTTCAAGG	2	1.55895	1.19023	0.498964	0.891818	0.888415
RBM23	4	983;5672;27538;51120	TAGCAAAAAGTGATACCCAG;GATTTCACAGAATTCCACGT;AGTGCAGGGAACCCACATAG;TCGGAGCCATAATAAAAGCA	2	1.55839	1.43469	0.499578	0.891787	0.888415
MMS22L	4	1019;5674;19674;42440	GTCACTCAACAGGTACGACA;TAGGCAACAACTGTACAACT;AATGCTCCTATATTAACACT;GGAATATTATAGTAAGAACC	2	1.5581	1.42705	0.499987	0.891391	0.888415
OR5P2	4	4175;5676;9990;13820	AGAAAATGAGAGAACAACTG;CATGCTTGTAAACTTCCTGG;TAGCTGGACACTGACTTGTG;CCATGTCAGCAAAAGCCAAG	2	1.55782	1.14814	0.500311	0.890844	0.888415
ZPLD1	4	2318;5679;38460;50595	CAATCATCAGCTATCTACCT;ACTTACCAGGAAATCTACTG;TCAAAGGTAATCCTATACTG;GCTTCGGCCATTCTCAATGA	2	1.5574	1.2594	0.500661	0.890344	0.888415
CTXN3	4	4406;5682;62488;68413	CAAGGGGCACTAGGGATGAG;AGCAGATTCTAGCATGTCCC;CCAAAAGAATCCGGAAGCAC;TCTGCTGATTCGTTCCCAAG	2	1.55698	1.13808	0.501164	0.890118	0.888415
PGAM5	4	4059;5686;17668;37882	TGGCGCGCGTCATAGACGAA;CATTCCCAGTACCACGTGGA;TTCCGGCTTCCAATGAGACA;GAAGAGGAACGTGGAATCTG	2	1.55641	1.15253	0.50189	0.890286	0.888415
RPS27	4	1849;5687;15546;63997	TTGTGCATGGCTAAAGACCG;GAAACACAAGAAGAAACGCC;ACAAAACTACCGTTTGTGCA;TTCATGGATGTGAAATGCCC	2	1.55627	1.30387	0.502	0.889366	0.888415
PDGFRB	4	5376;5694;25037;35768	GTCCCCTATGATCACCAACG;TGTGGTAAGGCATATCCAAG;CTCCCGTGTCTAGCCCAGTG;GACTAACGTGACGTACTGGG	2	1.55529	1.10274	0.50293	0.889897	0.888415
C2orf70	4	4916;5698;10874;46769	AGAGCTTACGAATTTCTACC;AAGTACTATCAAGACAAGAC;GGTGCCGTAGGGAGCGCCAA;CATGAGTCCAGGGGGCACGT	2	1.55473	1.11774	0.50357	0.889914	0.888415
MKX	4	1550;5701;28666;41580	CCAAGAACCCACATGAACGA;AGGACGGAGGCGCCTCGGAG;TGAGAATTCGGTCATCAAAG;GGTTTGCTAATGCAAGACGT	2	1.55431	1.33861	0.503971	0.889509	0.888415
ZNF410	4	72;5706;17560;53030	GCTGGGAATTCATAGACACC;TAGCCTCCGAAAACATCTGG;GTACAGTTGAAGGTTGTGAC;GGGAAGACCTTCTCTCAGAG	2	1.55361	1.9922	0.504867	0.889977	0.888415
HTR5A	4	5675;5715;44410;49893	GGTGAGCGCGATCATGACGT;ACACGGCGTAGGAAGGCTCG;AAGGCTGCCAAGTTCCGCGT;GGTGGAAGGTGCGTACACGG	2	1.55235	1.09222	0.506215	0.891241	0.888415
CYCS	4	4375;5716;24001;30177	TCTTGTTTAGGCATCATCTG;TGCCACACCGTTGAAAAGGG;TCTTCCGCCCAAAGAGACCA;GGCTGTGTAAGAGTATCCAG	2	1.55221	1.13695	0.50636	0.890386	0.888415
GGCT	4	4544;5721;16833;76544	GGACGTCACGGGTCCAGATG;GAGTCCTGGCGATGAAGTGT;ACAAGTCAAACTTGGCATGG;CACAGAAGAACGCCGCCGAG	2	1.55151	1.12988	0.507144	0.890657	0.888415
SDR42E1	4	2922;5723;20055;72896	TCCGAGAGTAGTGATCAGGG;GTGCTGGTGTAAACTAACCT;CCTCTTATGGTATGTCAGGG;CCTGCACCAAGTTATCCACG	2	1.55123	1.21129	0.5074	0.889999	0.888415
AQP5	4	2749;5731;15536;63644	GACAGACAGGCCAATGGACA;GGCTGGCATCCTCTACGGTG;GCTCAACAACAACACAACGC;GGTGCGGCGGGAGTCAGTGG	2	1.55011	1.22247	0.508825	0.891391	0.888415
ARHGAP35	4	439;5733;16411;56634	CAACTCATTGATAAAAGTCG;AGCATGAGCATATCGAGCGT;AAATGTATGAGCTTTCCCTG;TATGTACGATAATGCTGCCG	2	1.54983	1.60084	0.509115	0.890793	0.888415
CSN3	4	2983;5738;11322;19130	TTGCTATAGCTGGTCTACGT;TTTGGGCGACGTACCACAGT;GGGTTTGCATAATATGTGCG;GGGGGGATGGCAATAAATGA	2	1.54914	1.20629	0.509959	0.891167	0.888415
LRRC7	4	4546;5739;42971;53337	CGCTGTGGTATATTGCCTGG;CCTGTCTTCAAACGGACTAG;CTAATGTCCGAAGACTATGA;CAGTTGGAAAGACTTGACCT	2	1.549	1.12855	0.510104	0.890318	0.888415
CD2AP	4	4523;5743;23612;53542	TAGTCTACCTGAATCGTCCT;TTACCTTAACGAAATTGTCA;AGTAAATTACTGGCTTTGGT;GGGACCCAAAACTCAGAGTG	2	1.54844	1.12917	0.510702	0.89026	0.888415
TRIAP1	4	446;5756;15720;40607	GGCTCACCTGAACACACTGC;ACGACCAGTGCTTCAATCGC;ACTGCTGGTAGCGCTTGAAG;TTCGCCGAGAAATTTCTCAA	2	1.54663	1.59587	0.512792	0.891702	0.888415
LRFN4	4	2889;5758;32948;38196	CAATGCCATCACCCGCATTG;CCACAGCCCGAGTAGAACTG;CAATCTCTAAGGTCCCGTTG;GCTGTTTGTGCCGCCCAACG	2	1.54636	1.21103	0.513099	0.891138	0.888415
SPATS2L	4	4363;5763;51379;64606	AGAGGTCAGATGGCCTACAG;AAGGCCCAAATCATGCTCTG;CCAGTTGTGTAATTCAGCAA;GAAAAAGATCTCGATACTTG	2	1.54566	1.13417	0.513832	0.890222	0.888415
SUPT4H1	4	482;5764;11053;19194	AGGACAGCTGGGTCTCCAAG;GATGCATATCTACAAATGAA;AGACGGTGCCGAAGGACCTG;TGAAGCGGCTTACCCATCAA	2	1.54552	1.57876	0.514003	0.889427	0.888415
BCDIN3D	4	3529;5767;70639;75948	CGACGTGGGGTGTAACTCCG;CTGGATCTATGTCGCAGCAG;AGGAAAATTTCCGAACGGGG;GAGCTGTCGAAGCAGCTCCG	2	1.54511	1.17257	0.514464	0.889134	0.888415
DAPL1	4	5244;5769;34505;47012	CTGTTTGTAGTAAAAGCTGG;AAAACAAGAAATTGGCACCT;GGATGCCCTGAATGACGCAC;AGGATGTCCCCCTTTCCGAG	2	1.54483	1.10172	0.514677	0.888415	0.888415
RBM38	4	2604;5773;15732;52538	GTAAGTCCGCTGGATCAAGG;GCTTGGCGCCCAGATATGCC;AGCCATCGTGCAGCCCAGCG;GGTGACCATGGCCGACCGGG	2	1.54428	1.23006	0.515342	0.888478	0.888478
ZNF222	4	1496;5778;48141;77407	ACAAGAGAAAAACCTTTCCA;TAACTGAGAGTTACTTATGG;TATAGCATTTCACTCCCATG;ACATCACAGAATTCATACTG	2	1.54359	1.34049	0.516042	0.888599	0.888599
RWDD2B	4	5648;5799;27685;30168	AAGAAAGAATATTCTAGAGT;GTATACTGAATGCCACAGAG;CAGGGAACATACTGGCTAGC;TTCTGCCTGAAATTACTGTC	2	1.54069	1.08719	0.519326	0.893165	0.892455
MRPS21	4	3552;5802;15069;45159	GGAACGTGGAAAGCGCATAC;ACAGAATCCTCACTATGGAT;GATGGTACAGGAAGGGAACG;TTGAGGACATTAAGCATCGG	2	1.54028	1.16894	0.519761	0.892826	0.892455
BCAP29	4	58;5806;11802;44316	TCTGAGGAGGAATAAAAGGT;TCAAGCAGAAAATACTAACA;CTTCTCAATGGTATGAACTG;TGTGTGTGTTCATAGGCATC	2	1.53973	2.03209	0.520299	0.892663	0.892455
DMAC2	4	4155;5810;14398;25193	ATGTGGAATGGGCGTATCAG;CTCCACATCGTAGAAATAGT;TGAGACACCAGTCGTCCACG;GAGAAGCAACATGGTCCATA	2	1.53918	1.13968	0.520938	0.892676	0.892455
ARHGEF15	4	2117;5813;25365;56794	CCGAGAAAGGCCCCACAGCG;GGTGCATCATTGGAGTTTCG;AGAGCCTCCCTAAGTGTGAG;GAGTGTGTGGTGATCACGGG	2	1.53877	1.26803	0.521442	0.892455	0.892455
ZNF114	4	719;5824;32153;76738	TACGTGATGAAATTGATACG;CCAAAACAGAGGAACCACAC;ACGAAGACGATGGAGTCTTG;CTTATGGAATCTCCCTGTGA	2	1.53726	1.4898	0.523114	0.894233	0.892742
EVX2	4	2629;5826;43911;60826	CTGCACTACTACCCGCACGT;ACCGGGAGAACTATGTGTCG;CCTTAAGCTGAGCGGCGCCG;GAAGCCGGGCCATTATTCAG	2	1.53698	1.22455	0.523378	0.893603	0.892742
MAGEB2	4	5632;5827;46937;72001	CAAGGCCAAAGACAACACTG;GCAGGGATTCCTCATCAGTG;AAGGCCCGAGATGAGACCCG;CAAGCGAAGATCCTCTAACC	2	1.53685	1.08574	0.523506	0.892742	0.892742
TMEM89	4	4829;5838;58165;58180	GAGGGGTCTCGACCAGGCGT;TCTGCCGCAAGATACTGCAG;GAGACCCCTCTGGTACCAGG;GGGGTGTCAGCCAAAGAGTG	2	1.53534	1.11114	0.525187	0.894528	0.893471
MYEF2	4	316;5844;17589;41519	AATTGTGGAACCAAGTCTAC;GCACTAATAGGCTGTCCACC;CTGGAAGCAATGAATAGCAT;AGTTGGTGAGGTTACATACG	2	1.53452	1.66354	0.526159	0.895104	0.893471
ZFP36	4	4803;5847;13090;75305	AGAGTTCCGTCTTGTATTTG;GGGCCGCCAGGTCTTCGCTA;TAGCTCAGTCTTGTAGCGCG;CCCGTGCCATCCGACCATGG	2	1.53411	1.11147	0.526654	0.894868	0.893471
LPP	4	4851;5848;27611;33473	TGGGGTTTGAGTGTTCCGAT;TGGAGGCCGAGGCTTATAGG;TTCCAACAGGGGAATCCCGG;AACCCATACAAACAACCTGG	2	1.53398	1.10967	0.526782	0.89401	0.893471
RNASE4	4	2388;5850;16159;21323	GCGGCAACACGTGCACCCTG;GTACATGCCATCCTGGCCAT;GTTCTTGCATTGGATATTGG;GCAACTTGATGATGCAAAGA	2	1.5337	1.24169	0.527097	0.893471	0.893471
SULF2	4	3109;5863;28182;47370	GAGCGGCCGGTGAATCGGTG;TGTGGACGTACTTGCCAGTG;CTACGTGAGGGGCCCCAACG;GAAGAGGCGTGAATATTGTG	2	1.53193	1.1898	0.529222	0.895996	0.895567
ATP5H	4	3559;5867;36543;64849	TGCTCTAAAAACCATTGACT;TCAGAAACATACTGACCTGG;GGATAAATATACTGCCCAGG;GAATCCACCAGCTATCGACT	2	1.53139	1.16413	0.529742	0.895803	0.895567
UBE2D2	4	5492;5870;26751;37456	ATTGGCAAGCTACAATAATG;TTGATATTCTACGATCACAG;AGGAATTGAATGATCTGGCA;CAGAATGACAGTCCCTATCA	2	1.53098	1.087	0.530237	0.895567	0.895567
IL2	4	4535;5890;44688;58131	AAACTTAAATGTGAGCATCC;AGAAGAAGAACTCAAACCTC;TTCTTTGTAGAACTTGAAGT;ACAACTGGAGCATTTACTGC	2	1.52827	1.11861	0.533419	0.898791	0.898791
ARHGAP11B	4	636;5895;16405;18713	GTGCTTCATGCAAATCAGCT;AAGAACATATTCATACCGAA;AGCTCAACAGTTAGGCACAG;AGTCCCGCAATATCACAAGG	2	1.52759	1.5109	0.534152	0.898955	0.898955
ZNF711	4	1716;5907;10649;69480	GAGACTGATGTAGTAACAGA;ACAGAGAGTGAGTACACCAG;TAATGGACACTTAGAACATG;ATGGCAAGGGTACACTGTGA	2	1.52597	1.30378	0.536285	0.901469	0.900238
ALDH5A1	4	4131;5914;8818;38003	TAATGTCTCCGTAAACACGG;GGCACTGGGGAAATTCCACT;AGTATTTGACAGTGCCAACG;GGGCATGGTAGCCGACTGCG	2	1.52503	1.13365	0.537445	0.902345	0.900238
ZIM2	4	2284;5918;21590;25998	CTCACCTGGGACCCAGCAGA;GGAGAAGGCATACTTACCCA;GATCCATTGGAACCACACCA;GATCCGTTCGTGTCTCCTAA	2	1.52449	1.24586	0.537965	0.902146	0.900238
CPNE5	4	5042;5923;20128;69628	TGTGCGTCATGTATACCCAA;GGTATTCTACAGAAGCAACG;ATGTCTGGCAACGTACCCGT;GGCAGTCAGCGCCAGCGCGT	2	1.52382	1.09792	0.538759	0.901336	0.900238
SPN	4	5905;5924;15089;68915	GCCAGTTGTCATGGTAACAG;TCATTGATGGAAGTTGAGGG;GGCTCGCTAGTAGAGACCAA;GGATCCCACACCGTGACAGG	2	1.52368	1.07136	0.53887	0.900454	0.900238
TET3	4	1477;5929;49411;68391	CTCAGGGCCAGTGTACCATG;CCTCTACAATGGGTGCACCG;AATGCCCTGACTACCTCGAG;GTGACTCCAAGAAGCCACTG	2	1.52301	1.33282	0.539509	0.900458	0.900238
CLASRP	4	1014;5935;53504;63559	TTCCATCGGTTATACCTACG;ACAGGCCACGACTTATGGCA;CCACCTATGACCCCTATAAG;TATTCCCGGTCCCGTAGCCG	2	1.52221	1.41013	0.540337	0.900774	0.900238
GLIS3	4	2343;5937;19642;42790	AGGCAGCTGCAACAATCTAG;TGGATGAGTGCCGAGGACTA;CATCTCAAGATGCCCTCAGG;CCACATCGACCAGCGCAAAG	2	1.52194	1.23955	0.540653	0.900238	0.900238
GORASP1	4	5288;5948;25920;48255	TGAAATGGGGAAGTCCATCA;ACCAACCACATAGTCTGTGT;CGCTCATCGAGTCTCATGAG;TTGGCTATGGGTATCTACAC	2	1.52046	1.08812	0.542444	0.902157	0.902157
MTAP	4	2383;5954;40112;70075	AAATACCATACCTTGCAAGG;GAAGGACTGAGGTCTCATAG;TCTGCCCGGGAGCTAAAACG;GTCATAGTGACCACAGCTTG	2	1.51966	1.23508	0.543399	0.902682	0.902605
PRRX2	4	1891;5966;55959;73180	GTTCAACAGCAGCCAACTGC;CCTCGCGCACAAAGGCGTCG;CAGGTGAGTGTCCCAGCCCG;CCTGAACGCGCGCCTCGCTG	2	1.51806	1.28024	0.545327	0.90482	0.902605
PNKD	4	2451;5973;12987;20753	GGGAATGTATTCCAGCTCCG;GGTCCCTCTCCTTACCCCGG;AGTACACAGAATGGCGACCA;TCATCAAGATGTGGTCAGCG	2	1.51712	1.2283	0.546385	0.905512	0.902605
HDGFL2	4	954;5976;14695;40801	TGTCTTTACATTTGTCGTAG;GACAAGAGTAGCGACAACAG;TCTGTGAAGAAGCCTCCGAG;CAGCGTGTCCCCATCCGAAG	2	1.51672	1.42012	0.546837	0.905198	0.902605
FRAT1	4	2863;5978;50438;67673	TCCCGGAGGCCCATCAAGGT;CGCCGGCACGGACCCGACAG;GCGCCACTGACTGCTGCAGT;GCCCACAGTCTCCGCCAACG	2	1.51646	1.19781	0.547119	0.904604	0.902605
SLC36A4	4	5193;5983;18136;23452	TACCAACTTGATGATCAAGA;ACTGACAGCCATGGAAACGT;AGAGAAGAAGTGTTGACCTA;AAGCGTTGAATATTGGCATG	2	1.51579	1.08886	0.547887	0.904814	0.902605
WDR59	4	1386;5984;31449;52656	CCTACCTGATGACACGAGTG;GTGGTCACCCGCGCAAACGT;GCAAATCCGGAATGTCAATG;GGCTCCCACTGTATAAACGA	2	1.51566	1.34217	0.548049	0.904024	0.902605
CCNL1	4	156;5985;29217;73848	TGCAGGTGGCGATGGCAACG;ATGTGAACGTAATCAAACCC;GATCAGGATCCCTCCCGTCG;TAGTTCTGATCAAGGATCAG	2	1.51553	1.80597	0.548236	0.903278	0.902605
C3orf58	4	2329;5987;30411;51468	TTTCCATTAATTGCCAAGCG;CAGTTCGTTGCGCTGCCAAG;AGTACACGTTCTTCACGTTG;GCAGACGCACGTCGCCGTTG	2	1.51526	1.23739	0.548467	0.902605	0.902605
NEO1	4	5899;6000;27971;29571	TGACACCATCAGGATTACGT;ATTGTTCCCAGCATAAACTG;GCGAAGCTGCATATGCACGA;TAGGTAAGGTTGTCTCCGTG	2	1.51354	1.06645	0.550616	0.905088	0.904326
CAPN9	4	227;6006;10386;54121	GGAATATCCCGGCATAACCA;ATAGCCGATTGTCAGCACAT;AGACGCGATCCACAAATGGG;CTTTGTGTGGAAACGACCAG	2	1.51274	1.72372	0.551572	0.905604	0.904326
SLF2	4	3989;6008;15451;48127	ACTGGAATTTAGCTCCCAGT;AAATCAAACATCAAATATGG;GAACCGAGTGATGAAACTGA;AGGAAATGGAAGACACACAA	2	1.51247	1.13371	0.551836	0.904986	0.904326
MCM8	4	712;6012;26673;64801	AATGACCTGCCTCGACACAC;ACAAACATACACGCCACGTG;AATGTTGACTGCATTGACTG;AATTGTCAAAGTCTCAAATG	2	1.51195	1.47921	0.552399	0.904858	0.904326
TMPRSS12	4	1153;6014;22088;75307	ACCGGCGGCTAGTTCCCAGC;CCCACTGCACTAAAGACGCT;CAAGGGTCTCGGATTATAGG;GCCTTCCAGAGGGCGAGTAG	2	1.51168	1.37815	0.552715	0.904326	0.904326
NETO2	4	1892;6019;62546;66708	TGGGTTCGAACCAGCAATGG;TATTTACTTACGCTCCACAA;GTCAACTCTATTCTTTGACG;CCTCTTATAGATCGTTACTG	2	1.51102	1.27662	0.553483	0.904534	0.904534
REC8	4	4550;6028;37373;54218	GGCATTGTTGAGAATAGACG;GGTGAAGCGCGAATACCTGA;CCTACCTGAGGGATATCGAA;AGAACAGTAACCGGCGACGA	2	1.50983	1.10881	0.554762	0.905577	0.905577
RNASEK	4	831;6037;37245;49230	CGCCATAAAGAAGGGAGTCG;AACGTCCTCAATCAACACAG;AAGCGGGCTCGGAAAGCGGT;CGCCTGGGGAGTGATCATGT	2	1.50865	1.44501	0.556315	0.907063	0.906864
SELENOI	4	2570;6040;9854;63221	TGACTGGGTTTGGATTGTAG;CAATTCTAGCACTCCCTTAG;TGGCTAATGTCATATCCCCA;AGATTGGGCGCCAGCCAAGT	2	1.50825	1.2146	0.556835	0.906864	0.906864
TARBP1	4	6045;6062;16111;71019	GTCTATGGCCTCACACACCA;AAGAAGCCCATCTATACCCA;TCCAATGGAGCTACACGTAG;ACACCCTTATACCAACCACA	2	1.50536	1.05838	0.560264	0.911398	0.9112
ST6GAL2	4	1503;6067;11032;71716	TCAAAGTGCTTTCTACCCGG;TCTTTCTCATAACCACGTGT;CCGGAAAAGCCCCCTCCCGT;CAGCCGGTTCCTTTCATGCG	2	1.5047	1.3201	0.561024	0.911583	0.9112
TPST2	4	3254;6070;30766;76269	CAGGCGCGACAGGTAGACCG;GCAGGTGCTAGAGTGCCGGG;TGCCATAGCGGTATTCCACG;CTGGGCGTACATCACCTCGA	2	1.50431	1.16737	0.561433	0.9112	0.9112
ZNF691	4	3874;6076;41224;67196	ACGCACCAGCAAGATCACCT;CATTGCTCATCCAAGGCATG;CGGACAGTGACTTTCTGCCA;CCAACCTGAGAACACACCAG	2	1.50353	1.13457	0.562397	0.911716	0.911716
ING5	4	733;6079;13909;59191	AAAGAAAAAAGAGGGTCCCG;GGCTGCAGAGTACATCTCCA;AAGTTCCTCTGAAGTTCGCA;CTGGACCAGAGGACGGAAGG	2	1.50313	1.46867	0.563045	0.91172	0.91172
PPP2CA	4	774;6087;9889;28537	AAAAGAATCCAACGTGCAAG;CTCGCCATCTATAGATACAC;AATAAAAGTCATACCTCATG;AACGCATCACCATTCTTCGA	2	1.50209	1.45667	0.564453	0.912953	0.912459
ARFGAP3	4	2798;6089;24330;28456	AATGTTGACTCAGACAGACT;AGGTCTTAATGTACCAACAA;CAGTTGCGATGCATGCAAGT;AGTGAACACCAAGTGACCGG	2	1.50183	1.19492	0.564794	0.912459	0.912459
PBOV1	4	5774;6103;33104;37800	GCTAGAATGCCTGGTAGCCT;CGAAATACCTTGTAGCAGAA;ATGGTCAAGTGTGTCTGCAA;CTTAAGGAACCAGAAATATG	2	1.5	1.0632	0.566807	0.914665	0.912896
DUSP12	4	3543;6104;29368;52595	CCAGGCAATGGGATACGAAG;GACCCAACTACCGTTTCACA;ACCGGTCCAGATGGCTGAGT;CATCACGGCCGTGCTAACAG	2	1.49987	1.14921	0.567004	0.913937	0.912896
CATSPER4	4	5418;6114;24100;27215	AGAGAAGAGGGAATATGCAA;CCGACCGTAGGACTCGTGAA;GGTACGGAGAGCGATGGTGA;AAAGAGTGTTACTCCAAACA	2	1.49857	1.07307	0.568556	0.915395	0.912896
FGF9	4	3987;6117;19166;45629	TATACCTACCAAATCGGCTG;GGTGGTCACTTAACAAAACC;CCTGGTCAGCATTCGAGGCG;ATGATCCAAGTCCGTGACTG	2	1.49818	1.12666	0.568991	0.915052	0.912896
RNF17	4	4560;6121;35165;67130	TAGACAACGCTACTACCCAA;AAGTTAGTTCTCCACAACTA;AGAGTGTTCTGGTCTCACAT;AGAAATTATTGAAGACAACG	2	1.49767	1.10234	0.569588	0.91393	0.912896
MED16	4	2434;6122;24778;58000	CGACGGTGAGAACTTGACTC;GGTGACCGGCTACGACTGGT;TAGCCTTTAAGTGGACGGCG;GGTGTGGTAGTCGCACACGC	2	1.49754	1.21987	0.569742	0.913139	0.912896
TM9SF4	4	1988;6125;32702;73066	CAGGAAGAAGACCACAACAA;TGATCCGCTCGGCCACGAGT;CCAAGAAATTGACCCCACCA;GCACTTTAAAAGGCCATCGG	2	1.49715	1.25976	0.570237	0.912896	0.912896
ATOX1	4	304;6129;15952;28139	TCAGAAGCACGAGTTCTCTG;TCAATGCAGACCTTCTTGTT;TTCTCTGTGGACATGACCTG;TCTCGGGTCCTCAATAAGCT	2	1.49663	1.6529	0.570928	0.912967	0.912967
FAR1	4	5969;6139;37273;40727	ACAGACACCACAAGAGCGAG;CAACTGGCACCAACAATCGA;AATATGCTTGCGATTACAGT;AGCACTAATCCTTTCCACTG	2	1.49533	1.05542	0.572412	0.914305	0.913356
LTN1	4	866;6141;19441;41822	CTATCAACTGTGATTCGTGA;AGAGACACAGAAACTGTGAA;AAAGCATGTTTATCTGAACT;ACGTGTACTTGGTAATACGT	2	1.49508	1.42956	0.572745	0.913803	0.913356
MDFI	4	4211;6144;29939;54289	CAGCTTCTGTGGGGACGTCG;GCGGCAACCCCCATGCCCCA;GGCCACCCCTCAGAGCTGGG;GTGTGTCTGCAACTTCCGGT	2	1.49469	1.11503	0.573112	0.913356	0.913356
SAV1	4	894;6152;35558;46253	ATAACACAAATACAACTCAC;ATGCCTTCATTCATCCGGCA;TCTCTTCTCATTATTTCATG;GGGGTAAATCTTCAGAACCA	2	1.49365	1.42218	0.574425	0.914418	0.914418
UGT2B15	4	2123;6165;45400;67993	GCTGTGGAAAGGTGCTAGTG;TACACATTTGAGAAGAATGG;AATACATTTACCTTAGGCAG;GCAGATGCCCTTAATCCCTG	2	1.49198	1.24408	0.576396	0.916521	0.915788
PLCZ1	4	2835;6166;42856;47107	TTAGACATCTGACTACCCAG;AGCAGTCAATCTCCAAACAA;TGATACTCTACCATCACCAG;TTTAGGAGACAATCAAGACA	2	1.49185	1.1874	0.576583	0.915788	0.915788
HOXA5	4	1025;6181;35170;47417	AATGGCATGGATCTCAGCGT;GACTCGGCGAGCATGCACTC;AACTCCCTAAGCAACTCCAG;CGGTCGCTATCCAAATGGCC	2	1.48992	1.39174	0.579143	0.91882	0.917071
CPO	4	5986;6185;25329;36460	TCACCTTCAGATAATACATG;CTATAACATATACCACCCCA;AAACATGTGCCATTATTATG;TTGATCTTGGCAGTTTCTAG	2	1.48941	1.052	0.579791	0.918816	0.917071
EAPP	4	4188;6186;14886;41590	AAGTTTACCAGTTCCCAGAG;GGTTGAAGAGCCTAGCGACG;AAGTTGCAACAGCTCCGACA;TGTTGTTGACGTGATCTCTG	2	1.48928	1.11331	0.579979	0.918083	0.917071
DROSHA	4	1320;6193;52516;69174	TTGTTGGTCATAGGACGACA;TACAGATCTGATTATGACCG;TGGAAACTATTAAAACTGGG;TCCTTAGGTACCAAAAACTG	2	1.48839	1.33856	0.581071	0.918781	0.917071
NRBF2	4	5428;6194;35109;37375	TCTTGTCACAAAAAGGCTGC;TGAGGAGGAGCTGTTTCATA;TTTGTGAGATGTCTGAAGAT;CTCAGGCAGGCATTTCTCTG	2	1.48826	1.0676	0.581267	0.918063	0.917071
DPYSL3	4	3151;6195;22787;27530	CTATGAGAAATGGAGAGAGT;CAGAACCTCATCAAGGACAA;GACAATCTGATTGTTCCTGG;TTGCCCTCTCTACGTCACAA	2	1.48813	1.16536	0.581454	0.917334	0.917071
EFHB	4	5964;6201;45722;48780	AAAAGAAGATTCCCGATGCG;CATTGGACTAACCCAAGCCG;GGATGAATATCTTCGAGGCA;TTGCAGGATATACCCATGAA	2	1.48736	1.05157	0.582325	0.917681	0.917071
TSPEAR	4	4332;6203;42073;63993	GTACCTACATGTCCACCGGG;CTCTTCGGTCCACTTGTAGA;AACTCTCAAAGTTACGACGA;TCTTCCACCTCGGTACACGG	2	1.48711	1.10616	0.582717	0.917276	0.917071
TJP3	4	731;6208;22967;39023	TATCTGAATGGCAAACGCGG;AAAATGGTGCAGTCCCGCGT;GTACAGCCCCGACACGCGTG;TGGTGCCTGCGATAGCTCCG	2	1.48647	1.46091	0.583553	0.917569	0.917071
HNRNPA0	4	3483;6210;21026;60120	TGGGACTCTGACGGACTGCG;GTATTTCCAGAATCACGACG;GGAGGATATCTACTCCGGTG;CTTCGTGACCTACTCCAATG	2	1.48621	1.14556	0.583886	0.917071	0.917071
LINC01835	4	3662;6220;45186;57132	CCAATGCTGATAATTCTTTG;CTTCCTGACATCAACTAACC;CAAAGGAGATACTCACATGT;AACCAGGCGACATCCTGGAT	2	1.48494	1.13562	0.585481	0.917535	0.917266
MOB2	4	2954;6223;11442;22451	TCGTTAAGGTCAATCTCGCG;ACTACTGGTATGACGAGCGG;TCTGCAGATCTTCCTCACCA;TAATGGCAAGAAGCCCGCTG	2	1.48455	1.17586	0.585959	0.917266	0.917266
TNPO3	4	3177;6228;11122;58448	GTCACCTGTTATTGTAACGC;TCATCAAATAGCCCAACACA;TCGCATGAGGGTATCAGACC;AGCTTCATGTAGGTTAGACG	2	1.48392	1.16169	0.586888	0.917704	0.917621
NKX2-1	4	2839;6232;13689;58937	CGCCGCCTACCACATGACGG;GGTTGGCGCCGTACCATCCG;GCGAGCGGCATGAACATGAG;CAAGCAACAGAAGTACCTGT	2	1.48341	1.18291	0.587486	0.917621	0.917621
RXRB	4	3021;6240;29987;57067	GGACAACAAAGACTGCACAG;GTGGCTTCACATCTTCAGGG;GCCCTGGCTGGATCCCGCAG;ACGGCTATGTGCAATCTGCG	2	1.48239	1.1705	0.588868	0.918764	0.917936
FOXN4	4	4448;6241;41716;62129	GCAGATGGCAAGTGGCCGCG;CACCGGAGTATGGCCAACCC;CCCATCTACTCGTACAGGTG;GCTGACTCACGCCACCACAG	2	1.48226	1.09904	0.588987	0.917936	0.917936
KAT6B	4	1683;6250;22522;59631	AAAGGGGTCGTAAACGCAGG;TGGCTGTTACAGACCCCACT;TGTCAACTAGAGCTAACAGT;TTACGACGCATACGTTTGGG	2	1.48112	1.28529	0.590446	0.919194	0.919194
HIF1AN	4	1387;6269;13378;19774	AACTGGATTAATAAGCAACA;GAAGCTATAACTGCGCAACT;CAAACGCTCAATGACACTGT;AGGCACTCGAACTGATCCGG	2	1.47872	1.32355	0.593474	0.922891	0.922891
SMC3	4	852;6277;67374;77011	ACAAAAGCAGAAATAACACG;TAGCAGGCAATAGTGAACAA;ACAGTCCATAGTGAAAGCAC;TAGAGTGTATGACGAACGAA	2	1.47771	1.4243	0.594856	0.924023	0.923343
TMEM55A	4	5192;6282;10982;38908	AAGGTACAAGGGTCGTGTGT;TGATTAGTGATTGGCACACA;AGTAGACGGATAATTAACCT;CTGTGCACTTAACCACATGC	2	1.47708	1.06954	0.595521	0.92404	0.923343
EPGN	4	3872;6283;14474;49744	GATTGGAGGTGTTACAGTCA;CATAACAGTTACTGCATCAA;GTCCTTCTATGTTGTCAGCT;AGCTAGAGAAAGCCATCTGC	2	1.47695	1.12138	0.595726	0.923343	0.923343
PPP1R35	4	5852;6287;28050;45398	CTGCGGCTCGGACCGCACCG;AAGTCGTTCCAGATCCGCTG;TGAACGTGCCGCGCTCCAAG;CGGCCTTCGCAGCATCAAAG	2	1.47645	1.04921	0.596511	0.923546	0.923546
DGKD	4	1047;6295;14401;48292	TGCACTTGGCGCTCACAGGT;TGAGGCTGTCGATTTCGGAG;CGTCACCGAAGACTTCAGCG;CTCACGGCACACATTGCAGT	2	1.47544	1.38007	0.597782	0.9245	0.924181
GSK3B	4	2350;6302;25965;36349	CAGTATCAGGATCCAACAAG;ATACCTTGACATAAATCACA;AGGTCCTGGGAACTCCAACA;GTGGCTCCAAAGATCAACTC	2	1.47456	1.21528	0.598959	0.924296	0.924181
HNRNPA2B1	4	2462;6306;7985;41605	AGGAACTACTACGAACAATG;TTTAGGAATCTGGAAAACCA;ACTCTCCCATCAATTGAATG;GAAGTTCAGAGTTCTAGGAG	2	1.47406	1.20589	0.599539	0.924181	0.924181
SRI	4	4675;6310;15891;52701	GCAGCAAAGTAACCATACAG;CGGCGGGTACTACCCAGGCG;AGACCCACAAGAATTGCAGA;ACAGTTCAGAGAGATATGTC	2	1.47356	1.08591	0.600282	0.924316	0.924316
UPK2	4	3374;6318;7766;19923	AGAATTTGGTTCCTGGCACG;CAGGCTCTCCGTTAGCGCCG;TTGTGGTGCCTCCGTGCCGT;GTGTGGCATTGCCTCCTGTG	2	1.47255	1.14468	0.601638	0.925395	0.925045
NRF1	4	5072;6328;73149;76144	CGACGGAATTCCAGTCTCTG;AGTAGTATATTCATCTAACG;AAGATGAGCTATACTATGTG;GCTCGGTGTAAGTAGCCACA	2	1.4713	1.07064	0.60331	0.926957	0.925045
EBLN1	4	3431;6340;26657;60655	ATCAAGTAGCTCGCACGCAG;TATATTCGATGGATTACACA;ACCTTAACATCTCCAATACC;TATTAATTAGCTATAATGCA	2	1.4698	1.14017	0.605767	0.92972	0.925045
CFAP53	4	2605;6342;24995;35457	GGAGGAAGACCGATTAGCCA;CTTCCATTAAGTCAAGTGAG;TCACCAGCATCAAGGCACAA;GAATCAAGGATGCTGTGCAA	2	1.46955	1.19262	0.606108	0.929234	0.925045
LIG1	4	4087;6344;17428;18097	GGTCCTGAAACGCTTTGAGG;CTTCACCGGAGAGTCACTCT;AGAATTCCCACCAGCCATGG;TTGTAACCAGATGGATCCAG	2	1.4693	1.10773	0.606432	0.928722	0.925045
IDH3B	4	1238;6346;15500;72970	CACAAGGCCAACATCATGTG;AGCTAGCCTCCTATGATATG;TCACACGAGCCAAGTCTCAG;TTGTGCCGAGTCATATACCC	2	1.46905	1.34212	0.606662	0.928069	0.925045
ZASP	4	5303;6350;22894;57511	AAGCCGCAGGGGGCACCGTG;CCCCTAAGGCCGGTCCAGCA;AGCTGTCAGCGATAACAGAA;GGACGACAGCAGCGATGTAG	2	1.46856	1.06168	0.607294	0.928029	0.925045
UBL4A	4	5127;6351;11072;41529	GGTGCTACTAGAAGAAGGCG;GGAGACCAGCTGCTTCAGCG;CAACTCCAAGCTCAACCTAG;GACTCTCGGATTATAGCATC	2	1.46843	1.06736	0.607413	0.927208	0.925045
RNF112	4	3615;6353;25095;29545	GCGGCTCTTAGCGTGCTGGG;ACATCCATATGCCCCTGGCG;CCTGAAGCAAATGGTTGAGG;GGGATGAGTCACGAACTAAG	2	1.46818	1.12963	0.607712	0.926662	0.925045
ST3GAL6	4	3104;6360;11423;27539	ATAAGTTTGATTTGCCCTAT;CAGGACCATTATTCATTCTG;TTAAGCCACATGATTTAAGG;CATACCCTGTAAAAAGTGTG	2	1.46731	1.1578	0.609034	0.927676	0.925045
CACUL1	4	3415;6365;19716;31168	ATCACCCCATTAGCCTCCGG;CCAGAACCACAACAACTGGG;TTTCAATATAGAGATCTGGA;GATATGGGGATATAGTCACC	2	1.46669	1.13949	0.609887	0.927975	0.925045
DRD3	4	3197;6366;36377;54446	CACCTCCAGGTATACCACCC;ACTGACTGTTCTGTCGAGTG;TGTACACATCATGACATCCA;GAGAGGGCATAGTAGGCATG	2	1.46657	1.15183	0.610092	0.927287	0.925045
TSNARE1	4	4353;6375;26256;74098	GTTGCACGGATCGACCTGGG;ATCAGCCAGCTCGGCAAACG;AGGGACACCGAGTGACACGC;TTAACGGGAGTGACAACATG	2	1.46545	1.09447	0.611405	0.928284	0.925045
PXT1	4	1706;6377;53402;57005	GGAGGAAATAATTCACAAGT;CACATTGTTGCAAATCACTG;GCCATGCAGCTGAGACACAT;CCAGCCATGTCAAGGAACCC	2	1.4652	1.27458	0.611815	0.927908	0.925045
GPR63	4	4179;6379;10268;44799	TATATCTAAGCAATGGACTG;TGAGTACAGTATTACCAGGA;TTTACCAAAAAGCTGCCATG;GGTAGTAAGAATAGTTACCA	2	1.46495	1.10153	0.612216	0.92752	0.925045
ATXN1	4	2666;6384;28021;46414	GTATTGCATGACGACCTGGG;CAGCAGTCGTGATCCTTCGG;TTGTAAACCAAGCTCCACCG;CAGGTGAGCGTACTGCACGG	2	1.46433	1.18551	0.613077	0.926837	0.925045
ADPRHL2	4	2349;6389;13169;27003	ATGGCAATGGAGGTGCCATG;TACAAGAAAGACCCTGACAG;CAGGACTGACGTCAGGTCGA;GATGGCGCCATTGTAACCCA	2	1.46371	1.20994	0.61399	0.927224	0.925045
IGFL2	4	6149;6391;21168;42394	TGTAACAGCACTGCTCCAAG;CTGAGCGAGACCCGCCAATG;TTGTGTCCAAGGGAAGTCAT;CTGACACATAAGCAGGAGCT	2	1.46347	1.03468	0.614357	0.926786	0.925045
PNKP	4	994;6394;14590;40750	TGGTCGCAGATCCTGAGACC;CCGGTACAAGCCTGCGTGCG;AGCTGCCGAAGAAGCGTATG;CGGCACGCCCATATCCATCG	2	1.4631	1.38473	0.614835	0.926517	0.925045
TYRO3	4	3209;6397;9883;25870	TGCGCTGTGCCAATGCCTTG;CCTACCTTGAAGGTGAACAG;AGAAAGGCCCGAGCGCATCG;GGAGTTTGACCATCCACACG	2	1.46273	1.1492	0.615278	0.926197	0.925045
TRIM15	4	345;6401;8190;25881	CGAAAGCAAGAAGCATCAGG;AGCTACACTTCTTACCCGGT;AATCACGGATCTTCTTGACA;ATATATCACAAAGGTCTCTG	2	1.46223	1.60857	0.61585	0.92607	0.925045
RFC4	4	5190;6405;12191;12410	ACAGATAAGACAGAATCGGG;ACAATCTTAAAAGGCGGACA;GAAAGCCAAACCCGTTCCCT;CCCCCGCTGACCAAGGATCG	2	1.46174	1.06193	0.61643	0.925956	0.925045
OR1B1	4	3877;6406;46554;55464	CAACTGGGGCAGTGTAACTG;CTAGTAAGCAGGCACACCGT;TGACATACATTCTAATGAGC;ACTGCACACCATGTTGCGTG	2	1.46161	1.11347	0.616566	0.925177	0.925045
HHIPL1	4	4651;6410;12448;30849	TGAAATCCCCAAAAATGTAG;CCTTGGCATCGGCTACCACG;CCAGCCTCAAACCACAACGG;CGTGGGCCAGAACAAGTTCG	2	1.46112	1.08059	0.617334	0.925346	0.925045
MED18	4	5071;6418;8506;23614	GGAATACCATCTCATGGTCA;TGCCCTGGTGCGAAACTGCG;TGTCACACAAACCACGAAGG;ACCATGATGCCTGTCACTGG	2	1.46014	1.06509	0.618588	0.926242	0.925045
TSHZ2	4	1487;6422;47718;76510	CCGATGCCGACAGTGCAGCG;GGAAAGAATCGCCCTCACTG;AAAAACGCGTTTCTTAGCCG;CAAATATCAATACCTAAGGG	2	1.45964	1.29975	0.619271	0.926282	0.925045
SVIL	4	918;6428;39896;50259	GCGGGATAAATACTCGGAGT;CAGCGCTCCTAGCTACAGTG;CAAACCAACTGGTCACAACA;GCAAATGGGTGAGGCTACTG	2	1.45891	1.39926	0.620337	0.926895	0.925045
FAM76B	4	3405;6429;24238;72600	AAATGTGAAGCAATTTGGGA;AAAGAACAAAGGAAGAGCCT;CCTTTCGAGGAGCTCTCCCA;TTCATTCTGAATTGTTGCAG	2	1.45878	1.13608	0.620448	0.926081	0.925045
IGIP	4	4227;6430;14430;41076	TGTTCTCCCATCTCAGTGCT;AGTGCTGGGAAATCACCATG;CATGAAGAAACGCAGTGTGT;GGAGAACATGACAGCAAATA	2	1.45866	1.09633	0.620627	0.92537	0.925045
IFI30	4	6266;6438;31605;34283	AGAGGAGTGCAAATTCAACA;GAAGTCTAACGCTTGCAGAG;CAGGCAATCTATACCTGCGG;CTCTACTATGAAGCACTGTG	2	1.45768	1.02876	0.62206	0.926528	0.925045
JPH4	4	4712;6443;12574;26303	GTCGTCCCGAAAGCGCACTC;CTCGCCCGCGTACACCTCTG;GGCACTGAGACCTACTCCGA;AGTCACTGGGCGTCTTCACG	2	1.45706	1.07628	0.622947	0.926872	0.925045
SHB	4	5092;6448;14003;23538	AAAGGGATCTGAGTAGTCAT;TGGAGCCCTATGAGGCACAG;TGCCGCCTGGACTACTGCGG;GACACCCCTTACGAACCTGA	2	1.45645	1.06254	0.623775	0.927126	0.925045
TREH	4	1658;6452;34054;52649	CCACGAAGTACAGAATCCTG;CAGTGAGATTTACTGCCACG;TGACACCGCCTTTCTACAGT;AGATGAGAGAGAACCGCTCA	2	1.45596	1.27574	0.6245	0.927228	0.925045
FH	4	475;6460;25874;69754	GCCAAAAGCTTTAATAACTG;CCAGTCTGCCATACCACGAG;GGTATCATATTCTATCCGGA;GCAGCAATGTGCATTGCTGT	2	1.45498	1.53661	0.625831	0.928228	0.925045
E2F5	4	4366;6463;59531;76216	ATGGCCAAAAGTGTATCACC;AACTTGATCAGCAGAAGTTG;AGTCAAAAAACAGTATCCAG;TTTATAAGCAGCACATGGAT	2	1.45462	1.08853	0.626249	0.927873	0.925045
DCAF5	4	5595;6468;60995;66839	GGGACATTCGAAAACCTCAG;TCCACCAACACCCACGTGTG;GGAGGATAGTACTCTCACTG;TGTGCCATAGCAGAACCCGG	2	1.45401	1.04541	0.627247	0.928378	0.925045
EXO1	4	6042;6475;14875;49336	GTCCAGACTTACCTATCAGT;TCATCTTCATAGGCGTTCAG;TCAGGGGGTAGATTGCCTCG;AGAGTGTAAGCACTCCACCT	2	1.45315	1.03236	0.628467	0.929209	0.925045
JCAD	4	6446;6476;8957;20428	ACTGTCCCCTTGCCACACAG;GCTTGGTCGTTACCAGTCGG;AGTTTAAAATGTCGTAACCG;GGCGGAGGCACGTACACTGG	2	1.45303	1.02194	0.628705	0.92859	0.925045
MYO6	4	5379;6481;42462;48746	GTCATGCTAACAACAGCAGG;TGCAGTTCACCAAAAGCACA;TTACCAATTGCAAAGACATG;CTTGTTCGTGAATCTAGGGA	2	1.45242	1.05121	0.629576	0.928904	0.925045
CDKL3	4	1933;6483;20580;54232	GAAGATAGTCAATTGCTCGA;GGACATTTATACGGACTATG;GAACTACCCCAGCAAAAATG;GCAATTTCATCACGAAAACC	2	1.45218	1.2429	0.629934	0.928462	0.925045
NAA25	4	5027;6485;17457;30883	AGTATATACTACCAACCCAA;GAAGAAAGTTCCCAATAGTG;TTGCACAAGTCCGTACTGAA;TGTAACGATGAGTACAAACT	2	1.45193	1.06249	0.630241	0.927946	0.925045
RTN4	4	5713;6487;36489;50792	AGACATTAAGAAGACTGGAG;CGTTCAAGTACCAGTTCGTG;AGGACGACGAGCCTCCGGCC;ATCAGCTTTAGGATATACAA	2	1.45169	1.04079	0.630642	0.927569	0.925045
ICK	4	1848;6488;9761;24780	CACCGCCCAGACGTCAATGG;CACGTACCCCTACAAAGCAG;CTGGCTTAATATAAGGAGGT;GGAATGCATGAACCTTCGGG	2	1.45157	1.25162	0.630813	0.926855	0.925045
MAIP1	4	4555;6493;28084;53142	ACAAACCTGCTTCGCTCCCT;AGCAGGAGTCCGGAGTCGGA;GAGTCCTAACCCAGTTGATG;ATAACGCCGCTCCCAAGCCG	2	1.45096	1.07918	0.631691	0.927181	0.925045
CRCP	4	5126;6499;12244;66498	AGTTAGTAACTGAAATACCT;ACATATCAAAAACACCATGC;GTTACTGAGAAGCGCAGAAT;CCACAGCAGTCACAGGCCGG	2	1.45023	1.0583	0.632698	0.927694	0.925045
RANBP9	4	34;6501;39916;71438	TCTTCTATATCAAACACGAA;GTGAACATGAATAGACTACC;ATGCGTGGCTCGAACTGACG;GGAAGCTAATTCTTCTAGAA	2	1.44999	2.103	0.633022	0.927206	0.925045
ZNF787	4	2139;6503;12940;65115	GCCACTGGTCCAAGCTGACG;ATGGCCAGTCACGAGAACCC;AGAGCCTCGCGCGTCACCTG;CGATGGCGAGGGCATCATCG	2	1.44975	1.22147	0.633295	0.926645	0.925045
SLC13A3	4	5502;6504;51542;53541	AGGGCAAGATGCCCATGAAG;GATGGTGACAATAGCCACGC;AAATTCACCACGTCACACTG;TTAAAGCAAAGACCACCCTG	2	1.44963	1.04602	0.633508	0.925998	0.925045
ALK	4	3934;6505;50983;66747	TCCAGACAACCCATTTCGAG;CTCTATTGCAGTTAGCGGAG;CTGTAGCACTTTCAGAAGCG;CCATACCTTAAATACGTAGG	2	1.4495	1.10475	0.633687	0.925301	0.925045
OC90	4	2437;6510;15108;44544	CTCTATGGCAGCCTTATCAC;TGCAGAGATAGTTGCAACAA;CCCCGCCAAACTTAGCACAG;CCATAGTCTTCAAAGTCTCG	2	1.4489	1.19531	0.634532	0.925577	0.925045
PLXDC1	4	766;6519;71154;71990	GACGGGACACATAATAGCTG;GGGTGTTGGAGAGTATTGTG;CCCCTACTCACTCGGCAATG;CCCAGCCTTGGAGATAAACG	2	1.44781	1.43172	0.636195	0.927046	0.925045
ANG	4	2706;6520;44957;50485	CACTATGATGCCAAACCACA;GATACTGTGAAAGCATCATG;ATCCTGAGCCAGGGTCGGTG;AATGTGTTGATGTCTTTGCA	2	1.44769	1.17431	0.6364	0.926389	0.925045
ECHDC3	4	757;6523;12323;13268	TGCCAGCTGCGACATTGCCG;CCATGGCAATGACGGGAACG;GGGCCCATGTGTCTCCGGCG;CTCTTGCCAAGGCAACCCCA	2	1.44732	1.43397	0.636895	0.926154	0.925045
ALMS1	4	2828;6525;37478;68285	CTCCTGTTGAGAGATAACAC;GGACAGCCATCTACCCGAAG;GACTGTCTGATAACACCTGT;ATCACCATTAGATACACCCG	2	1.44708	1.16549	0.637253	0.925722	0.925045
RBM18	4	6335;6530;18785;31309	ATGGGCACATGCTCAAGTAA;GCTCCTCCAGAAGTTTGGCA;CCAACTTGCCATTGAGACAC;TTAACAAAACAGTAGCCTCG	2	1.44648	1.02142	0.638209	0.926157	0.925045
HELT	4	5277;6533;51499;67357	TATCACTTTATGAGAAACGG;GGTACTGAACGGTCATCTCG;CCTTCCCCGGGGAAAATCAG;CCTATCAGCTGCACCCTGCG	2	1.44612	1.0513	0.63878	0.926034	0.925045
TKT	4	557;6536;10030;23255	ACAGCCTCGTACATACCCGA;TTACCTTGGAGAGCACAAAG;GAAACAAGCTTTCACCGACG;CCTGCCCAGCTACAAAGTTG	2	1.44575	1.49811	0.639292	0.925826	0.925045
ELOB	4	1340;6539;31105;52771	GAGCAGCGGCTGTACAAGGT;CTTGGCGTCCGTGAAGATGG;CGAACTGAAGCGCATCGTCG;GCTTCACCAGTCAAACAGCA	2	1.44539	1.31397	0.639676	0.925433	0.925045
LY6G5B	4	5846;6546;16440;34398	GAAGCGAACCTTGACATCTG;GATGTCGGGAACAGGAACTG;ATAATCGTACTGACAGCACT;CCTGAAATGCATCCTACAGA	2	1.44455	1.03343	0.640862	0.926199	0.925045
ATP8A1	4	5407;6548;36002;51395	GAAATACTGTCGTACTCCAA;TGTCCTAGCACCGTTCCACT;GTTTAAGAAGTGCACCATAG;AGTGTTGTATAACGACCTGT	2	1.44431	1.04628	0.641203	0.925745	0.925045
CFHR5	4	1904;6549;9896;11342	TCAACATGGAGTTTCAGTCG;CTTCATCATACAGAAATCCA;CTAGTGAAGCTGCATATGGG;ATAGGACAAGTACGATCATG	2	1.44419	1.24193	0.641373	0.925045	0.925045
HECTD4	4	5828;6558;12567;23156	GTATGCACATCGCACCAACG;GATGGATCGAGACATGACCA;AAAACATGGTCCTATCACTG;ACACTCCTGATAAAGCCATG	2	1.44311	1.03322	0.642926	0.926338	0.925897
PLCD1	4	1606;6560;24218;36972	TGGGCTCGTAGCGCTCAATG;TGGAAGTGAAAGTATAGCCG;TGTGGTGTCAGACGAAGACG;CCCTCTCGCAGTCTCCATCG	2	1.44287	1.27567	0.643276	0.925897	0.925897
KIF1A	4	2891;6565;32957;76881	AGGACCAGTACCGCCGCGAG;GTCAACACGGAATCTCGGTA;ATTGCCACACGGTGTACCAG;CAAACAAGATGCGCTCGTGG	2	1.44226	1.15885	0.644095	0.926132	0.926132
ANO1	4	1011;6571;53009;77426	GAAGCGCCGGCATATTCCAG;GGCCACGGGTCTCATTAATG;GGTTACTTACATCGTGCAGT;GCCCCCGATGGACTACCACG	2	1.44154	1.37041	0.645067	0.926587	0.926587
CASQ2	4	4737;6576;21029;65569	TAAAGCTATAGGCTTTGTGA;ACTTACCCCTTTGTCAAAGG;AGTTTGTGAAGGAACACCAA;GGTCCTTCCCATCATATGTG	2	1.44095	1.0673	0.646006	0.926992	0.926992
STT3B	4	3475;6583;44173;76513	TACAGCAAAAGAGTCTACAT;CCAGGGTTGATGATAACCGC;TCATCCACGAGTTCGACCCG;AAGAAAGACACCCAAGTCGT	2	1.44011	1.12294	0.647089	0.927604	0.927384
IGF1	4	2333;6591;49003;54727	CAGGTAGAAGAGATGCGAGG;GGCGCCTCAGACAGGCATCG;GATGCTCTTCAGTTCGTGTG;CAGCACTTAAATAATTGGGT	2	1.43915	1.199	0.648496	0.928679	0.927384
SASH1	4	788;6592;13312;34982	GTTACAGCTCAAGGAATACG;TGAGTTAAATATCAGGGACC;CAACCGGGAAAGCGTCAAGT;ACGAATCGCTCTCTGCACGT	2	1.43903	1.42137	0.648718	0.928055	0.927384
BBX	4	2724;6597;37279;76091	CACCCCAGGCTTGATAACCG;TCAATGATCATAATTCCATG;AAAGCAAAAGAATCCGATGG;TTTCTTTCGTGGATTGACAG	2	1.43843	1.1684	0.649588	0.92742	0.92742
MUC6	4	207;6602;17692;55999	AGTGGGGTTGGGAGTAATCG;CAGAAACTACACGGTCACCG;TGGCGAGTACCAGTACACAC;GGAAGGTGCAGATCTCGCCG	2	1.43784	1.70613	0.650586	0.927907	0.927907
RRP15	4	1274;6614;10143;25505	ATCTTCAGAGAATTGCAACA;GCGTGATAAGAGGCTGGAGT;GGTAACTGGAGCCGTAGCGT;TTTGGTTCTATAGGAAGCTG	2	1.43641	1.31988	0.652591	0.929827	0.929655
FANCG	4	4649;6617;14789;25787	GATAGCTCGGAGCCAAGGGT;ACGGTCAGCACTCAACCAGA;TGCTAGCTGACCTTGGCGGT;GCCTACCTTGCAGACTATGG	2	1.43605	1.06813	0.653129	0.929655	0.929655
C22orf24	4	3135;6625;24621;59419	TGGGAGGCTGCAATGATGAA;TTGGGAGGGGCTGTCGTGCA;GTTGTCATGACATTGTCTGC;GATAAGAAATCCAAGGCTCG	2	1.4351	1.13981	0.654519	0.930696	0.929696
NCK1	4	3814;6627;25624;37429	GGAATTTCGAACTCGCCACC;TCTCTGACAGAGAACCCACA;AACCTGAAAATGACCCAGAG;GCTACAATGGACAAGTTGGA	2	1.43486	1.1031	0.654792	0.930147	0.929696
KREMEN1	4	1358;6634;32225;58703	TCCTGATTACTGGAAGTACG;GCCAATGGTGCGGATTATAG;CACTCTGAAATACCCCAACG;TCCCCGACACCTATGCCACG	2	1.43403	1.30555	0.656174	0.931174	0.929696
ALG2	4	4655;6638;51622;63206	GGAGAGGGTTCATCTGATCG;CACAGCGCACCGGTAGCTCG;CAGGAAAACCATGCGCACGT;TCTCCATCAACAGATACGAA	2	1.43355	1.06666	0.656874	0.93123	0.929696
SH3BGRL2	4	5257;6640;13703;22058	CGGTCGCCATTAAATATCTG;TCACAATGTCAGAAGAACAG;GATGTACAAAAACGTCCCCC;CCCGGAAAAGAAACCCACTC	2	1.43332	1.04554	0.657189	0.930743	0.929696
CCDC81	4	2215;6641;24843;25443	TCAGAAGTCTCTATTATCTG;TTCTCCACCATGATAAACAC;AGCTTGCCAGGATCATAACA;GCATTAAGCGCAGGACTGAG	2	1.4332	1.20627	0.657402	0.930112	0.929696
EIF1AX	4	3708;6652;16126;33243	CTCCCCGCTAGAGTATGCTC;GTAGGTTTGGATAAATACCT;AGGAGGTAAAAACAGACGCA;AAGAGGTTATGTCACATCAG	2	1.4319	1.1068	0.659484	0.932123	0.929696
ATP9B	4	5375;6657;36032;58560	GGCCCGAGACTCATACACGG;CGTGTCGGCGCCATAGGACA;AGGCTATCTCTACACCTACT;CTCCAGGCTCTCGACTACCG	2	1.43131	1.04078	0.660388	0.932468	0.929696
CBLN2	4	5081;6660;41868;50910	CATGACCATCTATTTCGACC;CTAGGCATCTCCGTGCGCTC;GGTGTGCGACTCCAGCCCGT;CTCGTGGTTGGTGCTCCGCG	2	1.43095	1.05016	0.661079	0.932511	0.929696
PPP4R2	4	624;6661;22893;30463	ACTTCAGCTCCTGAGCCAAG;CAGGCCACTTAATCGACCAA;TTTGTTATTGCAGAATGTGA;TGAGGAAACTTCTGATTCAG	2	1.43083	1.46655	0.661275	0.931857	0.929696
UAP1L1	4	4104;6664;8813;59402	GGTGGAAAAGGCATACCCCG;AGAAATCTGACGGAAACCTG;TCCGTCTGCAGACGGCAACG;CCCCAAGGGTATGTACCGTG	2	1.43048	1.08756	0.661855	0.931745	0.929696
PPP4R3B	4	3160;6666;26839;75157	AGTTCCGATAACCTTACCGT;AGTTTATTGAGTTCACATGT;AAAAATACATCAGACTTACA;TGAGTGTATCATGGATGTCG	2	1.43024	1.13587	0.662086	0.93114	0.929696
ZMIZ1	4	5320;6667;9428;22830	GAATTGGCTGTTATACGCCT;ACACCTACCGGCAGACTTCG;GTTGGTTACTCCCCAAACCG;ATACTGCCCCATGTTGACCG	2	1.43012	1.04193	0.662205	0.930382	0.929696
MRPL14	4	4029;6683;21042;48898	GATGACGCGGGTACGAGTGG;TTATAGACATGGATGCAGCG;CGAATCTGGGGGTCATTCGG;AATCGCACTCAGACTCCCAG	2	1.42824	1.08978	0.665003	0.932457	0.931532
UBE2S	4	3842;6691;48326;71985	AAACTCACCAGGGCCCTCGA;CATCAAGGTCTTTCCCAACG;AACTCACCAGCAGTACGTGT;AAGATCTTCCACCCGAACGT	2	1.4273	1.09797	0.6663	0.932424	0.932424
SLC8B1	4	4743;6709;25938;35890	TGGCTGTCACTCTCTACGTG;GGATACTCACGTCTACCACG;TGTTGGTATTAGAAGATACC;ACTGAAGCTCTCCCACAACG	2	1.42519	1.05919	0.669576	0.93608	0.935864
GABARAPL1	4	1170;6712;21349;49769	CCGGAAGAAATATCCGGACA;AGGACCATCCCTTTGAGTAT;CAGTAAGGTCAGAGGGCACT;AGAGAAGGCTCCAAAAGCCA	2	1.42483	1.3317	0.670147	0.935952	0.935864
ELMOD2	4	4616;6717;56990;63320	TCAGAGGCATGGGCATACTT;TCTAGCGTTTAACTTCTTCG;GGCTATTACGACAGATGACT;ATACCTATGTAGGTGCACAA	2	1.42425	1.06348	0.670889	0.936063	0.935864
SHOX	4	6322;6724;53313;66156	AAAAGCAAGGACGGTAACGG;CCTCGCGCATGAAGGCGTCG;CAGCCGCACCAACTTCACGC;GGTCCTTGAACAAATGCACC	2	1.42343	1.01022	0.672143	0.936887	0.935864
PDLIM4	4	2450;6726;8810;57470	TCTGCCACAGGCCTGAGGGT;GAAGATGGCAGACCAAGCCT;CCGCAGCATCCTGTACACCT;GGGGGGTGGAGACACATGCA	2	1.4232	1.18141	0.672459	0.936402	0.935864
HHLA2	4	502;6732;52903;60469	GATCCGAAGTCGTAATACAC;TCAAGTGATTACAAACAAAG;ATCCTCGTCCAATTATCACG;ACTTGGTCCAGAATGAAAAG	2	1.42249	1.50859	0.673474	0.936892	0.935864
ZC3H4	4	2204;6742;35940;55677	CAAGAGTTATGGCATGTACG;ATGCACGCAGACATGCCGAT;GTAAGCTGTACCACACCACT;CGAGGAGGGATGAACAAGGG	2	1.42133	1.20132	0.675206	0.937454	0.935864
SLC22A17	4	2636;6757;29741;71638	CTTCACTATCAGCCACCGTG;TCAGCAGCACAATCCCGCGA;GTAGACACCCAGGTCAACAC;GCAATGGTTGAAGTCCGGCG	2	1.41958	1.16533	0.677791	0.940118	0.935864
RIOX1	4	3225;6760;23058;72003	GGATTCGATGCTGCGCAACG;GCTGCCTAGCGAGAACTCGG;AGGGGGCGTGAGGTAAACGT;CCGACCCCGAGTCCCAACCG	2	1.41923	1.12652	0.678234	0.93981	0.935864
TCEAL1	4	6017;6761;38761;65306	TCCCGAAAAGCAGTCCCCCG;TCGGTCTTGGGCGCGCTCTG;CCGAGAGGAGCATCTCAGGC;TTCGGAGGAGCAGTCCTCGG	2	1.41912	1.01601	0.678422	0.939149	0.935864
ACSL1	4	5829;6765;27089;71151	CAAGAGCCATCGCTTCAGCG;GTTTCCGAGAGCCTAAACAA;ATCACGTACATAGTCAACAA;GATGCCAATGAACTGATCTG	2	1.41865	1.02096	0.679104	0.937337	0.935864
C21orf33	4	2096;6766;11416;29014	CTGGATGCGGAGTCTACGAT;CGGTAGGAGCACGTTTGCCG;CACGGCTGTACACACCCGAT;GAGTCTGCGAGGATCGCCCG	2	1.41854	1.2099	0.679266	0.936645	0.935864
ARAP2	4	880;6768;9652;37730	AGATATTTGGATACCTCGAG;CTTGATATAAAAAGTCACAG;AGCTCAAAGAAAATGGACAG;TTGGAGCAATGAACTCATCG	2	1.4183	1.38781	0.679539	0.936107	0.935864
SOST	4	6437;6771;12819;66010	ATGAACCGGGCGGAGAACGG;ACGGCCCATCGGTCACGTAG;CGGGGTACTCTCCGAGCTCG;ACAGCCTTCCGTGTAGTGGA	2	1.41796	1.00462	0.680026	0.935864	0.935864
ODF4	4	2299;6782;37300;67052	GTTAATGGGGAATAGCATGA;GAGCCCCATGGACATAACGT;GTGTGTGATTCTCCATTGAA;CCAAGGACCTGTTACTACTG	2	1.41668	1.19066	0.682116	0.937826	0.937043
TRIM66	4	5389;6784;9399;24178	AGAGGACAAGTTGCCAGACT;TGAAGGTGGACAAATGTCCA;CTGACTAGAAGCCAGATGCT;GGAAGGTGTGACTACACAGG	2	1.41645	1.03291	0.682499	0.937441	0.937043
KLHL13	4	2661;6787;18412;57441	TAAAGTGTTTCTCATATCTG;ACCACTCACTTGGTTACACT;CCATCATGACTCTATGCACA;CATTAATTACGTGCAAACGG	2	1.4161	1.16176	0.683011	0.937232	0.937043
SOD1	4	1772;6792;10061;26126	GGAAAGTAATGGACCAGTGA;TATCTCCAAACTCATGAACA;CCTCTATCCAGAAAACACGG;AATGTGACTGCTGACAAAGA	2	1.41553	1.24207	0.683881	0.937515	0.937043
TAGLN2	4	2786;6794;8951;15561	GAAACAATATGATGCAGATC;CTCCTTCCCAGGAAAGAACA;CATTAATGCACTGTACCCCG;TGCATATGGCCTGAGCCGGG	2	1.41529	1.15248	0.684265	0.937132	0.937043
FIGN	4	5996;6800;8376;63546	AGTTATTCAAGTAGTACCTG;GCGCACCTATCAGTACGCCT;CATCAGGACTAGTGAACGGT;GCATTTCAAACACAAATCGG	2	1.4146	1.01432	0.685246	0.937566	0.937043
TEX43	4	559;6802;49217;52103	CCTTGCTTTAATGAAAATCG;TTAGTGAGTTTAGGCAAAGT;AAGGCATGACATAACGTCTT;CTTAGCAAGCAGAAGTGTGT	2	1.41437	1.48165	0.685528	0.937043	0.937043
GPR85	4	4145;6806;39555;66879	AGTGCCCACGTCTAAAACCG;GGACGAAAAATATCAGCTTG;TTTCATAATAGGAGTCAGCG;TCAGCCTCTTTGTATAGAAG	2	1.41391	1.07748	0.686364	0.937278	0.937278
LGI2	4	2448;6828;13211;72271	GTCCAGCAAAAGCATCATCC;TCAGACTTTACCCTACCAGT;CAAGGAGTCTATCATCTGCG;ACACAGCACATCAGAAACGG	2	1.41138	1.17566	0.690126	0.940596	0.939852
ABCB8	4	6272;6829;22068;26189	TCTTTGACGCCAATAAGACA;AAGTACACAAGGGACCACGT;CCTGCCCAAACAGGACAGAG;CTTGGAACAAGGCGATGCCG	2	1.41126	1.0054	0.690245	0.939852	0.939852
SMG9	4	3503;6833;12923;20990	TGACAACAATGACATGACCA;GCTGAAATGAAGGAACGAGG;AGAGGGACTACATTGCACCA;CCTGGACAACAATCACCACA	2	1.4108	1.10679	0.691039	0.940026	0.940026
FEM1A	4	3750;6855;31924;68579	ATTGCTGGGAGCTACGTATG;AAGGCCCGCATGGAACGTGA;CATGCGCATCTCATCCGGGT;TTCGATGGCGAGACCATCGA	2	1.40828	1.09291	0.694963	0.944454	0.944454
LPAR3	4	4407;6865;17700;36776	GGTACACCACAACCATGATG;CTGATGGACCCACTTGTATG;TTCTAATTCTCTGGTCATCG;AGAGGCACATGTCAATCATG	2	1.40714	1.06312	0.696865	0.946128	0.945509
VPS9D1	4	4812;6866;24382;69678	GGGGTGAGGGAGACCCCACG;CAAGCTCAAGAGGAATCCGG;AGGCATACACGGAATACCTG;CTGGGGACGTCTGAGCGGCA	2	1.40702	1.0476	0.697078	0.945509	0.945509
AKAP7	4	6870;6883;17217;21424	AACTTCATGAAGGTCAAATG;AAAGTACCAATCCCTTGAAA;CACCAGCAGGGTAATATGAA;CATTCCAATCACCAACAAAG	2	1.40508	0.988036	0.700115	0.948717	0.948293
TSSK6	4	5600;6888;25451;56142	GAGCACCTCGGGTGACGCGT;AACTTGTTGACGAAGTCCGG;GCACGTCTTCGAGTTCATCG;GCTGGGCCGCACAATTGGAG	2	1.40452	1.02052	0.700968	0.948962	0.948293
CEP19	4	1483;6893;35810;59219	ACCTAGAACAAGTATCCCTG;TCTATGAGAGTGAAATCAAG;TAGATTAAGATAATAGCTGG;TCTAGGTAACTCTTGTGTCG	2	1.40395	1.27245	0.701855	0.949253	0.948293
CEACAM7	4	3410;6898;28321;37554	CACCAGCAACAACTTCAATC;CGAGAGACAATATACCCCAA;GTTCAATGTCGCAGAAGGGA;GTTCCAGAAGGTTAAAAGCG	2	1.40338	1.1081	0.702717	0.948601	0.948293
USP49	4	455;6900;10113;72272	CGTGCTCAATGATAACCCAG;GGACCACATGACTCGGAAGA;GGCGGCGCGAGGTGAAACGG;CACCAAACAGGTCTTAAAGG	2	1.40315	1.51986	0.703161	0.948293	0.948293
RNASE2	4	6280;6904;22081;34981	CGTTAGCAAAAGTTGTAAGA;AAGGCACCTGGCTTCCACTG;GGAGGTCATATTGATGTGCT;AGGTCATTAACAATTATCAA	2	1.4027	1.00092	0.703988	0.948503	0.948503
PLCH2	4	5391;6913;23089;47192	CAAGGGCAAGATCCTCGTGA;TTGAAGCGTAGGTACTGCGC;TGGAGAAGCTTCCCACGACG;GCTGAAGCAGACGTTTGACG	2	1.40168	1.02546	0.70572	0.94993	0.94993
PWP2	4	2981;6919;74095;74691	GCGCACTGTCTTGTCCCAGG;GGTGGCAGTAAAGGTCACAC;CTCGGCTCCGAACACCCAGG;GCACTTGACGTTGTACCGAG	2	1.401	1.13234	0.706726	0.950379	0.950379
CUTA	4	6677;6936;44441;48636	CCCCAACGAGAAGGTCGCCA;CTCACATGGATGTAATCTGA;CTCGTTGGGGCAAGTAACAA;GGGTAGCAACAAAAGGCGGG	2	1.39907	0.98944	0.710113	0.954024	0.952769
PRDM11	4	3346;6940;32494;62113	GCTGCGGGTCTGGTACAGCG;TGTGTCAGACACAAACACCG;TGACGTGCGATGTGTAAACG;GGCAAAAGTCCCTACAAGCG	2	1.39862	1.10928	0.710906	0.954182	0.952769
PLPP1	4	2051;6943;14158;17433	ATTGAATACTACATATGTCG;AGTACATGGAAAACGAAGAG;ATACCTTATGCGTTATTAGG;CATTACAGAATACTCCTCGT	2	1.39828	1.2041	0.711495	0.954065	0.952769
SUGP2	4	1307;6944;25832;68255	GGAGAGTCGGGATTATGACG;GGAAATGCCCCAATTTCCGG;GGGAGTAATACGATTCACGG;AGTGAGCTACAGATCCACTG	2	1.39817	1.29549	0.711674	0.9534	0.952769
CBLB	4	5797;6947;10641;39310	TGTGGGATGTCGACTCCTAG;TTCCGCAAAATAGAGCCCCA;TGCACAGAACTATCGTACCA;CTTCATCTCTTGGATCAAAG	2	1.39783	1.01146	0.712084	0.953045	0.952769
AGTRAP	4	4323;6950;29120;50890	GCCTGCTGTGAACCTGAAGG;GTGTCCGTGAGGCTGACCCG;TGGCCATGCCCACGCCAAAG;CTCCATCGACGCCATAAGCA	2	1.3975	1.06173	0.712553	0.952769	0.952769
PHKA1	4	924;6960;10868;31445	TGGACGACCCTACAGACACA;GGGAAATTGCCTCACATGTG;ATGTATTTCTACACGAACAG;GTAGGGGCTAGTTTAGGATG	2	1.39637	1.36662	0.714387	0.954318	0.954318
OR4N2	4	5393;6976;9811;48469	GAGCTGAATATCTTGAGACT;CTGCACCGACACATTTGTGG;ATGACAGTAGGATAGTGCAG;AGATTATCTTCTTCGCAGAG	2	1.39457	1.02185	0.71733	0.957344	0.957344
C9orf131	4	3673;6980;56053;64311	TGCTCAGAGTTAGATCCATG;ATCCAGATATAAGCCCCAGT;TGAGGCACAAGATAGCATCA;CGCCAGATAAAACTCCCTTG	2	1.39412	1.08966	0.718012	0.95735	0.95735
PHEX	4	6920;6995;29614;37745	CTTTCCAACAACATAAGGGA;ACATGAAAACCGAACCAGCG;GAAGCCAGAATGCATCGAAG;TAGATTCAAGCACGGGCCAG	2	1.39244	0.980603	0.720734	0.960072	0.95944
ADA2	4	4542;7000;15827;54224	TCACTGACCACTCTTCGTCA;TGGAAAAAGTGCATGCTGGG;AAGACATAGTCTCTGAACAC;GCTCCGAATCAAGTTCCCCA	2	1.39189	1.05015	0.7218	0.960586	0.95944
TAF13	4	6188;7001;10003;48671	TTCTTTGTAATAGACTCACA;ATGTATGATGTATGGCTTTG;GCAATGTCAATTGGAAGACA;GAATCCTTATACTGAGTCAG	2	1.39177	0.997819	0.722099	0.960078	0.95944
ZNF703	4	2899;7002;41378;75080	AAGATGCTGAGCGCTCACAC;AGGGAGACACCGGCGCCACG;GGTCGCGGCATAATCCCTGC;CACTCTGACTGCAAGAACGG	2	1.39166	1.13302	0.722329	0.959481	0.95944
SERPINA12	4	2019;7006;10789;16162	GAATTATAAAGCTTTGAGCG;GTGCCCATGATGTTCCGTAG;TCTTCCAAAAACTTACGCTG;CTGATCGAGAATATAGACCC	2	1.39122	1.2037	0.722977	0.95944	0.95944
PI16	4	6517;7021;10688;15038	CACTGCAAGAACTCCCTCTG;GCACACCAGTAATTCGATGT;TGGCGAACAGATTCTCGCCG;GGGACCTCAGTTGTTACGCA	2	1.38954	0.98847	0.725835	0.962328	0.960157
MRPL33	4	5034;7032;9104;62828	TGAGAATGGTGAGCGAAGCT;ACACCAAGAGAAACCGACTG;GCCCCACTTACAGAAGACCG;TAGAAACATTCTGGTGAGAA	2	1.38832	1.03044	0.728019	0.964318	0.960157
PRDM1	4	1667;7042;37243;42619	GGGGAGCGAGTGATGTACGT;TTTGGACAGATCTATTCCAG;GGACGCGTTCAAGTAAGCGT;AGGATGCGGATATGACTCTG	2	1.38721	1.24027	0.729691	0.965626	0.960157
COX5B	4	5825;7049;44632;52678	ATGCGCTCCATGGCATCTGG;GACTAAATTAGGGTCTTCCC;TCAGGACCCATACAATGTAC;GCATCGCGGCCGCGCCACTG	2	1.38643	1.00496	0.730894	0.966312	0.960157
GSC2	4	4238;7051;7751;68721	GCTGGCGCACCCAGAGACAA;GCTGGAGAGGATGTGCTCGA;CCGCAGGCGCTCGTCTGGCG;CGGTCGGCCCGGGTTCGCAG	2	1.38621	1.05964	0.731209	0.965825	0.960157
SLC30A4	4	4903;7053;47940;55523	CCTTCAAATTCCCCTACCAG;ACCTAAGCGATGAAATCCAA;AACTGCAACTCCAACAGCTG;GTTCAACAAACTTCGAGTTG	2	1.38599	1.03383	0.731687	0.964652	0.960157
WDR90	4	1664;7054;60775;65688	AGTTTAAGTCTACGGCCACG;CGCTACCCCTAGGTGTACAT;GATGTGAAGTCGTATAGCTG;CCGACTCGTGAGTCAACACG	2	1.38588	1.23997	0.731849	0.963965	0.960157
DNAJC14	4	789;7055;38414;48065	CTGGTAAGAATAGTTCAGTG;ACACACGTGAAAAATCACTG;ACCCAGCCGATGTCGACCAG;AGTGGCTCGACTCTTGACCA	2	1.38577	1.39447	0.732045	0.963325	0.960157
LST1	4	1969;7061;21478;43653	GAAGATATATGTATCTACGG;CTAATGTTATCGCGGAATGA;TCCACTATGCATCTCTGCAG;CTGTGTTGGCTGCATCGAAG	2	1.3851	1.20566	0.733231	0.963987	0.960157
PCDHGB3	4	1147;7062;33909;38684	CAATGCCCCGGAGATAACCC;CAAGCTGGACAGTAAAACGG;ATTTACTCAGGACATGTACA;GAGCGACCGTATAGACCGAG	2	1.38499	1.31589	0.733487	0.963426	0.960157
MTPAP	4	5705;7071;36063;37944	AAAGACGAGAACAGGCACAG;GAAGGAGTTCCAGCTAACAG;CTTCTGAACGGTCACGCGTA;TGGTGTGAGAACCTCACGAG	2	1.384	1.00718	0.735219	0.964804	0.960157
TMEM40	4	6992;7077;41843;67929	ATTCAGTCTTCTTAACTGAG;TTAAATCTCTGCTATACCTG;GAGCAACCGGAAAACATCGA;ACGGGAACGGCTCACCCGGT	2	1.38333	0.974466	0.736456	0.965529	0.960157
MEGF10	4	2809;7090;32730;73581	AACATGCCAGTGCCTCAACG;TTATCCCATAGGTTCCCAGA;TCGGACAGCCTATCGACATG;AGTCACTGCCAATCCAACCG	2	1.3819	1.1342	0.739023	0.967997	0.960157
TCEA2	4	6135;7092;8754;12655	GTTGACAGACATCCCGACTC;TGAAGTATAAGAACCGTGTA;CCAGGGCACCGTCGACTCCG;GGCCTCTGAGGCATCCCTCG	2	1.38168	0.994155	0.739356	0.967535	0.960157
OLFM2	4	3971;7095;11974;16116	TCGGCCAAGAGCTTCCAGGT;CCATGCCGCGTACATACTGG;CCATCACCGTTCGGGCCATG;GACCATTGTACGCTTGCGGG	2	1.38135	1.06897	0.739876	0.96732	0.960157
NSMAF	4	3105;7097;17338;63388	TGTCCAGGATTAGTCACCAG;GTCTAATCTAATAGGTCCCG;TGCAGGCACAGCATATACTC;TTTGGTCACCCAATTTGTCA	2	1.38113	1.11465	0.740277	0.966949	0.960157
PMVK	4	2499;7099;25416;52715	TGACATCCAGTGGTTTCGGG;ACTCAAGGAACAGTATGCTC;TACTGCTGTTCAGCGGCAAG;CGGAAGGACATGATCCGCTG	2	1.38091	1.1564	0.740661	0.966556	0.960157
BTN2A1	4	1456;7101;56213;65366	AATAACCACAATGATAGGCA;GGGCCCCACGACAATAAACT;TTCTTGGAAGTAACAGCGGT;CAGGCGCAACCCCACCGTAG	2	1.38069	1.26458	0.741054	0.966175	0.960157
PLXNA1	4	3486;7110;21613;32744	GGATGATGGCCTGACCGCCG;CCTAACAGTACTCCTACGAG;GTACACGAAGCCGAACATGT;GGAGAGCGAGTACATCAGTG	2	1.3797	1.09215	0.742734	0.967473	0.960157
SPINK6	4	6357;7111;20345;45508	CGGGAATCTAACCCACACTG;TTACTTTGGTAGGTTGACTG;TCAGGTGTCTTCAGTCAGGG;CCCGAGTGCAGTAGACCTTG	2	1.37959	0.987423	0.742896	0.966792	0.960157
CCDC180	4	6731;7115;22315;44508	GTTGGTCCAAGAGCCTATCG;TGTACACTTCGGGCCGCATG;CCATGGAGACACCTACCACG;GGAAATGGAACCTCTCATCG	2	1.37915	0.978226	0.743647	0.966878	0.960157
KBTBD13	4	4720;7116;25621;33889	CGTGCCACGTGCCGCCGTCG;TCTGGAGCACAACCTCACGT;CCATCGGCGGCGAATTCCAG;GTAAAGCTTGTTGCCCAGCG	2	1.37904	1.03697	0.74386	0.966265	0.960157
CEP126	4	4451;7117;21737;53381	TTATCTAGTACAAACATGGG;TGTGTTCCAGCTTAAACTGG;TGATACAAAGAAGTCCAGGG;TTGAGGGCCTCTTCTAATGG	2	1.37893	1.04725	0.744022	0.965588	0.960157
SLCO3A1	4	3481;7123;39044;50179	CCTACATCGACGACCACGTG;GAGACCCAAGCCCAGCAACG;AGGTAACCTGGACATCACTC;AGATACCCAGACAAGCACAC	2	1.37827	1.0917	0.744909	0.965851	0.960157
CXorf65	4	2065;7129;16555;40287	GCCAAGGCTCCGGATTCTTG;TACGTTTGTAAGGTGGAACG;TCGATTTGTGTGAACAAACG;TAGGCAACTTTACTTTACTG	2	1.37762	1.19241	0.74624	0.966689	0.960157
MEA1	4	4793;7132;16415;70894	CCAAGATCCTGAACAAGAGG;CATCTTCACTCTCTAATGGT;ATGGCAACAGTAGTTCTAGG;TGACATCCAGGATCGAATCC	2	1.37729	1.03342	0.746761	0.966476	0.960157
MIER2	4	6119;7136;46912;55175	TCTGTGACAGGATCTCTGCG;GTGTCGAGTACTACTACCTG;GAGTGCAGGAACTTTGAGCA;GGTGAAATGCAACTTCAATG	2	1.37685	0.992162	0.74746	0.966496	0.960157
C1orf109	4	1165;7137;28572;41768	GAGCAACACGCAGACACAGT;TCTGAAACACTCGCTCCACA;CATCGTCCTGGACAAGCTAG;CTCAAACCGCAGGTTCTGTG	2	1.37674	1.30854	0.747605	0.965799	0.960157
HAS2	4	6658;7139;14238;27559	GGCTAAACCAGCAGACCCGT;TGTGACTCATCTGTCTCACC;TTCCACAAACTCATGCAACA;CCCCCAACACCTCCAACCAT	2	1.37652	0.978608	0.747989	0.965412	0.960157
RBM11	4	2791;7145;19555;35774	CAGAATCTCTTCCCGAACTC;AATTCCATTCAGCAAAGCTA;ATCTGGAACATGATTCAGTG;GGAGCTGTCATTTCATAGTA	2	1.37587	1.13242	0.749055	0.965905	0.960157
DCAF16	4	5118;7155;51457;56703	CAGTTTAGCATGATACAACC;TGCCAGGCAAGACTCTCAAG;TTGCAGTGCTCCATTTAGAG;AAAAGGTGGGACTCCACAAG	2	1.37478	1.02083	0.750855	0.967343	0.960157
MBD3	4	5637;7159;33486;40930	TATAGTAAAAGACATCCCTG;AAGACCATGGACCTCCCCAA;GCGCTACGACTCCTCCAACC;TCATCAGCATCTTGCCCGTG	2	1.37434	1.00433	0.751725	0.967581	0.960157
BRD3	4	6355;7160;17011;47928	ATACAATCCCCCAGACCACG;TGAAGGTACACAGCAAGTGG;CATCACTGCAAACGTCACGT;GATGCTATCCAAGAAGCACG	2	1.37423	0.984793	0.751896	0.966919	0.960157
GRHPR	4	4391;7161;57589;73541	ATTCGTAGTGGGATCCGAGT;GGACTCACGCAGAGCACTGT;CCAATCTGATTTCATCGTCG;GAGCGCGACCCTACCCTCGG	2	1.37412	1.04726	0.752032	0.966215	0.960157
TAF5	4	2069;7163;46471;61835	TGAGGTACCTTTGGATGACG;TAAGACTAGATAATACTCGT;TCTATCTGTTGCTTACTACG;AGCGGCGGCACTACCAACAA	2	1.3739	1.19017	0.752442	0.965862	0.960157
TBL1X	4	1018;7165;13066;23575	TGAGGCACTGTATACGAGAG;ATAATTTGGGATGCCCACAC;GTTCTCTTCCCCATTCACCG;GGCCGAGATCAGTATCAACG	2	1.37369	1.33504	0.752868	0.965532	0.960157
DDX51	4	760;7167;8230;34254	GTAACCAGGGAGACTCTCAG;CTGCCTCGCAGAAAGCAACG;TTGACAGCATGCATCAGTCC;ACGTCAGGGATGTCCTCGAT	2	1.37347	1.39621	0.753158	0.965027	0.960157
ZMAT4	4	4918;7182;10219;32599	GATCTCCGAATCGCAGCGTG;AAGGCAAAATCCACGCCAAG;TGAGCCCACTTAAGCCCCCA;GAGATTCAGACAGATACTGT	2	1.37184	1.02622	0.756025	0.967821	0.960157
KLK2	4	6050;7184;43367;47246	TCACACACTGAAGACTCCTG;GGCTGTGTACAGTCATGGAT;ACAATCCGAGACTGGATGAG;TCATATTGTAGAGCGGGTGT	2	1.37162	0.991379	0.756451	0.96749	0.960157
LRIT2	4	2038;7186;16654;70806	AATTCTCTCCACATACTCAG;ATATCAGGTAGGAATTCACC;ATGTTGATGAAAGACCCTTG;AATTACCACTGTCTACCAGG	2	1.3714	1.19193	0.756869	0.967149	0.960157
UBE2L6	4	7047;7189;23149;76697	GTTGTGAATTTGATCATGGG;CAAGATCTACCACCCCAACG;AGCGTGCCACACCAGGACAT;CCCCATGGATACTCACGGGT	2	1.37108	0.967145	0.75739	0.966939	0.960157
XAGE3	4	3732;7198;54703;58004	CAGGGTGCAGCTGAGACTCA;ATAGGCCCAATCAGCTCAGG;TGATGAGGAGCCTCAGCAAG;GGAGGTGGTACACTTCTCCT	2	1.3701	1.07471	0.758917	0.967139	0.960157
SKA3	4	4911;7199;14085;50319	CAATGGGACTTAAAAATGCG;TCTGAAAGTTGTGGACTACG;TTTCACAATTAGACAACTCT;AGTTCTACCAAACCCTCCAC	2	1.36999	1.02555	0.759053	0.966441	0.960157
ABHD6	4	1480;7201;23267;31820	GCAAGTTAAGAGGATACACC;AGTCTTCATGGTGAACATAG;CAAGGATATGTGGCTCAGTG;CTGACAATCAATTTGTACAA	2	1.36978	1.25578	0.759463	0.966091	0.960157
SUCLG1	4	3605;7202;54926;60658	TCCTTCACAGTATTAAAGAC;AAACAACGCAAGTTGGATTG;TGCTGCGCCAGGAAAAGACA;TCAGTGATACACACAACCAA	2	1.36967	1.08089	0.75965	0.96546	0.960157
OR51V1	4	5785;7205;11355;19938	AGGATGGAGGAATAACGTAG;TTGGGCTCACTATAATAGGT;TCTCTCGAATGATCCCCCAC;TTGGCTCAGTCCATATCACA	2	1.36935	0.997554	0.760222	0.96445	0.960157
PCYT2	4	4966;7207;29150;53269	GAGGATACGGAACAGGTCGA;GGTCTCTAGTGTAGTGACGT;AGAATGCAAGCGCACGCAAG;TGCATACTCCCGGTACTCAG	2	1.36913	1.02319	0.760614	0.964082	0.960157
CCNYL1	4	6575;7208;14653;42351	TCAGCGAGAAAAAGTTCCAG;AGCGACCGCGAGATGCCCGA;GCCCTCTCCGAAATCCAACT;GGACACCGCCTCGTAGATGT	2	1.36902	0.976817	0.760793	0.963444	0.960157
SMPD2	4	6054;7209;14282;48692	TGTAAAGCACGTAGTCAATG;CAGCTGCACACCACTTCCGG;ACAGGCTTTGACCCTCACAG;CATCTACCTAGCACATCGTG	2	1.36891	0.989918	0.760938	0.962764	0.960157
PNLIPRP1	4	3190;7211;27146;68927	CTCCCAAGCCACCTACACAC;AAAGCATCCTCAATCCCGAT;CAGTGTCAGAAAAGCACCCG;TAGATCCACGATCTGAGACA	2	1.3687	1.10331	0.761348	0.96242	0.960157
S1PR5	4	4967;7213;34971;49585	GGGGACAGTTTCAGCGTGAG;CCAGCAGATCCGACAACGTG;CGCCAGGCACACCACGGCGT;AGAGTGCACAGATAGCGGCC	2	1.36848	1.02283	0.761655	0.961947	0.960157
UCP3	4	5062;7216;61900;76192	CGCCTACAGAACCATCGCCA;TGTCCAGTGGAAAGGTAACG;TATCGTCAACTGTGCTGAGG;GGTGTACACCCCCAAAGGCG	2	1.36816	1.01941	0.762218	0.961798	0.960157
OR6P1	4	3741;7217;43327;53022	CATGAGACTAGGGTAAAGGA;TTGGGTCATGCAACCTACGT;AGGGAGTAGAATCATCACCA;AAAAGTACATGGGACGATGA	2	1.36805	1.07324	0.762406	0.961176	0.960157
SPIDR	4	4646;7220;12241;29122	TTATGCCCTAGACCCAAGCA;TCCCAACCAGCACTCCCCTG;AACTGCACGTGGTATTTGTG;TCGAAGGCAAGACAGTTGGA	2	1.36772	1.03408	0.762986	0.961049	0.960157
PWWP2A	4	2756;7223;21196;30279	TGTGTCCCTGATAAACAAAG;TGGAATGTATTACTTTGGAG;CAAGCGCGTCCTCAATGATG;AAACTGACCATAAAGTGGAT	2	1.3674	1.13062	0.763523	0.960869	0.960157
PRMT6	4	5451;7224;60123;77152	GCCCATCCACTCGCTCACGA;CTCGGACGTTTCGGTCCACG;CGTTCCCGCTTAGTCCTCCG;GTGGCCCATGAGACAGCGCG	2	1.36729	1.00641	0.763719	0.96026	0.960157
ZYG11B	4	1212;7229;18962;22727	AGCGCTCGTAAGGATCCTCG;TCCATCATTCAATAGACCTG;GCAGTGGCTTTGCAACCATG;CAAGTTCCACTAACTTGTGG	2	1.36675	1.29536	0.764717	0.960659	0.960157
STK40	4	3580;7236;10313;35384	ACACGTACCGCTGAGCACGT;CCGCACCTGTGAAATCGTTG;TGTGGTAATCTTCTACGACG;CGCTGAAGTCATGAGCACAG	2	1.366	1.08035	0.766048	0.961476	0.960157
OSGEP	4	3686;7238;14566;74967	CCAACCGTGTTGTATGTGAG;CTGTGGAATAAGCCATTGGT;GAAACCATCGATATTGCAGT;GGCGTGACGTAAGTCCGCCG	2	1.36578	1.07484	0.766389	0.96105	0.960157
HSD17B4	4	1922;7239;22260;42598	ATCCATAATAATCACTACAC;CTGACCTATGATAACTCCGA;AACTCTCGTGACAAAGCCAA;ACGGACATCAGACAAAGTCA	2	1.36568	1.20079	0.7665	0.960336	0.960157
ARRDC3	4	1614;7242;13385;38469	CCTTCGAATGAGGTAGCGAG;GCTTGTGGCTAACTTGCGTG;GAACTGCTCTTCCCGAATGG;CCTTAAGTGCCAAAATTGAA	2	1.36535	1.2359	0.767038	0.960157	0.960157
TIAL1	4	2504;7248;20947;26919	AAGCTGTAAAATGATAACAG;AATGCGATTGTGCATATGGG;ACTGTGGAGGAATTGCGTCT;TTAGGAGGTCAAAGTAAACT	2	1.36471	1.1479	0.768334	0.960928	0.960928
44447	4	3303;7252;20625;40536	CCAGATCTACCAGTTCCCCA;GGTAGTCGAAGAGCGAGCGG;CAACACGACCTTCGAGACTG;CGAGCACGGCAGTACCCCTG	2	1.36428	1.09454	0.769162	0.961112	0.96104
DUSP14	4	4650;7257;48167;62047	CCCTGCAGCACAGTGCACCA;TCCCTCGGAAATCATCCGAG;CAGGTACGCGATACACAGCG;TGGACTGTACTTTGACACCG	2	1.36374	1.03194	0.770075	0.961402	0.96104
FBXW12	4	7130;7262;33442;75918	AACTTCACCAATCAACACCT;TGTGGGAGAAAGGTAGACAG;ACTTTGTAGATAAAGTTATG;ATCTCGCCATCACTATGGAT	2	1.36321	0.961435	0.770842	0.96151	0.96104
ZNF671	4	910;7265;14488;16528	CGGAGCTAACGGACTCCGCG;AAGAGCACTAAGCTTGTGAG;CACCTGGCTAAATACCATGG;GCAGTCATGAAACTAGAGCG	2	1.36288	1.35308	0.771371	0.961321	0.96104
ERCC8	4	6314;7269;40160;76910	TGTGTAATAAGATTGTCTGC;GATGTTGAAAGAATCCACGG;ACCTGCTACCAAACAGTGCT;GCCAAGATATAGTCATAACG	2	1.36246	0.979936	0.772096	0.961376	0.96104
C5orf63	4	1854;7273;38559;38753	TCCTTGGCTTCATCACAAAG;ACTCAAGCCTTATGAAAACA;GAAGAGTCCAAAGGAGGATC;TTTGTGAATAAGGTCAACAC	2	1.36203	1.2062	0.772932	0.961569	0.96104
SHMT1	4	3099;7274;11315;38282	AGGCCCATGATGCGCCCATG;GAACGGGGCGTATCTCATGG;ACCACTCACAAGACCCTGCG;TCTCCCACAGATACTATGGC	2	1.36192	1.10541	0.773188	0.96104	0.96104
REM2	4	641;7285;34854;59873	TTTGGAGAAACTCCGTCGGT;ATAACGGGTAGGTCGTGGTG;GCTCACGAACCGGAGAACCC;CTTCAAGGTCATGCTAGTGG	2	1.36074	1.42581	0.775526	0.963098	0.962147
MYO1B	4	6106;7287;35402;54759	TCATTCAGAAGATATATCGG;AGTACTACATCTTACCCGCA;TTTAAAGGCGATCCACTAGG;GCAGGAGGAGTATATACGGG	2	1.36053	0.984345	0.775901	0.962717	0.962147
CDR1	4	6013;7288;12824;44373	CTACTTGTGTCTTCCAACAA;AAAGGTATGTCTTCCAACAA;CTATAGCTTCCAAAAAATCC;AGAAAATCCACATCTTCCAA	2	1.36042	0.986775	0.776123	0.962147	0.962147
CREBZF	4	163;7300;60693;64070	GGCGGAGGCTCGGATAGCGG;CGGTAACGACAACAACCAGG;AGAAGAAGGAGTACGTGATG;AGGCTGTTAAACGGTATCGG	2	1.35914	1.71831	0.778409	0.964135	0.964135
DHFR	4	153;7304;42080;73795	CGGCCCGGCAGATACCTGAG;AACCTTAGGGAACCTCCACA;GTCGCTGTGTCCCAGAACAT;GACATGGTCTGGATAGTTGG	2	1.35872	1.73176	0.7791	0.964145	0.964145
POGK	4	7212;7310;21012;24915	GAAGGTATGACCTGTCTCTG;TGACATATTCGGCCACACGC;GGTACCGGCCCTATTTGATG;GGGTACCCCTCACTCCACTC	2	1.35808	0.957148	0.780294	0.964777	0.964777
HEY1	4	2446;7316;27804;33559	TGTTATTGATCCGGTCTCGT;GAAACCAGTCGAACTCGAAG;ACTCCGATAGTCCATAGCAA;GTGCGGGTGATGTCCGAAGA	2	1.35744	1.14885	0.781437	0.965345	0.965345
UBE2G2	4	5427;7334;12531;37344	TTAACACTGAATCCTCCGGA;AAATGCAGACTCTCCCATCA;GTTGGGATGAAACATCTCAC;GACTTAACGGGTAATCAAGT	2	1.35553	1.00127	0.78438	0.968134	0.96688
RNASE7	4	2337;7337;59145;63659	CCAGTCAGTGCCAAGCCCAA;GGAGAAAGGCTCGTGCAGGA;CCCAAAATAGCCTGCAAGAA;TGGTCAGGGACACGGCCCCG	2	1.35521	1.15669	0.784986	0.968035	0.96688
PGK2	4	1564;7339;24785;63354	CTAGCTTGGAAAGTGATGCT;CCGCGCTCATAGTTCCATGG;ACTCATAAGAACTACTGCCT;CCTTAAGGTACTCAACAACA	2	1.355	1.23713	0.785396	0.967695	0.96688
PCDHA11	4	2712;7341;9448;24007	CAGTTAACAAGCTAGTACCG;ACACGTAGCTCGACAGCGCG;GGGTGGCGTCCAAAACACAT;CATAGGCCCACACGTTCTCG	2	1.35479	1.12743	0.785771	0.967314	0.96688
ODF3L2	4	3015;7343;8464;17845	CTGGCACGCACCGTTCTCCA;AGATCTGTGAGCCCCACAGA;GGGCCTCCGGACGAGCGAGT;GGTGTCCGATGGCGCACAGG	2	1.35457	1.10697	0.786104	0.96688	0.96688
CNOT7	4	5323;7357;20865;63918	TGACAGGAAAAAACAATCGA;ACTTCTTATGACTTCTGGAG;CCAGTTTAAAAAACATGAGG;GGTGTGGTTGCAAGACCCAT	2	1.35309	1.00331	0.788902	0.969477	0.967327
SIRT5	4	7040;7358;32882;38255	ACCGGGGAAGTTTCTCAACT;GGGAGTTCTACCACTACCGG;CCTCCAGCTCCTCTGAAGGT;TCTCACACTCGGCTATGGCG	2	1.35299	0.958251	0.789106	0.968885	0.967327
EDIL3	4	952;7360;16657;23577	GTTACTGGTGTGATTACCCA;TATGTTTGTAAATGTCCCCG;TGGGCAATGTACAAAGTGAA;CCACAACACTAGAACAGTTG	2	1.35278	1.33858	0.789396	0.968399	0.967327
MEX3A	4	1373;7369;19668;32002	GGCTATCGATTGCTGCGTCG;CACCCGTGATCTCGAACACG;CGCGGTAGGGCACCCGCACA;GGGCACGGGAACACACTCCG	2	1.35183	1.26219	0.791051	0.968746	0.967327
POLDIP3	4	5182;7372;31341;70933	TGAAATGCCATACCATGTGG;ACATTGATTCTCATTCCGGC;CTCTCGCAAGCAGCAGACCA;CACCAGTGTCCGGGACATGT	2	1.35151	1.00708	0.791631	0.968617	0.967327
AADAC	4	1491;7374;59602;68310	ATGTATATAATGCCTTAAGG;ATTTCTATCCAAATCACTCA;AAGTCTGAAGCACTAAGAAG;GGTATTTCTGGAGATAGTGC	2	1.3513	1.24503	0.792067	0.96831	0.967327
PINLYP	4	4075;7378;25800;73302	CGGCGTTATATCCACCACCA;CTGCTGATACACACACCATG;ATTCTCAGTAAGATTGGTCA;GCGAAATATGTACGGCGGCG	2	1.35088	1.04904	0.792783	0.968348	0.967327
WDR86	4	4837;7381;42717;54491	CCAGGCTGACCTGTTCACGA;CAGATGTCCCGGGAGTTCCG;GGCACAGCACTGCACCCGTG;TCTCACCTCCAGACAGATGA	2	1.35056	1.01846	0.793303	0.968146	0.967327
IRAK4	4	4739;7384;37341;58717	CCTGGGAGCAAAAGACTCGC;CTCATGTGCCAAGAAAGTGG;CTACGTAAATAACACAACTG;TGTAAACATATACTAAGCAG	2	1.35025	1.02187	0.793841	0.967965	0.967327
NEBL	4	4781;7385;23773;33912	AGGCAGTTGACTTTCTCGGT;GAGAGGCTTTACTCCCGTCG;CCATCTTGCAGACCTCACAA;TTCAGGTGTATCTGCCACCG	2	1.35014	1.02028	0.794003	0.967327	0.967327
SLC17A1	4	5344;7402;13778;57973	TTTGACATATATTTCAAACT;TGCGTGCCTGAACCTCACAA;ATTGTCTACTTGAACTGACC;GAAAAACGTAAAACTACCAG	2	1.34835	1.00028	0.797492	0.97074	0.968443
DNMBP	4	2339;7404;23466;40759	CTGCCGAAAATCCAGAGCAG;CTAGTCCTCAAGTACCGTAA;GAGCAGCTTACCTCGATGGA;TTACTGCCAGAATCATGATG	2	1.34814	1.15299	0.797825	0.970309	0.968443
ANPEP	4	4022;7406;9122;69047	CATCACGCTTATCCACCCCA;CGTTCAGGGCATAATCGCCG;CCTTGGACCAAAGTAAAGCG;TCACGGTGGATACCAGCACG	2	1.34793	1.04995	0.798234	0.969971	0.968443
FANCI	4	6769;7413;13803;19910	TGATGCTTACTTGAACATGG;TGGCAAACATAGCTTTCCGA;AAATGAAACCAAGTTCTACG;TATGACTGTATTCTTATACC	2	1.3472	0.961379	0.799591	0.970784	0.968443
SULT1E1	4	2671;7414;49856;54861	CTTTATACATTAGAATCCCA;TAGAAAAGAAATAGTACACG;AGATTTACCAGATTTAGGGT;AATTCATGCAAGGACAGGGT	2	1.3471	1.12653	0.799753	0.970147	0.968443
HEG1	4	2037;7417;20379;70707	AGGTCAGTCGCACCCATGAG;TCACTCGAACGTTCTCCACG;AGACTTTAGTAGATGCACAG;GCCACCATCAGTGAACACGG	2	1.34678	1.17972	0.800247	0.969914	0.968443
PLEKHD1	4	7091;7422;8032;26514	CGTCGGCCAAGTGGTCCCGG;TAGCAACCTCCGGCAGATCG;AGCCATGATCAAAAGCCTGG;CCCAGAGGGATGACGCCCTG	2	1.34626	0.953791	0.801203	0.970239	0.968443
OCLN	4	1582;7426;10276;40939	AGTGTAGGCTACCCTTATGG;TGCAGCTACTGGACTCTACG;ATAATAGTGAGTGCTATCCT;TTACCCACTCCTCGACATTG	2	1.34584	1.23022	0.802039	0.970419	0.968443
COQ5	4	1953;7427;16261;20868	GCAAATCCTTCCAAACACGA;TCCAGCAACATCAAGCAGCT;CACGACACGAGACCCGCCCA;GCCAAGAGCTACGAAGCCCG	2	1.34574	1.18761	0.802226	0.969815	0.968443
CA8	4	7367;7430;33613;50575	TATTAACCTAAACTCAAGAG;TCGGCACACCACATAATTTG;GTACGAAGTGAGATTTCACT;GCAATGATGGCGATTCCGTG	2	1.34542	0.947642	0.802747	0.969614	0.968443
CDK4	4	4281;7432;37134;61257	GTCCACATATGCAACACCTG;GTCTACATGCTCAAACACCA;CCAGATGGCACTTACACCCG;AGTGTGAGAGTCCCCAATGG	2	1.34521	1.03734	0.803156	0.969279	0.968443
CCDC27	4	7146;7434;51654;61213	ACCCATCTTACAGATGCAGG;TCTGCGAGTTCGATTACTTG;GCTCTGCCAGAGTGAACCCA;ACAGGTTCAGAAGAAAGACG	2	1.345	0.951996	0.803574	0.968956	0.968443
RIOK1	4	1703;7436;63561;76310	CTGGCCCATAGGTACCACGG;TTATTCAAGATGTTGACTAG;AGGAGTTGGAAAACTCGCCA;TAGGAAAATGGTGAAAACTT	2	1.3448	1.21473	0.803924	0.96855	0.968443
HHLA1	4	3465;7439;36525;45804	ACAGAGGAGACCCTGAACAC;CAGAACACCAGACAAGCCGC;AAGCTCTGTCAGGTTAAGCG;TGACAGCTGACAGACAGACG	2	1.34448	1.07567	0.804521	0.968443	0.968443
IP6K1	4	1862;7447;46631;70592	AACAGGATGACACAACAGAA;GGAACAAGTACTATGGCCGT;CAGTGGCAGTGACCACAAGG;TGAACTCCTTCATTTCGGGA	2	1.34365	1.19614	0.806116	0.969537	0.968948
CCNH	4	63;7448;11751;19574	CAGTAATGGAATATCACCCC;GATTCTCCAATATGGGATAG;GTCCAAGAGGACTCTCCCGG;GCAGTCAGGGCAATTTGGGA	2	1.34354	1.91609	0.806313	0.968948	0.968948
RFPL3	4	2244;7453;49383;59066	GCTGTTCCATGGTCTCTCAG;AGTCCAGAATCCAAGCTCTG;ATTGATGCACTTGAGGCAGA;AGATTCTACAGATGAACCCA	2	1.34302	1.15861	0.80726	0.969261	0.969261
SKP2	4	4068;7459;12464;62143	TGGCAGACCTTAGACCTCAC;CTGAGACAGTATGCCGTGGA;GTTGGTCCATAAATGATCGT;AAGACTTTGTGATTGTCCGC	2	1.3424	1.04512	0.808343	0.969737	0.969645
KIFC2	4	4467;7463;39251;45578	AGTCTAGGCGGAATCGACGA;AGCAGAGCCTGAGTCTCATG;TGGTCACTGTCAACAGTGAG;TAAAGGTGCTGACCAAACCT	2	1.34198	1.02814	0.809239	0.969987	0.969645
C10orf99	4	5089;7470;8981;49648	AGAGGCGTCCTGCCAAGGCC;AGTTGGGGCTAGGGACTCGG;CCCAACTCAACAAACCTGAA;GGCAGGACGCCTCTTCCCTG	2	1.34126	1.00505	0.810706	0.970922	0.969645
HNRNPH1	4	3102;7471;14365;27165	TGGTCCAAATAGTCCTGACA;ATGGCCATAAGCTTTCGTGG;AATGTCTGATCACAGATACG;AAATGGGATAACATTGCCGG	2	1.34115	1.09484	0.810859	0.970283	0.969645
RNF149	4	5392;7472;68831;70476	CGTGGTAAACATCGAGTACG;ACCCGCGTGAGACATGGGCA;TCCAGTAACGATGACCATAG;GGCTAACGAGATAATCATCA	2	1.34105	0.995119	0.811013	0.969645	0.969645
C1orf115	4	6993;7485;29479;66166	TCGGTTCGCCCTCGCCCTCG;GCACCTGGAGTACGCGGACG;CGAGCGCTACGAGCCACTGG;AGCCAGGCTCCGAAGCAAGG	2	1.3397	0.952627	0.813726	0.972065	0.970304
ZDHHC16	4	2960;7492;42089;75736	GTGGCACTGAGTAGGTTCGG;CTCAAAGGCAGCATCAACAG;GTGTGGGCCACTATAACCAT;GCCAGCGCTGTACTAGACCC	2	1.33897	1.10268	0.815142	0.972112	0.970304
KRT8	4	5988;7499;29803;30075	GAAGACGGCTCGAAGCAACA;CCTCACCTTGTCTATGAAGG;ACTCCCTCACCTTCTTGATG;GCTCTGGTTGACCGTAACTG	2	1.33825	0.976365	0.816515	0.972928	0.970304
TCF24	4	3169;7501;27289;33455	GGTGAGATGCGCGATGTAGG;GGGACGCGAGTCGCGGATGG;CTCCAGGAAAGCGTGCCGCA;TTGGTGTCGGGCGGCACGGA	2	1.33804	1.08923	0.816899	0.972565	0.970304
KRTAP8-1	4	3640;7505;8191;28247	CAGCCAACGCTATATCCCAG;GCTCTGCGACAACTTCCCCG;CTGGGATATAGCGTTGGCTG;GGCAGCACCTACTCTCCAGT	2	1.33763	1.06308	0.817769	0.97278	0.970304
SYCE1L	4	5178;7510;10068;38107	AGAGAAAGTGCACCTAGAGG;AGCAAAGAAGAAATCCAGTG;GGCTCACGTGGAATTCCCAG;GGAGTCTAATTCCCTATGCA	2	1.33711	1.00001	0.818708	0.973077	0.970304
QTRT1	4	343;7511;38194;53340	GGAGTGGCCACTGTCCCATG;TGGTTAGCAGTACTGTGACT;TTGGCCTCATAATCTGCTAA;CCAACCCCCATCAGATATCG	2	1.33701	1.54721	0.818929	0.972522	0.970304
CCNB3	4	5529;7513;39447;49250	AGTGGTAGGCTTCTTAATGG;TTAAGCATACCAACAAAAGT;CTTGCTAAAGTCTCCAACTG;AAAGTGCTCAAATCATGAGG	2	1.3368	0.988788	0.81933	0.971364	0.970304
LARP7	4	2904;7517;14687;65246	GGAAGCATCAGAAGCTTCCA;GCTTACCTGAAGTCAGAACA;TGGAAGGCACCAGAATCCGG;GAAGAAGCACCAAGAAAACC	2	1.33639	1.10505	0.820064	0.971418	0.970304
GCAT	4	3370;7518;7980;14433	CCTGGGTTCCACAGATAAAG;GGGCACCATATCTAGAGGCG;ACAGAAGTTAAGGATTCCTG;GCGTTGGCGTCATAACAGCT	2	1.33629	1.07677	0.820209	0.970775	0.970304
UFL1	4	417;7521;43605;59662	AGAGATGAGCTACATGTCCG;GTTAATAGCGGACGCTTACG;TCTTAATAAAACTTATCTCG;GAATCTCAATCATCCCACAC	2	1.33598	1.50489	0.820755	0.970608	0.970304
FAM166A	4	3313;7524;31899;67787	GGGGTGGGTACTCATCCCTC;CTTGGGACACCCAGTATACG;TCTTGGCAGGGAACCCTCGG;ACACCTATGGGCGTACCACG	2	1.33567	1.07966	0.821429	0.970592	0.970304
CNNM3	4	4083;7526;20838;35572	CGTACACCGGGATGCGCGTG;ATGGTTGTAGAAACGAGTGA;CCCTACAGCGATCTCAGCAA;TGAAGGCGACCCCTTCTACG	2	1.33546	1.04098	0.821872	0.970304	0.970304
IFNGR2	4	5875;7530;67169;68955	GGCCGACATCATGTCCATAG;TGGCCCTGAGCAATAGCACG;TTCCGATAGTGTTGAAACCA;TTGTAAACAGTACACTCTGG	2	1.33505	0.977874	0.822726	0.9705	0.9705
C10orf142	4	451;7548;37224;63153	ACTCCTCAGATGCTCACGAA;AAGCGCCCTACAGTTTGCAT;TCCTCTCAGGGCTGGAACAG;TACCCGCAGACAGTGCAAAA	2	1.3332	1.48677	0.8263	0.973903	0.973332
CENPI	4	3355;7549;37370;67336	CTCTGAAGCACACTACACTG;CAAGTGTTCTGGTAGCACCA;CTATTAAATATTGCACTCAG;GATGCTTTGCAAATGGCAGT	2	1.3331	1.07601	0.826505	0.973332	0.973332
DEFB128	4	1759;7555;16121;45450	CTATTGCAGGAAGAAATGCA;CTGCTGTTTGAGGTACTCAC;AAATGCTTCAATAAAGTAAC;ATGAAATAGGATGTCTAAGT	2	1.33248	1.20203	0.827724	0.973956	0.973529
HES2	4	2048;7560;9128;32553	TCACGGCGGGCTCCAGGACA;CAACTGCTCGAAGCTAGAGA;AGAGCCTGAGCCAGCTTAAG;CCTTGCGACAGCTACCGCGA	2	1.33197	1.17124	0.828825	0.974439	0.973529
SNRNP70	4	5120;7561;56918;68258	TGAAACCCGAGAGGAGCGCA;GCGCTCACGGAGTCGCGACA;GCCGCTTACAAACACGCAGA;AATCTTACCTCTCATCGTAG	2	1.33187	0.999314	0.829004	0.973838	0.973529
SFRP4	4	5798;7563;54701;59282	ACATGCCCTGGAACATCACG;TGGCTGCAATGAGGTCACAA;CAGGCGAGATGCACACGCCA;CCCTATCAAGCCGTGCAAGT	2	1.33166	0.978344	0.829431	0.973529	0.973529
SEC23A	4	4631;7580;48663;75943	CCACTTACTCAAGCAACACG;GATATACCAGCATAACTAGG;GCCACCCCAGAGGAACGCAA;ACTCAGTATCAGCATTCAAG	2	1.32992	1.01575	0.833073	0.976993	0.976022
TMEM170A	4	7535;7581;19677;35334	AGAGGGCCAGTAATCCAGCA;TCTGTAAGCATCCTGTTGAT;TCAGACATCACAAATATGGT;GTGGTATGGTGTATTCCTGT	2	1.32982	0.93651	0.833269	0.976412	0.976022
OR51B4	4	3389;7583;25593;63917	GAGTGATGAACATAGGACTG;TTGCCATCCGCACACCACTG;GGAGGCAAAATGTGTGCAAG;CAAGATACCTGATTCTACAA	2	1.32962	1.07238	0.833628	0.976022	0.976022
NTAN1	4	235;7592;67502;75312	GACCACAATGTGACAAGTAG;GGTCAGTCTGTTCAACAAGT;TTAGTGACATTATGTGTGAC;AGAGCATCCTTTCAAGATCG	2	1.3287	1.62425	0.835513	0.977419	0.977419
TGFB3	4	4985;7609;39728;71900	GGCAAGAATCTGCCCACACG;ATAAATTCGACATGATCCAG;AAGAGGGTGGAAGCCATTAG;CAGGACCTGATAGGGGACGT	2	1.32697	1.00145	0.838874	0.979727	0.979727
SNX14	4	5878;7618;14451;50264	TCAACATCAATACAAAACAC;GTCACATTCTACTGCTCACT;ATTCAAAAGTACCACAATGG;GAAAGAACATACCTGTACCA	2	1.32605	0.973291	0.840452	0.980759	0.980397
CXCR3	4	3563;7620;23186;39518	CCACCCAGCTCTACCGCCGG;AGAGCCAAAGACCCACTGGA;GCGTGTCTGCTACAGCTAGG;CTGCCAATACAACTTCCCAC	2	1.32585	1.06116	0.840836	0.980397	0.980397
FAM135B	4	5741;7624;41310;63362	GAAAGGGAATAGATCAAGAG;GTCAATGTAGGTCAGCACTG;CATGCCTAAAGACTTGAATG;AAAAGGTAAAGAGCTAATGG	2	1.32544	0.976862	0.841723	0.980621	0.980533
UBE2Q1	4	1989;7630;32414;33972	CTCGAGTCCATCTTCCACCG;CGATCACAGAGTTTCAAAGG;GGCTGGTGGACATAAAGAAA;GACCGCATCTCCCCCCACGG	2	1.32484	1.17351	0.842824	0.981094	0.980533
ERCC1	4	4114;7644;65634;67891	ATTTGTGATACCCCTCGACG;ATATTCGGCGTAGGTCTGAG;ACCCAGACTACATCCATGGG;ATTGCGCACGAACTTCAGTA	2	1.32342	1.03359	0.845869	0.983828	0.980533
OR10H4	4	1669;7646;9934;34344	AAAGGTGATGGAATGATGGG;TCTGTGTTCAATCCAGATTG;GCACATTGTAACGCAGTGGG;TAGACCCACAGAAAGTGAGG	2	1.32322	1.20803	0.846202	0.983405	0.980533
RBM27	4	2881;7647;10233;30734	ATAACAATCAAAATAAACCA;ACTATGACCGGTACTATGAG;GGAGGCATTAACATTCCAGG;CCATGTTCACGAGAGTACAT	2	1.32311	1.09994	0.846458	0.982893	0.980533
QRICH1	4	4770;7648;8940;10375	ACCGTGCTGGCCATTCCACA;GGGGCTGGGCAGAATAAACA;CCCACCCTGTTGGTACACCA;GCAGATCCAAATCCAGACCG	2	1.32301	1.00712	0.846697	0.982363	0.980533
MAPK4	4	2424;7653;7895;62880	CAGCTGTTAGGCGATCCATG;TGATCAGCATTACTCCCACA;CAACATCGTCAAAGTGTACG;TCCTGGCTGAGATGCTTACG	2	1.32251	1.13316	0.847592	0.982595	0.980533
EZR	4	2747;7655;10888;57607	CAAACTTACCAGGGACCAGT;CTTTATTATCCACATAGTGG;GGCAGTAGATCTCATCGCTA;TGCGGCGCATATACAACTCA	2	1.32231	1.10871	0.847908	0.982154	0.980533
NUP35	4	5140;7657;32328;55695	CAGTCACCCAAGAGTCATCG;TGGGAATATCTTAAAACATG;AGTATAAAAAGGATCCAACT;GGAAAGCCTTAAGCAAAGAT	2	1.3221	0.993766	0.84836	0.981872	0.980533
SMAD2	4	1492;7661;58017;63318	ACAGCTTCTCTGAACAAACC;TTGAATCAAAGTATGGACAC;CTAAATGTGTTACCATACCA;GTTAGGATCTCGGTGTGTCG	2	1.3217	1.23009	0.849298	0.982153	0.980533
RNASE3	4	3074;7663;20138;28231	CTGAGCCCTCGTAAACTGTG;CTCGATGCACCATTGCAATG;TATGAGGGCAGCGTATACTT;GAACTCTCAACAATTGTCAT	2	1.3215	1.08674	0.849733	0.981852	0.980533
HOXA3	4	5873;7664;9632;57497	GGGTCGGTGGTACTCGCCGT;CAAGGCACACGAACTGAGTG;GGGCATGCTAACGTCATCGG;TCTTGATCTGGCGCTCAGTG	2	1.3214	0.971102	0.849853	0.981187	0.980533
IL36A	4	4777;7665;28767;29797	AGAGGGAACCCCATCTACCT;CCTGATGTGTGCTAAAGTCG;AGATTAAGGCAATAGTGACT;AAAATTGACACACCTCAGCA	2	1.3213	1.006	0.849981	0.980533	0.980533
RNASEH2C	4	3322;7672;9928;12173	GGGTACGGCGTCGCGCAATG;TTCCGGGACTGACGACCAAG;GGACTCGAAGTGTCGTTTCG;GCGACGAAGCGGCCATCGAG	2	1.32059	1.07161	0.85138	0.981346	0.980856
OR1J4	4	5754;7678;52476;66200	TGAGCATGAGAGCTTGAGTA;ATGATAGTGGTGTAGCGGAG;GTTATTAAGCATGCAAACTC;ACAGGGCATTGGTACAGGAG	2	1.31999	0.973759	0.852659	0.982019	0.980856
ZNF676	4	1468;7682;8674;24956	GAGAAACCCTACAAATGTGA;CACGTTACACTCATCCACAT;TGGTGGAAGAACCCCCAGGT;CAACTCGTCCTCAAAGCTCA	2	1.31958	1.23235	0.853461	0.982141	0.980856
ZFYVE9	4	5349;7687;15975;57401	TGAATAGACCGAAAACAGAG;GGTTTACATTCACCAAAAGG;CAGGCTTGCTACTACCTTGG;CAAAGGTAAACCAGACCGGA	2	1.31908	0.985485	0.854545	0.982587	0.980856
ASIC5	4	4471;7689;23340;64646	TCAAACTTCTTTCGCTCAGT;GTTCATCAAGAATACCCTTG;ACCTCAATGGACGTTGTGGT;AAGCCTAACCCATCAAACTG	2	1.31888	1.01643	0.854971	0.982278	0.980856
PRTFDC1	4	5076;7690;34929;52964	AGTCTCCATAATAGTGCTGT;AGGATGTTGTCGGAACTGGG;TGTCCACAATGATACCATGA;GAGGCGCCAGACTACGGGCG	2	1.31878	0.994248	0.855116	0.981646	0.980856
PCM1	4	3668;7694;33296;72846	ACTAGAACGATGGCAACTTG;TTACTAAAGCTAGTTCCATG;CATGTTTAGAGCCCTTATGT;CAGAATGAGAGTGAAAACGA	2	1.31838	1.05204	0.855893	0.981739	0.980856
CILP2	4	6138;7701;43444;53017	CCGACGGCAAACCCTACTCG;CGGGACACGCATCCCCAGCG;GTGGACGTCCTGGTTCAACG;GGCCAACGGATCCATCTCTG	2	1.31767	0.962074	0.857215	0.982457	0.980856
PRC1	4	1888;7705;34636;57049	ACTACAAAAGTTGCTACGGC;GCGGTTACAAAGAACTGAGG;ACCGCACAATCTCAGCATCG;AATCGATTTACAAACCGAGG	2	1.31727	1.18017	0.857948	0.982501	0.980856
LGALS3	4	5562;7706;27168;40472	CAGGTTATAAGGCACAATCT;CTGCACCTGGAGTCTACCCA;TCTGGACAGCCAAGTGCCAC;AGAATTGTTATCAGCATGCG	2	1.31717	0.97798	0.858128	0.981909	0.980856
FUT8	4	6872;7718;17970;60459	AATTGGCGCTATGCTACTGG;ACAGCCAAGGGTAAATATGG;CTAAACTACAGGATACCAGA;GTCAGACGCACAGACAAAGT	2	1.31597	0.943435	0.86061	0.983952	0.980856
RASGRP4	4	7230;7723;44933;61106	ACCAGGCTCTTGGGACAACG;TCAAATACCAGAAGGCCACA;GGGGAGAGGACACTTACCGA;ACGCTGATGGCAGTCACAGG	2	1.31547	0.93547	0.861591	0.984277	0.980856
GPM6B	4	5688;7731;29574;61999	TGACCATGCCTTGCTGAGCG;CCAGGCCACTCCAAGCACAT;ACTGATGCATCGGCCACAAG;TATGTTGTAGAACATAAACA	2	1.31467	0.973008	0.863246	0.98537	0.980856
GLT8D2	4	5183;7734;42248;57594	CATCTGAGAAAGCCGCCGCG;TCAGGACATAAACAGACTCG;CACTACATAGAACAAGATGT;TCTTATACAGAATCACACAG	2	1.31437	0.988478	0.863997	0.985431	0.980856
EZH2	4	5955;7737;8544;76628	ATGTTGGGGGTACATTCAGG;TTATCAGAAGGAAATTTCCG;TTATGATGGGAAAGTACACG;CTTCTGTGAGCTCATTGCGC	2	1.31407	0.965176	0.86456	0.985277	0.980856
UBL4B	4	4073;7740;31116;71662	GCCCAATGCAGTAGTCAGAG;GGAGAAGATGGCGCTAAAGG;GGACACCAGTCTCTTCAGCG;GTGGTTCAAAGTGTTTAGCT	2	1.31377	1.03058	0.865165	0.985172	0.980856
