# Supplementary material for: The CTLH ubiquitin ligase substrates ZMYND19 and MKLN1 negatively regulate mTORC1 at the lysosomal membrane
Source: Nat Commun. 2025 Nov 28;16:10731. doi: 10.1038/s41467-025-65760-6 (PMC12663577; doi:10.1038/s41467-025-65760-6)
Supplement: Supplementary file 7 — Supplementary Data 4 [file 41467_2025_65760_MOESM7_ESM.xlsx]

## Sheet: Metabolomics analysis
Sample ID	sgCtrl_1	sgCtrl_2	sgCtrl_3	sgCtrl_4	sgCtrl_5	sgCtrl_6	sgCtrl ALP_1	sgCtrl ALP_2	sgCtrl ALP_3	sgCtrl ALP_4	sgCtrl ALP_5	sgCtrl ALP_6	sgMAEA_1	sgMAEA_2	sgMAEA_3	sgMAEA_4	sgMAEA_5	sgMAEA_6	sgMAEA ALP_1	sgMAEA ALP_2	sgMAEA ALP_3	sgMAEA ALP_4	sgMAEA ALP_5	sgMAEA ALP_6
glyoxylate	53234.4	66863.5	80898.1	42673.3	43399.5	60579.6	51235.9	78700.3	79758.5	44012.9	48987.4	56021.1	82243.6	65030.7	55758.6	84347.4	68750.6	59164.9	101238	89935.7	64886.3	50520.1	40099.5	59222.2
glycolate	166620	52674.9	125312	141538	16775.2	25677.8	119894	66511.3	131183	59049.1	104100	121008	96364.7	174432	119279	57432.5	74865.4	52863.7	101965	115771	66721.1	120446	97007.7	120008
pyruvate	185606	217008	180322	226747	218216	246255	177693	143305	154238	146184	146005	156406	206757	176989	163945	213067	174707	186324	158150	111203	110910	118387	124035	110915
lactate	1.80434e+08	2.02814e+08	1.82968e+08	1.81507e+08	1.90625e+08	2.11811e+08	1.5612e+08	1.58578e+08	1.49028e+08	1.53085e+08	1.50473e+08	1.54374e+08	1.8032e+08	1.90122e+08	1.73056e+08	1.7703e+08	1.92298e+08	1.82771e+08	1.24001e+08	1.29737e+08	1.32299e+08	1.27173e+08	1.1844e+08	1.27415e+08
2-oxobutanoate	516893	519718	638332	540402	422010	593055	583231	536093	507254	430945	577260	480740	513717	556416	561981	567488	551508	631582	558904	506693	518122	554529	547959	457940
acetoacetate	447516	415883	596463	436103	543107	461659	497605	481057	506380	435452	561152	387068	587332	535231	512308	565445	541989	506753	539075	350504	553184	509324	591005	502210
glycerate	238601	191161	248688	256468	277930	319782	238264	213962	148171	235695	222383	264501	240711	211725	364468	267242	292484	236263	340961	172057	315497	263934	243685	201571
uracil	4.85e+06	5.31393e+06	5.18979e+06	5.19066e+06	5.54513e+06	5.23313e+06	5.11484e+06	5.07441e+06	5.25104e+06	4.77699e+06	4.72956e+06	5.10703e+06	5.66973e+06	4.76264e+06	4.8783e+06	4.89835e+06	4.68895e+06	4.40799e+06	5.14661e+06	4.67979e+06	5.05487e+06	5.28653e+06	4.96825e+06	5.04301e+06
fumarate	3.16441e+06	4.07787e+06	4.4316e+06	3.71962e+06	3.38469e+06	3.05799e+06	2.72456e+06	4.86329e+06	4.50282e+06	3.75124e+06	3.15638e+06	3.53905e+06	4.8295e+06	3.37908e+06	3.42385e+06	4.8458e+06	4.99615e+06	2.81983e+06	4.94437e+06	4.35747e+06	3.99846e+06	3.74713e+06	4.09699e+06	3.94783e+06
Maleic acid	3.1235e+06	3.7906e+06	4.48816e+06	3.69206e+06	3.3767e+06	2.95607e+06	2.99364e+06	4.61827e+06	4.66653e+06	3.51866e+06	2.90938e+06	3.59707e+06	5.15914e+06	3.35013e+06	3.06888e+06	4.75067e+06	5.01927e+06	3.00745e+06	4.93034e+06	3.97261e+06	3.65545e+06	3.69219e+06	4.07178e+06	4.12921e+06
2-keto-isovalerate	3.27838e+06	3.89909e+06	4.36675e+06	3.499e+06	3.41497e+06	3.2157e+06	2.6679e+06	4.99754e+06	4.30692e+06	3.27888e+06	3.04546e+06	3.44731e+06	5.07186e+06	3.36722e+06	3.00472e+06	4.46656e+06	4.69343e+06	2.90164e+06	4.60936e+06	4.05818e+06	3.67352e+06	3.35586e+06	3.81781e+06	4.2438e+06
Guanidoacetic acid	1.32064e+06	1.2929e+06	1.35365e+06	1.34828e+06	2.11694e+06	1.33281e+06	1.06967e+06	1.95864e+06	960210	960412	784679	964488	957529	1.17257e+06	1.11915e+06	1.20798e+06	987074	1.07155e+06	1.39774e+06	559315	1.4781e+06	636980	1.59272e+06	1.5602e+06
succinate	4.70104e+07	4.97181e+07	5.06241e+07	4.68758e+07	4.71441e+07	4.38253e+07	4.52581e+07	3.92388e+07	4.3618e+07	3.85854e+07	4.43689e+07	3.76154e+07	2.91466e+07	4.05979e+07	2.97071e+07	2.67258e+07	2.82356e+07	3.70825e+07	3.79975e+07	3.9387e+07	3.92932e+07	3.79942e+07	3.62051e+07	3.82803e+07
Methylmalonic acid	4.95897e+07	5.0868e+07	5.17678e+07	5.01104e+07	5.09763e+07	4.68618e+07	4.8289e+07	4.17975e+07	4.63032e+07	4.16476e+07	5.0565e+07	4.12569e+07	3.08535e+07	4.28181e+07	3.31124e+07	2.90064e+07	3.14413e+07	4.10945e+07	4.02471e+07	4.10989e+07	4.226e+07	3.90912e+07	4.12946e+07	4.10712e+07
3-S-methylthiopropionate	34174.4	33373.5	30853.7	28330.7	34205.8	31648.4	45747.8	28376.4	31686.5	23322.1	20845.9	35871.3	36674.8	26685.3	31718.9	34187.2	35023.2	46698.3	26809.8	40860.7	40859.8	38358.8	29187.9	21673.6
nicotinate	315702	328203	319741	298003	252175	295164	253297	309660	252573	252341	295499	301431	329170	345085	325270	422208	227334	251639	239113	256773	9731.1	5169.81	205668	261101
taurine	1.0725e+08	1.09143e+08	1.0967e+08	1.07512e+08	1.03349e+08	1.09249e+08	1.14325e+08	1.08564e+08	1.10651e+08	1.22162e+08	1.13232e+08	1.18486e+08	1.09029e+08	1.11764e+08	1.1046e+08	1.12198e+08	1.12098e+08	9.04494e+07	1.15769e+08	1.07626e+08	1.03045e+08	1.03867e+08	9.95862e+07	1.0291e+08
Pyroglutamic acid	1.6614e+07	1.6279e+07	1.73462e+07	1.63313e+07	1.65402e+07	1.70917e+07	1.72125e+07	1.52578e+07	1.57434e+07	1.4738e+07	1.51486e+07	1.54622e+07	1.47412e+07	1.50176e+07	1.37748e+07	1.34459e+07	1.43357e+07	1.3897e+07	1.20554e+07	1.56032e+07	1.49455e+07	1.45442e+07	1.59942e+07	1.46259e+07
Citraconic acid	9.29872e+06	9.58998e+06	1.00613e+07	9.2326e+06	9.31656e+06	9.45134e+06	8.53616e+06	8.97368e+06	8.67731e+06	8.40308e+06	7.94585e+06	8.38921e+06	9.91098e+06	9.27251e+06	9.50302e+06	9.54321e+06	9.88305e+06	9.73764e+06	9.96525e+06	6539.23	8.90817e+06	9.06613e+06	8.33284e+06	14683.7
2-ketohaxanoic acid	8.09418e+06	8.43952e+06	8.28727e+06	8.49682e+06	8.49854e+06	8.49878e+06	7.48598e+06	7.7588e+06	7.72658e+06	7.34666e+06	7.35832e+06	7.52729e+06	8.13506e+06	8.38326e+06	8.2681e+06	8.33427e+06	9.03447e+06	8.8908e+06	8.81804e+06	8.06679e+06	7.95271e+06	3867.21	4065.27	7.03053e+06
N-Acetyl-L-alanine	4.24948e+06	4.31721e+06	4.25723e+06	4.2397e+06	4.40824e+06	4.2101e+06	3.78522e+06	3.61998e+06	4.20432e+06	3.36212e+06	3.84287e+06	3.38583e+06	4.23846e+06	4.03776e+06	3.58663e+06	3.93278e+06	4.13319e+06	3.68994e+06	3.34478e+06	2.90201e+06	2.87697e+06	2.60915e+06	2.92233e+06	2.66216e+06
oxaloacetate	1.60684e+06	1.18597e+06	1.38129e+06	1.27875e+06	1.43278e+06	1.7852e+06	1.48906e+06	1.20727e+06	1.02923e+06	1.73834e+06	1.13258e+06	1.81908e+06	1.41499e+06	1.2383e+06	1.99056e+06	1.57213e+06	1.73755e+06	1.33556e+06	1.67634e+06	1.00133e+06	1.47652e+06	1.34381e+06	1.32166e+06	1.29648e+06
Hydroxyisocaproic acid	5.03563e+06	4.46153e+06	4.73697e+06	4.56052e+06	5.17169e+06	5.05045e+06	3.37518e+06	3.58406e+06	3.43141e+06	3.70491e+06	3.62838e+06	3.92031e+06	4.44691e+06	4.73431e+06	4.72442e+06	5.2842e+06	2.98438e+06	4.44738e+06	3.65765e+06	7238.59	3.00884e+06	2.7934e+06	2.82956e+06	2.83798e+06
malate	1.65769e+07	2.16401e+07	2.11499e+07	1.93271e+07	1.86772e+07	1.40924e+07	1.22157e+07	2.0625e+07	2.16832e+07	1.52747e+07	1.44682e+07	1.50649e+07	1.97452e+07	1.83634e+07	1.37761e+07	1.7878e+07	1.97567e+07	1.45742e+07	2.15396e+07	2.35586e+07	1.73403e+07	1.25872e+07	1.26742e+07	1.93488e+07
hypoxanthine	113054	76382.2	122641	92091.4	108927	58864.3	88621.2	81991.1	94039.8	70314.6	67300.1	77811.3	78539.8	100274	73891	57066.5	92825.7	116992	65694.9	93016.3	81655.4	68224.9	80897.7	76072.4
anthranilate	261114	191744	238042	315875	252285	304852	232118	265645	215843	200432	213309	262713	265369	282457	230856	253583	273056	266219	256564	259238	217787	258657	278151	245805
p-aminobenzoate	242858	254483	220181	218276	241665	224994	291948	264386	279679	255600	256139	318442	262723	244436	291776	221648	36889.1	189217	254969	225388	210439	276710	149253	212502
p-hydroxybenzoate	6.24375e+06	7.03356e+06	6.73602e+06	6.92568e+06	6.81628e+06	6.31596e+06	5.08853e+06	6.15493e+06	5.68192e+06	6.09993e+06	5.28361e+06	6.10747e+06	5.9104e+06	5.81727e+06	6.05973e+06	6.13934e+06	5.01364e+06	5.22162e+06	5.44653e+06	5.056e+06	4.93593e+06	4.70547e+06	5.1983e+06	5.16556e+06
acetylphosphate	221231	201016	191358	221661	142742	168385	101738	147780	152146	104463	163707	118819	196845	192033	162272	169329	165893	312742	239970	187854	267911	195656	298896	160372
Carbamoyl phosphate	5.37086e+07	5.75606e+07	5.49945e+07	5.44775e+07	5.37988e+07	5.53339e+07	6.27963e+07	6.20378e+07	6.18893e+07	5.48067e+07	5.57955e+07	5.98189e+07	6.17255e+07	5.77236e+07	5.7149e+07	5.36843e+07	4.76864e+07	5.33576e+07	6.33663e+07	6.54642e+07	6.71893e+07	6.55249e+07	6.98499e+07	6.23171e+07
a-ketoglutarate	1.39143e+07	1.57469e+07	1.53477e+07	1.3814e+07	1.46132e+07	1.37921e+07	1.32371e+07	1.29993e+07	1.33831e+07	1.22277e+07	1.06579e+07	1.2534e+07	1.19401e+07	1.25364e+07	1.32564e+07	1.16653e+07	1.1711e+07	1.12232e+07	1.0005e+07	1.04625e+07	1.13265e+07	1.03072e+07	9.9273e+06	9.96521e+06
Phenylpropiolic acid	2.93125e+07	2.78988e+07	2.78941e+07	2.7921e+07	2.63011e+07	2.87738e+07	2.61524e+07	2.62764e+07	2.55296e+07	2.29925e+07	2.10983e+07	2.30291e+07	2.33374e+07	2.31087e+07	2.44226e+07	2.18932e+07	2.2359e+07	2.19233e+07	1.9513e+07	1.95572e+07	2.19463e+07	2.06593e+07	1.99862e+07	1.87713e+07
2-oxo-4-methylthiobutanoate	56577.7	71720.6	9957.24	8413.68	69153.3	68664.8	48513.5	60932.9	51989.1	72778.5	10975.7	68710.5	62711.4	54848.7	44452.4	59409.3	47601.7	45496.7	38169.6	47091.5	55123.8	33268.4	25424.2	51862.6
2-Hydroxy-2-methylbutanedioic acid	203592	1.78122e+06	2.12311e+06	202574	2.14613e+06	2.12886e+06	2.01496e+06	1.49113e+06	1.89114e+06	1.57163e+06	1.9428e+06	1.69546e+06	1.83349e+06	1.94695e+06	2.24565e+06	2.17112e+06	1.81164e+06	2.16646e+06	1.93839e+06	1.57434e+06	1.94599e+06	2.25248e+06	1.68922e+06	1.72467e+06
3-methylphenylacetic acid	269978	278325	293172	293488	264309	281029	329983	267577	281679	318159	274893	353517	706466	520610	485339	536482	597011	605441	618192	3568.78	883115	2602.35	2059.76	20006.9
xanthine	2.98172e+07	3.10455e+07	2.87618e+07	3.18575e+07	3.40575e+07	3.03417e+07	3.01852e+07	3.26006e+07	3.2582e+07	2.95514e+07	3.16729e+07	3.14334e+07	2.90111e+07	2.47846e+07	2.43035e+07	2.8265e+07	2.66192e+07	3.05334e+07	2.39411e+07	3.2161e+07	3.41883e+07	2.56116e+07	3.71106e+07	2.756e+07
Hydroxyphenylacetic acid	178638	207658	258382	226000	225188	153196	245501	247042	246689	209763	221593	172679	249931	278892	205806	182581	244879	224221	305389	38176.2	59290.2	36081.6	266248	274666
2,3-dihydroxybenzoic acid	141125	119911	117700	248204	189352	99254.2	207385	281027	291361	169065	266296	298826	326688	314461	238945	233190	282632	209333	198023	176317	488210	564708	488673	188703
orotate	817703	192365	130575	879529	948392	161656	1.16511e+06	1.09835e+06	1.10434e+06	1.03243e+06	998852	1.05229e+06	1.08667e+06	708908	939272	1.23936e+06	1.08691e+06	933239	890355	803308	930989	936800	789643	1.01272e+06
dihydroorotate	652130	497337	500390	240790	447598	501930	642659	434183	518783	536123	447671	496567	632842	551871	810464	461287	488763	742580	821504	551599	385054	826857	755269	442995
allantoin	8.06058e+06	8.35741e+06	8.45504e+06	9.44161e+06	9.28404e+06	8.92078e+06	7.49897e+06	7.18965e+06	8.7765e+06	7.11484e+06	7.73827e+06	7.54058e+06	8.29318e+06	7.99254e+06	7.20844e+06	7.62983e+06	6.64814e+06	7.98484e+06	8.36378e+06	7.91718e+06	7.22592e+06	7.75191e+06	7.49288e+06	7.45441e+06
Aminoadipic acid	1.23751e+06	1.12311e+06	966250	1.05826e+06	1.21868e+06	1.12312e+06	1.03929e+06	1.05317e+06	1.01061e+06	980912	955547	782151	1.27257e+06	1.60527e+06	1.59071e+06	1.53e+06	1.66355e+06	1.42934e+06	839032	1.04134e+06	1.11823e+06	1.06568e+06	1.34177e+06	1.15392e+06
Indole-3-carboxylic acid	538704	31773.4	759600	564815	600269	403582	486932	736578	709257	541316	695629	521790	634341	589300	401696	562965	389409	499267	347562	562819	441981	508922	786404	445977
phenylpyruvate	330552	377082	391227	488055	433553	383109	314379	310597	373803	306194	344299	393438	380958	369054	326393	414389	374522	392689	325167	295951	285365	280910	279600	278272
Atrolactic acid	162382	202640	123274	206013	234166	193323	207781	75191.2	79756	110161	102771	118920	88437.3	102599	102894	84597	93318.9	111923	58248.6	57283.3	82730.1	82366.1	99327.2	84789.1
Phenyllactic acid	2.09053e+06	60027.4	91150.6	67992	36373.5	42276	86997.3	89959.1	52149.8	36760.7	62636	64618.8	57976.6	27086.9	81181.3	49799.8	38513.7	64238.5	66613.4	59549.9	51888.1	11598.8	40450.1	51706.7
quinolinate	201933	191867	236761	217074	176727	162123	172005	168687	186136	144055	209772	103941	143115	180045	132367	143890	174471	154850	186017	259738	169175	160198	135914	220481
phosphoenolpyruvate	546250	467351	447490	440707	483592	513059	615858	617493	568905	604584	720070	540127	1.00545e+06	1.14198e+06	1.22576e+06	964007	1.35861e+06	1.26946e+06	857082	1.38159e+06	999262	1.10337e+06	987051	1.0147e+06
Uric acid	156551	146403	149788	116944	121699	153848	121526	115796	108940	145011	82999.9	101115	99185	118862	94761.2	92652	103751	146337	68316.1	83286.7	54246.9	53661.3	60489	35532.8
dihydroxy-acetone-phosphate	1.80439e+06	1.80227e+06	1.75757e+06	2.34834e+06	2.21344e+06	1.9163e+06	973199	974742	1.12142e+06	998041	1.23811e+06	945790	1.8294e+06	3.21072e+06	2.07467e+06	2.04565e+06	1.85981e+06	1.83631e+06	407219	571349	468123	610577	516884	527793
D-glyceraldehdye-3-phosphate	1.22851e+06	1.3011e+06	1.28649e+06	1.33475e+06	1.57475e+06	1.38892e+06	804777	914650	1.1714e+06	789915	904869	750064	1.457e+06	1.84957e+06	1.76845e+06	1.39914e+06	1.45994e+06	1.68191e+06	340304	479823	385459	464214	480611	430569
sn-glycerol-3-phosphate	2.92648e+06	2.86354e+06	2.68237e+06	2.92443e+06	3.04058e+06	3.1402e+06	2.31162e+06	2.17567e+06	2.43098e+06	2.11047e+06	2.57935e+06	2.22938e+06	3.23439e+06	4.2802e+06	4.08966e+06	3.08167e+06	3.44256e+06	4.57596e+06	1.40113e+06	2.08606e+06	1.6601e+06	2.22142e+06	2.05425e+06	2.63699e+06
shikimate	5.77916e+06	4.66863e+06	4.28841e+06	4.48196e+06	4.34414e+06	4.43426e+06	4.17578e+06	4.18471e+06	4.04736e+06	3.91757e+06	4.17213e+06	3.74212e+06	4.36749e+06	3.95408e+06	3.81575e+06	3.86536e+06	3.63348e+06	3.84735e+06	4.44532e+06	4.39368e+06	4.3324e+06	4.36694e+06	4.0442e+06	2998.96
aconitate	1.43728e+06	1.69593e+06	2.42781e+06	2.12069e+06	1.59481e+06	1.68478e+06	1.46657e+06	1.68021e+06	1.81277e+06	1.42781e+06	1.89881e+06	1.30527e+06	1.88725e+06	1.86748e+06	1.62619e+06	1.73368e+06	1.66001e+06	1.4608e+06	1.59078e+06	1.55176e+06	1.34383e+06	1.48721e+06	1.29858e+06	1.90224e+06
allantoate	593051	815703	15761.1	694307	602574	444013	402688	523071	629955	420996	491470	401284	489437	712716	448993	477430	551620	545864	440040	561751	326128	277948	333814	502500
Ascorbic acid	1.73096e+06	1.90239e+06	2.36812e+06	1.67596e+06	2.06763e+06	2.15691e+06	1.52926e+06	1.39767e+06	1.61865e+06	1.07692e+06	1.24537e+06	972873	1.20735e+06	1.3127e+06	1.42241e+06	1.41951e+06	1.2252e+06	1.11199e+06	1.55952e+06	1.55935e+06	1.48249e+06	1.81715e+06	1.77445e+06	1.40837e+06
2-Isopropylmalic acid	718303	638379	539008	537671	636692	680810	686702	435556	414590	687162	432620	536321	483210	748904	555224	494247	525647	496090	503988	667820	333278	656655	572501	560247
N-carbamoyl-L-aspartate-nega	885814	769164	764083	766762	719439	729066	550263	603587	672899	631879	641005	536369	731734	614959	571338	595581	498634	602222	566061	667595	585308	555177	573131	681333
Pyrophosphate	115081	939156	1.02772e+06	1.06105e+06	1.00056e+06	964579	667691	93162.3	144964	138007	155542	124036	113266	163179	134328	116300	97218.3	163970	28132.6	667582	755365	617898	730311	693372
glucono-?-lactone	37304.6	29752.2	29587.4	36975.8	28193.3	21416.1	26193.4	22419.3	26181.2	27213.6	26885.3	34595.9	45268.1	33902.1	35831.7	41147.2	21121.3	24824.4	55822.6	36880.4	27809.7	34881.3	26217	23754.2
myo-inositol	5.46035e+07	5.81255e+07	5.54315e+07	5.34302e+07	5.71727e+07	5.96762e+07	5.45279e+07	5.53302e+07	5.43627e+07	5.36217e+07	5.04261e+07	5.31619e+07	6.99644e+07	6.34686e+07	6.43026e+07	6.32833e+07	6.92743e+07	6.8506e+07	5.96914e+07	6.08898e+07	6.22618e+07	6.44281e+07	6.13604e+07	6.47529e+07
hydroxyphenylpyruvate	28712.8	46641.4	30136.5	30829.8	15305.4	14958.7	14066	12615.5	28032	24852.4	17805.9	4007.72	14583.6	19825.5	9265.69	14513.9	17626.8	12799.5	21689.6	3939.45	7140.75	27891.1	5418.74	17834.9
homocysteic acid	13435.4	17994.3	26253	32172.6	25778.1	22181.9	24993.2	26179.9	81801.5	54153.7	58513.2	62519.7	49743.1	49956	33107.6	54280.7	43129.7	73173.8	22334.4	34828.1	22189.4	50968.4	47185.4	52781.3
4-Pyridoxic acid	8.28758e+06	7.59131e+06	7.1086e+06	7.0432e+06	7.80062e+06	7.62503e+06	5.74712e+06	5.29179e+06	5.85829e+06	4.55601e+06	4.28277e+06	4.65718e+06	5.84562e+06	6.26725e+06	5.82023e+06	7.05681e+06	5.77279e+06	8.77979e+06	7.2646e+06	7.79569e+06	7.02634e+06	6.83546e+06	6.7968e+06	106728
3-phosphoglycerate	2.26129e+06	2.0331e+06	2.123e+06	527194	2.29195e+06	2.27025e+06	1.9209e+06	1.30973e+06	1.26464e+06	1.19703e+06	1.85502e+06	1.65962e+06	2.01819e+06	3.70267e+06	3.63736e+06	3.1135e+06	2.74881e+06	3.45722e+06	2.0586e+06	2.56527e+06	2.19629e+06	2.35296e+06	2.61492e+06	2.10966e+06
Indoleacrylic acid	903680	975959	1.14512e+06	1.22777e+06	1.06823e+06	1.03717e+06	834227	861818	798230	865374	724596	864833	809007	936735	926800	928463	723831	1.0578e+06	654625	805175	648249	796487	773121	723600
Kynurenic acid	1.60285e+06	1.62741e+06	1.87901e+06	2.7102e+06	3.343e+06	2.67174e+06	111132	197628	272225	257934	215411	297151	231618	912447	238485	264625	167680	270223	113974	41857.5	2.75657e+06	52496.1	53390.7	184231
citrate-isocitrate	1.24873e+08	1.29496e+08	1.3741e+08	1.47753e+08	1.41733e+08	1.14676e+08	1.23976e+08	9.39467e+07	1.24809e+08	1.19778e+08	1.10893e+08	1.34909e+08	1.27416e+08	8.90583e+07	1.22095e+08	8.60185e+07	1.31255e+08	1.11197e+08	1.1284e+08	1.01974e+08	9.14067e+07	8.86125e+07	9.88311e+07	7.70398e+07
isocitrate	262185	287494	195373	214203	194588	308737	226102	209404	188837	237043	296715	289102	247043	323676	251909	190109	232760	214301	187423	291548	200902	211720	229413	221542
citrate	5.86485e+07	1.72862e+07	6.54342e+07	6.1051e+07	5.51984e+07	1.58787e+07	6.28342e+07	4.48836e+07	6.14515e+07	5.898e+07	6.40145e+07	6.97601e+07	4.98814e+07	5.85223e+07	4.92171e+07	5.74799e+07	6.01731e+07	4.74434e+07	5.76844e+07	4.18437e+07	4.82868e+07	4.84899e+07	5.17424e+07	4.44603e+07
2-dehydro-D-gluconate	159479	181133	172309	183741	167570	164105	156044	149971	195897	143246	142041	181200	151544	203672	147618	129287	162247	163059	129616	169720	133362	136416	127531	167112
D-gluconate	752871	905932	932282	821350	774998	715806	610503	806966	822812	616965	672423	727520	716529	866171	653872	666499	707086	715251	569933	801741	494908	629910	636627	688466
D-erythrose-4-phosphate	179398	318917	259012	298354	187475	236504	104672	147328	212459	135300	189044	153776	267853	351164	226653	226336	271354	292813	159974	251101	114778	148252	171463	168988
Xanthurenic acid	1.42057e+06	1.48613e+06	1.55224e+06	1.31852e+06	1.39435e+06	1.63563e+06	1.1568e+06	1.349e+06	1.2938e+06	1.40262e+06	1.38868e+06	1.29104e+06	1.23954e+06	1.71585e+06	1.54354e+06	1.51486e+06	1.4507e+06	1.5004e+06	1.72868e+06	1.31479e+06	1.38905e+06	1.32618e+06	1.56273e+06	1.4175e+06
lipoate	5863.9	16674.1	9171	7088.35	5236.33	11061.7	12528.2	7506.73	5003.35	11672.5	11672.7	5004.09	9942.51	17432.3	11560.6	10812.4	20242.6	15855.8	20846	11958.3	10827.9	11658.6	24162.5	9058.18
D-glucarate	24504.4	13770.5	33771.5	34989.7	32237.3	43369.1	19002.9	20134.5	41572.2	23449.9	32177.6	43633.2	43032.4	51600.9	38258.6	53971.2	57521.1	47345.6	41024.5	29359.4	20513.5	35025.1	33524	38372.5
deoxyribose-phosphate	80499.3	91337.7	78590.9	75385.2	82383.9	82146	78567.6	61812.3	93932.9	88727.7	90779.5	64115.5	93254.4	107247	74177.4	86171.8	73797.9	99331.4	66873.7	87089	146379	145373	139992	134323
pantothenate	5.77276e+07	6.14425e+07	6.67748e+07	6.23706e+07	6.39802e+07	6.03154e+07	6.87876e+07	6.1634e+07	6.15994e+07	6.37153e+07	6.01333e+07	6.78992e+07	5.66782e+07	6.33508e+07	6.37688e+07	5.53681e+07	5.69475e+07	6.61861e+07	6.43225e+07	5.52168e+07	5.53455e+07	5.36882e+07	5.12142e+07	4.98153e+07
prephenate	1687.14	1669.46	5003.34	8352.92	6669.54	1668.65	1668.64	1684.22	2516.6	N/A	4167.76	3336.47	N/A	5000.8	4170.37	3334.77	3318.43	2404.3	1668.59	4167.73	4967.68	4185.83	4170.29	2467.52
deoxyuridine	23401.8	20859.5	14358.5	29184.4	3206.07	18105.1	15875	34186	34926.5	23297.4	25097	39903.9	47535.8	42528.9	33387.4	34273.6	30854	34195.9	27533.7	62122.5	20012.8	40827.3	33471.5	29217.5
ribose-phosphate	965441	825420	876740	923390	892324	937285	997245	1.19253e+06	1.70169e+06	961108	1.34503e+06	1.08532e+06	1.47065e+06	1.88704e+06	1.63105e+06	1.32386e+06	1.31674e+06	1.84888e+06	970653	2.10364e+06	1.09758e+06	1.16087e+06	1.5287e+06	1.31428e+06
thymidine	4366.64	15858.6	10000.2	N/A	9921.29	17362.4	8415.94	3333.47	3337.67	3192.94	4999.92	4134.9	3302.02	3140.88	N/A	1653.7	2535.92	N/A	9165.91	5020.71	15121	2503.19	7506.68	14191.6
uridine	11638	6632.92	12239.1	17513.5	19181.6	9034.33	23079.5	18365.7	26204.8	20137.4	23325.6	30882.1	15097.7	5035.33	19917.9	17503.3	21433.8	15010.8	16178.2	21575.2	19822.6	7287.97	14232	25741.8
deoxyinosine	59286.6	51761.6	47564.6	55215.4	60808.8	48342.9	45013.7	79262.5	52695.1	53609.3	39957.4	51294.3	46548.3	45317.4	49151.9	33370.3	34155.1	47528.6	38534.5	37568.2	40928.1	40091.8	25831.3	45807.9
shikimate-3-phosphate	193333	167771	208212	218215	134027	179848	169656	142148	123898	143871	164472	175466	237093	201832	219013	131142	200736	3388.54	4317.06	204522	2260.38	148188	202039	2061
D-glucono-?-lactone-6-phosphate	16104.3	18580.7	22525.8	11263	18790.5	42304.7	26851.8	7043.43	43599.1	25646.4	29258.4	31676	21135.9	47658.2	42083.2	44146.4	35317.4	48711.4	34400	51363.1	28792.9	24777.4	26677	26349.4
hexose-phosphate	6.85879e+06	6.61632e+06	7.51916e+06	5.93519e+06	6.64027e+06	6.45833e+06	4.95186e+06	6.55109e+06	6.67479e+06	5.02102e+06	5.39863e+06	5.14033e+06	6.52935e+06	6.71883e+06	5.02713e+06	5.38379e+06	5.55654e+06	5.23808e+06	3.41615e+06	3.92874e+06	3.13921e+06	3.30401e+06	4.34048e+06	2.79905e+06
glucose-1-phosphate	728415	668690	591694	722106	100069	789350	555807	601037	717736	555237	686463	566040	725232	809808	492810	635509	629610	665339	524269	686106	523073	628103	702870	599402
glucose-6-phosphate	83913.1	318777	50990.2	304902	251827	266544	232933	49246.4	333644	247226	392412	362699	403191	381429	360728	375940	327820	401253	290840	270190	258976	310808	254136	257829
fructose-6-phosphate	251921	41575.6	48665.6	53034.7	184545	189023	137422	24259.1	174601	223556	168047	154647	239224	229232	266154	221943	187009	214934	118906	116629	120338	184129	132263	125870
1,3-diphopshateglycerate	44465.5	51397.8	52267.3	42057.3	45042.3	138857	121488	99281.2	107024	82319.2	85360.7	82873.8	205313	169561	210797	217957	198478	171792	130065	135027	176267	179492	155575	104601
2,3-Diphosphoglyceric acid	71434.2	57988.8	62393.6	51497	66761.1	147603	11141.7	17193.3	71209.6	88541.7	79845.3	73829.1	195262	83834.2	313069	141457	196744	232867	147505	121218	121855	127035	136791	105157
S-ribosyl-L-homocysteine-nega	100528	82044.2	91946.9	96341	85225.9	75810	75686.4	93462.3	66171.8	52132.5	47814.2	86192.2	58311.9	66604.4	77305.4	57368.3	66654.5	52369.7	54362.2	54338.5	54615.1	79323.2	41883	26343.4
inosine	541131	493769	530460	455664	533271	418012	505289	532107	553402	596190	585596	586195	921963	1.06482e+06	958102	1.03703e+06	990483	1.02395e+06	1.00984e+06	1.14704e+06	1.11676e+06	1.22662e+06	1.00922e+06	1.02876e+06
6-phospho-D-gluconate	95567.1	92980.2	33284	26458.9	104112	26739.1	105740	46809.1	47693.5	42867.1	83069.7	97172	71039.7	173939	132709	102667	105085	92247.3	76434.4	127337	81877	75036.4	90163.6	106752
xanthosine	1.25238e+06	879754	1.11454e+06	944308	1.32694e+06	1.10985e+06	1.01257e+06	1.14779e+06	1.41916e+06	1.08756e+06	1.02716e+06	1.25585e+06	1.22482e+06	1.06698e+06	1.06452e+06	928087	1.09449e+06	1.105e+06	389452	968126	991498	1.15571e+06	968870	882688
D-sedoheptulose-1-7-phosphate	905561	910098	1.00465e+06	1.09322e+06	1.0164e+06	838561	629959	818846	783982	517303	709356	513545	828517	1.28867e+06	649271	724187	626206	825476	357766	683440	406744	427919	534991	450760
N-acetyl-glucosamine-1-phosphate	1.35977e+06	1.33496e+06	1.34202e+06	1.18936e+06	1.5107e+06	1.40104e+06	51642.4	1.16258e+06	46891.4	1.17054e+06	1.19331e+06	1.07753e+06	1.38231e+06	1.13045e+06	1.09093e+06	924885	732684	656958	410238	291345	416052	312406	384575	53837.1
glutathione-nega	9.97579e+06	1.21216e+07	1.43143e+07	1.34162e+07	1.35564e+07	1.38813e+07	1.23757e+07	1.43776e+07	1.65565e+07	1.36281e+07	1.65402e+07	1.36068e+07	1.16251e+07	1.66759e+07	1.19683e+07	1.43581e+07	1.5218e+07	1.37132e+07	1.18917e+07	1.58632e+07	1.00549e+07	1.15628e+07	1.22316e+07	1.44435e+07
dUMP-nega	87735.7	79736.5	68627.3	5582.96	98087.6	75716.6	30709.1	31556.8	38948.9	37357.9	50146.7	25119.8	65429.1	96369.1	58399.2	44920.9	68594.5	47745.4	34270.6	51161.8	25071.7	33259.1	35009.3	46564.3
Geranyl-PP	44731	38542.5	45699.8	36195.1	26434.6	20801.9	64218.4	35547.7	58540.4	48952.8	50941.9	53748.1	49546.2	42361.7	35499.9	50924.5	37673.8	38816.6	29083.2	46913.6	108834	103104	90980.5	75561.9
O8P-O1P	316552	317779	243044	234849	275268	768637	743856	895163	867488	443173	893908	611594	825346	1.25516e+06	576177	622853	570530	792491	337846	757314	479942	478304	642503	388923
dTMP-nega	67333.4	56839.7	41622	41660.1	50984.3	48736.6	35859.8	20863.1	41690.3	30251.9	37421.3	37634.5	54835.1	52206.8	23918.9	39245.1	41164.2	51579.3	22390.7	70445.7	44753.8	37631.1	34251.4	75070.1
cyclic-AMP	265288	239147	237900	238965	225634	262001	220715	290971	234907	226468	250058	236521	220702	227247	252542	213431	280385	231499	205774	237022	187109	214633	246705	131134
fructose-1,6-bisphosphate	4.80149e+06	4.36843e+06	2.43472e+06	4.98007e+06	2.26257e+06	4.51299e+06	2.39511e+06	2.47989e+06	2.45348e+06	2.08263e+06	2.27221e+06	2.06676e+06	3.19749e+06	2.37294e+06	2.68078e+06	2.52275e+06	2.45253e+06	2.06018e+06	707682	891057	585021	527437	888050	835789
trehalose-sucrose	149798	162330	137226	176833	161204	147506	198152	129786	584950	649840	565016	586244	534377	641819	542070	547974	721961	692416	1.05557e+06	133311	150096	140023	108710	102568
Cellobiose	35858.8	1832.22	62539.8	54206.2	28352	4207.35	5003.21	14057.4	12924.8	20097.1	14189.4	22511.7	19177.6	5003.32	20029.1	31686.6	20860.2	11642	30003.9	10838.6	16670.3	24177	25751.1	34171.8
orotidine-5-phosphate	37914.6	51422.4	44862.1	42822.7	35837.8	58586.5	33931.8	33546	31080.5	29138.1	31923	41615.6	25893.7	30515.4	34778.2	31109.9	33014.9	16280.7	24276.9	20197.1	38194.8	27620.6	42815.5	35388.8
SBP	786242	897255	914138	282986	316938	217374	156734	220591	238965	157968	212103	112197	325750	286856	248379	261345	174943	243614	171946	185616	163604	171173	179606	188339
trans, trans-farnesyl diphosphate	22471.9	8296.66	18976.1	22428.9	11046.4	35014.6	13339.9	N/A	10005.5	2467.01	7493.27	15009.1	27514.6	21707.6	14174.5	2500.36	4174.25	34076.4	2485.79	26680.2	48338.1	38356.8	4866.43	5837.05
S-adenosyl-L-homocysteine-nega	1.62057e+06	1.31516e+06	1.18879e+06	1.1261e+06	1.26508e+06	1.18429e+06	1.81681e+06	1.21666e+06	1.12484e+06	1.17001e+06	1.30234e+06	1.24936e+06	2.85146e+06	2.61411e+06	2.31892e+06	2.17836e+06	1.91514e+06	2.0588e+06	942071	884946	898418	997866	987150	1.08629e+06
dCDP-nega	36617.6	28865.9	48276.9	47204.3	39222.3	40942.2	7501.31	50966.5	73366.6	34056.8	37505.4	23835.2	53517.7	67210	44920.8	54227.5	33922.8	44729.2	30727.5	37526.3	19862	34729.4	39229.9	32235.4
5-phosphoribosyl-1-pyrophosphate	37928.6	32891.6	46630.8	31041.1	36175.8	33331.8	37844.7	61477.9	38322.5	27645.5	42710.9	23539.8	33119.4	39676.5	25583.2	26154.2	28738.4	32491.8	36726.7	50176.7	24197.3	19861.9	34829.6	50370.5
Deoxycholic acid	6672.11	8335.24	3365.98	6650.54	8353	8338.05	6669.67	5836.75	4001.35	6667.27	2517.31	6667.02	8337.74	1668.33	3334.84	9994.72	N/A	12510.7	8338.14	1669.08	2467.46	8338.21	N/A	2518.02
OBP	901937	691515	719593	680993	687494	651008	635909	568601	640602	605511	463162	683304	912826	631062	721871	622467	657652	625386	737339	4370.84	21063.4	23752.5	16569.5	11390.1
dTDP-nega	60455.4	84934.1	15031.7	61961.7	58051.1	71626.8	23155.4	63433.4	102567	45444.5	80947.8	59070.3	63991.3	97544.6	86917.6	72441.9	90142	98538.6	65880.3	69204	50859.6	69818.9	79261	72835.5
CDP-nega	395825	298910	385257	322889	432202	469993	375184	349281	357819	216605	334981	349676	646520	572515	552999	467969	479577	467940	407320	419667	274439	331934	324581	335560
UDP-nega	4.8162e+06	5.04957e+06	4.89395e+06	4.64179e+06	5.28184e+06	5.2457e+06	4.52354e+06	4.05548e+06	4.72089e+06	3.14812e+06	4.93059e+06	3.26246e+06	7.35525e+06	7.69577e+06	6.77275e+06	6.25006e+06	5.76325e+06	7.38155e+06	3.18492e+06	5.5668e+06	3.05467e+06	3.31701e+06	3.88173e+06	3.07526e+06
Cholic acid	2483.65	4149.65	3335.43	3315.56	N/A	4166.57	3337.4	5002.07	2552.42	5822.46	N/A	2501.64	8337.4	4165.62	6674.16	9170.15	6656.94	3318.54	N/A	2494.1	2584.48	N/A	6687.15	3335.52
trehalose-6-Phosphate	160945	130483	65987.4	103151	111515	191183	243623	232299	155128	151252	180145	214535	224936	76131.7	107045	83874.9	114837	104899	240463	216149	199275	160595	272136	166735
Thiamine pyrophosphate	326447	336130	276012	305395	314049	312869	266493	198351	234504	234330	239095	233656	288979	263769	250041	251363	196837	199480	13383	176784	148503	200723	154929	152507
adenosine 5-phosphosulfate	3334.96	N/A	1651.19	N/A	N/A	N/A	5852.6	N/A	2501.84	1668.51	N/A	2501.67	N/A	2467.45	3334.68	2479.36	N/A	3338.08	N/A	N/A	1668.59	N/A	N/A	N/A
ADP-nega	1.00878e+07	9.73127e+06	9.46184e+06	9.95146e+06	1.14019e+07	1.1348e+07	1.07969e+07	9.8145e+06	1.10366e+07	7.58841e+06	1.11825e+07	7.97009e+06	1.31289e+07	1.58854e+07	1.15927e+07	9.6572e+06	1.00246e+07	1.51982e+07	7.85744e+06	1.30834e+07	6.60164e+06	7.21285e+06	8.41787e+06	7.78799e+06
dGDP-nega	9.47547e+06	8.75499e+06	9.45973e+06	8.54848e+06	1.12728e+07	1.13603e+07	9.88744e+06	9.70206e+06	1.21547e+07	7.59488e+06	1.1356e+07	7.80455e+06	1.35255e+07	1.61836e+07	1.14392e+07	1.00478e+07	1.01668e+07	1.48446e+07	8.18067e+06	1.07555e+07	7.70217e+06	6.93852e+06	8.33977e+06	6.80983e+06
IDP-nega	1.08464e+06	1.15351e+06	1.07362e+06	1.32699e+06	1.44562e+06	1.46641e+06	1.29507e+06	1.13542e+06	1.59049e+06	824807	1.43385e+06	1.03103e+06	1.65914e+06	2.1263e+06	1.48643e+06	1.21768e+06	1.27365e+06	1.88702e+06	1.02863e+06	1.53752e+06	897555	857025	1.13425e+06	929490
GDP-nega	332982	333635	313892	326880	372249	292863	237673	232780	238658	201002	250238	194577	394499	397058	357983	360575	347337	328392	333306	226990	272789	269195	316083	233794
CDP-ethanolamine	602912	10564.7	611257	539455	645194	652072	690366	615603	648925	710577	522826	663746	476583	517129	587148	565483	528753	522868	413660	481161	346896	312727	315233	301037
FMN	5004.11	9171.43	10004.1	14174.3	10006.6	13347.1	11689.6	9159.08	4482.62	8338.16	17496.8	12509.2	14174.3	38359.5	21610	12539.2	22514.8	29983.1	23349.3	24084.1	6686.5	18346.3	20784.7	21764.5
cholesteryl sulfate	1.69204e+07	1.64682e+07	1.49571e+07	1.45475e+07	1.7523e+07	1.71657e+07	1.37135e+07	1.11997e+07	1.92221e+07	1.32746e+07	1.27762e+07	1.29148e+07	2.09045e+07	1.89467e+07	1.97916e+07	1.84957e+07	1.85557e+07	2.01668e+07	1.979e+07	2.07795e+07	2.00093e+07	1.86353e+07	1.82073e+07	1.606e+07
dCTP-nega	109111	129920	129564	107557	25317.4	115029	106738	99233.3	44082	80850	91707.7	71718.5	68325	123665	76665.8	62106.4	85094.2	74222.2	74519.4	64219.7	51732.2	52534.5	36701.9	52409.7
dUTP-nega	19784.7	12471.7	19179.7	7503.66	14092.2	18362.9	11703.4	14172.1	11264	5821.83	13328.3	8338.44	13784.9	10131.5	14174.9	16638.6	16677.8	7549.65	21244.3	5852.07	10353.3	5853.87	2467.64	3352.66
dTTP-nega	683648	618668	739241	765382	652938	637710	445276	464721	610861	196280	543071	290165	344666	541077	319839	258994	297732	424345	199379	350510	158537	180695	238423	128091
CTP-nega	3.34785e+06	3.38604e+06	3.23387e+06	3.43365e+06	3.66508e+06	3.37751e+06	1.84408e+06	1.94351e+06	1.98976e+06	1.44253e+06	1.61017e+06	1.53309e+06	3.0275e+06	3.20834e+06	2.82993e+06	3.20008e+06	3.2318e+06	1.92035e+06	1.90401e+06	2.25176e+06	2.14228e+06	1.91424e+06	1.88528e+06	1.60635e+06
UTP-nega	3.36752e+07	3.24436e+07	3.3781e+07	3.30864e+07	3.14822e+07	3.46321e+07	2.29231e+07	1.8268e+07	1.66583e+07	1.65977e+07	1.82989e+07	1.81968e+07	2.98393e+07	3.15376e+07	3.47368e+07	3.12548e+07	3.26561e+07	2.66087e+07	1.89442e+07	1.8467e+07	1.49354e+07	1.41963e+07	1.38262e+07	1.38901e+07
CDP-choline	3.9895e+06	3.72441e+06	3.82665e+06	3.82638e+06	3.32455e+06	3.67337e+06	2.37891e+06	2.27461e+06	2.08312e+06	2.05787e+06	2.18023e+06	2.13753e+06	2.64142e+06	3.1208e+06	2.57171e+06	2.34114e+06	2.49941e+06	2.87553e+06	1.87362e+06	992209	1.33398e+06	1.33644e+06	1.34025e+06	943506
dATP-nega	228157	285145	260041	278710	255987	221188	141445	188246	166588	167208	111164	112891	149485	143941	94335.7	122576	137609	138443	64196	113387	79885.4	41789.4	102621	69213.4
Taurodeoxycholic acid	1.53191e+06	1.4429e+06	1.26641e+06	1.37729e+06	1.46891e+06	1.49329e+06	1.195e+06	1.12972e+06	1.36106e+06	1.11132e+06	1.12497e+06	1.09158e+06	1.55729e+06	1.48735e+06	1.36649e+06	1.57755e+06	1.65514e+06	1.60751e+06	2.05639e+06	1.71962e+06	1.4103e+06	1.51356e+06	2619.21	1703.3
ATP-nega	9.64633e+07	9.68835e+07	9.21512e+07	9.32333e+07	9.74118e+07	9.50955e+07	6.21778e+07	6.13505e+07	5.67554e+07	5.48473e+07	5.1106e+07	5.55077e+07	7.62e+07	7.85248e+07	7.57662e+07	7.36028e+07	7.41965e+07	6.5448e+07	6.13034e+07	4.7885e+07	4.71e+07	4.30173e+07	4.89775e+07	3.92515e+07
dGTP	9.55477e+07	9.40062e+07	9.34427e+07	9.19422e+07	9.27271e+07	9.18346e+07	5.86708e+07	5.99602e+07	5.58674e+07	5.32673e+07	5.37591e+07	5.44406e+07	7.45368e+07	7.87132e+07	6.94601e+07	7.3852e+07	7.0918e+07	6.1836e+07	6.01253e+07	4.99443e+07	4.70138e+07	4.18313e+07	4.75621e+07	3.88112e+07
GTP-nega	3.867e+06	3.49077e+06	3.7216e+06	3.55335e+06	3.81486e+06	4.0142e+06	2.25814e+06	1.96376e+06	2.18039e+06	1.96567e+06	2.02754e+06	2.06416e+06	3.43786e+06	3.57714e+06	3.45554e+06	3.53833e+06	3.1372e+06	3.13602e+06	1.79499e+06	1.63128e+06	1.92141e+06	2.1561e+06	2.26766e+06	1.95779e+06
UDP-D-glucose	1.44367e+07	1.91372e+07	1.56054e+07	1.8354e+07	1.67864e+07	1.42438e+07	1.14859e+07	1.01349e+07	1.19081e+07	8.01589e+06	1.23687e+07	7.36196e+06	1.16065e+07	1.72379e+07	1.00006e+07	1.02639e+07	1.1523e+07	1.3193e+07	5.70062e+06	1.15488e+07	7.62657e+06	8.59322e+06	8.31105e+06	1.1436e+07
UDP-D-glucuronate	2.56325e+06	3.47742e+06	3.24292e+06	3.55345e+06	2.65393e+06	2.45728e+06	1.9464e+06	2.4263e+06	2.4822e+06	1.47417e+06	2.26791e+06	1.54131e+06	2.14278e+06	3.68696e+06	2.27051e+06	2.29618e+06	2.47414e+06	2.58608e+06	1.20592e+06	2.44108e+06	1.56991e+06	1.30859e+06	1.52545e+06	2.45255e+06
ADP-D-glucose	1652.15	13341	1669.35	4167.74	2502.51	7068.22	3285.63	4995.28	3317.57	5000.71	10853.5	3333.44	13362.6	13306.6	9168.7	13339.1	10825.9	19259.2	2550.41	5836.51	11655.1	2486.23	7419.83	8334.74
guanosine 5-diphosphate,3-diphosphate	158389	171685	156696	143611	144292	166971	98397.7	108639	111319	89697.3	109125	85324.2	152482	124595	136697	159270	137790	132591	140002	150938	233503	7675.79	237759	158148
UDP-N-acetyl-glucosamine	5.82126e+06	5.9566e+06	6.01903e+06	6.19333e+06	6.8713e+06	6.94166e+06	6.80852e+06	3.72908e+06	4.34505e+06	3.14637e+06	5.30867e+06	3.21216e+06	4.04158e+06	7.34708e+06	5.57288e+06	4.2611e+06	3.63996e+06	8.88413e+06	2.0242e+06	4.77148e+06	3.51136e+06	4.43471e+06	4.68333e+06	4.00077e+06
glutathione disulfide-nega	2.91009e+07	2.81052e+07	2.51923e+07	2.80482e+07	3.09868e+07	3.04594e+07	3.44801e+07	3.41941e+07	3.49226e+07	3.06375e+07	3.29545e+07	3.43391e+07	3.25857e+07	2.85707e+07	3.01497e+07	3.15992e+07	2.87461e+07	2.69484e+07	3.1034e+07	3.53862e+07	2.97719e+07	3.03752e+07	3.42246e+07	3.21018e+07
NAD+_nega	1.5861e+07	1.77266e+07	1.78209e+07	1.70553e+07	1.68222e+07	1.56405e+07	1.52984e+07	2.253e+07	1.98865e+07	1.92659e+07	1.51948e+07	1.76086e+07	1.77892e+07	1.50021e+07	1.47611e+07	1.43086e+07	1.39486e+07	1.07082e+07	1.02872e+07	6.55235e+06	9.17103e+06	1.04039e+07	9.77932e+06	7.3166e+06
NADH-nega	161706	174322	126751	192702	143147	178511	151753	277672	200127	268506	158437	241835	509883	263279	421107	489466	453604	258506	221795	119253	197665	145934	153435	152585
dephospho-CoA-nega	8301.06	15843.3	13341	8338.74	14177.2	15849.7	4998.17	3333.99	2498.45	5001.14	5837.76	2468.18	8387.23	10004.2	8338.19	15843	8201.28	9174.38	9171.54	14180	1668.59	9171.41	7505.9	7483.7
cyclic bis(3->5) dimeric GMP	N/A	N/A	N/A	N/A	N/A	N/A	1668.61	5005.91	2501.72	N/A	N/A	N/A	1667.87	1668.59	N/A	N/A	N/A	2501.63	N/A	2467.46	N/A	N/A	N/A	N/A
NADP+_nega	773591	750776	649420	646567	933173	1.03151e+06	1.19239e+06	698626	890972	1.05662e+06	1.17249e+06	865034	980088	1.04011e+06	1.21884e+06	910655	1.02524e+06	932320	823074	872717	843617	1.05955e+06	1.09625e+06	1.22826e+06
NADPH-nega	43364.3	3410.8	2354.5	31689.8	34187.3	42409.3	20013.1	16676.3	11672.7	15843.2	16851.4	13069.1	16661.6	4170.23	7719.73	6671.98	7499.1	5003.36	N/A	5020.03	7551.98	8338.48	6670.43	4183.64
2-hydroxygluterate	6.59169e+06	6.20472e+06	6.22624e+06	5.88423e+06	6.52657e+06	7.3909e+06	6.94834e+06	6.79647e+06	6.38466e+06	7.66572e+06	6.37978e+06	7.09577e+06	8.0819e+06	6.04809e+06	7.48348e+06	8.57529e+06	8.19939e+06	6.35325e+06	6.89122e+06	5.85515e+06	7.27881e+06	7.74545e+06	8.15314e+06	6.56005e+06
2-deoxyglucose-6-phosphate	4.37537e+06	4.35759e+06	4.08998e+06	3.6319e+06	4.72171e+06	4.52981e+06	2.82617e+06	2.53543e+06	2.32206e+06	2.45032e+06	2.19173e+06	2.30339e+06	3.20774e+06	3.07958e+06	2.70987e+06	2.4959e+06	1.60697e+06	1.56493e+06	1.39915e+06	1.34964e+06	1.44687e+06	1.21409e+06	1.7292e+06	1.35678e+06
4-phosphopantothenate	30586.2	34174.2	36906.2	33800.3	32509.1	24071.2	20819.7	15857.7	20764	23482.8	21717.1	17560.7	27996.5	21822.9	30245.8	21735.4	23106	31322.2	20810.2	28227.2	37521.9	22081.3	30884.1	48367.1
dehydroascorbic acid	6591.81	4240.33	15607.9	2871.08	14946.1	5668.1	6733.86	10241.7	2471.49	14759.8	3555.61	8492.45	9510.81	10426.2	8203.37	3016.68	4618.16	14123.6	4137.38	2871.16	N/A	4840.54	6670.94	2235.26
3-hydroxybuterate	240450	116526	351590	248781	117431	100268	101048	125389	105681	98057.8	102215	186207	279745	183064	194192	84948.8	119370	196526	292207	305443	233951	367866	199836	217704
itaconic acid	1.70108e+06	2.24177e+06	2.09718e+06	1.7993e+06	2.32556e+06	2.3973e+06	1.98762e+06	1.9394e+06	1.45635e+06	2.21532e+06	1.83605e+06	1.76666e+06	2.22368e+06	2.00864e+06	2.28577e+06	1.80192e+06	1.90418e+06	2.16592e+06	1.73498e+06	1.61735e+06	1.56718e+06	2.14994e+06	1.82237e+06	1.38673e+06
glycerol 3-phosphate15	2.48913e+06	2.67354e+06	2.42131e+06	2.49466e+06	2.69497e+06	3.13388e+06	2.43743e+06	2.45223e+06	2.39507e+06	2.46807e+06	2.19917e+06	2.37307e+06	4.75696e+06	3.39658e+06	3.98245e+06	4.83427e+06	4.12473e+06	3.29481e+06	1.96584e+06	2.2111e+06	2.13836e+06	2.53359e+06	2.88861e+06	2.49973e+06
glycerol 3-phosphate25	3.67257e+06	3.37964e+06	3.74307e+06	3.131e+06	3.57733e+06	4.43162e+06	3.16281e+06	3.03789e+06	3.1332e+06	3.66001e+06	3.21973e+06	2.99689e+06	6.10558e+06	5.04258e+06	5.79467e+06	5.77763e+06	5.47661e+06	4.48095e+06	2.52244e+06	2.85277e+06	3.18569e+06	3.63128e+06	3.61018e+06	3.17597e+06
glycerol 3-phosphate35	3.5914e+06	3.27063e+06	3.18206e+06	3.11295e+06	3.47904e+06	3.28709e+06	3.44726e+06	3.06316e+06	2.97018e+06	3.2666e+06	3.22454e+06	3.35583e+06	6.13602e+06	5.00871e+06	5.37219e+06	5.73579e+06	5.47928e+06	4.36866e+06	2.86319e+06	3.08016e+06	2.85621e+06	3.44317e+06	3.352e+06	3.09249e+06
Urea	4.3854e+06	4.14964e+06	4.50042e+06	3.90323e+06	4.34008e+06	146508	4.42576e+06	3.64947e+06	4.38323e+06	3.41906e+06	3.59569e+06	3.84184e+06	4.04698e+06	4.3863e+06	4.56096e+06	4.59854e+06	3.42524e+06	4.20077e+06	3.67626e+06	4.16434e+06	3.86349e+06	4.02028e+06	4.33168e+06	4.36128e+06
ethanolamine	38495.5	11825.2	4524.91	23730.4	50310.1	4194.15	48028.6	21099.7	47475.7	15414.1	44330.1	36580.4	33970.6	39496.3	41520.7	22326.7	17097.2	39745.6	43876.8	9162.45	21364.5	27034	24004	37115.3
glycine	2500.93	N/A	2501.64	2501.64	2501.72	1684.2	1668.65	N/A	N/A	N/A	N/A	N/A	N/A	N/A	N/A	N/A	N/A	N/A	1668.59	N/A	1668.59	N/A	N/A	1663.27
alanine	5.59347e+07	5.63156e+07	5.98194e+07	5.70993e+07	5.17794e+07	5.56292e+07	5.34539e+07	4.75384e+07	4.78499e+07	4.7518e+07	5.08424e+07	4.9427e+07	5.37203e+07	5.14644e+07	4.85263e+07	4.95626e+07	4.77762e+07	4.75149e+07	3.9265e+07	4.30364e+07	4.61051e+07	4.30005e+07	4.46583e+07	4.28507e+07
betaine aldehyde	264742	401540	276434	341587	388706	251065	11969.5	310668	266728	338326	400944	260874	282769	324955	307915	316480	218764	187835	226298	318059	378796	214771	290543	301794
choline	1.0322e+06	1.94712e+06	2.29227e+06	698282	2.16051e+06	1.91076e+06	2.19564e+06	1.13852e+06	2.46169e+06	2.25625e+06	1.2412e+06	2.08652e+06	2.02984e+06	2.1058e+06	2.19936e+06	1.7561e+06	1.35715e+06	939365	1.7455e+06	2.04568e+06	2.02537e+06	1.57553e+06	1.15664e+06	1.20543e+06
4-aminobutyrate	1.2442e+06	1.11473e+06	1.1816e+06	1.16628e+06	1.26918e+06	930361	966921	826918	1.03041e+06	777852	761175	779603	1.28893e+06	1.30722e+06	1.34785e+06	1.1648e+06	1.13495e+06	1.44923e+06	1.2091e+06	1.14004e+06	935158	1.12727e+06	1.11083e+06	1.24083e+06
dimethylglycine	2.87851e+06	2.46755e+06	2.76702e+06	2.78112e+06	2.3845e+06	2.55774e+06	2.07381e+06	2.01152e+06	2.06151e+06	2.01634e+06	2.22884e+06	2.14334e+06	2.13134e+06	2.18341e+06	1.97525e+06	1.83352e+06	1.98169e+06	2.09685e+06	1.67962e+06	1.85328e+06	1.74636e+06	1.83176e+06	2.01706e+06	1.82922e+06
serine	815089	690181	813666	752159	743332	782237	1.74374e+06	1.81025e+06	1.76107e+06	1.7955e+06	1.7055e+06	1.88232e+06	844084	550883	715160	719425	563992	650986	2.99742e+06	3.5253e+06	3.06519e+06	3.11815e+06	3.18012e+06	3.3268e+06
cytosine	324142	342678	315548	396788	280684	363790	371011	2.49321e+06	1.88396e+06	2.26448e+06	2.35752e+06	1.8804e+06	2.99253e+06	1.72406e+06	1.75222e+06	2.42077e+06	1.68644e+06	2.05717e+06	2.1909e+06	1.99186e+06	1.52958e+06	1.92924e+06	1.67052e+06	1.81206e+06
Creatinine	3.22976e+07	3.39879e+07	3.1791e+07	3.59303e+07	3.24907e+07	3.76439e+07	3.39233e+07	3.30241e+07	3.11975e+07	2.75144e+07	2.78538e+07	2.72343e+07	3.09133e+07	3.25523e+07	2.84903e+07	2.9392e+07	3.23532e+07	2.89559e+07	3.249e+07	2.75307e+07	2.74458e+07	3.0809e+07	2.88647e+07	2.66605e+07
proline	1.18787e+08	1.15851e+08	1.20552e+08	1.10029e+08	1.18359e+08	1.14719e+08	9.53734e+07	8.84843e+07	9.50997e+07	9.66384e+07	8.99297e+07	8.86783e+07	1.11903e+08	1.08408e+08	1.05127e+08	9.78557e+07	9.68905e+07	9.6255e+07	7.26227e+07	7.09299e+07	7.14027e+07	7.14409e+07	7.24801e+07	7.19438e+07
indole	1.52695e+06	1.55359e+06	1.50627e+06	1.48432e+06	1.78356e+06	1.49797e+06	1.26733e+06	1.25834e+06	1.34618e+06	1.28947e+06	1.33212e+06	1.11918e+06	1.59173e+06	1.55696e+06	1.63474e+06	1.36238e+06	1.2058e+06	1.37373e+06	1.14751e+06	1.39318e+06	1.20825e+06	1.23576e+06	1.40058e+06	1.1723e+06
betaine	1.32401e+08	1.4246e+08	1.45777e+08	1.41439e+08	1.41998e+08	1.37011e+08	1.39049e+08	1.42813e+08	1.45384e+08	1.45063e+08	1.25751e+08	1.43811e+08	1.29506e+08	1.34909e+08	1.2778e+08	1.20145e+08	1.10385e+08	1.35558e+08	1.07887e+08	1.19829e+08	1.1689e+08	1.17999e+08	1.22779e+08	1.22624e+08
valine	1.0288e+07	8.3519e+06	9.26198e+06	8.94868e+06	7.22889e+06	9.55569e+06	7.76431e+06	7.53401e+06	7.9042e+06	7.40217e+06	7.13038e+06	7.54707e+06	7.95076e+06	7.79775e+06	7.37375e+06	7.31547e+06	6.77149e+06	8.167e+06	6.7926e+06	6.4181e+06	6.71375e+06	6.69804e+06	7.18419e+06	7.59157e+06
threonine	6.87527e+07	6.11117e+07	6.67053e+07	6.29169e+07	6.19494e+07	5.90496e+07	5.98121e+07	5.26506e+07	5.2479e+07	5.46083e+07	5.24293e+07	5.31444e+07	6.06545e+07	6.17093e+07	5.74204e+07	5.58427e+07	4.97114e+07	5.8116e+07	5.09332e+07	5.00323e+07	4.82805e+07	5.09858e+07	4.8711e+07	5.60302e+07
homoserine	88311.5	74152.4	28074.1	74363.9	91655.2	100538	73740.4	29033	90074.8	27885.5	66979	52221.7	52388.2	104205	16087.2	79435	89228	76548.1	77456.7	70181	63405.9	94770.1	66595.3	84037.2
purine	43020.4	70396.7	1.65092e+06	1.74125e+06	1.62443e+06	1.65136e+06	1.62302e+06	1.32408e+06	1.65497e+06	1.33417e+06	1.38057e+06	1.24688e+06	1.48481e+06	1.59442e+06	1.56524e+06	1.30591e+06	1.30382e+06	1.48892e+06	1.39807e+06	1.49001e+06	1.37379e+06	1.4763e+06	1.49664e+06	1.47207e+06
cysteine	55521.9	58618.1	231978	164680	39911.8	45361.6	27939	51447.7	176287	83086.9	115859	121514	101267	132432	166656	220066	174305	202344	144068	59109.4	81062.2	94915.7	85632.4	109960
creatine	2.59831e+07	2.71409e+07	2.76235e+07	2.77424e+07	2.70895e+07	2.41627e+07	2.62603e+07	2.32335e+07	2.23967e+07	2.23589e+07	2.17224e+07	2.33647e+07	2.17641e+07	2.49995e+07	2.12004e+07	2.15072e+07	2.5143e+07	2.97282e+07	2.82833e+07	3.08036e+07	2.7717e+07	2.9939e+07	2.27953e+07	3.70583e+07
nicotinamide	9.21759e+07	8.30811e+07	8.83856e+07	8.8652e+07	9.0924e+07	8.6639e+07	8.12515e+07	8.39448e+07	7.47278e+07	8.39125e+07	8.56421e+07	8.16176e+07	9.83306e+07	9.97139e+07	9.11709e+07	8.94675e+07	8.41389e+07	8.30912e+07	9.48293e+07	8.27458e+07	8.00149e+07	7.39711e+07	8.5422e+07	8.32715e+07
Imidazoleacetic acid	100933	126793	123041	86143.7	125530	137582	181542	181477	174509	126768	134825	144963	148534	92846.4	72989.8	126377	130786	152260	141913	123620	127693	84387.2	134689	116036
thymine	57629.1	65542.6	54264.8	92333.3	53763.3	90239.4	77726.2	38665.9	35550.6	43636.6	31593.5	52866.8	94378.6	123240	84811	92097.2	65174	108572	53083.8	37364	28941	46850.6	25921.1	25427.2
DL-Pipecolic acid	1.46583e+08	1.42179e+08	1.34325e+08	1.35844e+08	1.45328e+08	1.40767e+08	1.38045e+08	1.37185e+08	1.33253e+08	1.33115e+08	1.35636e+08	1.32626e+08	1.37967e+08	1.28458e+08	1.29143e+08	1.35387e+08	1.28387e+08	1.22628e+08	1.30689e+08	1.3785e+08	1.4119e+08	1.39076e+08	1.46636e+08	1.53573e+08
N-Acetylputrescine	25335.3	10904.1	6476.43	23891.4	20156.5	15051.3	25422.6	8655.67	9410.87	10395.7	8292.27	4830.83	16731.2	11823.2	10115.2	9081.73	27459.5	5167.11	27157.6	2397.77	22929.7	N/A	27488.6	32682.8
hydroxyproline	7.02118e+06	6.67488e+06	5.18796e+06	6.03262e+06	5.23846e+06	5.55441e+06	5.10457e+06	5.11668e+06	4.44944e+06	4.5813e+06	4.99641e+06	5.06409e+06	5.40082e+06	4.64991e+06	5.12349e+06	4.18741e+06	3.88925e+06	4.57782e+06	4.01171e+06	3.31801e+06	4.1419e+06	3.95729e+06	4.53068e+06	3.90266e+06
leucine-isoleucine	2.166e+08	2.11229e+08	2.13737e+08	2.07122e+08	2.1181e+08	2.14807e+08	2.20843e+08	2.1008e+08	2.03138e+08	2.10312e+08	2.01998e+08	2.07215e+08	2.12703e+08	2.08077e+08	2.11716e+08	1.94959e+08	1.82083e+08	1.85404e+08	1.91701e+08	1.87671e+08	1.94668e+08	1.91615e+08	1.94277e+08	1.91374e+08
ornithine	5.34299e+06	4.96751e+06	5.0857e+06	4.78233e+06	6.08952e+06	5.16014e+06	4.9385e+06	5.5355e+06	4.46755e+06	5.45063e+06	3.76036e+06	5.10572e+06	4.33528e+06	4.98686e+06	4.80053e+06	4.92104e+06	4.34809e+06	5.13225e+06	5.01903e+06	5.55186e+06	5.24309e+06	5.81119e+06	5.20806e+06	5.50886e+06
asparagine	1.34546e+07	1.24831e+07	1.51566e+07	1.50923e+07	1.38135e+07	1.5421e+07	1.11636e+07	1.2354e+07	1.24569e+07	1.3052e+07	1.18805e+07	1.06446e+07	1.33664e+07	1.1696e+07	1.00165e+07	1.11855e+07	1.13302e+07	9.03092e+06	1.02048e+07	9.40231e+06	1.14272e+07	7.68881e+06	1.23207e+07	1.2166e+07
aspartate	5.37914e+06	5.01853e+06	4.28735e+06	3.59815e+06	6.30372e+06	6.40351e+06	8.71753e+06	4.7678e+06	3.76137e+06	6.16188e+06	6.90445e+06	6.04876e+06	5.48537e+06	5.02482e+06	4.77023e+06	3.62711e+06	5.06224e+06	5.43512e+06	5.40917e+06	7.01812e+06	5.35349e+06	5.52405e+06	5.00321e+06	8.25623e+06
adenine	7.99108e+06	1.03683e+07	1.02562e+07	9.37289e+06	8.59801e+06	8.47532e+06	8.1177e+06	8.16718e+06	8.91618e+06	6.93246e+06	8.1346e+06	8.44764e+06	9.90737e+06	9.70801e+06	8.75785e+06	8.60706e+06	7.26819e+06	8.28278e+06	6.38325e+06	7.51804e+06	5.76782e+06	7.08028e+06	7.05062e+06	6.3777e+06
Methylcysteine	1.30865e+07	1.38045e+07	1.37489e+07	1.21672e+07	1.23547e+07	1.26368e+07	1.03568e+07	1.07141e+07	9.23443e+06	1.20843e+07	1.08523e+07	1.11553e+07	1.18412e+07	1.19554e+07	1.20009e+07	9.22449e+06	1.20644e+07	1.05736e+07	9.26713e+06	1.07522e+07	9.27914e+06	9.40289e+06	9.06024e+06	1.08651e+07
homocysteine	35381.8	52605.6	923668	903092	939613	761440	492668	580612	606154	517726	446444	700206	822178	792273	807276	918929	677005	636429	460152	677754	571569	608109	568172	578732
methylnicotinamide	53671	88431	76495.9	88779.2	81037.7	81075.1	54554.6	66742.3	36201.2	60233.6	51920.1	61376.5	41666.5	71831.8	76758.3	77970.7	63948.1	60153.8	45199.8	66848	68251.7	54884.2	49693.1	51493.5
histidinol	8284.75	16682	24999.4	6669.56	12468.2	3373.48	8335.63	14182.8	7504.61	9190.94	25005.3	15006.7	15009.7	10824	10022.9	10842.3	15844.7	9973.14	19207.6	14175.1	21682.1	13343.9	11686.5	15864.1
lysine	1.4733e+07	1.45885e+07	1.60364e+07	1.40458e+07	1.24469e+07	1.33684e+07	1.26308e+07	1.39807e+07	1.25513e+07	1.22704e+07	1.31448e+07	1.41711e+07	1.41898e+07	1.35023e+07	1.33501e+07	1.27703e+07	1.30476e+07	1.24101e+07	1.42192e+07	1.44862e+07	1.43767e+07	1.40055e+07	1.21107e+07	1.33219e+07
glutamine	1.13846e+08	1.14915e+08	1.15788e+08	1.11677e+08	1.1506e+08	1.1228e+08	1.07902e+08	1.1106e+08	1.2079e+08	1.05535e+08	1.00076e+08	1.09608e+08	1.09005e+08	1.00349e+08	1.02976e+08	1.06529e+08	9.13889e+07	1.00784e+08	9.61412e+07	9.99716e+07	1.04778e+08	1.0355e+08	1.04411e+08	1.05399e+08
O-acetyl-L-serine	191715	177331	162971	172616	207492	160779	137373	195045	110891	150884	132300	106187	109104	187332	187315	146736	190237	198402	100791	106023	106918	119242	124222	117542
glutamate	7.3524e+07	8.15955e+07	7.71085e+07	7.70826e+07	7.8367e+07	7.71645e+07	7.56045e+07	6.16673e+07	6.41185e+07	6.47822e+07	7.57132e+07	6.18047e+07	6.36384e+07	8.08326e+07	6.87323e+07	6.14496e+07	5.935e+07	7.67545e+07	5.72261e+07	6.93008e+07	5.58831e+07	6.82262e+07	7.24748e+07	7.6481e+07
methionine	2.67497e+07	3.2627e+07	2.81937e+07	2.65652e+07	2.7191e+07	3.15075e+07	2.69012e+07	2.14888e+07	2.73807e+07	2.36407e+07	2.56656e+07	2.39026e+07	2.49569e+07	2.90575e+07	2.48269e+07	2.55318e+07	2.54049e+07	2.30409e+07	2.56536e+07	2.724e+07	2.41693e+07	2.4165e+07	2.46621e+07	2.24312e+07
guanine	191795	168479	218659	235465	269761	149825	101062	94467.5	177653	77002.9	104617	96197.3	252546	198612	134270	105031	126962	107416	101855	97515	113154	91413.8	149232	105689
histidine	1.36063e+08	1.44756e+08	1.41805e+08	1.3526e+08	1.43796e+08	1.38978e+08	1.28721e+08	1.37159e+08	1.28364e+08	1.30358e+08	1.30549e+08	1.36698e+08	1.41352e+08	1.35891e+08	1.34917e+08	1.31074e+08	1.26035e+08	1.29823e+08	1.28212e+08	1.24379e+08	1.26021e+08	1.19213e+08	1.287e+08	1.31172e+08
2-Aminooctanoic acid	9.19083e+06	7.84595e+06	7.47586e+06	7.86622e+06	6.95348e+06	7.78508e+06	6.07222e+06	7.53998e+06	6.03562e+06	6.10163e+06	5.8245e+06	6.18372e+06	7.52376e+06	6.67225e+06	6.91169e+06	7.58927e+06	8.71116e+06	8.7353e+06	6.81545e+06	8.05638e+06	7.3777e+06	8.2654e+06	6.30368e+06	7.32536e+06
carnitine	5.85495e+07	5.41493e+07	6.04872e+07	6.12341e+07	6.46332e+07	5.60749e+07	6.21262e+07	6.05044e+07	6.19694e+07	6.2651e+07	5.68088e+07	5.45892e+07	6.06846e+07	4.98564e+07	5.20397e+07	4.95106e+07	4.32429e+07	5.05956e+07	4.89331e+07	5.64053e+07	5.21285e+07	5.42869e+07	5.75572e+07	6.50048e+07
Methionine sulfoxide	978926	753248	905165	896629	956914	824131	779603	796547	597629	725379	460324	814782	1.11896e+06	920687	817357	893594	738499	673678	680358	802412	631008	744582	967768	682954
phenylalanine	8.05969e+07	8.14865e+07	8.20948e+07	7.3495e+07	8.33281e+07	8.0835e+07	7.2207e+07	7.65137e+07	7.818e+07	7.04684e+07	7.02287e+07	7.61936e+07	7.51403e+07	7.88974e+07	7.74152e+07	7.73417e+07	7.79607e+07	7.94024e+07	8.00016e+07	7.47942e+07	6.89956e+07	7.40589e+07	7.08289e+07	7.50855e+07
Pyridoxamine	14586.6	5139.17	23061.6	10043.7	28353.9	13832.7	34079.5	5055.67	13382.6	14724.5	28355.2	22418.8	14922	17361.8	13098.7	24443.1	14030.6	29988.8	34562.7	5819.01	7109.9	19314.6	12482.7	11788.5
pyridoxine	2.52413e+07	3.3423e+07	2.54934e+07	2.49311e+07	2.56355e+07	2.78294e+07	2.91751e+07	2.60638e+07	2.70245e+07	2.6249e+07	2.50154e+07	2.772e+07	2.72892e+07	2.7856e+07	1.82787e+07	2.35113e+07	2.47e+07	2.40405e+07	2.25506e+07	2.45515e+07	2.1513e+07	2.89502e+07	2.25257e+07	2.44957e+07
1-Methyl-Histidine	4.5452e+07	3.39302e+07	4.53943e+07	3.8382e+07	3.88637e+07	4.25974e+07	3.50937e+07	3.64207e+07	3.18985e+07	2.73171e+07	3.32836e+07	2.9773e+07	3.87389e+07	3.09248e+07	3.17489e+07	3.25066e+07	2.22579e+07	2.55137e+07	3.08525e+07	2.98071e+07	2.93571e+07	3.09181e+07	3.3544e+07	3.54722e+07
N-acetyl-L-ornithine	5622.25	10959.7	10601.9	9235.85	5968	4569.37	8641.44	16948.6	9854.77	N/A	18851.3	19581.6	9814.54	26336.8	3260.31	14819.6	2116.82	N/A	9774.51	13339.7	11924.9	15844	9852.25	11252.6
arginine	2.30053e+08	2.43367e+08	2.27936e+08	2.49994e+08	2.08894e+08	2.38218e+08	2.19864e+08	2.28272e+08	2.20912e+08	2.28226e+08	1.98386e+08	2.15946e+08	2.43313e+08	2.24065e+08	2.38128e+08	2.35174e+08	2.08317e+08	2.36658e+08	2.2791e+08	2.2886e+08	2.36197e+08	2.3362e+08	2.27448e+08	2.11681e+08
citrulline	5.56674e+06	5.82252e+06	5.29474e+06	5.06605e+06	5.29341e+06	6.02224e+06	4.95256e+06	5.03625e+06	5.70411e+06	4.86246e+06	4.82809e+06	4.67489e+06	5.59706e+06	5.34406e+06	5.1957e+06	6.05441e+06	5.04367e+06	5.27026e+06	5.5519e+06	5.62004e+06	5.22539e+06	5.54482e+06	5.17288e+06	4.86036e+06
N-carbamoyl-L-aspartate	101735	81742.4	65107	76726.8	83341.1	92723.1	64246.2	49645.1	60877.3	110911	72566.6	91611	81001.4	72533	93427.4	88410.7	89458.9	96725.8	53370.7	66737.5	92522.1	94951	70054	64209
glucosamine	752118	899026	648615	645659	566442	460585	1.00669e+06	948540	1.49009e+06	1.48951e+06	2.04163e+06	1.58041e+06	909252	637922	727298	739064	569279	566488	2.27296e+06	1.98227e+06	1.13645e+06	1.43202e+06	1.13139e+06	925713
tyrosine	3.30614e+07	3.32013e+07	3.24261e+07	3.20988e+07	3.43906e+07	3.29351e+07	3.03599e+07	3.00327e+07	2.94353e+07	2.55965e+07	2.70416e+07	2.49503e+07	3.07339e+07	3.09891e+07	2.65802e+07	2.84043e+07	2.82537e+07	2.41109e+07	2.31497e+07	2.19246e+07	2.16269e+07	2.65989e+07	2.84011e+07	2.08115e+07
Phosphorylcholine	5.46017e+08	5.60488e+08	4.85342e+08	5.89878e+08	5.7077e+08	5.74146e+08	5.922e+08	6.09592e+08	6.37823e+08	6.00468e+08	6.12053e+08	3.32333e+08	6.18314e+08	4.93612e+08	5.64631e+08	4.76502e+08	3.59645e+08	5.33298e+08	4.88278e+08	5.59662e+08	4.5656e+08	5.65871e+08	6.59657e+08	3.36998e+08
3-phospho-serine	122546	71266.8	78008.6	91785	119145	191488	228132	169165	220747	218805	162144	167579	252058	172323	197942	245502	323226	296861	200461	83221.8	285041	74183.4	103492	265690
N6-Acetyl-L-lysine	5.22328e+07	6.03973e+07	5.68074e+07	4.9224e+07	5.31472e+07	5.30843e+07	5.26425e+07	4.911e+07	5.12521e+07	5.00453e+07	4.4772e+07	5.76141e+07	6.16943e+07	4.97254e+07	4.29288e+07	3.45096e+07	3.8605e+07	4.12753e+07	4.17267e+07	4.4584e+07	3.90349e+07	3.60801e+07	4.56731e+07	3.10919e+07
Acetyllysine	5.0337e+07	5.02025e+07	4.64821e+07	4.42639e+07	4.48975e+07	4.73305e+07	3.60337e+07	4.617e+07	3.6732e+07	4.05123e+07	3.42134e+07	4.41906e+07	5.50946e+07	4.17336e+07	4.08068e+07	4.07015e+07	3.86746e+07	3.52838e+07	4.08576e+07	3.79299e+07	3.72208e+07	3.52893e+07	4.53372e+07	3.52004e+07
N-acetyl-glutamine	34120.6	27604.6	54501.3	63683.3	59324.3	67869.3	68504.1	74547.9	48710.4	63619.2	45858.9	53500.3	75560.4	62863.7	65964.6	41702.8	50301	33648.3	78654.9	106005	108938	99873.3	95717.7	74603
N-acetyl-glutamate	300179	258418	332944	322728	222147	338783	273293	94418	87718.9	81119.7	104948	98555	121105	206590	88181.9	172525	92570.2	101452	107726	249973	105150	385470	439269	293674
Ng,NG-dimethyl-L-arginine	2.76074e+07	2.75078e+07	2.68224e+07	2.52016e+07	3.31261e+07	2.52021e+07	2.29605e+07	2.49137e+07	2.32651e+07	2.25877e+07	2.24079e+07	2.15916e+07	2.54505e+07	2.25387e+07	2.07967e+07	1.83797e+07	1.88495e+07	2.15385e+07	1.9348e+07	2.05504e+07	1.8478e+07	2.2153e+07	2.23609e+07	1.92908e+07
Acetylcarnitine DL	9.4765e+07	1.07754e+08	1.1016e+08	1.00755e+08	1.11664e+08	1.03705e+08	9.0006e+07	8.78597e+07	1.09356e+08	9.6462e+07	9.21244e+07	9.65494e+07	9.89093e+07	9.5093e+07	9.44961e+07	8.79656e+07	9.76085e+07	1.04076e+08	8.47208e+07	9.20946e+07	8.33002e+07	8.38863e+07	8.43547e+07	7.32763e+07
tryptophan	1.91533e+07	2.44261e+07	2.3974e+07	2.21699e+07	2.31e+07	2.33778e+07	1.97868e+07	1.86309e+07	2.00094e+07	1.76295e+07	1.914e+07	1.86984e+07	1.92937e+07	2.139e+07	2.13886e+07	2.35495e+07	2.05022e+07	2.04866e+07	1.85171e+07	2.04255e+07	1.87829e+07	1.75859e+07	1.79265e+07	1.88807e+07
Kynurenine	296196	265954	273619	220885	278742	307826	162276	175882	246839	177415	180955	209167	274208	251521	188374	291860	195256	244033	243579	178999	247577	190108	150902	158940
N-acetyl-glucosamine	169725	134168	136017	168407	168223	169148	163437	179301	185117	169113	165983	147591	166087	144360	110805	181791	128400	128435	131762	132590	126738	123464	107601	134233
Flavone	14393.5	21538.8	3570.91	19858.6	5178.11	12246.3	5795.83	18915.9	15442.1	14393.3	18343.2	29117.9	19314.5	22660.2	15438.2	17978.3	17064.5	19276.4	9610.51	13390	11135.4	19309.6	11090.2	11368.9
cystathionine	614212	477967	540065	499962	539084	20633.2	688292	326964	476239	745521	727851	364468	665858	557736	566487	447191	530783	589319	538532	482451	559778	416760	9782.79	535290
5-methoxytryptophan	75910.9	69300.8	85305.7	68336.6	50197.4	77720.2	43394	67420.5	53491	72014.6	81711.9	41282.3	77691.7	64529.6	75832.4	65954.8	75523.4	62511.7	44193.4	49977.1	40731.2	61646.7	32417.1	31460
Cystine	534037	535750	572878	360232	437011	409446	328644	373546	308399	384360	163809	378600	303565	455257	336044	311946	280989	351035	332732	289366	339276	306045	264546	255900
cytidine	124299	140083	157626	150100	134254	149275	167612	281019	254292	188462	219319	265188	160928	347740	227471	198468	219533	240049	362764	344281	284332	310992	298642	289344
biotin	137489	138774	140445	107016	87065.1	143995	117194	120716	161406	171384	203352	207106	180853	170107	206213	122023	97374.5	109364	147588	91555	116503	115688	126729	69340.2
deoxyadenosine	44043.6	13222.8	26030.6	18754.5	31256.2	20984.2	33363.1	44284.7	26643	30412.2	20718.5	27702.3	21040.2	10543.9	13348.7	20869.6	16789.3	37871.6	25350.2	9383.39	37429	18951.6	29241.4	23335.4
Glycerophosphocholine	1.82029e+07	1.64316e+07	2.0452e+07	2.07202e+07	2.03153e+07	1.59465e+07	1.74787e+07	2.00289e+07	1.84377e+07	1.57974e+07	1.65659e+07	1.64805e+07	1.476e+07	1.5994e+07	1.40649e+07	1.37458e+07	1.47983e+07	1.41901e+07	1.32103e+07	1.42217e+07	1.21788e+07	1.78497e+07	1.56085e+07	1.592e+07
acadesine	203229	183760	214689	218480	227814	189753	91918.2	65990.9	71223.3	64137.7	58244.5	75147.2	544046	397907	314188	340374	343663	401294	42053.4	62710.9	87721.9	43234.6	71967	81531.6
D-glucosamine-6-phosphate	9171.34	5739.35	N/A	N/A	2500.18	1669.44	7502.43	4168.83	1656.68	13988.7	6675.4	1771.36	6600.23	14178.4	9643.82	14176.7	11674.1	4186.72	17514.8	12506	2900.37	9171.49	9122.46	2501.7
D-glucosamine-1-phosphate	3334.15	1702.77	4202.02	9174.35	2502.36	5003.6	10021.6	4186	5871.65	1668.23	1670.84	3372.26	2782.32	2503.16	2516.51	3337.2	1669.31	3398.65	3350.55	N/A	6671.96	1670.07	5850.55	2402.14
thiamine	4959.74	2.57769e+07	2.74009e+07	1.88899e+06	2.27239e+07	2.72942e+07	2.39239e+07	2.56429e+06	1.77544e+07	1.94586e+07	2.26678e+07	1.68822e+07	1.71539e+07	1.68005e+07	1.28414e+07	1.76686e+07	1.69981e+07	1.17202e+07	1.19374e+07	1.40304e+07	1.28103e+07	9.54427e+06	9.57723e+06	9.54754e+06
S-ribosyl-L-homocysteine-posi	39127	3362.65	26665.5	2478.71	50050.1	26670.2	34191.4	24964.6	37539.4	36169.4	25854.4	25853.8	29187	32516.9	17512.6	21682.2	25002.5	24198.3	31686.9	17522	27519.9	2413.92	21712.3	35946.9
deoxyguanosine	3163.78	27420.4	27380.9	40860.6	33350	15827.9	17452.9	14120.8	27669.1	20880.3	22606.6	25004.4	19224.2	26650.4	12326.3	19586.3	14748.9	14071.7	29326.1	25624.9	25118.3	30172.5	23423.2	26546
adenosine	27185.5	16705.1	33837.7	31321.8	N/A	10052.8	16334.9	20598.2	20837.4	7072.5	16513.2	17826.7	32904.3	7749.39	31489.2	3494.12	24058.6	8291.95	18397.7	42912.1	30029.6	17826.6	13358	75864.3
1-Methyladenosine	20013.5	15848.8	25853.7	16673.9	26683	14741.9	23348.1	16687.9	8340.52	17449.7	28350.8	17513.1	24184.5	11674.9	10819.4	17096.1	23358.1	18377.5	27518.4	47531.5	24189.4	13335	23328.8	18345.3
guanosine	3334.74	2518.58	12324.5	7420.92	14921	5003.46	26867.4	7876.18	5574.24	12099	7421.88	14260.5	19983	20641.4	29987.3	15825.2	15810	6753.33	24630.6	4170.42	10925.8	7503.58	10013	30020
L-arginino-succinate	1.72876e+06	2.25002e+06	2.54199e+06	1.85727e+06	2.30191e+06	1.94089e+06	1.40863e+06	2.09443e+06	2.09986e+06	1.62763e+06	1.05693e+06	1.57736e+06	2.4238e+06	2.9623e+06	2.47987e+06	2.53357e+06	1.43465e+06	692968	1.27135e+06	966749	995915	922827	728953	1.92868e+06
S-methyl-5-thioadenosine	617922	459195	599222	608656	548047	667797	500379	N/A	315686	463353	336494	474244	602837	505612	836766	561689	710913	761763	360384	336419	332870	N/A	821723	662473
7-methylguanosine	10165.6	9476.34	10034.6	9517.05	5911.34	2633.98	1644.1	N/A	N/A	5013.83	N/A	6728.8	N/A	7225.93	13584.9	292695	67378.3	57013.3	164264	246828	4953.92	5745.51	9192.92	4961.16
dCMP	256938	220157	217683	212943	233305	250137	360311	247611	213642	411624	257923	270575	293455	230969	275987	284344	284417	239317	254360	203081	291652	304854	208490	358556
glutathione	2.07484e+07	1.86384e+07	1.78558e+07	1.76714e+07	1.11846e+07	1.73858e+07	2.29743e+07	1.83231e+07	1.55939e+07	2.4533e+07	1.90022e+07	2.24412e+07	2.27741e+07	1.4204e+07	2.21667e+07	2.50121e+07	1.79038e+07	1.74371e+07	9.35063e+06	1.34181e+07	1.6238e+07	1.62934e+07	1.58659e+07	1.24121e+07
dTMP	16665.5	10794.5	5402.91	9647.56	11616	10608.8	20006.2	14989.8	9158.75	9839.46	15746	18389.9	30844.6	8336.6	20014	15007.6	17510.8	18307.2	11656.4	3337.96	13346.2	9166.22	5839.73	15862.8
CMP	67085	52166.8	2.02824e+06	62339.8	1.24892e+06	1.89663e+06	2.13251e+06	1.83879e+06	1.3396e+06	1.72443e+06	1.78688e+06	1.87439e+06	1.17866e+06	1.64707e+06	1.72865e+06	1.48229e+06	1.56163e+06	1.76601e+06	1.31868e+06	1.11369e+06	1.27027e+06	1.29084e+06	1.29422e+06	919055
UMP	1.08548e+06	716061	663332	603593	707553	1.10806e+06	1.26534e+06	708979	516539	746264	1.03448e+06	834681	844835	467890	498089	312781	396635	564304	574166	616877	524327	740271	826626	890739
dAMP	17338.8	16268.2	16432.4	23519.5	195064	165562	106755	90894.3	204065	92552.4	116570	135925	165521	137530	219314	144239	150846	169219	45838.7	69180.2	76684.8	63382.7	69971.5	69985.1
Nicotinamide ribotide	217222	155533	188088	144002	172257	224940	239730	364089	199872	283812	291753	267588	819333	950022	1.19546e+06	1.05978e+06	816624	1.06408e+06	1.43975e+06	1.23572e+06	1.35744e+06	1.18118e+06	1.3973e+06	1.2361e+06
aminoimidazole carboxamide ribonucleotide	947075	874020	913822	978262	845928	561525	314206	288478	140374	241565	284085	304108	852315	1.03254e+06	1.11135e+06	787520	915918	915198	78260	109311	102446	106757	126019	88394.5
thiamine-phosphate	22495.8	18452.6	34923.1	21785.2	19751	33535.7	18179.6	26740.9	20849	11459.2	8024.18	27428.2	10292	38311.3	1670.84	40800.1	36179.3	35074.6	25200.3	28985	40357.1	52335.2	16898.4	33790.9
dGMP	4170.3	5817.64	5852.8	17514.2	10004.3	3319	3335.49	7519.06	2501	6669.77	N/A	N/A	6669.73	2485.36	9156.77	9171.07	4186.63	12491.3	4952.25	7504.53	4185.89	1668.6	1668.45	5866.92
AMP	3.66468e+06	4.21613e+06	3.81248e+06	4.1282e+06	4.69129e+06	3.97621e+06	3.89088e+06	3.5978e+06	2.94787e+06	4.46701e+06	3.91273e+06	3.80605e+06	5.97061e+06	4.67136e+06	6.85283e+06	4.19703e+06	7.01364e+06	6.43405e+06	2.89018e+06	4.70518e+06	4.49305e+06	5.58678e+06	4.67827e+06	4.42158e+06
IMP	43233.6	460614	342718	341124	343141	240358	408314	409354	384265	373312	380791	296512	395251	445759	545782	410562	574152	502414	288754	488663	342500	530967	555489	476787
S-adenosyl-L-methioninamine	N/A	N/A	N/A	N/A	N/A	N/A	N/A	2486.83	2501.64	1668.73	N/A	N/A	N/A	N/A	N/A	N/A	4170.25	N/A	1668.59	3337.32	1668.59	3334.71	N/A	N/A
GMP	391966	334972	436066	370813	246435	359939	130096	115187	140532	129586	191278	139099	263124	219240	253199	237747	334512	276747	232453	181619	219294	252972	178755	398834
xanthosine-5-phosphate	10843.3	2502.47	11675	8350.58	7499.07	6669.48	2591.45	3334.72	7505.54	11537.4	7502.18	5007.52	11677.9	9173.41	10858.6	6672.06	16676	17511.5	2501.61	12503.9	5005.61	6615.45	4167.88	8347.72
riboflavin	2518.14	N/A	N/A	3306.4	2492.69	N/A	13855.4	3370.4	6984.56	10014.2	8742.22	10661.3	17514.9	7129.46	24374.6	13274.3	11036	4957.29	6704.71	5837.86	5204.31	6683.63	7374.22	5017.95
S-adenosyl-L-homoCysteine-posi	742618	622804	472809	609489	680244	960500	601880	733792	1.40648e+06	921530	465953	762135	2.0001e+06	1.66709e+06	855387	1.31167e+06	1.44659e+06	1.18053e+06	668673	481631	481184	522938	447227	607089
S-adenosyl-L-methionine	4.4556e+06	3.79707e+06	3.67611e+06	4.26792e+06	3.42644e+06	4.48331e+06	2.32083e+06	2.22739e+06	3.93003e+06	2.58643e+06	3.0521e+06	2.4678e+06	5.84749e+06	4.03615e+06	3.93263e+06	4.06761e+06	4.90972e+06	5.45671e+06	3.632e+06	3.74683e+06	2.97101e+06	2.97033e+06	3.59372e+06	2.83353e+06
folate	259357	344431	359222	324771	271140	316127	243496	626473	497455	354389	364363	350357	281185	281711	256874	524541	490237	291859	382698	441127	430538	397789	375241	605555
7,8-dihydrofolate	1651.46	2501.67	5003.14	2565.65	N/A	N/A	1651.48	6671.98	6672.29	5839.04	5017.07	3185.31	5689.48	N/A	4167.08	4153.08	4170.27	6670.82	1685.79	13341.4	N/A	N/A	N/A	3433.63
5-methyl-THF	13334.9	19227.7	N/A	11618.2	14175.7	7409.34	5718.2	3350.28	7518.53	13981.7	20846.4	10740.5	27516.3	9171.12	7858.59	21796.3	17495.5	11592.5	8354.02	12524	13343.1	11683.1	10854.8	5052.35
Diiodothyronine	N/A	1668.65	1668.73	N/A	N/A	N/A	N/A	N/A	N/A	N/A	N/A	N/A	1671.24	N/A	N/A	N/A	1668.59	N/A	N/A	N/A	N/A	N/A	N/A	N/A
glutathione disulfide-posi	6.46849e+06	8.03213e+06	8.90485e+06	5.28755e+06	8.85081e+06	7.59705e+06	6.19463e+06	1.06645e+07	1.18796e+07	1.07524e+07	9.90032e+06	8.68986e+06	9.36282e+06	1.00587e+07	7.80108e+06	8.359e+06	6.9766e+06	8.29641e+06	4.75068e+06	8.70069e+06	5.21559e+06	7.38267e+06	8.19792e+06	9.0501e+06
NAD+_posi	1.37627e+07	1.46726e+07	1.38674e+07	588984	1.74085e+07	1.70236e+07	604200	1.05198e+07	1.42712e+07	1.3193e+07	1.48979e+07	1.35776e+07	1.28221e+07	1.27991e+07	1.23002e+07	1.06039e+07	9.67088e+06	1.31778e+07	1.08138e+07	8.3481e+06	7.2443e+06	6.85089e+06	6.34296e+06	8.39858e+06
NADH	137594	206026	156768	176781	195963	141876	135086	124247	151779	88389.3	320193	87557.7	215156	466973	227630	178454	195134	272685	127589	128846	165942	128358	190124	92545.9
dephospho-CoA-posi	8341.26	11677.8	5869.38	N/A	10022.2	2500.16	N/A	2501.66	3334.02	3334.71	N/A	N/A	2501.67	2502.39	3334.68	1668.59	4170.26	N/A	N/A	1668.61	N/A	2501.28	3334.82	6685.92
NADP+_posi	793764	1.16701e+06	981950	850708	1.08056e+06	753420	824338	1.35201e+06	1.30119e+06	1.31681e+06	974051	1.06055e+06	1.6599e+06	1.44357e+06	994619	1.16848e+06	1.0089e+06	863975	615011	1.0709e+06	644327	852927	1.3728e+06	678857
NADPH	10006.6	5821.84	15009.8	4168.82	9173.59	2600.57	15010.3	5003.33	11673.5	3319.38	N/A	5836.37	3337.19	3337.19	N/A	N/A	N/A	N/A	N/A	N/A	N/A	3317.86	N/A	1668.65
coenzyme A-posi	153701	161028	24261.1	35634.6	262477	214495	220217	131142	139405	171481	187983	164225	236584	336070	348949	239653	238294	305177	170635	105526	151478	187486	160437	214033
FAD	145933	147630	125918	155102	170112	109242	2503.08	58372.2	72533.2	75047	95065.4	50727.5	59203.9	103400	119259	73361.5	85054.4	135921	38359.2	46699	77551	75054.9	85891.5	59208.6
acetyl-CoA-posi	3502.33	N/A	N/A	3002	3001.53	N/A	N/A	N/A	N/A	2000.44	N/A	N/A	2501.66	2501.72	3989.8	N/A	N/A	N/A	N/A	N/A	4002.64	N/A	3002.08	N/A
propionyl-CoA-posi	N/A	N/A	N/A	3334.69	N/A	N/A	N/A	N/A	N/A	N/A	N/A	N/A	N/A	N/A	N/A	1668.59	N/A	N/A	1668.61	1668.74	N/A	1668.73	1668.72	N/A
acetoacetyl-CoA-posi	1667.86	1668.59	N/A	N/A	N/A	4170.37	N/A	N/A	1668.26	1668.59	N/A	N/A	N/A	1668.59	N/A	N/A	2501.64	2501.64	N/A	N/A	2501.64	2501.66	N/A	N/A
malonyl-CoA-posi	N/A	4170.49	N/A	5836.48	N/A	1669.31	1668.6	N/A	2516.51	1684.21	3350.46	N/A	1667.87	N/A	1668.59	N/A	1668.65	N/A	N/A	N/A	3337.24	N/A	N/A	N/A
succinyl-CoA-posi	7505.13	8338.78	1651.51	2484.58	6218.7	1684.96	N/A	5003.43	2501.84	3337.29	2518.94	1668.61	N/A	5000.1	5836.35	9171.21	3334.78	5001.12	5003.49	9171.32	4167.76	10840.4	10007.7	4786.73
sarcosine	5.42682e+07	5.54424e+07	5.70028e+07	5.33673e+07	5.56656e+07	5.21801e+07	4.62288e+07	5.2609e+07	4.80779e+07	4.62162e+07	4.02366e+07	4.84436e+07	5.24783e+07	4.65061e+07	4.69307e+07	4.82318e+07	4.27604e+07	4.22352e+07	3.86921e+07	3.99835e+07	3.92081e+07	4.17305e+07	4.4906e+07	4.27031e+07
putrescine	66649	13814.7	63617	58089.7	64159.1	61288.5	4274.15	64305.1	59317.8	53125.5	35053.4	44072.7	7201.94	26720.2	25355.3	181541	209828	381052	234685	515097	489261	462560	484093	404232
spermidine	705721	638351	835345	698756	669626	732079	5814.04	510230	604159	657854	531771	546509	617139	414316	421471	471297	397599	404874	391021	398769	324889	358394	348751	292607
spermine	5645.56	9539.92	2251.51	N/A	N/A	N/A	N/A	5397.62	8543.26	8625.29	5196.51	N/A	3307.13	3920.52	5606.73	11157.9	13969.9	19086.8	6358.33	4710.37	3010.76	3390.76	5917.17	15009.9
N-acetyl spermine	46150.9	32489.1	76698.1	75997.8	70017.8	61087.6	48769.3	40417.7	55942.1	51707	50822.6	46837.5	43213.8	47711.7	23276	40663.4	17199.2	17032	40272.4	50510.3	31272.9	16480.6	41360.3	44232.1
N-acetyl spermidine	17029.1	8510.86	17639.1	19710.6	77802.1	8615.34	28729.2	21571.3	70477.6	63591.1	55261.6	42045.2	26161.9	150050	131180	266534	80124.1	256658	187994	134246	135248	91800.4	117946	87697
Nicotinamide Riboside	14195.6	10071.5	3318.64	5642.27	9172.76	23527.2	15621.4	8666.84	2716.54	11597.3	6920.93	11620.9	21259.2	28246.5	8487.08	12646.9	16891.1	9316.16	11667.6	6724.57	5474.59	9280.91	9882.67	9392.78
Adenylosuccinate	37524.8	59206.3	43361	60040.1	40029.2	28353.7	10839.8	27520.3	43360.9	22512.9	22514.8	30022.1	35856.2	30854.3	25016.5	27519.2	45032.3	68382.1	59213.6	40031.1	75884.8	27515.6	10012.2	31688.8
cholesterol	4.41395e+06	4.13699e+06	3.81439e+06	3.33224e+06	4.52004e+06	4.06708e+06	4.29925e+06	2.83209e+06	5.52956e+06	3.62003e+06	3.13248e+06	3.34346e+06	6.65167e+06	6.16625e+06	5.90347e+06	5.54941e+06	5.5959e+06	5.94225e+06	6.38584e+06	7.13143e+06	6.28361e+06	6.50917e+06	6.71463e+06	5.22035e+06
arginosuccinic acid	2.29752e+06	2.50616e+06	2.04885e+06	2.66206e+06	1.88756e+06	1.75371e+06	1.32312e+06	668319	1.76566e+06	1.47215e+06	1.55824e+06	1.3367e+06	1.60558e+06	3.58064e+06	1.59475e+06	1.66841e+06	1.59271e+06	1.91115e+06	1.80728e+06	798194	1.08945e+06	1.03202e+06	979028	1.55475e+06
phosphocreatine	80247.5	96616.1	77309.8	79716.7	78023.6	87870.8	102840	47940.8	73469.5	69014	71256.5	78009	87466.9	75353.1	76802.1	93231.2	82688.7	91009.6	72863.7	59587.6	92377.1	78635	85139.7	41370.4
retinoic acid	N/A	N/A	N/A	5615.96	N/A	3127.13	3164.01	4348.95	5003.48	3127.1	N/A	2464.9	3127.17	3101.97	N/A	2501.66	4377.91	3754.16	5003.98	3751.89	3140.96	10006.5	1876.77	5629.51
N-acetyl-L-alanine1	2.43003e+07	2.51178e+07	2.43466e+07	2.43523e+07	2.29689e+07	2.26081e+07	2.23355e+07	2.08902e+07	2.05995e+07	2.14024e+07	1.89659e+07	2.12017e+07	2.0624e+07	1.74172e+07	2.34849e+07	1.84572e+07	2.16615e+07	2.29228e+07	2.48079e+07	2.59086e+07	2.42202e+07	2.35964e+07	2.50253e+07	3.21803e+07
HMG-CoA_pos	2502.39	2501.76	5003.42	10009	4167.73	1668.64	6671.87	6669.4	9170.7	5835.64	N/A	5836.57	10842.2	5836.49	4167.82	10842.1	6672.75	9173.68	5803.9	5003.37	8334.71	6685.49	3337.26	2501.7
cysteine sulfinate	1668.65	5839.06	3337.2	4350.54	11675.1	1668.67	N/A	7503.51	5003.55	3337.24	N/A	3202.49	8370.17	1668.59	1669.36	3337.24	2500.37	1668.59	5622.48	5003.42	4119.07	6300.17	8341.94	4985.18
N-acetylaspartylglutamic acid	12508.5	9886.6	12508.2	2498.03	1672.3	7507.38	3334.69	7504.97	5003.56	6671.98	7505	2533.67	11675.3	2501.64	7504.97	5000.51	5836.52	2501.64	13342.1	6671.85	7504.97	5020.64	N/A	10839.7
N-acetyl-L-aspartic acid	1672.02	4167.73	14177.4	8340.68	7446.19	10871.9	12478.3	17494.9	16682	11674.4	9907.12	10843.2	12510.8	4167.76	4170.3	3302.1	10842.9	13309.8	17401.7	2501.78	13325.8	9205.78	5868.54	13959.9
