# Supplementary material for: The CTLH ubiquitin ligase substrates ZMYND19 and MKLN1 negatively regulate mTORC1 at the lysosomal membrane
Source: Nat Commun. 2025 Nov 28;16:10731. doi: 10.1038/s41467-025-65760-6 (PMC12663577; doi:10.1038/s41467-025-65760-6)
Supplement: Supplementary file 9 — Supplementary Data 6 [file 41467_2025_65760_MOESM9_ESM.xlsx]

## Sheet: sgMAEA vs sgCtrl
	chromosome_name	start_position	end_position	external_gene_name	description	gene_biotype	baseMean	log2FoldChange	lfcSE	stat	pvalue	padj
ENSG00000167767.14	12	52168996	52192014	KRT80	keratin 80 [Source:HGNC Symbol;Acc:HGNC:27056]	protein_coding	2272.86	-1.63841	0.0414915	-39.4878	0	0
ENSG00000171552.14	20	31664452	31723989	BCL2L1	BCL2 like 1 [Source:HGNC Symbol;Acc:HGNC:992]	protein_coding	12695.2	-0.617912	0.0216103	-28.5934	8.12e-180	5.96e-176
ENSG00000167460.17	19	16067021	16103002	TPM4	tropomyosin 4 [Source:HGNC Symbol;Acc:HGNC:12013]	protein_coding	10229.1	-0.618631	0.0237172	-26.0836	5.59e-150	2.74e-146
ENSG00000100867.15	14	23630115	23645639	DHRS2	dehydrogenase/reductase 2 [Source:HGNC Symbol;Acc:HGNC:18349]	protein_coding	880.782	-1.57705	0.0611251	-25.8003	8.79e-147	3.22e-143
ENSG00000169429.11	4	73740541	73743716	CXCL8	C-X-C motif chemokine ligand 8 [Source:HGNC Symbol;Acc:HGNC:6025]	protein_coding	1211.56	-1.44134	0.0581888	-24.77	1.89e-135	5.54e-132
ENSG00000087074.8	19	48872421	48876058	PPP1R15A	protein phosphatase 1 regulatory subunit 15A [Source:HGNC Symbol;Acc:HGNC:14375]	protein_coding	3034.17	-0.926705	0.0385808	-24.0198	1.73e-127	4.22e-124
ENSG00000155660.11	7	149003062	149028662	PDIA4	protein disulfide isomerase family A member 4 [Source:HGNC Symbol;Acc:HGNC:30167]	protein_coding	13747	0.594803	0.0271889	21.8767	4.34e-106	9.09e-103
ENSG00000143248.13	1	163111121	163321791	RGS5	regulator of G protein signaling 5 [Source:HGNC Symbol;Acc:HGNC:10001]	protein_coding	5461.09	0.770402	0.0355982	21.6416	7.29e-104	1.34e-100
ENSG00000196352.16	1	207321532	207386804	CD55	CD55 molecule (Cromer blood group) [Source:HGNC Symbol;Acc:HGNC:2665]	protein_coding	1753.09	-0.873436	0.0406243	-21.5003	1.55e-102	2.52e-99
ENSG00000135046.14	9	73151865	73170393	ANXA1	annexin A1 [Source:HGNC Symbol;Acc:HGNC:533]	protein_coding	4869.3	-0.735124	0.0362535	-20.2774	2.04e-91	2.99e-88
ENSG00000089220.5	12	118136124	118145584	PEBP1	phosphatidylethanolamine binding protein 1 [Source:HGNC Symbol;Acc:HGNC:8630]	protein_coding	5700.59	0.491503	0.0244113	20.1342	3.7e-90	4.94e-87
ENSG00000116285.13	1	8004404	8026309	ERRFI1	ERBB receptor feedback inhibitor 1 [Source:HGNC Symbol;Acc:HGNC:18185]	protein_coding	1655.64	-0.923405	0.0480801	-19.2056	3.32e-82	4.07e-79
ENSG00000136802.12	9	128882133	128918039	LRRC8A	leucine rich repeat containing 8 VRAC subunit A [Source:HGNC Symbol;Acc:HGNC:19027]	protein_coding	1878.69	-0.84308	0.0444938	-18.9482	4.57e-80	5.06e-77
ENSG00000179218.15	19	12938578	12944489	CALR	calreticulin [Source:HGNC Symbol;Acc:HGNC:1455]	protein_coding	12193.3	0.551601	0.0291154	18.9453	4.82e-80	5.06e-77
ENSG00000074410.14	15	63321378	63381846	CA12	carbonic anhydrase 12 [Source:HGNC Symbol;Acc:HGNC:1371]	protein_coding	2664.61	0.993005	0.0528744	18.7804	1.09e-78	1.07e-75
ENSG00000213462.5	7	64990356	65006743	ERV3-1	endogenous retrovirus group 3 member 1, envelope [Source:HGNC Symbol;Acc:HGNC:3454]	protein_coding	8292.25	-0.802412	0.0429232	-18.6941	5.53e-78	5.07e-75
ENSG00000165092.13	9	72900671	73080442	ALDH1A1	aldehyde dehydrogenase 1 family member A1 [Source:HGNC Symbol;Acc:HGNC:402]	protein_coding	7530.1	0.541535	0.0296798	18.2459	2.23e-74	1.93e-71
ENSG00000130066.16	X	23783173	23786226	SAT1	spermidine/spermine N1-acetyltransferase 1 [Source:HGNC Symbol;Acc:HGNC:10540]	protein_coding	10466.1	-0.422299	0.0233543	-18.0823	4.39e-73	3.58e-70
ENSG00000065154.12	10	124397303	124418976	OAT	ornithine aminotransferase [Source:HGNC Symbol;Acc:HGNC:8091]	protein_coding	3554.02	0.808729	0.0457022	17.6956	4.53e-70	3.5e-67
ENSG00000134531.10	12	13196723	13219941	EMP1	epithelial membrane protein 1 [Source:HGNC Symbol;Acc:HGNC:3333]	protein_coding	1343.66	-1.31936	0.0745728	-17.6923	4.81e-70	3.53e-67
ENSG00000142627.13	1	16124337	16156069	EPHA2	EPH receptor A2 [Source:HGNC Symbol;Acc:HGNC:3386]	protein_coding	3620.35	-0.709601	0.0406603	-17.4519	3.33e-68	2.33e-65
ENSG00000225138.8	5	473236	480884	SLC9A3-AS1	SLC9A3 antisense RNA 1 [Source:HGNC Symbol;Acc:HGNC:40550]	lncRNA	4207.92	0.85961	0.0497759	17.2696	7.97e-67	5.32e-64
ENSG00000126368.6	17	40092793	40100589	NR1D1	nuclear receptor subfamily 1 group D member 1 [Source:HGNC Symbol;Acc:HGNC:7962]	protein_coding	969.175	-0.888156	0.0515234	-17.2379	1.38e-66	8.8e-64
ENSG00000013588.9	12	12891559	12917937	GPRC5A	G protein-coupled receptor class C group 5 member A [Source:HGNC Symbol;Acc:HGNC:9836]	protein_coding	6420.97	-0.672968	0.0391528	-17.1883	3.25e-66	1.91e-63
ENSG00000090382.7	12	69348381	69354234	LYZ	lysozyme [Source:HGNC Symbol;Acc:HGNC:6740]	protein_coding	178224	0.561229	0.0326495	17.1895	3.18e-66	1.91e-63
ENSG00000165376.12	X	106900164	106930861	CLDN2	claudin 2 [Source:HGNC Symbol;Acc:HGNC:2041]	protein_coding	8572.26	0.509449	0.0299243	17.0245	5.4e-65	3.05e-62
ENSG00000140941.14	16	87383953	87404779	MAP1LC3B	microtubule associated protein 1 light chain 3 beta [Source:HGNC Symbol;Acc:HGNC:13352]	protein_coding	1085.86	-1.04253	0.0613037	-17.0059	7.42e-65	4.03e-62
ENSG00000099812.9	19	751112	764318	MISP	mitotic spindle positioning [Source:HGNC Symbol;Acc:HGNC:27000]	protein_coding	2989.08	-0.577499	0.0342888	-16.8422	1.2e-63	6.28e-61
ENSG00000205542.11	X	12975110	12977227	TMSB4X	thymosin beta 4 X-linked [Source:HGNC Symbol;Acc:HGNC:11881]	protein_coding	4459.65	-0.59009	0.0353573	-16.6893	1.57e-62	7.93e-60
ENSG00000089127.15	12	112905856	112933219	OAS1	2'-5'-oligoadenylate synthetase 1 [Source:HGNC Symbol;Acc:HGNC:8086]	protein_coding	4041.49	-0.725841	0.0438373	-16.5576	1.41e-61	6.9e-59
ENSG00000275342.5	8	8317736	8386439	PRAG1	PEAK1 related, kinase-activating pseudokinase 1 [Source:HGNC Symbol;Acc:HGNC:25438]	protein_coding	1729.11	-0.741432	0.0448075	-16.547	1.68e-61	7.96e-59
ENSG00000231023.7	6	132954257	133107410	LINC00326	long intergenic non-protein coding RNA 326 [Source:HGNC Symbol;Acc:HGNC:41926]	lncRNA	689.07	-0.968756	0.0590064	-16.4178	1.43e-60	6.54e-58
ENSG00000135677.11	12	64713445	64759431	GNS	glucosamine (N-acetyl)-6-sulfatase [Source:HGNC Symbol;Acc:HGNC:4422]	protein_coding	7214.49	0.563083	0.0345469	16.2991	1e-59	4.45e-57
ENSG00000117450.15	1	45510914	45542732	PRDX1	peroxiredoxin 1 [Source:HGNC Symbol;Acc:HGNC:9352]	protein_coding	8935.27	0.44824	0.0276331	16.2211	3.58e-59	1.54e-56
ENSG00000153879.9	19	33373685	33382686	CEBPG	CCAAT enhancer binding protein gamma [Source:HGNC Symbol;Acc:HGNC:1837]	protein_coding	2821.33	-0.448686	0.0281544	-15.9366	3.53e-57	1.48e-54
ENSG00000130513.6	19	18374731	18389176	GDF15	growth differentiation factor 15 [Source:HGNC Symbol;Acc:HGNC:30142]	protein_coding	11410.1	-0.940225	0.0592238	-15.8758	9.32e-57	3.8e-54
ENSG00000242110.8	5	33986165	34008104	AMACR	alpha-methylacyl-CoA racemase [Source:HGNC Symbol;Acc:HGNC:451]	protein_coding	1734.26	0.773407	0.0497773	15.5373	1.94e-54	7.69e-52
ENSG00000165891.16	12	77021248	77065569	E2F7	E2F transcription factor 7 [Source:HGNC Symbol;Acc:HGNC:23820]	protein_coding	1299.99	-1.01388	0.0654545	-15.4898	4.06e-54	1.57e-51
ENSG00000109861.17	11	88265069	88359684	CTSC	cathepsin C [Source:HGNC Symbol;Acc:HGNC:2528]	protein_coding	27430.2	0.299835	0.0196234	15.2795	1.05e-52	3.94e-50
ENSG00000083444.17	1	11934205	11975538	PLOD1	procollagen-lysine,2-oxoglutarate 5-dioxygenase 1 [Source:HGNC Symbol;Acc:HGNC:9081]	protein_coding	3290	0.584037	0.0386219	15.1219	1.16e-51	4.26e-49
ENSG00000111057.11	12	52948871	52952906	KRT18	keratin 18 [Source:HGNC Symbol;Acc:HGNC:6430]	protein_coding	35326.9	-0.467907	0.0311486	-15.0218	5.29e-51	1.89e-48
ENSG00000153292.16	6	46997708	47042350	ADGRF1	adhesion G protein-coupled receptor F1 [Source:HGNC Symbol;Acc:HGNC:18990]	protein_coding	3618.1	-0.889611	0.0592513	-15.0142	5.93e-51	2.07e-48
ENSG00000116133.13	1	54849627	54887195	DHCR24	24-dehydrocholesterol reductase [Source:HGNC Symbol;Acc:HGNC:2859]	protein_coding	2529.53	0.776406	0.0522771	14.8518	6.78e-50	2.31e-47
ENSG00000115884.11	2	20200797	20225433	SDC1	syndecan 1 [Source:HGNC Symbol;Acc:HGNC:10658]	protein_coding	8619.86	0.566352	0.0385769	14.6811	8.52e-49	2.84e-46
ENSG00000173812.11	17	41688885	41692668	EIF1	eukaryotic translation initiation factor 1 [Source:HGNC Symbol;Acc:HGNC:3249]	protein_coding	8505.76	-0.486349	0.0331778	-14.6589	1.18e-48	3.86e-46
ENSG00000173905.9	3	168008689	168095924	GOLIM4	golgi integral membrane protein 4 [Source:HGNC Symbol;Acc:HGNC:15448]	protein_coding	1875.27	0.780539	0.0545143	14.3181	1.69e-46	5.39e-44
ENSG00000260604.2	6	3904920	3911979	AL590004.3	novel transcript	lncRNA	304.121	-1.20734	0.0844736	-14.2926	2.43e-46	7.6e-44
ENSG00000118513.19	6	135181308	135219173	MYB	MYB proto-oncogene, transcription factor [Source:HGNC Symbol;Acc:HGNC:7545]	protein_coding	1359.55	0.877266	0.0617071	14.2166	7.23e-46	2.21e-43
ENSG00000137331.12	6	30743199	30744548	IER3	immediate early response 3 [Source:HGNC Symbol;Acc:HGNC:5392]	protein_coding	2234.3	-0.641201	0.0453181	-14.1489	1.9e-45	5.68e-43
ENSG00000156234.7	4	77511753	77611834	CXCL13	C-X-C motif chemokine ligand 13 [Source:HGNC Symbol;Acc:HGNC:10639]	protein_coding	125.748	2.77563	0.197596	14.047	8.04e-45	2.36e-42
ENSG00000166598.16	12	103930107	103953931	HSP90B1	heat shock protein 90 beta family member 1 [Source:HGNC Symbol;Acc:HGNC:12028]	protein_coding	23662.6	0.377264	0.0268964	14.0266	1.07e-44	3.09e-42
ENSG00000103966.11	15	41895933	41972557	EHD4	EH domain containing 4 [Source:HGNC Symbol;Acc:HGNC:3245]	protein_coding	1531.67	-0.59287	0.0423529	-13.9983	1.6e-44	4.5e-42
ENSG00000138119.17	10	93306429	93482334	MYOF	myoferlin [Source:HGNC Symbol;Acc:HGNC:3656]	protein_coding	5237.45	-0.605062	0.0436788	-13.8525	1.23e-43	3.4e-41
ENSG00000166532.16	12	8681600	8783095	RIMKLB	ribosomal modification protein rimK like family member B [Source:HGNC Symbol;Acc:HGNC:29228]	protein_coding	730.378	-1.30546	0.0951654	-13.7178	7.95e-43	2.16e-40
ENSG00000150991.15	12	124911604	124917368	UBC	ubiquitin C [Source:HGNC Symbol;Acc:HGNC:12468]	protein_coding	19462.3	-0.444416	0.032436	-13.7013	9.97e-43	2.66e-40
ENSG00000134193.15	1	119794017	119811580	REG4	regenerating family member 4 [Source:HGNC Symbol;Acc:HGNC:22977]	protein_coding	781.231	0.971827	0.0715396	13.5845	4.95e-42	1.3e-39
ENSG00000121966.7	2	136114349	136118149	CXCR4	C-X-C motif chemokine receptor 4 [Source:HGNC Symbol;Acc:HGNC:2561]	protein_coding	1983.76	0.5358	0.0394974	13.5654	6.42e-42	1.65e-39
ENSG00000092820.18	6	158765741	158819368	EZR	ezrin [Source:HGNC Symbol;Acc:HGNC:12691]	protein_coding	9663.22	-0.303546	0.0225295	-13.4732	2.25e-41	5.69e-39
ENSG00000103257.9	16	87830023	87869507	SLC7A5	solute carrier family 7 member 5 [Source:HGNC Symbol;Acc:HGNC:11063]	protein_coding	6114.3	-0.344379	0.0256706	-13.4153	4.92e-41	1.22e-38
ENSG00000132475.10	17	75776434	75785893	H3-3B	H3.3 histone B [Source:HGNC Symbol;Acc:HGNC:4765]	protein_coding	14456.6	-0.410318	0.0306954	-13.3674	9.37e-41	2.29e-38
ENSG00000185022.12	22	38200767	38216507	MAFF	MAF bZIP transcription factor F [Source:HGNC Symbol;Acc:HGNC:6780]	protein_coding	456.351	-0.881841	0.0666175	-13.2374	5.34e-40	1.28e-37
ENSG00000198900.7	20	41028822	41124487	TOP1	DNA topoisomerase I [Source:HGNC Symbol;Acc:HGNC:11986]	protein_coding	5249.61	-0.512566	0.0387968	-13.2116	7.53e-40	1.78e-37
ENSG00000100290.3	22	43110750	43129712	BIK	BCL2 interacting killer [Source:HGNC Symbol;Acc:HGNC:1051]	protein_coding	1086.92	0.700937	0.0530692	13.208	7.89e-40	1.84e-37
ENSG00000139292.13	12	71439798	71586310	LGR5	leucine rich repeat containing G protein-coupled receptor 5 [Source:HGNC Symbol;Acc:HGNC:4504]	protein_coding	2167.05	0.673798	0.0510778	13.1916	9.81e-40	2.25e-37
ENSG00000172432.19	6	43605316	43629264	GTPBP2	GTP binding protein 2 [Source:HGNC Symbol;Acc:HGNC:4670]	protein_coding	1198.91	-0.687592	0.0528182	-13.0181	9.66e-39	2.18e-36
ENSG00000106541.12	7	16791811	16833433	AGR2	anterior gradient 2, protein disulphide isomerase family member [Source:HGNC Symbol;Acc:HGNC:328]	protein_coding	14325.5	0.472232	0.0371316	12.7178	4.71e-37	1.05e-34
ENSG00000111602.12	12	56416363	56449426	TIMELESS	timeless circadian regulator [Source:HGNC Symbol;Acc:HGNC:11813]	protein_coding	2534.44	0.507038	0.0402005	12.6127	1.8e-36	3.94e-34
ENSG00000146072.6	6	47231532	47309905	TNFRSF21	TNF receptor superfamily member 21 [Source:HGNC Symbol;Acc:HGNC:13469]	protein_coding	2546.1	-0.457885	0.0364572	-12.5595	3.52e-36	7.61e-34
ENSG00000136238.18	7	6374527	6403967	RAC1	Rac family small GTPase 1 [Source:HGNC Symbol;Acc:HGNC:9801]	protein_coding	10328.9	-0.370462	0.0295193	-12.5498	3.98e-36	8.47e-34
ENSG00000164379.7	6	1312098	1314758	FOXQ1	forkhead box Q1 [Source:HGNC Symbol;Acc:HGNC:20951]	protein_coding	6286.31	-0.542031	0.0432549	-12.5311	5.05e-36	1.06e-33
ENSG00000111331.14	12	112938051	112976460	OAS3	2'-5'-oligoadenylate synthetase 3 [Source:HGNC Symbol;Acc:HGNC:8088]	protein_coding	4045.61	-0.522424	0.0417799	-12.5042	7.08e-36	1.46e-33
ENSG00000189060.5	22	37805093	37807436	H1-0	H1.0 linker histone [Source:HGNC Symbol;Acc:HGNC:4714]	protein_coding	15204.1	-0.352407	0.0282041	-12.4949	7.96e-36	1.62e-33
ENSG00000136542.9	2	157257705	157318491	GALNT5	polypeptide N-acetylgalactosaminyltransferase 5 [Source:HGNC Symbol;Acc:HGNC:4127]	protein_coding	999.323	-1.13107	0.0908655	-12.4478	1.44e-35	2.89e-33
ENSG00000151490.15	12	15322257	15602175	PTPRO	protein tyrosine phosphatase receptor type O [Source:HGNC Symbol;Acc:HGNC:9678]	protein_coding	739.311	0.700344	0.0563396	12.4308	1.78e-35	3.53e-33
ENSG00000112118.20	6	52264014	52284881	MCM3	minichromosome maintenance complex component 3 [Source:HGNC Symbol;Acc:HGNC:6945]	protein_coding	8330.44	0.406182	0.0327887	12.3879	3.04e-35	5.95e-33
ENSG00000149418.11	11	130159782	130210362	ST14	ST14 transmembrane serine protease matriptase [Source:HGNC Symbol;Acc:HGNC:11344]	protein_coding	13840	0.507736	0.0410442	12.3704	3.78e-35	7.29e-33
ENSG00000163993.7	4	6693878	6697170	S100P	S100 calcium binding protein P [Source:HGNC Symbol;Acc:HGNC:10504]	protein_coding	3502.45	-0.53024	0.0429259	-12.3525	4.72e-35	9.01e-33
ENSG00000183579.16	22	28883572	29057488	ZNRF3	zinc and ring finger 3 [Source:HGNC Symbol;Acc:HGNC:18126]	protein_coding	2182.98	0.581076	0.0470898	12.3397	5.53e-35	1.04e-32
ENSG00000152234.16	18	46080248	46104334	ATP5F1A	ATP synthase F1 subunit alpha [Source:HGNC Symbol;Acc:HGNC:823]	protein_coding	9507.77	0.370893	0.0301529	12.3004	9.01e-35	1.67e-32
ENSG00000168159.14	1	228487382	228496188	RNF187	ring finger protein 187 [Source:HGNC Symbol;Acc:HGNC:27146]	protein_coding	3386.7	-0.475093	0.0390545	-12.1649	4.78e-34	8.77e-32
ENSG00000133216.17	1	22710839	22921500	EPHB2	EPH receptor B2 [Source:HGNC Symbol;Acc:HGNC:3393]	protein_coding	4416.23	0.519631	0.0428279	12.133	7.06e-34	1.28e-31
ENSG00000139278.10	12	75480753	75503863	GLIPR1	GLI pathogenesis related 1 [Source:HGNC Symbol;Acc:HGNC:17001]	protein_coding	2201.27	-0.624464	0.0515097	-12.1232	7.96e-34	1.42e-31
ENSG00000142910.16	1	31576485	31587686	TINAGL1	tubulointerstitial nephritis antigen like 1 [Source:HGNC Symbol;Acc:HGNC:19168]	protein_coding	3083.83	-0.514304	0.0424493	-12.1157	8.72e-34	1.54e-31
ENSG00000120875.9	8	29333064	29350684	DUSP4	dual specificity phosphatase 4 [Source:HGNC Symbol;Acc:HGNC:3070]	protein_coding	2118.72	-0.458628	0.0379966	-12.0702	1.52e-33	2.65e-31
ENSG00000187735.14	8	53966552	54022456	TCEA1	transcription elongation factor A1 [Source:HGNC Symbol;Acc:HGNC:11612]	protein_coding	4632.66	-0.668641	0.0554407	-12.0605	1.71e-33	2.95e-31
ENSG00000152926.15	7	64971772	65006684	ZNF117	zinc finger protein 117 [Source:HGNC Symbol;Acc:HGNC:12897]	protein_coding	2832.59	-0.844493	0.0703308	-12.0074	3.25e-33	5.54e-31
ENSG00000139722.7	12	122865330	122896127	VPS37B	VPS37B subunit of ESCRT-I [Source:HGNC Symbol;Acc:HGNC:25754]	protein_coding	2158.01	-0.522004	0.0434847	-12.0043	3.37e-33	5.69e-31
ENSG00000110917.8	12	120687149	120701859	MLEC	malectin [Source:HGNC Symbol;Acc:HGNC:28973]	protein_coding	6075.24	0.574701	0.0482879	11.9016	1.16e-32	1.94e-30
ENSG00000116005.12	2	70257386	70281185	PCYOX1	prenylcysteine oxidase 1 [Source:HGNC Symbol;Acc:HGNC:20588]	protein_coding	1819.11	0.953298	0.0801742	11.8903	1.33e-32	2.19e-30
ENSG00000100664.11	14	103333544	103345025	EIF5	eukaryotic translation initiation factor 5 [Source:HGNC Symbol;Acc:HGNC:3299]	protein_coding	5292.44	0.477673	0.040201	11.8821	1.47e-32	2.39e-30
ENSG00000172893.16	11	71428193	71452868	DHCR7	7-dehydrocholesterol reductase [Source:HGNC Symbol;Acc:HGNC:2860]	protein_coding	1600.41	0.882263	0.0743478	11.8667	1.76e-32	2.84e-30
ENSG00000206077.14	5	710355	784729	ZDHHC11B	zinc finger DHHC-type containing 11B [Source:HGNC Symbol;Acc:HGNC:32962]	protein_coding	1020.81	0.967195	0.0815776	11.8561	2e-32	3.19e-30
ENSG00000125999.11	20	33273480	33309871	BPIFB1	BPI fold containing family B member 1 [Source:HGNC Symbol;Acc:HGNC:16108]	protein_coding	287.987	-1.37147	0.115866	-11.8367	2.52e-32	3.98e-30
ENSG00000076248.11	12	109097597	109110992	UNG	uracil DNA glycosylase [Source:HGNC Symbol;Acc:HGNC:12572]	protein_coding	2404.89	0.497791	0.0422075	11.7939	4.2e-32	6.55e-30
ENSG00000143870.13	2	10783391	10837977	PDIA6	protein disulfide isomerase family A member 6 [Source:HGNC Symbol;Acc:HGNC:30168]	protein_coding	8710.9	0.335376	0.028462	11.7833	4.76e-32	7.35e-30
ENSG00000132383.12	17	1829702	1900082	RPA1	replication protein A1 [Source:HGNC Symbol;Acc:HGNC:10289]	protein_coding	2944.58	0.594378	0.0513379	11.5778	5.34e-31	8.17e-29
ENSG00000142168.15	21	31659666	31668931	SOD1	superoxide dismutase 1 [Source:HGNC Symbol;Acc:HGNC:11179]	protein_coding	9208.64	0.344257	0.0299554	11.4923	1.44e-30	2.18e-28
ENSG00000109511.12	4	168092537	168187736	ANXA10	annexin A10 [Source:HGNC Symbol;Acc:HGNC:534]	protein_coding	391.473	-0.816896	0.07114	-11.4829	1.61e-30	2.41e-28
ENSG00000168528.12	1	31409565	31434680	SERINC2	serine incorporator 2 [Source:HGNC Symbol;Acc:HGNC:23231]	protein_coding	3705.3	-0.392874	0.0343894	-11.4243	3.16e-30	4.69e-28
ENSG00000197142.10	10	112374018	112428380	ACSL5	acyl-CoA synthetase long chain family member 5 [Source:HGNC Symbol;Acc:HGNC:16526]	protein_coding	9256.94	-0.41676	0.0365529	-11.4016	4.11e-30	6.03e-28
ENSG00000148677.7	10	90912096	90921087	ANKRD1	ankyrin repeat domain 1 [Source:HGNC Symbol;Acc:HGNC:15819]	protein_coding	92.1821	-2.01385	0.176781	-11.3917	4.6e-30	6.68e-28
ENSG00000116711.10	1	186828949	186988981	PLA2G4A	phospholipase A2 group IVA [Source:HGNC Symbol;Acc:HGNC:9035]	protein_coding	1798.47	0.693618	0.0613253	11.3105	1.16e-29	1.68e-27
ENSG00000158710.15	1	159918107	159925507	TAGLN2	transgelin 2 [Source:HGNC Symbol;Acc:HGNC:11554]	protein_coding	7483.21	0.364729	0.0323461	11.2758	1.73e-29	2.46e-27
ENSG00000165795.23	14	21016763	21070872	NDRG2	NDRG family member 2 [Source:HGNC Symbol;Acc:HGNC:14460]	protein_coding	1680.6	0.837481	0.0745678	11.2311	2.87e-29	4.05e-27
ENSG00000188277.10	15	40769980	40772449	C15orf62	chromosome 15 open reading frame 62 [Source:HGNC Symbol;Acc:HGNC:34489]	protein_coding	128.634	-1.43362	0.129421	-11.0772	1.62e-28	2.26e-26
ENSG00000246705.4	12	14774383	14778002	H2AJ	H2A.J histone [Source:HGNC Symbol;Acc:HGNC:14456]	protein_coding	4816.18	0.528424	0.0477096	11.0759	1.64e-28	2.28e-26
ENSG00000072274.13	3	196027183	196082096	TFRC	transferrin receptor [Source:HGNC Symbol;Acc:HGNC:11763]	protein_coding	5478.06	0.746991	0.0674718	11.0711	1.73e-28	2.38e-26
ENSG00000137486.17	11	75260122	75351705	ARRB1	arrestin beta 1 [Source:HGNC Symbol;Acc:HGNC:711]	protein_coding	1028.91	0.936582	0.0853112	10.9784	4.85e-28	6.6e-26
ENSG00000101384.12	20	10637684	10673999	JAG1	jagged canonical Notch ligand 1 [Source:HGNC Symbol;Acc:HGNC:6188]	protein_coding	6948.25	-0.553726	0.0505876	-10.9459	6.95e-28	9.36e-26
ENSG00000112033.14	6	35342558	35428191	PPARD	peroxisome proliferator activated receptor delta [Source:HGNC Symbol;Acc:HGNC:9235]	protein_coding	1061.31	-0.69612	0.0639484	-10.8857	1.35e-27	1.8e-25
ENSG00000026508.20	11	35138882	35232402	CD44	CD44 molecule (Indian blood group) [Source:HGNC Symbol;Acc:HGNC:1681]	protein_coding	11260.1	0.469672	0.0434028	10.8212	2.73e-27	3.61e-25
ENSG00000067082.15	10	3775996	3785281	KLF6	Kruppel like factor 6 [Source:HGNC Symbol;Acc:HGNC:2235]	protein_coding	1186.1	-1.29829	0.120047	-10.8149	2.93e-27	3.84e-25
ENSG00000149547.15	11	125569280	125584684	EI24	EI24 autophagy associated transmembrane protein [Source:HGNC Symbol;Acc:HGNC:13276]	protein_coding	8838.53	0.307882	0.0284761	10.812	3.02e-27	3.92e-25
ENSG00000198435.4	9	137299631	137302271	NRARP	NOTCH regulated ankyrin repeat protein [Source:HGNC Symbol;Acc:HGNC:33843]	protein_coding	998.859	-0.532027	0.0495164	-10.7444	6.29e-27	8.1e-25
ENSG00000116717.13	1	67685201	67688334	GADD45A	growth arrest and DNA damage inducible alpha [Source:HGNC Symbol;Acc:HGNC:4095]	protein_coding	2816.94	-0.551749	0.0514511	-10.7238	7.87e-27	1e-24
ENSG00000204618.9	6	30070266	30075887	RNF39	ring finger protein 39 [Source:HGNC Symbol;Acc:HGNC:18064]	protein_coding	134.277	-1.45903	0.136772	-10.6676	1.44e-26	1.83e-24
ENSG00000170348.9	14	75131469	75176612	TMED10	transmembrane p24 trafficking protein 10 [Source:HGNC Symbol;Acc:HGNC:16998]	protein_coding	6160.93	0.305378	0.0287562	10.6195	2.42e-26	3.03e-24
ENSG00000196188.12	1	206008535	206023909	CTSE	cathepsin E [Source:HGNC Symbol;Acc:HGNC:2530]	protein_coding	2353.8	-0.491359	0.0463814	-10.5939	3.18e-26	3.96e-24
ENSG00000154144.13	11	124622836	124635926	TBRG1	transforming growth factor beta regulator 1 [Source:HGNC Symbol;Acc:HGNC:29551]	protein_coding	3983.59	0.363336	0.0343643	10.5731	3.97e-26	4.9e-24
ENSG00000065308.5	6	52497408	52577060	TRAM2	translocation associated membrane protein 2 [Source:HGNC Symbol;Acc:HGNC:16855]	protein_coding	1707.55	0.491319	0.0466368	10.535	5.96e-26	7.29e-24
ENSG00000126524.10	7	66987680	66995587	SBDS	SBDS ribosome maturation factor [Source:HGNC Symbol;Acc:HGNC:19440]	protein_coding	2803.67	-0.369926	0.0351195	-10.5334	6.06e-26	7.36e-24
ENSG00000122565.19	7	26201162	26213607	CBX3	chromobox 3 [Source:HGNC Symbol;Acc:HGNC:1553]	protein_coding	8105.01	0.389751	0.0370117	10.5305	6.25e-26	7.52e-24
ENSG00000198888.2	MT	3307	4262	MT-ND1	mitochondrially encoded NADH:ubiquinone oxidoreductase core subunit 1 [Source:HGNC Symbol;Acc:HGNC:7455]	protein_coding	60607	-0.345798	0.0328901	-10.5137	7.47e-26	8.91e-24
ENSG00000204054.14	9	129476946	129513687	LINC00963	long intergenic non-protein coding RNA 963 [Source:HGNC Symbol;Acc:HGNC:48716]	lncRNA	1252.01	-0.744404	0.0710176	-10.482	1.05e-25	1.24e-23
ENSG00000164111.15	4	121667946	121696995	ANXA5	annexin A5 [Source:HGNC Symbol;Acc:HGNC:543]	protein_coding	2604.36	-0.59647	0.0571217	-10.4421	1.59e-25	1.87e-23
ENSG00000167996.16	11	61959718	61967634	FTH1	ferritin heavy chain 1 [Source:HGNC Symbol;Acc:HGNC:3976]	protein_coding	14734.6	-0.283482	0.0272511	-10.4026	2.41e-25	2.81e-23
ENSG00000100139.14	22	37905657	37942822	MICALL1	MICAL like 1 [Source:HGNC Symbol;Acc:HGNC:29804]	protein_coding	1677.84	-0.469952	0.045443	-10.3416	4.57e-25	5.25e-23
ENSG00000203697.12	1	223538007	223665723	CAPN8	calpain 8 [Source:HGNC Symbol;Acc:HGNC:1485]	protein_coding	1301.95	-0.893601	0.0864099	-10.3414	4.58e-25	5.25e-23
ENSG00000178209.16	8	143915153	143976734	PLEC	plectin [Source:HGNC Symbol;Acc:HGNC:9069]	protein_coding	7738.8	-0.413936	0.0401953	-10.2981	7.19e-25	8.18e-23
ENSG00000163251.4	2	207762598	207769906	FZD5	frizzled class receptor 5 [Source:HGNC Symbol;Acc:HGNC:4043]	protein_coding	573.275	-0.662774	0.0643736	-10.2958	7.36e-25	8.31e-23
ENSG00000245532.9	11	65422774	65445540	NEAT1	nuclear paraspeckle assembly transcript 1 [Source:HGNC Symbol;Acc:HGNC:30815]	lncRNA	17578.5	-0.461473	0.0448447	-10.2905	7.78e-25	8.72e-23
ENSG00000073578.17	5	218241	257082	SDHA	succinate dehydrogenase complex flavoprotein subunit A [Source:HGNC Symbol;Acc:HGNC:10680]	protein_coding	7956.36	0.445667	0.0434944	10.2465	1.23e-24	1.36e-22
ENSG00000173598.14	12	93377883	93408146	NUDT4	nudix hydrolase 4 [Source:HGNC Symbol;Acc:HGNC:8051]	protein_coding	4755.07	-0.586797	0.0573709	-10.2281	1.48e-24	1.64e-22
ENSG00000157168.20	8	31639222	32855666	NRG1	neuregulin 1 [Source:HGNC Symbol;Acc:HGNC:7997]	protein_coding	143.809	-2.2428	0.219846	-10.2017	1.95e-24	2.13e-22
ENSG00000147676.14	8	119165034	119245673	MAL2	mal, T cell differentiation protein 2 [Source:HGNC Symbol;Acc:HGNC:13634]	protein_coding	9703.24	-0.395983	0.0388914	-10.1818	2.39e-24	2.6e-22
ENSG00000153714.6	9	12775020	12823060	LURAP1L	leucine rich adaptor protein 1 like [Source:HGNC Symbol;Acc:HGNC:31452]	protein_coding	448.912	-0.785795	0.0773513	-10.1588	3.03e-24	3.27e-22
ENSG00000179958.10	16	30423615	30430030	DCTPP1	dCTP pyrophosphatase 1 [Source:HGNC Symbol;Acc:HGNC:28777]	protein_coding	1479.44	0.585574	0.0578008	10.1309	4.03e-24	4.32e-22
ENSG00000130766.5	1	28259518	28282491	SESN2	sestrin 2 [Source:HGNC Symbol;Acc:HGNC:20746]	protein_coding	2051.69	-0.421375	0.0416781	-10.1102	4.98e-24	5.29e-22
ENSG00000101474.12	20	24962925	24992751	APMAP	adipocyte plasma membrane associated protein [Source:HGNC Symbol;Acc:HGNC:13238]	protein_coding	4298.89	0.30513	0.0302396	10.0904	6.09e-24	6.43e-22
ENSG00000275993.3	21	6111131	6123778	SIK1B	salt inducible kinase 1B (putative) [Source:HGNC Symbol;Acc:HGNC:52389]	protein_coding	572.854	-0.893995	0.0888243	-10.0648	7.91e-24	8.29e-22
ENSG00000164171.11	5	52989340	53094779	ITGA2	integrin subunit alpha 2 [Source:HGNC Symbol;Acc:HGNC:6137]	protein_coding	2117.3	-0.617214	0.0614157	-10.0498	9.21e-24	9.58e-22
ENSG00000179750.16	22	38982347	38992804	APOBEC3B	apolipoprotein B mRNA editing enzyme catalytic subunit 3B [Source:HGNC Symbol;Acc:HGNC:17352]	protein_coding	1711.76	-0.412681	0.0412158	-10.0127	1.34e-23	1.39e-21
ENSG00000074527.13	12	95657807	95791189	NTN4	netrin 4 [Source:HGNC Symbol;Acc:HGNC:13658]	protein_coding	379.269	-1.19921	0.119884	-10.0031	1.48e-23	1.52e-21
ENSG00000149043.16	11	1828307	1837521	SYT8	synaptotagmin 8 [Source:HGNC Symbol;Acc:HGNC:19264]	protein_coding	514.443	-0.853078	0.0854432	-9.98415	1.79e-23	1.82e-21
ENSG00000101311.16	20	6074845	6123030	FERMT1	fermitin family member 1 [Source:HGNC Symbol;Acc:HGNC:15889]	protein_coding	14108.8	0.293197	0.0293824	9.97865	1.89e-23	1.91e-21
ENSG00000159055.4	21	32268228	32279049	MIS18A	MIS18 kinetochore protein A [Source:HGNC Symbol;Acc:HGNC:1286]	protein_coding	1341.81	0.54317	0.0544492	9.97572	1.95e-23	1.96e-21
ENSG00000183087.15	13	113820549	113864076	GAS6	growth arrest specific 6 [Source:HGNC Symbol;Acc:HGNC:4168]	protein_coding	1443.34	0.486604	0.0488827	9.95452	2.41e-23	2.41e-21
ENSG00000096433.11	6	33620365	33696574	ITPR3	inositol 1,4,5-trisphosphate receptor type 3 [Source:HGNC Symbol;Acc:HGNC:6182]	protein_coding	4287.41	-0.302599	0.0304126	-9.94979	2.53e-23	2.51e-21
ENSG00000130701.4	20	62410237	62427539	RBBP8NL	RBBP8 N-terminal like [Source:HGNC Symbol;Acc:HGNC:16144]	protein_coding	401.518	0.86403	0.0868701	9.94623	2.62e-23	2.58e-21
ENSG00000065618.21	10	104031286	104085880	COL17A1	collagen type XVII alpha 1 chain [Source:HGNC Symbol;Acc:HGNC:2194]	protein_coding	9217.56	-0.475541	0.0478388	-9.94049	2.77e-23	2.7e-21
ENSG00000170561.13	5	2745845	2751677	IRX2	iroquois homeobox 2 [Source:HGNC Symbol;Acc:HGNC:14359]	protein_coding	2645.76	0.388814	0.0391146	9.94038	2.78e-23	2.7e-21
ENSG00000136295.15	7	2631986	2664802	TTYH3	tweety family member 3 [Source:HGNC Symbol;Acc:HGNC:22222]	protein_coding	9706.33	-0.350392	0.0353439	-9.91377	3.63e-23	3.5e-21
ENSG00000221926.13	17	15627960	15684311	TRIM16	tripartite motif containing 16 [Source:HGNC Symbol;Acc:HGNC:17241]	protein_coding	1252.72	-0.578027	0.0584746	-9.8851	4.83e-23	4.63e-21
ENSG00000107960.11	10	103877569	103918184	STN1	STN1 subunit of CST complex [Source:HGNC Symbol;Acc:HGNC:26200]	protein_coding	791.859	-0.529894	0.0536586	-9.8753	5.33e-23	5.08e-21
ENSG00000144063.4	2	110083870	110116022	MALL	mal, T cell differentiation protein like [Source:HGNC Symbol;Acc:HGNC:6818]	protein_coding	3485.61	-0.456028	0.0466992	-9.76523	1.59e-22	1.5e-20
ENSG00000115875.19	2	38743599	38751494	SRSF7	serine and arginine rich splicing factor 7 [Source:HGNC Symbol;Acc:HGNC:10789]	protein_coding	4766.48	0.317883	0.0325557	9.76427	1.6e-22	1.51e-20
ENSG00000139515.6	13	27920000	27926313	PDX1	pancreatic and duodenal homeobox 1 [Source:HGNC Symbol;Acc:HGNC:6107]	protein_coding	699.746	0.745275	0.0766933	9.7176	2.54e-22	2.37e-20
ENSG00000165271.17	9	33461353	33473930	NOL6	nucleolar protein 6 [Source:HGNC Symbol;Acc:HGNC:19910]	protein_coding	4298.26	-0.326294	0.0338759	-9.63204	5.86e-22	5.44e-20
ENSG00000145390.11	4	119212587	119295517	USP53	ubiquitin specific peptidase 53 [Source:HGNC Symbol;Acc:HGNC:29255]	protein_coding	790.353	-1.06335	0.110502	-9.62287	6.4e-22	5.91e-20
ENSG00000213719.8	6	31730581	31739763	CLIC1	chloride intracellular channel 1 [Source:HGNC Symbol;Acc:HGNC:2062]	protein_coding	7789.09	-0.346972	0.0360816	-9.6163	6.82e-22	6.26e-20
ENSG00000155090.15	8	102648784	102655725	KLF10	Kruppel like factor 10 [Source:HGNC Symbol;Acc:HGNC:11810]	protein_coding	1349.19	-0.450816	0.0469565	-9.60072	7.94e-22	7.24e-20
ENSG00000080824.19	14	102080742	102139699	HSP90AA1	heat shock protein 90 alpha family class A member 1 [Source:HGNC Symbol;Acc:HGNC:5253]	protein_coding	53731.9	0.248638	0.0259454	9.58314	9.41e-22	8.49e-20
ENSG00000198380.13	2	69319780	69387250	GFPT1	glutamine--fructose-6-phosphate transaminase 1 [Source:HGNC Symbol;Acc:HGNC:4241]	protein_coding	2142.06	-0.508437	0.0530565	-9.58294	9.43e-22	8.49e-20
ENSG00000204869.8	19	46039748	46077118	IGFL4	IGF like family member 4 [Source:HGNC Symbol;Acc:HGNC:32931]	protein_coding	446.619	-0.751437	0.0785739	-9.56344	1.14e-21	1.02e-19
ENSG00000108846.16	17	50634777	50692253	ABCC3	ATP binding cassette subfamily C member 3 [Source:HGNC Symbol;Acc:HGNC:54]	protein_coding	3698.47	-0.469679	0.0492576	-9.53516	1.5e-21	1.33e-19
ENSG00000196923.14	5	177483394	177497606	PDLIM7	PDZ and LIM domain 7 [Source:HGNC Symbol;Acc:HGNC:22958]	protein_coding	1387.99	-0.568992	0.0597936	-9.51594	1.8e-21	1.59e-19
ENSG00000100297.16	22	35400134	35425431	MCM5	minichromosome maintenance complex component 5 [Source:HGNC Symbol;Acc:HGNC:6948]	protein_coding	4333.13	0.502251	0.0528585	9.50182	2.06e-21	1.81e-19
ENSG00000090776.6	X	68829021	68842160	EFNB1	ephrin B1 [Source:HGNC Symbol;Acc:HGNC:3226]	protein_coding	1999.82	-0.442594	0.046838	-9.44947	3.41e-21	2.96e-19
ENSG00000122971.9	12	120725774	120740008	ACADS	acyl-CoA dehydrogenase short chain [Source:HGNC Symbol;Acc:HGNC:90]	protein_coding	802.477	0.620706	0.0656869	9.44946	3.41e-21	2.96e-19
ENSG00000181019.13	16	69706996	69726668	NQO1	NAD(P)H quinone dehydrogenase 1 [Source:HGNC Symbol;Acc:HGNC:2874]	protein_coding	3489.94	0.330145	0.0350216	9.42688	4.22e-21	3.65e-19
ENSG00000134954.14	11	128458761	128587558	ETS1	ETS proto-oncogene 1, transcription factor [Source:HGNC Symbol;Acc:HGNC:3488]	protein_coding	668.529	-0.784988	0.0833656	-9.41621	4.68e-21	4.01e-19
ENSG00000053747.17	18	23689453	23956222	LAMA3	laminin subunit alpha 3 [Source:HGNC Symbol;Acc:HGNC:6483]	protein_coding	2502.19	-0.742318	0.0788494	-9.41437	4.76e-21	4.06e-19
ENSG00000171617.15	5	74627406	74641424	ENC1	ectodermal-neural cortex 1 [Source:HGNC Symbol;Acc:HGNC:3345]	protein_coding	13433	0.356761	0.0379383	9.4037	5.27e-21	4.47e-19
ENSG00000172478.18	2	240886048	240896889	MAB21L4	mab-21 like 4 [Source:HGNC Symbol;Acc:HGNC:26216]	protein_coding	239.989	-1.3471	0.143432	-9.3919	5.89e-21	4.97e-19
ENSG00000102572.15	13	98445185	98577940	STK24	serine/threonine kinase 24 [Source:HGNC Symbol;Acc:HGNC:11403]	protein_coding	2470.76	-0.372243	0.0399644	-9.31436	1.23e-20	1.03e-18
ENSG00000162909.18	1	223701593	223776018	CAPN2	calpain 2 [Source:HGNC Symbol;Acc:HGNC:1479]	protein_coding	5643.63	-0.335498	0.0361148	-9.28976	1.55e-20	1.29e-18
ENSG00000276043.5	19	4903080	4962154	UHRF1	ubiquitin like with PHD and ring finger domains 1 [Source:HGNC Symbol;Acc:HGNC:12556]	protein_coding	1841.4	0.448572	0.0483976	9.26848	1.89e-20	1.57e-18
ENSG00000186174.12	11	118893875	118925608	BCL9L	BCL9 like [Source:HGNC Symbol;Acc:HGNC:23688]	protein_coding	3295.75	-0.61247	0.0660895	-9.26729	1.91e-20	1.57e-18
ENSG00000184164.15	22	49918167	49927540	CRELD2	cysteine rich with EGF like domains 2 [Source:HGNC Symbol;Acc:HGNC:28150]	protein_coding	1037.51	0.708298	0.0765129	9.25725	2.1e-20	1.72e-18
ENSG00000115009.13	2	227805739	227817564	CCL20	C-C motif chemokine ligand 20 [Source:HGNC Symbol;Acc:HGNC:10619]	protein_coding	234.9	-1.08912	0.117696	-9.25364	2.17e-20	1.77e-18
ENSG00000132002.9	19	14514769	14560391	DNAJB1	DnaJ heat shock protein family (Hsp40) member B1 [Source:HGNC Symbol;Acc:HGNC:5270]	protein_coding	3806.47	-0.286357	0.0310591	-9.21977	2.98e-20	2.41e-18
ENSG00000204387.14	6	31834608	31839766	SNHG32	small nucleolar RNA host gene 32 [Source:HGNC Symbol;Acc:HGNC:19078]	lncRNA	1518.34	-0.482562	0.0523533	-9.21741	3.04e-20	2.45e-18
ENSG00000120738.8	5	138465479	138469303	EGR1	early growth response 1 [Source:HGNC Symbol;Acc:HGNC:3238]	protein_coding	1374.73	-0.572849	0.0621745	-9.21356	3.15e-20	2.53e-18
ENSG00000084733.11	2	26034084	26137454	RAB10	RAB10, member RAS oncogene family [Source:HGNC Symbol;Acc:HGNC:9759]	protein_coding	4870.95	-0.35351	0.0384791	-9.18706	4.04e-20	3.22e-18
ENSG00000136881.12	9	101354182	101385400	BAAT	bile acid-CoA:amino acid N-acyltransferase [Source:HGNC Symbol;Acc:HGNC:932]	protein_coding	654.027	-0.753756	0.0821955	-9.17029	4.72e-20	3.74e-18
ENSG00000125266.8	13	106489745	106535662	EFNB2	ephrin B2 [Source:HGNC Symbol;Acc:HGNC:3227]	protein_coding	984.198	-0.498252	0.0546599	-9.11551	7.83e-20	6.18e-18
ENSG00000161981.11	16	53828	57669	SNRNP25	small nuclear ribonucleoprotein U11/U12 subunit 25 [Source:HGNC Symbol;Acc:HGNC:14161]	protein_coding	582.699	0.744123	0.0818497	9.09133	9.78e-20	7.68e-18
ENSG00000177410.13	20	49278178	49299600	ZFAS1	ZNFX1 antisense RNA 1 [Source:HGNC Symbol;Acc:HGNC:33101]	lncRNA	3593.33	-0.300726	0.033083	-9.09004	9.9e-20	7.73e-18
ENSG00000204866.8	19	46143106	46161299	IGFL2	IGF like family member 2 [Source:HGNC Symbol;Acc:HGNC:32929]	protein_coding	1320.01	-0.488066	0.0538221	-9.06814	1.21e-19	9.4e-18
ENSG00000183696.14	7	48088628	48108736	UPP1	uridine phosphorylase 1 [Source:HGNC Symbol;Acc:HGNC:12576]	protein_coding	230.855	-1.04485	0.116079	-9.0012	2.23e-19	1.72e-17
ENSG00000006453.14	7	98291650	98401090	BAIAP2L1	BAR/IMD domain containing adaptor protein 2 like 1 [Source:HGNC Symbol;Acc:HGNC:21649]	protein_coding	2646	-0.447404	0.049725	-8.99757	2.31e-19	1.77e-17
ENSG00000074800.16	1	8861000	8879190	ENO1	enolase 1 [Source:HGNC Symbol;Acc:HGNC:3350]	protein_coding	28398.7	0.227911	0.0254035	8.97164	2.92e-19	2.23e-17
ENSG00000120437.9	6	159762045	159779112	ACAT2	acetyl-CoA acetyltransferase 2 [Source:HGNC Symbol;Acc:HGNC:94]	protein_coding	813.382	0.538257	0.0602043	8.9405	3.87e-19	2.95e-17
ENSG00000090020.11	1	27098809	27166981	SLC9A1	solute carrier family 9 member A1 [Source:HGNC Symbol;Acc:HGNC:11071]	protein_coding	1266.69	-0.769985	0.0861968	-8.93287	4.15e-19	3.14e-17
ENSG00000134107.5	3	4979437	4985323	BHLHE40	basic helix-loop-helix family member e40 [Source:HGNC Symbol;Acc:HGNC:1046]	protein_coding	995.075	-0.603239	0.0675425	-8.93125	4.21e-19	3.17e-17
ENSG00000166123.14	16	46884362	46931289	GPT2	glutamic--pyruvic transaminase 2 [Source:HGNC Symbol;Acc:HGNC:18062]	protein_coding	4539.93	0.513419	0.0576272	8.90931	5.14e-19	3.85e-17
ENSG00000239306.5	11	66616626	66629934	RBM14	RNA binding motif protein 14 [Source:HGNC Symbol;Acc:HGNC:14219]	protein_coding	2676.67	0.40608	0.0458239	8.86177	7.88e-19	5.87e-17
ENSG00000111348.9	12	14942031	14961728	ARHGDIB	Rho GDP dissociation inhibitor beta [Source:HGNC Symbol;Acc:HGNC:679]	protein_coding	841.98	0.706259	0.0801215	8.81485	1.2e-18	8.88e-17
ENSG00000183762.13	22	29073035	29168333	KREMEN1	kringle containing transmembrane protein 1 [Source:HGNC Symbol;Acc:HGNC:17550]	protein_coding	3687.31	0.649408	0.0737391	8.80684	1.29e-18	9.49e-17
ENSG00000128342.5	22	30240453	30246759	LIF	LIF interleukin 6 family cytokine [Source:HGNC Symbol;Acc:HGNC:6596]	protein_coding	1304.7	-0.623451	0.0709659	-8.78521	1.56e-18	1.15e-16
ENSG00000197894.11	4	99070978	99088801	ADH5	alcohol dehydrogenase 5 (class III), chi polypeptide [Source:HGNC Symbol;Acc:HGNC:253]	protein_coding	2410.61	0.405305	0.0461404	8.78416	1.58e-18	1.15e-16
ENSG00000277443.3	6	113857345	113863475	MARCKS	myristoylated alanine rich protein kinase C substrate [Source:HGNC Symbol;Acc:HGNC:6759]	protein_coding	1305.02	-0.558898	0.0636874	-8.77564	1.7e-18	1.23e-16
ENSG00000167004.13	15	43746410	43773278	PDIA3	protein disulfide isomerase family A member 3 [Source:HGNC Symbol;Acc:HGNC:4606]	protein_coding	15938.1	0.301691	0.0348334	8.66097	4.68e-18	3.38e-16
ENSG00000107984.10	10	52314281	52318042	DKK1	dickkopf WNT signaling pathway inhibitor 1 [Source:HGNC Symbol;Acc:HGNC:2891]	protein_coding	11609	0.277162	0.0320832	8.63882	5.68e-18	4.09e-16
ENSG00000184203.8	3	195514428	195543386	PPP1R2	protein phosphatase 1 regulatory inhibitor subunit 2 [Source:HGNC Symbol;Acc:HGNC:9288]	protein_coding	2254.15	-0.486763	0.0563757	-8.63428	5.91e-18	4.23e-16
ENSG00000070756.17	8	100685816	100722809	PABPC1	poly(A) binding protein cytoplasmic 1 [Source:HGNC Symbol;Acc:HGNC:8554]	protein_coding	48908.3	-0.286344	0.0332084	-8.62262	6.54e-18	4.66e-16
ENSG00000198113.3	9	137277726	137282641	TOR4A	torsin family 4 member A [Source:HGNC Symbol;Acc:HGNC:25981]	protein_coding	1433.19	-0.57747	0.0669931	-8.61985	6.7e-18	4.75e-16
ENSG00000115641.19	2	105357712	105438513	FHL2	four and a half LIM domains 2 [Source:HGNC Symbol;Acc:HGNC:3703]	protein_coding	2797.97	-0.317646	0.0368719	-8.61487	7e-18	4.94e-16
ENSG00000184992.13	12	124993645	125031231	BRI3BP	BRI3 binding protein [Source:HGNC Symbol;Acc:HGNC:14251]	protein_coding	3038.74	0.399256	0.0464283	8.59942	8.01e-18	5.63e-16
ENSG00000156510.13	10	69220332	69267552	HKDC1	hexokinase domain containing 1 [Source:HGNC Symbol;Acc:HGNC:23302]	protein_coding	118.6	-2.07375	0.241491	-8.58729	8.9e-18	6.22e-16
ENSG00000123416.15	12	49127782	49131397	TUBA1B	tubulin alpha 1b [Source:HGNC Symbol;Acc:HGNC:18809]	protein_coding	28009.6	0.293692	0.0342107	8.58481	9.1e-18	6.33e-16
ENSG00000123700.5	17	70168673	70180044	KCNJ2	potassium inwardly rectifying channel subfamily J member 2 [Source:HGNC Symbol;Acc:HGNC:6263]	protein_coding	389.937	0.900906	0.104957	8.58353	9.2e-18	6.37e-16
ENSG00000113070.8	5	140332843	140346603	HBEGF	heparin binding EGF like growth factor [Source:HGNC Symbol;Acc:HGNC:3059]	protein_coding	415.13	-0.648291	0.0755366	-8.58248	9.28e-18	6.4e-16
ENSG00000138772.13	4	78551747	78610451	ANXA3	annexin A3 [Source:HGNC Symbol;Acc:HGNC:541]	protein_coding	2483.64	-0.793766	0.0925451	-8.57707	9.73e-18	6.68e-16
ENSG00000163110.15	4	94451857	94668227	PDLIM5	PDZ and LIM domain 5 [Source:HGNC Symbol;Acc:HGNC:17468]	protein_coding	2109.35	-0.672886	0.0785816	-8.5629	1.1e-17	7.51e-16
ENSG00000131746.13	17	40475828	40501623	TNS4	tensin 4 [Source:HGNC Symbol;Acc:HGNC:24352]	protein_coding	7326.51	-0.331075	0.0386986	-8.55522	1.18e-17	7.99e-16
ENSG00000108932.12	17	68267026	68291267	SLC16A6	solute carrier family 16 member 6 [Source:HGNC Symbol;Acc:HGNC:10927]	protein_coding	594.382	-1.17843	0.138646	-8.49958	1.9e-17	1.29e-15
ENSG00000265817.4	8	94378377	94436952	FSBP	fibrinogen silencer binding protein [Source:HGNC Symbol;Acc:HGNC:43653]	protein_coding	346.633	0.907182	0.106738	8.49913	1.91e-17	1.29e-15
ENSG00000188959.10	9	110190048	110208159	C9orf152	chromosome 9 open reading frame 152 [Source:HGNC Symbol;Acc:HGNC:31455]	protein_coding	1814.16	0.318724	0.0375265	8.49329	2.01e-17	1.35e-15
ENSG00000085840.13	1	52372829	52404423	ORC1	origin recognition complex subunit 1 [Source:HGNC Symbol;Acc:HGNC:8487]	protein_coding	603.805	0.735947	0.0867384	8.48468	2.16e-17	1.44e-15
ENSG00000262001.1	18	3603000	3608336	DLGAP1-AS2	DLGAP1 antisense RNA 2 [Source:HGNC Symbol;Acc:HGNC:28146]	lncRNA	1164.32	-0.368594	0.0434484	-8.48349	2.19e-17	1.45e-15
ENSG00000198668.13	14	90396502	90408268	CALM1	calmodulin 1 [Source:HGNC Symbol;Acc:HGNC:1442]	protein_coding	7651.76	0.324746	0.0382947	8.48019	2.25e-17	1.49e-15
ENSG00000096384.20	6	44246166	44253888	HSP90AB1	heat shock protein 90 alpha family class B member 1 [Source:HGNC Symbol;Acc:HGNC:5258]	protein_coding	42127.8	0.151431	0.0179098	8.4552	2.79e-17	1.83e-15
ENSG00000163191.6	1	152032506	152047907	S100A11	S100 calcium binding protein A11 [Source:HGNC Symbol;Acc:HGNC:10488]	protein_coding	5533.02	-0.380245	0.0449691	-8.45569	2.77e-17	1.83e-15
ENSG00000176890.16	18	657653	673578	TYMS	thymidylate synthetase [Source:HGNC Symbol;Acc:HGNC:12441]	protein_coding	3526.64	0.384351	0.0455293	8.44184	3.12e-17	2.04e-15
ENSG00000175197.12	12	57516588	57521737	DDIT3	DNA damage inducible transcript 3 [Source:HGNC Symbol;Acc:HGNC:2726]	protein_coding	476.643	-0.567069	0.0672164	-8.43646	3.27e-17	2.12e-15
ENSG00000005001.10	16	2852730	2858170	PRSS22	serine protease 22 [Source:HGNC Symbol;Acc:HGNC:14368]	protein_coding	1027.62	-0.690345	0.0819904	-8.41982	3.77e-17	2.44e-15
ENSG00000197747.9	1	151982915	151993859	S100A10	S100 calcium binding protein A10 [Source:HGNC Symbol;Acc:HGNC:10487]	protein_coding	4296.15	-0.247935	0.0295022	-8.40395	4.32e-17	2.78e-15
ENSG00000278970.2	5	180826871	180831605	HEIH	hepatocellular carcinoma up-regulated EZH2-associated long non-coding RNA [Source:HGNC Symbol;Acc:HGNC:45049]	lncRNA	417.444	-0.633605	0.0754575	-8.39684	4.59e-17	2.94e-15
ENSG00000155368.16	2	119366921	119372560	DBI	diazepam binding inhibitor, acyl-CoA binding protein [Source:HGNC Symbol;Acc:HGNC:2690]	protein_coding	1495.27	0.452095	0.0538653	8.39306	4.74e-17	3.02e-15
ENSG00000171365.17	X	49922596	50099235	CLCN5	chloride voltage-gated channel 5 [Source:HGNC Symbol;Acc:HGNC:2023]	protein_coding	1399.28	-0.484284	0.0578474	-8.37175	5.68e-17	3.61e-15
ENSG00000130303.14	19	17402939	17405630	BST2	bone marrow stromal cell antigen 2 [Source:HGNC Symbol;Acc:HGNC:1119]	protein_coding	484.71	0.624666	0.0746679	8.36593	5.96e-17	3.77e-15
ENSG00000196878.15	1	209614870	209652425	LAMB3	laminin subunit beta 3 [Source:HGNC Symbol;Acc:HGNC:6490]	protein_coding	1937.74	-0.641268	0.0766895	-8.36188	6.17e-17	3.89e-15
ENSG00000189143.10	7	73799542	73832690	CLDN4	claudin 4 [Source:HGNC Symbol;Acc:HGNC:2046]	protein_coding	8628.13	-0.338147	0.0404921	-8.35094	6.77e-17	4.25e-15
ENSG00000184897.6	3	129314771	129316286	H1-10	H1.10 linker histone [Source:HGNC Symbol;Acc:HGNC:4722]	protein_coding	5887.15	-0.448713	0.0538719	-8.32926	8.13e-17	5.08e-15
ENSG00000067992.16	X	24465270	24550466	PDK3	pyruvate dehydrogenase kinase 3 [Source:HGNC Symbol;Acc:HGNC:8811]	protein_coding	516.179	0.844149	0.101468	8.31935	8.84e-17	5.5e-15
ENSG00000164251.5	5	76818933	76835315	F2RL1	F2R like trypsin receptor 1 [Source:HGNC Symbol;Acc:HGNC:3538]	protein_coding	1609.62	-0.366223	0.0441043	-8.30358	1.01e-16	6.26e-15
ENSG00000147130.14	X	71239624	71255146	ZMYM3	zinc finger MYM-type containing 3 [Source:HGNC Symbol;Acc:HGNC:13054]	protein_coding	955.311	0.632795	0.0764986	8.27199	1.32e-16	8.13e-15
ENSG00000198727.2	MT	14747	15887	MT-CYB	mitochondrially encoded cytochrome b [Source:HGNC Symbol;Acc:HGNC:7427]	protein_coding	113960	-0.239096	0.0289096	-8.27046	1.33e-16	8.2e-15
ENSG00000132646.11	20	5114953	5126626	PCNA	proliferating cell nuclear antigen [Source:HGNC Symbol;Acc:HGNC:8729]	protein_coding	11234.7	0.217615	0.0264148	8.23836	1.75e-16	1.07e-14
ENSG00000131771.14	17	39626740	39636626	PPP1R1B	protein phosphatase 1 regulatory inhibitor subunit 1B [Source:HGNC Symbol;Acc:HGNC:9287]	protein_coding	345.902	0.976996	0.118683	8.23196	1.84e-16	1.12e-14
ENSG00000169689.15	17	82018702	82024107	CENPX	centromere protein X [Source:HGNC Symbol;Acc:HGNC:11422]	protein_coding	1547.11	0.450662	0.0548285	8.21949	2.04e-16	1.24e-14
ENSG00000182795.13	1	207018522	207032756	C1orf116	chromosome 1 open reading frame 116 [Source:HGNC Symbol;Acc:HGNC:28667]	protein_coding	347.384	-0.744613	0.0909303	-8.18883	2.64e-16	1.59e-14
ENSG00000187514.17	2	231706895	231713551	PTMA	prothymosin alpha [Source:HGNC Symbol;Acc:HGNC:9623]	protein_coding	44383.6	0.361515	0.0441769	8.18336	2.76e-16	1.66e-14
ENSG00000156026.14	10	72692131	72887694	MCU	mitochondrial calcium uniporter [Source:HGNC Symbol;Acc:HGNC:23526]	protein_coding	1325.51	-0.523813	0.0640947	-8.17248	3.02e-16	1.81e-14
ENSG00000175061.18	17	16438767	16478678	SNHG29	small nucleolar RNA host gene 29 [Source:HGNC Symbol;Acc:HGNC:28619]	lncRNA	11403.3	-0.214196	0.0262268	-8.16705	3.16e-16	1.89e-14
ENSG00000114529.13	3	112086335	112131004	C3orf52	chromosome 3 open reading frame 52 [Source:HGNC Symbol;Acc:HGNC:26255]	protein_coding	343.171	-0.712342	0.0872591	-8.16352	3.25e-16	1.93e-14
ENSG00000242193.11	1	178006136	178037950	CRYZL2P	crystallin zeta like 2, pseudogene [Source:HGNC Symbol;Acc:HGNC:52164]	transcribed_unitary_pseudogene	865.984	0.604265	0.0740346	8.16192	3.3e-16	1.95e-14
ENSG00000134686.18	1	33323623	33431052	PHC2	polyhomeotic homolog 2 [Source:HGNC Symbol;Acc:HGNC:3183]	protein_coding	2278.44	-0.292557	0.0358603	-8.15822	3.4e-16	2e-14
ENSG00000145050.19	3	51385291	51389397	MANF	mesencephalic astrocyte derived neurotrophic factor [Source:HGNC Symbol;Acc:HGNC:15461]	protein_coding	1129.94	0.475911	0.0584124	8.14743	3.72e-16	2.18e-14
ENSG00000136826.15	9	107484852	107490482	KLF4	Kruppel like factor 4 [Source:HGNC Symbol;Acc:HGNC:6348]	protein_coding	697.695	-0.580731	0.0713247	-8.14207	3.89e-16	2.26e-14
ENSG00000163347.6	3	190305707	190322446	CLDN1	claudin 1 [Source:HGNC Symbol;Acc:HGNC:2032]	protein_coding	323.096	-1.02214	0.125537	-8.14212	3.88e-16	2.26e-14
ENSG00000179222.18	X	51803007	51902354	MAGED1	MAGE family member D1 [Source:HGNC Symbol;Acc:HGNC:6813]	protein_coding	713.123	0.600294	0.0739651	8.11591	4.82e-16	2.8e-14
ENSG00000114019.15	3	134355347	134375479	AMOTL2	angiomotin like 2 [Source:HGNC Symbol;Acc:HGNC:17812]	protein_coding	1542.7	-0.554029	0.0683139	-8.11005	5.06e-16	2.92e-14
ENSG00000120306.11	5	140175156	140282052	CYSTM1	cysteine rich transmembrane module containing 1 [Source:HGNC Symbol;Acc:HGNC:30239]	protein_coding	3006.46	-0.367159	0.0453083	-8.10356	5.34e-16	3.07e-14
ENSG00000145604.17	5	36151989	36196849	SKP2	S-phase kinase associated protein 2 [Source:HGNC Symbol;Acc:HGNC:10901]	protein_coding	1514.44	0.592842	0.0732048	8.0984	5.57e-16	3.19e-14
ENSG00000144655.15	3	39141855	39154562	CSRNP1	cysteine and serine rich nuclear protein 1 [Source:HGNC Symbol;Acc:HGNC:14300]	protein_coding	241.635	-0.901528	0.111412	-8.09183	5.88e-16	3.36e-14
ENSG00000115306.16	2	54456317	54671446	SPTBN1	spectrin beta, non-erythrocytic 1 [Source:HGNC Symbol;Acc:HGNC:11275]	protein_coding	13418.6	-0.236202	0.0292478	-8.07587	6.7e-16	3.81e-14
ENSG00000268104.3	X	116436606	116461458	SLC6A14	solute carrier family 6 member 14 [Source:HGNC Symbol;Acc:HGNC:11047]	protein_coding	2168.43	1.00848	0.12505	8.06459	7.35e-16	4.16e-14
ENSG00000139793.19	13	97221434	97394120	MBNL2	muscleblind like splicing regulator 2 [Source:HGNC Symbol;Acc:HGNC:16746]	protein_coding	770.255	-1.22235	0.151579	-8.06406	7.38e-16	4.17e-14
ENSG00000070770.10	16	58157907	58198106	CSNK2A2	casein kinase 2 alpha 2 [Source:HGNC Symbol;Acc:HGNC:2459]	protein_coding	1590.53	-0.411133	0.0510475	-8.05393	8.02e-16	4.51e-14
ENSG00000136982.6	8	119833976	119855894	DSCC1	DNA replication and sister chromatid cohesion 1 [Source:HGNC Symbol;Acc:HGNC:24453]	protein_coding	716.323	0.647375	0.080465	8.04542	8.59e-16	4.82e-14
ENSG00000125826.21	20	407498	432139	RBCK1	RANBP2-type and C3HC4-type zinc finger containing 1 [Source:HGNC Symbol;Acc:HGNC:15864]	protein_coding	2627.02	-0.673151	0.0837975	-8.03307	9.51e-16	5.31e-14
ENSG00000108375.13	17	58353676	58417595	RNF43	ring finger protein 43 [Source:HGNC Symbol;Acc:HGNC:18505]	protein_coding	6290.31	0.346765	0.043278	8.01251	1.12e-15	6.25e-14
ENSG00000166387.13	11	7513298	7657127	PPFIBP2	PPFIA binding protein 2 [Source:HGNC Symbol;Acc:HGNC:9250]	protein_coding	2750.48	0.42259	0.0528404	7.99748	1.27e-15	7.03e-14
ENSG00000215769.8	17	64749663	64781707	ARHGAP27P1-BPTFP1-KPNA2P3	ARHGAP27P1-BPTFP1-KPNA2P3 readthrough, transcribed pseudogene [Source:HGNC Symbol;Acc:HGNC:52873]	lncRNA	308.881	-0.837807	0.104946	-7.98324	1.43e-15	7.87e-14
ENSG00000168778.13	12	123671110	123708399	TCTN2	tectonic family member 2 [Source:HGNC Symbol;Acc:HGNC:25774]	protein_coding	436.669	0.766711	0.0966223	7.93513	2.1e-15	1.16e-13
ENSG00000142632.17	1	16197854	16212652	ARHGEF19	Rho guanine nucleotide exchange factor 19 [Source:HGNC Symbol;Acc:HGNC:26604]	protein_coding	1002.38	0.766977	0.097267	7.88527	3.14e-15	1.72e-13
ENSG00000095739.11	10	28677510	28682932	BAMBI	BMP and activin membrane bound inhibitor [Source:HGNC Symbol;Acc:HGNC:30251]	protein_coding	5161.93	0.209386	0.0265864	7.87571	3.39e-15	1.85e-13
ENSG00000244005.13	20	35668052	35699355	NFS1	NFS1 cysteine desulfurase [Source:HGNC Symbol;Acc:HGNC:15910]	protein_coding	1136.39	0.505049	0.0641891	7.86814	3.6e-15	1.96e-13
ENSG00000116062.17	2	47695530	47810063	MSH6	mutS homolog 6 [Source:HGNC Symbol;Acc:HGNC:7329]	protein_coding	2614.16	0.539686	0.0686288	7.86384	3.73e-15	2.02e-13
ENSG00000182054.10	15	90083045	90102477	IDH2	isocitrate dehydrogenase (NADP(+)) 2 [Source:HGNC Symbol;Acc:HGNC:5383]	protein_coding	2505.52	0.408733	0.052001	7.8601	3.84e-15	2.07e-13
ENSG00000126583.11	19	53879190	53907652	PRKCG	protein kinase C gamma [Source:HGNC Symbol;Acc:HGNC:9402]	protein_coding	792.933	-0.443268	0.0564093	-7.85806	3.9e-15	2.1e-13
ENSG00000163072.16	2	168786539	168865514	NOSTRIN	nitric oxide synthase trafficking [Source:HGNC Symbol;Acc:HGNC:20203]	protein_coding	603.782	-0.58543	0.0745172	-7.85631	3.96e-15	2.12e-13
ENSG00000134333.14	11	18394560	18408425	LDHA	lactate dehydrogenase A [Source:HGNC Symbol;Acc:HGNC:6535]	protein_coding	14567.6	0.261196	0.0332883	7.84649	4.28e-15	2.28e-13
ENSG00000159200.18	21	34513142	34615113	RCAN1	regulator of calcineurin 1 [Source:HGNC Symbol;Acc:HGNC:3040]	protein_coding	579.713	-0.5086	0.0648445	-7.84337	4.39e-15	2.33e-13
ENSG00000089472.16	X	66162549	66268867	HEPH	hephaestin [Source:HGNC Symbol;Acc:HGNC:4866]	protein_coding	2124.08	0.451616	0.0576257	7.83706	4.61e-15	2.44e-13
ENSG00000172292.15	2	168456249	168775134	CERS6	ceramide synthase 6 [Source:HGNC Symbol;Acc:HGNC:23826]	protein_coding	3759.27	0.449941	0.0575	7.82506	5.07e-15	2.68e-13
ENSG00000268460.2	19	46201552	46214838	AC006262.1	novel transcript	lncRNA	74.0792	-1.74211	0.223937	-7.77945	7.28e-15	3.83e-13
ENSG00000130598.16	11	1838981	1841680	TNNI2	troponin I2, fast skeletal type [Source:HGNC Symbol;Acc:HGNC:11946]	protein_coding	83.338	-1.38917	0.179618	-7.73403	1.04e-14	5.46e-13
ENSG00000163735.7	4	73995642	73998677	CXCL5	C-X-C motif chemokine ligand 5 [Source:HGNC Symbol;Acc:HGNC:10642]	protein_coding	281.062	-0.787037	0.101799	-7.73131	1.06e-14	5.56e-13
ENSG00000081803.16	7	122318411	122886759	CADPS2	calcium dependent secretion activator 2 [Source:HGNC Symbol;Acc:HGNC:16018]	protein_coding	2022.36	0.43998	0.0570155	7.71685	1.19e-14	6.21e-13
ENSG00000105379.10	19	51345169	51366388	ETFB	electron transfer flavoprotein subunit beta [Source:HGNC Symbol;Acc:HGNC:3482]	protein_coding	7069.81	0.339077	0.043957	7.71383	1.22e-14	6.33e-13
ENSG00000124145.6	20	45325288	45348424	SDC4	syndecan 4 [Source:HGNC Symbol;Acc:HGNC:10661]	protein_coding	2231.86	-0.287258	0.0372888	-7.70359	1.32e-14	6.84e-13
ENSG00000123485.12	2	233833416	233854566	HJURP	Holliday junction recognition protein [Source:HGNC Symbol;Acc:HGNC:25444]	protein_coding	1419.82	0.395999	0.0514232	7.70079	1.35e-14	6.96e-13
ENSG00000142192.21	21	25880550	26171128	APP	amyloid beta precursor protein [Source:HGNC Symbol;Acc:HGNC:620]	protein_coding	21338.7	0.220429	0.0286671	7.68929	1.48e-14	7.59e-13
ENSG00000097033.14	1	86704570	86748184	SH3GLB1	SH3 domain containing GRB2 like, endophilin B1 [Source:HGNC Symbol;Acc:HGNC:10833]	protein_coding	1020.87	-0.535729	0.0696859	-7.68777	1.5e-14	7.66e-13
ENSG00000163435.16	1	202007945	202017183	ELF3	E74 like ETS transcription factor 3 [Source:HGNC Symbol;Acc:HGNC:3318]	protein_coding	6546.55	-0.294896	0.038472	-7.66522	1.79e-14	9.1e-13
ENSG00000166347.19	18	74250846	74291973	CYB5A	cytochrome b5 type A [Source:HGNC Symbol;Acc:HGNC:2570]	protein_coding	862.791	0.458402	0.0601334	7.62307	2.48e-14	1.26e-12
ENSG00000125775.15	20	1309909	1329139	SDCBP2	syndecan binding protein 2 [Source:HGNC Symbol;Acc:HGNC:15756]	protein_coding	187.006	-1.1413	0.150075	-7.60488	2.85e-14	1.44e-12
ENSG00000100994.12	20	25248085	25298012	PYGB	glycogen phosphorylase B [Source:HGNC Symbol;Acc:HGNC:9723]	protein_coding	6515.99	-0.300319	0.039542	-7.59493	3.08e-14	1.55e-12
ENSG00000100353.18	22	36510855	36529184	EIF3D	eukaryotic translation initiation factor 3 subunit D [Source:HGNC Symbol;Acc:HGNC:3278]	protein_coding	7147.67	-0.26028	0.0342931	-7.58985	3.2e-14	1.61e-12
ENSG00000076716.9	X	133300103	133415489	GPC4	glypican 4 [Source:HGNC Symbol;Acc:HGNC:4452]	protein_coding	984.347	0.432388	0.0569932	7.58666	3.28e-14	1.64e-12
ENSG00000106682.16	7	74174231	74197122	EIF4H	eukaryotic translation initiation factor 4H [Source:HGNC Symbol;Acc:HGNC:12741]	protein_coding	10685.2	-0.181808	0.0239809	-7.58138	3.42e-14	1.71e-12
ENSG00000135480.16	12	52232520	52252186	KRT7	keratin 7 [Source:HGNC Symbol;Acc:HGNC:6445]	protein_coding	83.5048	-1.86031	0.24566	-7.57271	3.66e-14	1.82e-12
ENSG00000177042.15	11	695428	705028	TMEM80	transmembrane protein 80 [Source:HGNC Symbol;Acc:HGNC:27453]	protein_coding	808.217	-0.592124	0.0782704	-7.56511	3.88e-14	1.92e-12
ENSG00000176974.20	17	18327860	18363563	SHMT1	serine hydroxymethyltransferase 1 [Source:HGNC Symbol;Acc:HGNC:10850]	protein_coding	1581.6	0.495511	0.0658608	7.52361	5.33e-14	2.63e-12
ENSG00000133816.17	11	12094008	12359144	MICAL2	microtubule associated monooxygenase, calponin and LIM domain containing 2 [Source:HGNC Symbol;Acc:HGNC:24693]	protein_coding	1472.37	-0.642179	0.0854098	-7.5188	5.53e-14	2.72e-12
ENSG00000031698.13	1	109213918	109238182	SARS1	seryl-tRNA synthetase 1 [Source:HGNC Symbol;Acc:HGNC:10537]	protein_coding	2494.6	-0.309145	0.0411269	-7.51686	5.61e-14	2.75e-12
ENSG00000205078.6	16	77199408	77213215	SYCE1L	synaptonemal complex central element protein 1 like [Source:HGNC Symbol;Acc:HGNC:37236]	protein_coding	29.2326	-3.17394	0.423543	-7.49378	6.69e-14	3.27e-12
ENSG00000050344.9	7	26152198	26187137	NFE2L3	nuclear factor, erythroid 2 like 3 [Source:HGNC Symbol;Acc:HGNC:7783]	protein_coding	2816.59	0.361335	0.0482573	7.48767	7.01e-14	3.42e-12
ENSG00000113368.12	5	126776623	126837020	LMNB1	lamin B1 [Source:HGNC Symbol;Acc:HGNC:6637]	protein_coding	3762.95	0.370767	0.0496523	7.46727	8.19e-14	3.98e-12
ENSG00000160932.11	8	143017982	143023832	LY6E	lymphocyte antigen 6 family member E [Source:HGNC Symbol;Acc:HGNC:6727]	protein_coding	4462.99	0.394787	0.0528762	7.46626	8.25e-14	4e-12
ENSG00000178980.15	19	47778585	47784686	SELENOW	selenoprotein W [Source:HGNC Symbol;Acc:HGNC:10752]	protein_coding	1969.77	0.391242	0.0524501	7.45932	8.7e-14	4.2e-12
ENSG00000196371.3	11	94543840	94549898	FUT4	fucosyltransferase 4 [Source:HGNC Symbol;Acc:HGNC:4015]	protein_coding	1716.78	-0.313632	0.0420526	-7.45808	8.78e-14	4.22e-12
ENSG00000183508.5	1	117606048	117628389	TENT5C	terminal nucleotidyltransferase 5C [Source:HGNC Symbol;Acc:HGNC:24712]	protein_coding	252.82	0.90407	0.121808	7.42211	1.15e-13	5.53e-12
ENSG00000197111.16	12	53452102	53481162	PCBP2	poly(rC) binding protein 2 [Source:HGNC Symbol;Acc:HGNC:8648]	protein_coding	13918.4	-0.150367	0.020265	-7.42001	1.17e-13	5.6e-12
ENSG00000177606.8	1	58776845	58784048	JUN	Jun proto-oncogene, AP-1 transcription factor subunit [Source:HGNC Symbol;Acc:HGNC:6204]	protein_coding	2499.63	-0.388422	0.0527405	-7.36477	1.77e-13	8.46e-12
ENSG00000171368.12	5	659862	693352	TPPP	tubulin polymerization promoting protein [Source:HGNC Symbol;Acc:HGNC:24164]	protein_coding	482.189	0.655298	0.0890928	7.35523	1.91e-13	9.05e-12
ENSG00000109062.12	17	74748628	74769353	SLC9A3R1	SLC9A3 regulator 1 [Source:HGNC Symbol;Acc:HGNC:11075]	protein_coding	2473.41	0.3933	0.0534855	7.35339	1.93e-13	9.13e-12
ENSG00000114054.14	3	136250340	136337896	PCCB	propionyl-CoA carboxylase subunit beta [Source:HGNC Symbol;Acc:HGNC:8654]	protein_coding	2811.6	0.292515	0.0397828	7.35281	1.94e-13	9.13e-12
ENSG00000144354.14	2	173354820	173368997	CDCA7	cell division cycle associated 7 [Source:HGNC Symbol;Acc:HGNC:14628]	protein_coding	2067.61	0.316382	0.0430278	7.35297	1.94e-13	9.13e-12
ENSG00000173702.7	3	124905442	124953819	MUC13	mucin 13, cell surface associated [Source:HGNC Symbol;Acc:HGNC:7511]	protein_coding	2253.4	0.279814	0.0380699	7.35002	1.98e-13	9.29e-12
ENSG00000116771.6	1	15571699	15585051	AGMAT	agmatinase [Source:HGNC Symbol;Acc:HGNC:18407]	protein_coding	1037.53	0.376939	0.0513601	7.33914	2.15e-13	1e-11
ENSG00000142657.21	1	10398592	10420511	PGD	phosphogluconate dehydrogenase [Source:HGNC Symbol;Acc:HGNC:8891]	protein_coding	5104.13	0.302581	0.0412262	7.33953	2.14e-13	1e-11
ENSG00000164713.10	7	98252379	98310441	BRI3	brain protein I3 [Source:HGNC Symbol;Acc:HGNC:1109]	protein_coding	1207.83	-0.434072	0.059174	-7.33553	2.21e-13	1.03e-11
ENSG00000178607.17	17	64039080	64130819	ERN1	endoplasmic reticulum to nucleus signaling 1 [Source:HGNC Symbol;Acc:HGNC:3449]	protein_coding	352.052	-0.724659	0.0988431	-7.3314	2.28e-13	1.05e-11
ENSG00000125731.13	19	6752160	6767463	SH2D3A	SH2 domain containing 3A [Source:HGNC Symbol;Acc:HGNC:16885]	protein_coding	593.49	-0.621039	0.0848555	-7.31879	2.5e-13	1.15e-11
ENSG00000127540.12	19	1597169	1605473	UQCR11	ubiquinol-cytochrome c reductase, complex III subunit XI [Source:HGNC Symbol;Acc:HGNC:30862]	protein_coding	1439.57	0.364573	0.0498394	7.31494	2.57e-13	1.18e-11
ENSG00000101951.17	X	49829260	49834264	PAGE4	PAGE family member 4 [Source:HGNC Symbol;Acc:HGNC:4108]	protein_coding	240.943	0.937375	0.128189	7.31244	2.62e-13	1.2e-11
ENSG00000115364.14	2	75646783	75690851	MRPL19	mitochondrial ribosomal protein L19 [Source:HGNC Symbol;Acc:HGNC:14052]	protein_coding	1288.69	0.475908	0.0651159	7.30864	2.7e-13	1.23e-11
ENSG00000114805.18	3	155375580	155745071	PLCH1	phospholipase C eta 1 [Source:HGNC Symbol;Acc:HGNC:29185]	protein_coding	239.563	0.832639	0.113937	7.30787	2.71e-13	1.24e-11
ENSG00000136156.15	13	48232612	48270357	ITM2B	integral membrane protein 2B [Source:HGNC Symbol;Acc:HGNC:6174]	protein_coding	3421.39	0.366814	0.050197	7.30748	2.72e-13	1.24e-11
ENSG00000166750.10	17	35243071	35273655	SLFN5	schlafen family member 5 [Source:HGNC Symbol;Acc:HGNC:28286]	protein_coding	1002.05	-0.54586	0.0747048	-7.3069	2.73e-13	1.24e-11
ENSG00000086548.9	19	41750977	41772211	CEACAM6	CEA cell adhesion molecule 6 [Source:HGNC Symbol;Acc:HGNC:1818]	protein_coding	227.768	-0.839817	0.11496	-7.30531	2.77e-13	1.25e-11
ENSG00000101782.15	18	23453287	23486603	RIOK3	RIO kinase 3 [Source:HGNC Symbol;Acc:HGNC:11451]	protein_coding	815.711	-0.534986	0.073245	-7.30405	2.79e-13	1.26e-11
ENSG00000280071.4	21	5079294	5128413	GATD3B	glutamine amidotransferase like class 1 domain containing 3B [Source:HGNC Symbol;Acc:HGNC:53816]	protein_coding	1233.41	0.365585	0.0500619	7.30267	2.82e-13	1.27e-11
ENSG00000160888.7	19	13150411	13154911	IER2	immediate early response 2 [Source:HGNC Symbol;Acc:HGNC:28871]	protein_coding	1810.42	-0.362457	0.0496815	-7.29562	2.97e-13	1.33e-11
ENSG00000173715.18	11	66744451	66843516	C11orf80	chromosome 11 open reading frame 80 [Source:HGNC Symbol;Acc:HGNC:26197]	protein_coding	1580.25	-0.501158	0.0687429	-7.29032	3.09e-13	1.38e-11
ENSG00000167085.13	17	49404052	49414901	PHB	prohibitin [Source:HGNC Symbol;Acc:HGNC:8912]	protein_coding	5560.03	0.393167	0.0540201	7.27816	3.38e-13	1.51e-11
ENSG00000101442.10	20	38748460	38772520	ACTR5	actin related protein 5 [Source:HGNC Symbol;Acc:HGNC:14671]	protein_coding	3033.78	0.270885	0.0372401	7.27401	3.49e-13	1.55e-11
ENSG00000197385.6	3	31981750	31991723	ZNF860	zinc finger protein 860 [Source:HGNC Symbol;Acc:HGNC:34513]	protein_coding	493.787	-0.63274	0.0870231	-7.27094	3.57e-13	1.58e-11
ENSG00000111716.14	12	21635342	21757857	LDHB	lactate dehydrogenase B [Source:HGNC Symbol;Acc:HGNC:6541]	protein_coding	5700.46	0.239275	0.032924	7.2675	3.66e-13	1.61e-11
ENSG00000123131.13	X	23664262	23686397	PRDX4	peroxiredoxin 4 [Source:HGNC Symbol;Acc:HGNC:17169]	protein_coding	1645.79	0.350846	0.0482828	7.26649	3.69e-13	1.62e-11
ENSG00000197417.9	17	3608240	3636250	SHPK	sedoheptulokinase [Source:HGNC Symbol;Acc:HGNC:1492]	protein_coding	820.929	0.514997	0.0710599	7.24736	4.25e-13	1.86e-11
ENSG00000067225.19	15	72199029	72231822	PKM	pyruvate kinase M1/2 [Source:HGNC Symbol;Acc:HGNC:9021]	protein_coding	37252.2	0.297378	0.041067	7.2413	4.44e-13	1.94e-11
ENSG00000101187.16	20	62642503	62685785	SLCO4A1	solute carrier organic anion transporter family member 4A1 [Source:HGNC Symbol;Acc:HGNC:10953]	protein_coding	2011.47	-0.363209	0.0501557	-7.24164	4.43e-13	1.94e-11
ENSG00000255112.3	18	11851413	11854444	CHMP1B	charged multivesicular body protein 1B [Source:HGNC Symbol;Acc:HGNC:24287]	protein_coding	957.479	-0.366828	0.0506853	-7.23737	4.57e-13	1.99e-11
ENSG00000143127.13	1	145891208	145910111	ITGA10	integrin subunit alpha 10 [Source:HGNC Symbol;Acc:HGNC:6135]	protein_coding	265.274	0.83825	0.115923	7.23108	4.79e-13	2.07e-11
ENSG00000101361.17	20	2652593	2658393	NOP56	NOP56 ribonucleoprotein [Source:HGNC Symbol;Acc:HGNC:15911]	protein_coding	8666.86	0.229719	0.0317767	7.22916	4.86e-13	2.1e-11
ENSG00000144136.11	2	112645939	112663825	SLC20A1	solute carrier family 20 member 1 [Source:HGNC Symbol;Acc:HGNC:10946]	protein_coding	1885.7	-0.473256	0.0655684	-7.21774	5.29e-13	2.28e-11
ENSG00000104998.4	19	14031762	14053218	IL27RA	interleukin 27 receptor subunit alpha [Source:HGNC Symbol;Acc:HGNC:17290]	protein_coding	361.995	0.676651	0.0938519	7.20977	5.6e-13	2.41e-11
ENSG00000255717.7	11	62851984	62855953	SNHG1	small nucleolar RNA host gene 1 [Source:HGNC Symbol;Acc:HGNC:32688]	lncRNA	3583.44	-0.339885	0.0472272	-7.19681	6.16e-13	2.64e-11
ENSG00000132780.17	1	45583846	45618904	NASP	nuclear autoantigenic sperm protein [Source:HGNC Symbol;Acc:HGNC:7644]	protein_coding	5593.66	0.21396	0.0297385	7.19471	6.26e-13	2.67e-11
ENSG00000092841.19	12	56158346	56163496	MYL6	myosin light chain 6 [Source:HGNC Symbol;Acc:HGNC:7587]	protein_coding	4780.21	0.304024	0.0423177	7.18432	6.75e-13	2.87e-11
ENSG00000166902.5	11	59806140	59810778	MRPL16	mitochondrial ribosomal protein L16 [Source:HGNC Symbol;Acc:HGNC:14476]	protein_coding	1510.85	0.369651	0.0516579	7.15576	8.32e-13	3.53e-11
ENSG00000150347.17	10	61901684	62096944	ARID5B	AT-rich interaction domain 5B [Source:HGNC Symbol;Acc:HGNC:17362]	protein_coding	1791.5	0.449777	0.0628872	7.15212	8.55e-13	3.61e-11
ENSG00000182809.11	14	105472962	105480162	CRIP2	cysteine rich protein 2 [Source:HGNC Symbol;Acc:HGNC:2361]	protein_coding	274.199	0.904314	0.126758	7.13415	9.74e-13	4.11e-11
ENSG00000173559.15	2	191678068	191741097	NABP1	nucleic acid binding protein 1 [Source:HGNC Symbol;Acc:HGNC:26232]	protein_coding	788.652	-0.818217	0.114814	-7.12648	1.03e-12	4.33e-11
ENSG00000132470.14	17	75721328	75757818	ITGB4	integrin subunit beta 4 [Source:HGNC Symbol;Acc:HGNC:6158]	protein_coding	7146.41	-0.608342	0.0854759	-7.11713	1.1e-12	4.62e-11
ENSG00000144827.9	3	111979010	111993368	ABHD10	abhydrolase domain containing 10, depalmitoylase [Source:HGNC Symbol;Acc:HGNC:25656]	protein_coding	955.399	-0.480201	0.0676183	-7.10165	1.23e-12	5.16e-11
ENSG00000198258.11	19	9827892	9830115	UBL5	ubiquitin like 5 [Source:HGNC Symbol;Acc:HGNC:13736]	protein_coding	1178.03	0.437438	0.0616383	7.09685	1.28e-12	5.32e-11
ENSG00000124107.5	20	45252239	45254564	SLPI	secretory leukocyte peptidase inhibitor [Source:HGNC Symbol;Acc:HGNC:11092]	protein_coding	220.799	-0.734348	0.103576	-7.08996	1.34e-12	5.58e-11
ENSG00000151348.15	11	44095673	44251962	EXT2	exostosin glycosyltransferase 2 [Source:HGNC Symbol;Acc:HGNC:3513]	protein_coding	2947.07	0.357003	0.0503598	7.08905	1.35e-12	5.6e-11
ENSG00000213699.9	2	26764284	26781231	SLC35F6	solute carrier family 35 member F6 [Source:HGNC Symbol;Acc:HGNC:26055]	protein_coding	542.655	-0.767908	0.108398	-7.08418	1.4e-12	5.78e-11
ENSG00000128016.7	19	39406847	39409412	ZFP36	ZFP36 ring finger protein [Source:HGNC Symbol;Acc:HGNC:12862]	protein_coding	840.893	-0.576348	0.0813965	-7.08075	1.43e-12	5.91e-11
ENSG00000143933.19	2	47160083	47176921	CALM2	calmodulin 2 [Source:HGNC Symbol;Acc:HGNC:1445]	protein_coding	9142.83	-0.261242	0.036933	-7.07339	1.51e-12	6.22e-11
ENSG00000174684.7	11	66345374	66347629	B4GAT1	beta-1,4-glucuronyltransferase 1 [Source:HGNC Symbol;Acc:HGNC:15685]	protein_coding	504.21	0.560914	0.0793643	7.06758	1.58e-12	6.46e-11
ENSG00000171877.21	15	43870761	44195271	FRMD5	FERM domain containing 5 [Source:HGNC Symbol;Acc:HGNC:28214]	protein_coding	1113.81	-0.676468	0.0957414	-7.06557	1.6e-12	6.54e-11
ENSG00000173334.4	8	125430358	125438403	TRIB1	tribbles pseudokinase 1 [Source:HGNC Symbol;Acc:HGNC:16891]	protein_coding	2276.91	-0.384312	0.0544279	-7.06094	1.65e-12	6.74e-11
ENSG00000131844.16	5	71587288	71658706	MCCC2	methylcrotonoyl-CoA carboxylase 2 [Source:HGNC Symbol;Acc:HGNC:6937]	protein_coding	3791.49	0.28377	0.0401985	7.05923	1.67e-12	6.81e-11
ENSG00000246228.6	8	127289817	127482139	CASC8	cancer susceptibility 8 [Source:HGNC Symbol;Acc:HGNC:45129]	lncRNA	108.644	-1.16532	0.165116	-7.05759	1.69e-12	6.87e-11
ENSG00000274512.5	17	37977972	37989048	TBC1D3L	TBC1 domain family member 3L [Source:HGNC Symbol;Acc:HGNC:51246]	protein_coding	452.456	-0.72087	0.102177	-7.05508	1.72e-12	6.97e-11
ENSG00000165801.10	14	21070273	21090248	ARHGEF40	Rho guanine nucleotide exchange factor 40 [Source:HGNC Symbol;Acc:HGNC:25516]	protein_coding	804.724	0.645816	0.0916317	7.04795	1.82e-12	7.32e-11
ENSG00000126016.16	X	112774503	112840889	AMOT	angiomotin [Source:HGNC Symbol;Acc:HGNC:17810]	protein_coding	560.645	0.574652	0.0816036	7.04199	1.9e-12	7.62e-11
ENSG00000138231.13	3	138160988	138174921	DBR1	debranching RNA lariats 1 [Source:HGNC Symbol;Acc:HGNC:15594]	protein_coding	831.356	0.49876	0.0708478	7.03988	1.92e-12	7.72e-11
ENSG00000103275.21	16	1308880	1327018	UBE2I	ubiquitin conjugating enzyme E2 I [Source:HGNC Symbol;Acc:HGNC:12485]	protein_coding	3278.71	-0.21602	0.0307422	-7.02682	2.11e-12	8.45e-11
ENSG00000169908.12	3	149369022	149377692	TM4SF1	transmembrane 4 L six family member 1 [Source:HGNC Symbol;Acc:HGNC:11853]	protein_coding	2793.41	-0.256894	0.0365695	-7.02481	2.14e-12	8.55e-11
ENSG00000048052.23	7	18086949	19002416	HDAC9	histone deacetylase 9 [Source:HGNC Symbol;Acc:HGNC:14065]	protein_coding	2282.57	0.33643	0.0479749	7.01263	2.34e-12	9.3e-11
ENSG00000023734.11	12	15882387	15903478	STRAP	serine/threonine kinase receptor associated protein [Source:HGNC Symbol;Acc:HGNC:30796]	protein_coding	5753.95	0.362367	0.0517397	7.00366	2.49e-12	9.89e-11
ENSG00000151364.17	11	78015715	78046191	KCTD14	potassium channel tetramerization domain containing 14 [Source:HGNC Symbol;Acc:HGNC:23295]	protein_coding	445.801	0.589849	0.0842532	7.00091	2.54e-12	1.01e-10
ENSG00000183856.11	1	156525405	156572604	IQGAP3	IQ motif containing GTPase activating protein 3 [Source:HGNC Symbol;Acc:HGNC:20669]	protein_coding	2887.65	-0.272326	0.0389173	-6.99754	2.6e-12	1.03e-10
ENSG00000108829.10	17	50375059	50397523	LRRC59	leucine rich repeat containing 59 [Source:HGNC Symbol;Acc:HGNC:28817]	protein_coding	4105.63	-0.198776	0.0284147	-6.99551	2.64e-12	1.04e-10
ENSG00000120889.13	8	23020133	23069031	TNFRSF10B	TNF receptor superfamily member 10b [Source:HGNC Symbol;Acc:HGNC:11905]	protein_coding	3905.85	-0.272077	0.0389114	-6.99223	2.71e-12	1.06e-10
ENSG00000183741.12	22	38861422	38872249	CBX6	chromobox 6 [Source:HGNC Symbol;Acc:HGNC:1556]	protein_coding	1179.44	-0.363367	0.0519938	-6.98866	2.78e-12	1.09e-10
ENSG00000103126.15	16	287440	352723	AXIN1	axin 1 [Source:HGNC Symbol;Acc:HGNC:903]	protein_coding	1761.36	-0.326936	0.0467958	-6.98644	2.82e-12	1.1e-10
ENSG00000170745.12	2	17877847	18361616	KCNS3	potassium voltage-gated channel modifier subfamily S member 3 [Source:HGNC Symbol;Acc:HGNC:6302]	protein_coding	456.975	0.6908	0.0989022	6.98468	2.86e-12	1.11e-10
ENSG00000086062.13	9	33104082	33167356	B4GALT1	beta-1,4-galactosyltransferase 1 [Source:HGNC Symbol;Acc:HGNC:924]	protein_coding	1539.92	-0.30467	0.0438011	-6.95575	3.51e-12	1.36e-10
ENSG00000165169.11	X	37836757	37847571	DYNLT3	dynein light chain Tctex-type 3 [Source:HGNC Symbol;Acc:HGNC:11694]	protein_coding	1451.25	-0.410746	0.0590682	-6.95377	3.56e-12	1.38e-10
ENSG00000067704.10	1	220094132	220148041	IARS2	isoleucyl-tRNA synthetase 2, mitochondrial [Source:HGNC Symbol;Acc:HGNC:29685]	protein_coding	4455.32	0.28171	0.0405765	6.94268	3.85e-12	1.49e-10
ENSG00000124762.14	6	36676460	36687337	CDKN1A	cyclin dependent kinase inhibitor 1A [Source:HGNC Symbol;Acc:HGNC:1784]	protein_coding	3754.49	-0.349871	0.0504397	-6.93642	4.02e-12	1.55e-10
ENSG00000107581.13	10	119033670	119080823	EIF3A	eukaryotic translation initiation factor 3 subunit A [Source:HGNC Symbol;Acc:HGNC:3271]	protein_coding	9432.75	-0.199421	0.0288186	-6.91986	4.52e-12	1.74e-10
ENSG00000134287.10	12	48935723	48957487	ARF3	ADP ribosylation factor 3 [Source:HGNC Symbol;Acc:HGNC:654]	protein_coding	4127.36	0.338163	0.0488806	6.91814	4.58e-12	1.75e-10
ENSG00000167258.15	17	39461486	39564907	CDK12	cyclin dependent kinase 12 [Source:HGNC Symbol;Acc:HGNC:24224]	protein_coding	1942.22	0.379059	0.0548425	6.91177	4.79e-12	1.83e-10
ENSG00000157456.8	15	59105126	59125045	CCNB2	cyclin B2 [Source:HGNC Symbol;Acc:HGNC:1580]	protein_coding	1365.74	0.405899	0.0587369	6.91045	4.83e-12	1.84e-10
ENSG00000211455.8	12	27243968	27325959	STK38L	serine/threonine kinase 38 like [Source:HGNC Symbol;Acc:HGNC:17848]	protein_coding	2432.42	0.515349	0.0747219	6.89689	5.32e-12	2.02e-10
ENSG00000101447.15	20	38926312	38953106	FAM83D	family with sequence similarity 83 member D [Source:HGNC Symbol;Acc:HGNC:16122]	protein_coding	1964.11	0.329459	0.0478008	6.89234	5.49e-12	2.08e-10
ENSG00000169683.8	17	82023305	82031151	LRRC45	leucine rich repeat containing 45 [Source:HGNC Symbol;Acc:HGNC:28302]	protein_coding	1095.55	0.764323	0.111108	6.87911	6.02e-12	2.28e-10
ENSG00000182718.18	15	60347134	60402883	ANXA2	annexin A2 [Source:HGNC Symbol;Acc:HGNC:537]	protein_coding	17628.2	-0.195703	0.0284777	-6.87215	6.32e-12	2.39e-10
ENSG00000262160.1	16	68225969	68229145	AC020978.5	novel transcript, antisense to NFATC3	lncRNA	223.291	-0.738454	0.107487	-6.8702	6.41e-12	2.41e-10
ENSG00000204388.7	6	31827738	31830254	HSPA1B	heat shock protein family A (Hsp70) member 1B [Source:HGNC Symbol;Acc:HGNC:5233]	protein_coding	14789.9	-0.207518	0.0302234	-6.86614	6.6e-12	2.48e-10
ENSG00000105357.19	19	50188186	50310542	MYH14	myosin heavy chain 14 [Source:HGNC Symbol;Acc:HGNC:23212]	protein_coding	5797.16	-0.339849	0.0495194	-6.86295	6.75e-12	2.53e-10
ENSG00000168003.18	11	62856004	62888880	SLC3A2	solute carrier family 3 member 2 [Source:HGNC Symbol;Acc:HGNC:11026]	protein_coding	6535.95	-0.325088	0.047461	-6.84958	7.41e-12	2.77e-10
ENSG00000151552.12	4	17460261	17512206	QDPR	quinoid dihydropteridine reductase [Source:HGNC Symbol;Acc:HGNC:9752]	protein_coding	1439.67	0.407835	0.0596936	6.83214	8.37e-12	3.12e-10
ENSG00000235823.3	10	100373099	100454043	OLMALINC	oligodendrocyte maturation-associated long intergenic non-coding RNA [Source:HGNC Symbol;Acc:HGNC:28060]	lncRNA	449.725	-0.56544	0.0828546	-6.82448	8.82e-12	3.28e-10
ENSG00000116096.6	2	72887382	72892158	SPR	sepiapterin reductase [Source:HGNC Symbol;Acc:HGNC:11257]	protein_coding	1821.67	0.396286	0.0581373	6.81638	9.34e-12	3.46e-10
ENSG00000157227.14	14	22836560	22849041	MMP14	matrix metallopeptidase 14 [Source:HGNC Symbol;Acc:HGNC:7160]	protein_coding	3372.27	0.360293	0.0528883	6.81233	9.6e-12	3.55e-10
ENSG00000135269.18	7	116210506	116258783	TES	testin LIM domain protein [Source:HGNC Symbol;Acc:HGNC:14620]	protein_coding	2702.11	-0.418278	0.0614408	-6.80782	9.91e-12	3.65e-10
ENSG00000016391.11	3	53812335	53846419	CHDH	choline dehydrogenase [Source:HGNC Symbol;Acc:HGNC:24288]	protein_coding	1903.84	0.855943	0.125816	6.80312	1.02e-11	3.77e-10
ENSG00000172965.17	2	111006015	111523376	MIR4435-2HG	MIR4435-2 host gene [Source:HGNC Symbol;Acc:HGNC:35163]	lncRNA	373.662	-0.739629	0.108755	-6.80087	1.04e-11	3.82e-10
ENSG00000136943.12	9	97029677	97156556	CTSV	cathepsin V [Source:HGNC Symbol;Acc:HGNC:2538]	protein_coding	1274.63	0.390619	0.0575197	6.79104	1.11e-11	4.08e-10
ENSG00000159377.11	1	151399560	151401937	PSMB4	proteasome 20S subunit beta 4 [Source:HGNC Symbol;Acc:HGNC:9541]	protein_coding	3033.24	0.271542	0.0400541	6.77938	1.21e-11	4.41e-10
ENSG00000102393.14	X	101393273	101408012	GLA	galactosidase alpha [Source:HGNC Symbol;Acc:HGNC:4296]	protein_coding	430.023	0.629999	0.0929661	6.77665	1.23e-11	4.48e-10
ENSG00000134684.12	1	32775237	32817380	YARS1	tyrosyl-tRNA synthetase 1 [Source:HGNC Symbol;Acc:HGNC:12840]	protein_coding	4830.72	-0.254787	0.0376103	-6.77438	1.25e-11	4.54e-10
ENSG00000234741.8	1	173858559	173868882	GAS5	growth arrest specific 5 [Source:HGNC Symbol;Acc:HGNC:16355]	lncRNA	4393.07	-0.241533	0.0356913	-6.76728	1.31e-11	4.76e-10
ENSG00000196924.19	X	154348524	154374634	FLNA	filamin A [Source:HGNC Symbol;Acc:HGNC:3754]	protein_coding	8256	-0.423556	0.062722	-6.75291	1.45e-11	5.24e-10
ENSG00000143198.13	1	165631213	165661796	MGST3	microsomal glutathione S-transferase 3 [Source:HGNC Symbol;Acc:HGNC:7064]	protein_coding	892.653	0.380627	0.0564936	6.73752	1.61e-11	5.81e-10
ENSG00000073060.17	12	124776856	124882668	SCARB1	scavenger receptor class B member 1 [Source:HGNC Symbol;Acc:HGNC:1664]	protein_coding	2134.24	0.469661	0.0697213	6.73625	1.63e-11	5.85e-10
ENSG00000124459.12	19	43912624	43935282	ZNF45	zinc finger protein 45 [Source:HGNC Symbol;Acc:HGNC:13111]	protein_coding	426.421	0.61485	0.0914122	6.72612	1.74e-11	6.25e-10
ENSG00000157657.14	9	113876282	114056591	ZNF618	zinc finger protein 618 [Source:HGNC Symbol;Acc:HGNC:29416]	protein_coding	483.606	0.687167	0.102226	6.72205	1.79e-11	6.41e-10
ENSG00000148735.15	10	113751262	113783429	PLEKHS1	pleckstrin homology domain containing S1 [Source:HGNC Symbol;Acc:HGNC:26285]	protein_coding	447.645	1.42307	0.211819	6.71833	1.84e-11	6.56e-10
ENSG00000115616.3	2	102619553	102711355	SLC9A2	solute carrier family 9 member A2 [Source:HGNC Symbol;Acc:HGNC:11072]	protein_coding	3348.5	0.500808	0.0745603	6.71682	1.86e-11	6.6e-10
ENSG00000197601.13	11	13668668	13732346	FAR1	fatty acyl-CoA reductase 1 [Source:HGNC Symbol;Acc:HGNC:26222]	protein_coding	5642.34	-0.410026	0.0610428	-6.71703	1.85e-11	6.6e-10
ENSG00000240891.8	3	111674676	111846447	PLCXD2	phosphatidylinositol specific phospholipase C X domain containing 2 [Source:HGNC Symbol;Acc:HGNC:26462]	protein_coding	165.438	-0.84239	0.125588	-6.70759	1.98e-11	7.02e-10
ENSG00000272398.6	6	106969831	106975627	CD24	CD24 molecule [Source:HGNC Symbol;Acc:HGNC:1645]	protein_coding	18285.3	0.199344	0.0297293	6.7053	2.01e-11	7.11e-10
ENSG00000145685.14	5	78485215	78770021	LHFPL2	LHFPL tetraspan subfamily member 2 [Source:HGNC Symbol;Acc:HGNC:6588]	protein_coding	1358.17	-0.584991	0.0874483	-6.68957	2.24e-11	7.9e-10
ENSG00000119986.7	10	97677424	97687241	AVPI1	arginine vasopressin induced 1 [Source:HGNC Symbol;Acc:HGNC:30898]	protein_coding	463.496	-0.510964	0.0765933	-6.67114	2.54e-11	8.93e-10
ENSG00000103978.16	15	42210447	42273584	TMEM87A	transmembrane protein 87A [Source:HGNC Symbol;Acc:HGNC:24522]	protein_coding	1871.83	0.477493	0.0717283	6.65696	2.8e-11	9.82e-10
ENSG00000174749.6	4	112145454	112195256	FAM241A	family with sequence similarity 241 member A [Source:HGNC Symbol;Acc:HGNC:26813]	protein_coding	562.789	-0.614246	0.0923824	-6.64895	2.95e-11	1.03e-09
ENSG00000161714.12	17	45108959	45133354	PLCD3	phospholipase C delta 3 [Source:HGNC Symbol;Acc:HGNC:9061]	protein_coding	2890.3	-0.526752	0.0792437	-6.64725	2.99e-11	1.04e-09
ENSG00000116679.16	1	185296388	185317273	IVNS1ABP	influenza virus NS1A binding protein [Source:HGNC Symbol;Acc:HGNC:16951]	protein_coding	4575.43	0.347303	0.0522811	6.643	3.07e-11	1.07e-09
ENSG00000068078.20	4	1793293	1808872	FGFR3	fibroblast growth factor receptor 3 [Source:HGNC Symbol;Acc:HGNC:3690]	protein_coding	1523.65	0.518687	0.0782971	6.6246	3.48e-11	1.21e-09
ENSG00000130309.11	19	17555649	17583162	COLGALT1	collagen beta(1-O)galactosyltransferase 1 [Source:HGNC Symbol;Acc:HGNC:26182]	protein_coding	2705.72	0.31296	0.0472442	6.62431	3.49e-11	1.21e-09
ENSG00000107796.13	10	88935074	88991339	ACTA2	actin alpha 2, smooth muscle [Source:HGNC Symbol;Acc:HGNC:130]	protein_coding	361.323	-0.59893	0.0905104	-6.61725	3.66e-11	1.27e-09
ENSG00000184840.12	5	177592203	177597242	TMED9	transmembrane p24 trafficking protein 9 [Source:HGNC Symbol;Acc:HGNC:24878]	protein_coding	3914.08	0.289715	0.0438301	6.60995	3.84e-11	1.33e-09
ENSG00000121316.11	12	14503661	14567883	PLBD1	phospholipase B domain containing 1 [Source:HGNC Symbol;Acc:HGNC:26215]	protein_coding	2165.44	0.447571	0.0678091	6.60045	4.1e-11	1.41e-09
ENSG00000147065.17	X	65588377	65741931	MSN	moesin [Source:HGNC Symbol;Acc:HGNC:7373]	protein_coding	3624.95	-0.192564	0.0291958	-6.59562	4.23e-11	1.46e-09
ENSG00000133121.21	13	33103137	33350630	STARD13	StAR related lipid transfer domain containing 13 [Source:HGNC Symbol;Acc:HGNC:19164]	protein_coding	262.703	0.820017	0.124695	6.57616	4.83e-11	1.66e-09
ENSG00000123130.17	X	23701055	23766475	ACOT9	acyl-CoA thioesterase 9 [Source:HGNC Symbol;Acc:HGNC:17152]	protein_coding	899.529	-0.452129	0.0687811	-6.57345	4.92e-11	1.68e-09
ENSG00000092068.20	14	23125295	23183674	SLC7A8	solute carrier family 7 member 8 [Source:HGNC Symbol;Acc:HGNC:11066]	protein_coding	339.569	1.03932	0.158195	6.56987	5.04e-11	1.72e-09
ENSG00000158109.15	1	3625015	3630127	TPRG1L	tumor protein p63 regulated 1 like [Source:HGNC Symbol;Acc:HGNC:27007]	protein_coding	1207.63	-0.325851	0.0497063	-6.55552	5.54e-11	1.89e-09
ENSG00000101084.18	20	36605779	36612557	RAB5IF	RAB5 interacting factor [Source:HGNC Symbol;Acc:HGNC:15870]	protein_coding	3259.71	-0.23092	0.0352934	-6.54289	6.03e-11	2.05e-09
ENSG00000100170.10	22	32043261	32113029	SLC5A1	solute carrier family 5 member 1 [Source:HGNC Symbol;Acc:HGNC:11036]	protein_coding	813.907	0.901424	0.137876	6.53793	6.24e-11	2.11e-09
ENSG00000057657.17	6	105993463	106109939	PRDM1	PR/SET domain 1 [Source:HGNC Symbol;Acc:HGNC:9346]	protein_coding	530.681	-0.777586	0.119044	-6.53192	6.49e-11	2.2e-09
ENSG00000185567.7	14	104937244	104978374	AHNAK2	AHNAK nucleoprotein 2 [Source:HGNC Symbol;Acc:HGNC:20125]	protein_coding	53.226	-2.5618	0.392249	-6.53107	6.53e-11	2.2e-09
ENSG00000127603.30	1	39081316	39487177	MACF1	microtubule actin crosslinking factor 1 [Source:HGNC Symbol;Acc:HGNC:13664]	protein_coding	2621.48	-0.885039	0.135632	-6.52528	6.79e-11	2.28e-09
ENSG00000168497.5	2	191834310	191847088	CAVIN2	caveolae associated protein 2 [Source:HGNC Symbol;Acc:HGNC:10690]	protein_coding	80.124	-1.34493	0.206101	-6.52556	6.77e-11	2.28e-09
ENSG00000069702.11	1	91680343	91906335	TGFBR3	transforming growth factor beta receptor 3 [Source:HGNC Symbol;Acc:HGNC:11774]	protein_coding	514.1	0.665994	0.102174	6.51826	7.11e-11	2.38e-09
ENSG00000130600.19	11	1995176	2001470	H19	H19 imprinted maternally expressed transcript [Source:HGNC Symbol;Acc:HGNC:4713]	lncRNA	1144.5	-0.557144	0.0855491	-6.51256	7.39e-11	2.47e-09
ENSG00000163734.4	4	74036589	74038807	CXCL3	C-X-C motif chemokine ligand 3 [Source:HGNC Symbol;Acc:HGNC:4604]	protein_coding	259.315	-0.709794	0.109087	-6.50665	7.68e-11	2.56e-09
ENSG00000169684.13	15	78565520	78595269	CHRNA5	cholinergic receptor nicotinic alpha 5 subunit [Source:HGNC Symbol;Acc:HGNC:1959]	protein_coding	494.284	0.696897	0.10728	6.49607	8.24e-11	2.74e-09
ENSG00000145741.16	5	73498408	73505635	BTF3	basic transcription factor 3 [Source:HGNC Symbol;Acc:HGNC:1125]	protein_coding	10662.1	-0.141476	0.0217966	-6.49076	8.54e-11	2.84e-09
ENSG00000109686.19	4	151102751	151325605	SH3D19	SH3 domain containing 19 [Source:HGNC Symbol;Acc:HGNC:30418]	protein_coding	1737.83	-0.416761	0.0642529	-6.48626	8.8e-11	2.92e-09
ENSG00000198830.11	1	26472440	26476642	HMGN2	high mobility group nucleosomal binding domain 2 [Source:HGNC Symbol;Acc:HGNC:4986]	protein_coding	12341	0.200231	0.0308823	6.48367	8.95e-11	2.96e-09
ENSG00000133328.4	11	63552770	63563379	PLAAT2	phospholipase A and acyltransferase 2 [Source:HGNC Symbol;Acc:HGNC:17824]	protein_coding	81.4782	-1.27686	0.197139	-6.47698	9.36e-11	3.09e-09
ENSG00000159228.13	21	36069941	36073166	CBR1	carbonyl reductase 1 [Source:HGNC Symbol;Acc:HGNC:1548]	protein_coding	981.371	0.470431	0.0726605	6.47437	9.52e-11	3.13e-09
ENSG00000168994.14	6	3722614	3751713	PXDC1	PX domain containing 1 [Source:HGNC Symbol;Acc:HGNC:21361]	protein_coding	690.471	-0.461034	0.0712845	-6.46753	9.96e-11	3.27e-09
ENSG00000173436.15	1	19484403	19629821	MICOS10	mitochondrial contact site and cristae organizing system subunit 10 [Source:HGNC Symbol;Acc:HGNC:32068]	protein_coding	1795.93	0.376257	0.0581999	6.46492	1.01e-10	3.32e-09
ENSG00000185813.11	17	81900958	81911432	PCYT2	phosphate cytidylyltransferase 2, ethanolamine [Source:HGNC Symbol;Acc:HGNC:8756]	protein_coding	1429.49	0.491164	0.0760292	6.4602	1.05e-10	3.42e-09
ENSG00000100814.18	14	20311368	20333312	CCNB1IP1	cyclin B1 interacting protein 1 [Source:HGNC Symbol;Acc:HGNC:19437]	protein_coding	1701.89	-0.268549	0.0415814	-6.45839	1.06e-10	3.45e-09
ENSG00000141582.15	17	79833156	79839440	CBX4	chromobox 4 [Source:HGNC Symbol;Acc:HGNC:1554]	protein_coding	2092.05	-0.377033	0.0583999	-6.45605	1.07e-10	3.5e-09
ENSG00000131788.16	1	145848522	145859836	PIAS3	protein inhibitor of activated STAT 3 [Source:HGNC Symbol;Acc:HGNC:16861]	protein_coding	751.596	0.638649	0.098994	6.4514	1.11e-10	3.6e-09
ENSG00000100526.20	14	54396849	54420218	CDKN3	cyclin dependent kinase inhibitor 3 [Source:HGNC Symbol;Acc:HGNC:1791]	protein_coding	885.732	0.447906	0.0694378	6.45046	1.12e-10	3.61e-09
ENSG00000085276.19	3	169083499	169663775	MECOM	MDS1 and EVI1 complex locus [Source:HGNC Symbol;Acc:HGNC:3498]	protein_coding	1059.95	0.52891	0.0820447	6.4466	1.14e-10	3.7e-09
ENSG00000065802.12	2	238426742	238452250	ASB1	ankyrin repeat and SOCS box containing 1 [Source:HGNC Symbol;Acc:HGNC:16011]	protein_coding	964.465	-0.837958	0.130159	-6.43794	1.21e-10	3.91e-09
ENSG00000146112.12	6	30676389	30687895	PPP1R18	protein phosphatase 1 regulatory subunit 18 [Source:HGNC Symbol;Acc:HGNC:29413]	protein_coding	430.615	-0.808732	0.12565	-6.4364	1.22e-10	3.94e-09
ENSG00000100033.17	22	18912777	18936553	PRODH	proline dehydrogenase 1 [Source:HGNC Symbol;Acc:HGNC:9453]	protein_coding	5027.69	-0.333887	0.0519057	-6.43257	1.25e-10	4.03e-09
ENSG00000148444.16	10	22316386	22320306	COMMD3	COMM domain containing 3 [Source:HGNC Symbol;Acc:HGNC:23332]	protein_coding	860.85	-0.475892	0.0740456	-6.427	1.3e-10	4.17e-09
ENSG00000137509.12	11	82822936	82970584	PRCP	prolylcarboxypeptidase [Source:HGNC Symbol;Acc:HGNC:9344]	protein_coding	1753.04	0.552928	0.0860866	6.42293	1.34e-10	4.27e-09
ENSG00000182768.9	15	90265659	90275778	NGRN	neugrin, neurite outgrowth associated [Source:HGNC Symbol;Acc:HGNC:18077]	protein_coding	2839.73	-0.238222	0.0370891	-6.42295	1.34e-10	4.27e-09
ENSG00000109790.17	4	39045039	39126857	KLHL5	kelch like family member 5 [Source:HGNC Symbol;Acc:HGNC:6356]	protein_coding	597.309	-0.759109	0.118238	-6.42018	1.36e-10	4.33e-09
ENSG00000130164.14	19	11089462	11133820	LDLR	low density lipoprotein receptor [Source:HGNC Symbol;Acc:HGNC:6547]	protein_coding	2254.64	-0.762461	0.118774	-6.41942	1.37e-10	4.35e-09
ENSG00000072501.19	X	53374149	53422728	SMC1A	structural maintenance of chromosomes 1A [Source:HGNC Symbol;Acc:HGNC:11111]	protein_coding	4036.37	0.299805	0.0467057	6.41903	1.37e-10	4.35e-09
ENSG00000070540.13	17	68420948	68457513	WIPI1	WD repeat domain, phosphoinositide interacting 1 [Source:HGNC Symbol;Acc:HGNC:25471]	protein_coding	416.134	-0.855004	0.133332	-6.41258	1.43e-10	4.53e-09
ENSG00000062822.15	19	50384204	50418018	POLD1	DNA polymerase delta 1, catalytic subunit [Source:HGNC Symbol;Acc:HGNC:9175]	protein_coding	2214.41	0.566831	0.0884982	6.405	1.5e-10	4.74e-09
ENSG00000090316.16	4	1289887	1340147	MAEA	macrophage erythroblast attacher, E3 ubiquitin ligase [Source:HGNC Symbol;Acc:HGNC:13731]	protein_coding	1655.89	-0.524607	0.081905	-6.40506	1.5e-10	4.74e-09
ENSG00000134317.18	2	9951693	10002277	GRHL1	grainyhead like transcription factor 1 [Source:HGNC Symbol;Acc:HGNC:17923]	protein_coding	367.383	0.757559	0.118283	6.40462	1.51e-10	4.74e-09
ENSG00000115758.13	2	10439968	10448327	ODC1	ornithine decarboxylase 1 [Source:HGNC Symbol;Acc:HGNC:8109]	protein_coding	7833.21	-0.186016	0.0290744	-6.39794	1.57e-10	4.94e-09
ENSG00000134308.14	2	9583967	9630997	YWHAQ	tyrosine 3-monooxygenase/tryptophan 5-monooxygenase activation protein theta [Source:HGNC Symbol;Acc:HGNC:12854]	protein_coding	7261.49	0.283935	0.0443952	6.39562	1.6e-10	5e-09
ENSG00000065485.20	3	123067025	123225227	PDIA5	protein disulfide isomerase family A member 5 [Source:HGNC Symbol;Acc:HGNC:24811]	protein_coding	1555.52	0.435113	0.0681122	6.38817	1.68e-10	5.24e-09
ENSG00000136141.15	13	46553168	46753040	LRCH1	leucine rich repeats and calponin homology domain containing 1 [Source:HGNC Symbol;Acc:HGNC:20309]	protein_coding	900.679	-0.418464	0.0655359	-6.38527	1.71e-10	5.33e-09
ENSG00000164362.21	5	1253147	1295068	TERT	telomerase reverse transcriptase [Source:HGNC Symbol;Acc:HGNC:11730]	protein_coding	123.986	1.83638	0.287777	6.38127	1.76e-10	5.46e-09
ENSG00000116584.20	1	155946851	156007070	ARHGEF2	Rho/Rac guanine nucleotide exchange factor 2 [Source:HGNC Symbol;Acc:HGNC:682]	protein_coding	1411.84	-0.595912	0.0934998	-6.3734	1.85e-10	5.74e-09
ENSG00000130779.22	12	122271432	122422669	CLIP1	CAP-Gly domain containing linker protein 1 [Source:HGNC Symbol;Acc:HGNC:10461]	protein_coding	1606.86	-0.478322	0.0750965	-6.36943	1.9e-10	5.88e-09
ENSG00000162341.18	11	69048932	69136316	TPCN2	two pore segment channel 2 [Source:HGNC Symbol;Acc:HGNC:20820]	protein_coding	600.463	0.605098	0.0951984	6.35617	2.07e-10	6.39e-09
ENSG00000209082.1	MT	3230	3304	MT-TL1	mitochondrially encoded tRNA-Leu (UUA/G) 1 [Source:HGNC Symbol;Acc:HGNC:7490]	Mt_tRNA	174.942	-0.886191	0.139453	-6.35475	2.09e-10	6.44e-09
ENSG00000104267.10	8	85463968	85481493	CA2	carbonic anhydrase 2 [Source:HGNC Symbol;Acc:HGNC:1373]	protein_coding	2025.5	0.28658	0.0451094	6.35299	2.11e-10	6.5e-09
ENSG00000274012.1	14	49862550	49862849	RN7SL2	RNA component of signal recognition particle 7SL2 [Source:HGNC Symbol;Acc:HGNC:23134]	misc_RNA	1942.67	1.45133	0.228492	6.35176	2.13e-10	6.54e-09
ENSG00000164266.11	5	147824572	147831671	SPINK1	serine peptidase inhibitor Kazal type 1 [Source:HGNC Symbol;Acc:HGNC:11244]	protein_coding	41.662	-1.84131	0.289921	-6.35109	2.14e-10	6.55e-09
ENSG00000069998.12	22	17137511	17165287	HDHD5	haloacid dehalogenase like hydrolase domain containing 5 [Source:HGNC Symbol;Acc:HGNC:1843]	protein_coding	1167.59	0.32878	0.0517837	6.3491	2.17e-10	6.62e-09
ENSG00000176399.4	9	22446824	22455740	DMRTA1	DMRT like family A1 [Source:HGNC Symbol;Acc:HGNC:13826]	protein_coding	31.0901	-1.78069	0.280508	-6.3481	2.18e-10	6.65e-09
ENSG00000188342.12	13	45120510	45284893	GTF2F2	general transcription factor IIF subunit 2 [Source:HGNC Symbol;Acc:HGNC:4653]	protein_coding	698.665	-0.454002	0.0715208	-6.34783	2.18e-10	6.65e-09
ENSG00000179674.4	3	160677160	160678448	ARL14	ADP ribosylation factor like GTPase 14 [Source:HGNC Symbol;Acc:HGNC:22974]	protein_coding	143.097	-1.11701	0.176076	-6.34394	2.24e-10	6.81e-09
ENSG00000251002.8	14	22197446	22482959	AC244502.1	novel transcript, antisense to IG_gene_cluster	lncRNA	201.99	1.19662	0.188702	6.34133	2.28e-10	6.91e-09
ENSG00000107242.20	9	68705240	69009176	PIP5K1B	phosphatidylinositol-4-phosphate 5-kinase type 1 beta [Source:HGNC Symbol;Acc:HGNC:8995]	protein_coding	776.629	-0.363352	0.0573104	-6.34006	2.3e-10	6.95e-09
ENSG00000107372.13	9	72351413	72365235	ZFAND5	zinc finger AN1-type containing 5 [Source:HGNC Symbol;Acc:HGNC:13008]	protein_coding	2456.25	-0.41462	0.0654541	-6.33452	2.38e-10	7.18e-09
ENSG00000183048.12	17	81712236	81721016	SLC25A10	solute carrier family 25 member 10 [Source:HGNC Symbol;Acc:HGNC:10980]	protein_coding	2163.1	0.419214	0.066178	6.33464	2.38e-10	7.18e-09
ENSG00000198363.18	8	61500556	61714640	ASPH	aspartate beta-hydroxylase [Source:HGNC Symbol;Acc:HGNC:757]	protein_coding	7894.49	-0.307419	0.04856	-6.3307	2.44e-10	7.34e-09
ENSG00000127884.5	10	133362485	133373354	ECHS1	enoyl-CoA hydratase, short chain 1 [Source:HGNC Symbol;Acc:HGNC:3151]	protein_coding	3467.7	0.204875	0.0323943	6.32442	2.54e-10	7.63e-09
ENSG00000108602.18	17	19737984	19748943	ALDH3A1	aldehyde dehydrogenase 3 family member A1 [Source:HGNC Symbol;Acc:HGNC:405]	protein_coding	10906.8	0.235632	0.0372768	6.32113	2.6e-10	7.78e-09
ENSG00000108654.16	17	64498254	64508199	DDX5	DEAD-box helicase 5 [Source:HGNC Symbol;Acc:HGNC:2746]	protein_coding	11622	-0.324325	0.0513231	-6.31928	2.63e-10	7.86e-09
ENSG00000183624.14	3	129278828	129306186	HMCES	5-hydroxymethylcytosine binding, ES cell specific [Source:HGNC Symbol;Acc:HGNC:24446]	protein_coding	1587.74	0.341326	0.0540524	6.31472	2.71e-10	8.07e-09
ENSG00000081181.8	14	67619920	67651708	ARG2	arginase 2 [Source:HGNC Symbol;Acc:HGNC:664]	protein_coding	253.2	-1.30578	0.206992	-6.30837	2.82e-10	8.4e-09
ENSG00000224259.7	1	159958035	159984750	LINC01133	long intergenic non-protein coding RNA 1133 [Source:HGNC Symbol;Acc:HGNC:49447]	lncRNA	181.336	-0.841509	0.13343	-6.30674	2.85e-10	8.47e-09
ENSG00000112759.19	6	44219553	44234142	SLC29A1	solute carrier family 29 member 1 (Augustine blood group) [Source:HGNC Symbol;Acc:HGNC:11003]	protein_coding	1300.01	0.46324	0.0734924	6.30324	2.91e-10	8.64e-09
ENSG00000116171.19	1	52927276	53051698	SCP2	sterol carrier protein 2 [Source:HGNC Symbol;Acc:HGNC:10606]	protein_coding	1882.27	0.353312	0.0560643	6.30191	2.94e-10	8.7e-09
ENSG00000168646.13	17	65528563	65561648	AXIN2	axin 2 [Source:HGNC Symbol;Acc:HGNC:904]	protein_coding	11430.6	0.180211	0.0286086	6.29918	2.99e-10	8.84e-09
ENSG00000161011.20	5	179806398	179838078	SQSTM1	sequestosome 1 [Source:HGNC Symbol;Acc:HGNC:11280]	protein_coding	5829.42	-0.394817	0.0627094	-6.29598	3.05e-10	9e-09
ENSG00000133030.22	17	17042457	17217679	MPRIP	myosin phosphatase Rho interacting protein [Source:HGNC Symbol;Acc:HGNC:30321]	protein_coding	3913.89	-0.513096	0.0815141	-6.29457	3.08e-10	9.07e-09
ENSG00000133112.17	13	45333471	45341284	TPT1	tumor protein, translationally-controlled 1 [Source:HGNC Symbol;Acc:HGNC:12022]	protein_coding	20327	-0.13827	0.0219746	-6.29225	3.13e-10	9.19e-09
ENSG00000118680.14	18	3261479	3278461	MYL12B	myosin light chain 12B [Source:HGNC Symbol;Acc:HGNC:29827]	protein_coding	4847.29	-0.229896	0.0365425	-6.29119	3.15e-10	9.23e-09
ENSG00000168653.11	1	39026318	39034636	NDUFS5	NADH:ubiquinone oxidoreductase subunit S5 [Source:HGNC Symbol;Acc:HGNC:7712]	protein_coding	3929.93	0.279921	0.0445101	6.28894	3.2e-10	9.35e-09
ENSG00000122176.12	1	203340628	203351758	FMOD	fibromodulin [Source:HGNC Symbol;Acc:HGNC:3774]	protein_coding	353.748	0.569472	0.0906798	6.28003	3.39e-10	9.87e-09
ENSG00000170892.13	19	54189938	54194536	TSEN34	tRNA splicing endonuclease subunit 34 [Source:HGNC Symbol;Acc:HGNC:15506]	protein_coding	722.376	0.44469	0.0708122	6.27985	3.39e-10	9.87e-09
ENSG00000160075.12	1	1541673	1574863	SSU72	SSU72 homolog, RNA polymerase II CTD phosphatase [Source:HGNC Symbol;Acc:HGNC:25016]	protein_coding	2818.01	-0.249507	0.0397445	-6.27778	3.43e-10	9.98e-09
ENSG00000123405.14	12	54292111	54301015	NFE2	nuclear factor, erythroid 2 [Source:HGNC Symbol;Acc:HGNC:7780]	protein_coding	197.896	0.754228	0.120268	6.27122	3.58e-10	1.04e-08
ENSG00000264424.1	17	10443290	10469559	MYH4	myosin heavy chain 4 [Source:HGNC Symbol;Acc:HGNC:7574]	protein_coding	83.3528	-1.0227	0.163251	-6.26462	3.74e-10	1.08e-08
ENSG00000105220.17	19	34359480	34402413	GPI	glucose-6-phosphate isomerase [Source:HGNC Symbol;Acc:HGNC:4458]	protein_coding	17832.3	0.183594	0.0293302	6.25956	3.86e-10	1.12e-08
ENSG00000230882.1	7	76071469	76074963	AC005077.4	hypothetical protein LOC285908 (LOC285908) pseudogene	processed_pseudogene	24.4633	-2.12139	0.339128	-6.25542	3.96e-10	1.14e-08
ENSG00000168077.14	8	27633868	27676776	SCARA3	scavenger receptor class A member 3 [Source:HGNC Symbol;Acc:HGNC:19000]	protein_coding	259.883	0.863466	0.138064	6.2541	4e-10	1.15e-08
ENSG00000127831.11	2	218419121	218453295	VIL1	villin 1 [Source:HGNC Symbol;Acc:HGNC:12690]	protein_coding	3196.58	0.387115	0.0619063	6.25324	4.02e-10	1.15e-08
ENSG00000133935.7	14	75649791	75660876	ERG28	ergosterol biosynthesis 28 homolog [Source:HGNC Symbol;Acc:HGNC:1187]	protein_coding	597.351	0.453132	0.0724805	6.25178	4.06e-10	1.16e-08
ENSG00000143799.14	1	226360210	226408154	PARP1	poly(ADP-ribose) polymerase 1 [Source:HGNC Symbol;Acc:HGNC:270]	protein_coding	3827.03	0.774971	0.124012	6.24917	4.13e-10	1.18e-08
ENSG00000147162.14	X	71533104	71575892	OGT	O-linked N-acetylglucosamine (GlcNAc) transferase [Source:HGNC Symbol;Acc:HGNC:8127]	protein_coding	3448.65	-0.428389	0.0685877	-6.24585	4.22e-10	1.2e-08
ENSG00000138678.11	4	83535914	83605875	GPAT3	glycerol-3-phosphate acyltransferase 3 [Source:HGNC Symbol;Acc:HGNC:28157]	protein_coding	581.438	-0.60756	0.0973501	-6.24098	4.35e-10	1.24e-08
ENSG00000140526.18	15	89087459	89202355	ABHD2	abhydrolase domain containing 2, acylglycerol lipase [Source:HGNC Symbol;Acc:HGNC:18717]	protein_coding	4463.57	-0.302373	0.0484584	-6.23984	4.38e-10	1.25e-08
ENSG00000106537.8	7	16753755	16784536	TSPAN13	tetraspanin 13 [Source:HGNC Symbol;Acc:HGNC:21643]	protein_coding	3621.93	0.348577	0.0559757	6.22729	4.75e-10	1.35e-08
ENSG00000118898.16	16	4882507	4960741	PPL	periplakin [Source:HGNC Symbol;Acc:HGNC:9273]	protein_coding	867.275	-0.520055	0.0836369	-6.21801	5.03e-10	1.43e-08
ENSG00000146834.14	7	100428790	100434118	MEPCE	methylphosphate capping enzyme [Source:HGNC Symbol;Acc:HGNC:20247]	protein_coding	1989.26	0.334793	0.0538534	6.21674	5.08e-10	1.44e-08
ENSG00000155850.8	5	149960758	149993455	SLC26A2	solute carrier family 26 member 2 [Source:HGNC Symbol;Acc:HGNC:10994]	protein_coding	432.476	0.599291	0.0964645	6.21255	5.21e-10	1.47e-08
ENSG00000128833.13	15	52192322	52295804	MYO5C	myosin VC [Source:HGNC Symbol;Acc:HGNC:7604]	protein_coding	1367.65	-0.436922	0.0703358	-6.21194	5.23e-10	1.47e-08
ENSG00000096696.14	6	7541617	7586714	DSP	desmoplakin [Source:HGNC Symbol;Acc:HGNC:3052]	protein_coding	8955.39	-0.174989	0.0281945	-6.2065	5.42e-10	1.52e-08
ENSG00000131446.17	5	180784780	180815652	MGAT1	alpha-1,3-mannosyl-glycoprotein 2-beta-N-acetylglucosaminyltransferase [Source:HGNC Symbol;Acc:HGNC:7044]	protein_coding	1959.8	-0.348495	0.0562559	-6.19481	5.84e-10	1.64e-08
ENSG00000163362.11	1	200891048	200915742	INAVA	innate immunity activator [Source:HGNC Symbol;Acc:HGNC:25599]	protein_coding	1283.24	-0.393095	0.0634644	-6.19395	5.87e-10	1.64e-08
ENSG00000044574.9	9	125234853	125241382	HSPA5	heat shock protein family A (Hsp70) member 5 [Source:HGNC Symbol;Acc:HGNC:5238]	protein_coding	13588.3	-0.120438	0.0194517	-6.19166	5.95e-10	1.66e-08
ENSG00000167995.17	11	61950063	61965515	BEST1	bestrophin 1 [Source:HGNC Symbol;Acc:HGNC:12703]	protein_coding	54.0003	-1.93322	0.31222	-6.19183	5.95e-10	1.66e-08
ENSG00000095203.15	9	109171974	109321059	EPB41L4B	erythrocyte membrane protein band 4.1 like 4B [Source:HGNC Symbol;Acc:HGNC:19818]	protein_coding	1641.36	-0.308455	0.0498955	-6.18202	6.33e-10	1.76e-08
ENSG00000106268.16	7	2242226	2251146	NUDT1	nudix hydrolase 1 [Source:HGNC Symbol;Acc:HGNC:8048]	protein_coding	852.548	0.398377	0.0645939	6.1674	6.94e-10	1.93e-08
ENSG00000239672.8	17	51153559	51162428	NME1	NME/NM23 nucleoside diphosphate kinase 1 [Source:HGNC Symbol;Acc:HGNC:7849]	protein_coding	4039.37	0.247455	0.0401212	6.16768	6.93e-10	1.93e-08
ENSG00000149636.16	20	36751791	36773818	DSN1	DSN1 component of MIS12 kinetochore complex [Source:HGNC Symbol;Acc:HGNC:16165]	protein_coding	1017.53	0.393064	0.0637397	6.16671	6.97e-10	1.93e-08
ENSG00000156471.13	8	96261902	96336995	PTDSS1	phosphatidylserine synthase 1 [Source:HGNC Symbol;Acc:HGNC:9587]	protein_coding	2496.34	0.353134	0.0572859	6.16442	7.07e-10	1.96e-08
ENSG00000250644.3	11	1734821	1763954	AC068580.4	novel protein	protein_coding	1298.01	-0.526174	0.085465	-6.1566	7.43e-10	2.05e-08
ENSG00000058085.15	1	183186238	183245127	LAMC2	laminin subunit gamma 2 [Source:HGNC Symbol;Acc:HGNC:6493]	protein_coding	2538.49	-0.19702	0.0320716	-6.14311	8.09e-10	2.23e-08
ENSG00000170537.13	16	18983934	19063942	TMC7	transmembrane channel like 7 [Source:HGNC Symbol;Acc:HGNC:23000]	protein_coding	325.089	-0.49238	0.0802576	-6.135	8.52e-10	2.34e-08
ENSG00000049449.10	11	32091074	32105722	RCN1	reticulocalbin 1 [Source:HGNC Symbol;Acc:HGNC:9934]	protein_coding	10224.2	0.295872	0.0482363	6.13381	8.58e-10	2.35e-08
ENSG00000160753.16	1	155320894	155331114	RUSC1	RUN and SH3 domain containing 1 [Source:HGNC Symbol;Acc:HGNC:17153]	protein_coding	1093.34	0.392337	0.0639645	6.13367	8.59e-10	2.35e-08
ENSG00000186283.14	1	179082070	179098023	TOR3A	torsin family 3 member A [Source:HGNC Symbol;Acc:HGNC:11997]	protein_coding	1336.92	0.356336	0.058117	6.13136	8.71e-10	2.38e-08
ENSG00000139438.6	12	109713825	109770495	FAM222A	family with sequence similarity 222 member A [Source:HGNC Symbol;Acc:HGNC:25915]	protein_coding	130.143	1.32378	0.215988	6.12897	8.84e-10	2.41e-08
ENSG00000123297.20	12	57782761	57808071	TSFM	Ts translation elongation factor, mitochondrial [Source:HGNC Symbol;Acc:HGNC:12367]	protein_coding	1214.49	0.37979	0.0620377	6.12191	9.25e-10	2.51e-08
ENSG00000163803.13	2	28457145	28644142	PLB1	phospholipase B1 [Source:HGNC Symbol;Acc:HGNC:30041]	protein_coding	1332.92	-0.581732	0.0950202	-6.1222	9.23e-10	2.51e-08
ENSG00000172757.13	11	65823022	65862026	CFL1	cofilin 1 [Source:HGNC Symbol;Acc:HGNC:1874]	protein_coding	16125.8	0.289403	0.0472946	6.11914	9.41e-10	2.55e-08
ENSG00000154723.13	21	25716503	25735673	ATP5PF	ATP synthase peripheral stalk subunit F6 [Source:HGNC Symbol;Acc:HGNC:847]	protein_coding	1771.18	0.24455	0.0400055	6.11291	9.78e-10	2.65e-08
ENSG00000115091.12	2	113890063	113962596	ACTR3	actin related protein 3 [Source:HGNC Symbol;Acc:HGNC:170]	protein_coding	5510.93	-0.19321	0.0316117	-6.11197	9.84e-10	2.66e-08
ENSG00000117318.9	1	23557926	23559501	ID3	inhibitor of DNA binding 3, HLH protein [Source:HGNC Symbol;Acc:HGNC:5362]	protein_coding	2145.01	0.297774	0.0488011	6.10178	1.05e-09	2.83e-08
ENSG00000006118.15	11	60924460	60937159	TMEM132A	transmembrane protein 132A [Source:HGNC Symbol;Acc:HGNC:31092]	protein_coding	2527.8	0.566562	0.0930462	6.08904	1.14e-09	3.06e-08
ENSG00000162729.14	1	160091340	160098943	IGSF8	immunoglobulin superfamily member 8 [Source:HGNC Symbol;Acc:HGNC:17813]	protein_coding	1019.07	0.354148	0.0582281	6.08208	1.19e-09	3.19e-08
ENSG00000101150.18	20	63865228	63891545	TPD52L2	TPD52 like 2 [Source:HGNC Symbol;Acc:HGNC:12007]	protein_coding	4012.54	-0.178635	0.0294041	-6.07519	1.24e-09	3.32e-08
ENSG00000140105.18	14	100333790	100376805	WARS1	tryptophanyl-tRNA synthetase 1 [Source:HGNC Symbol;Acc:HGNC:12729]	protein_coding	2933.25	-0.427958	0.0704539	-6.07429	1.25e-09	3.34e-08
ENSG00000056736.10	3	53846568	53865794	IL17RB	interleukin 17 receptor B [Source:HGNC Symbol;Acc:HGNC:18015]	protein_coding	702.287	0.451996	0.0745204	6.0654	1.32e-09	3.52e-08
ENSG00000275464.5	21	5130871	5154658	FP565260.1	periodic tryptophan protein 2 homolog [Source:NCBI gene (formerly Entrezgene);Acc:102724159]	protein_coding	1389.97	0.445669	0.0735636	6.05829	1.38e-09	3.67e-08
ENSG00000165802.23	9	137447570	137459334	NSMF	NMDA receptor synaptonuclear signaling and neuronal migration factor [Source:HGNC Symbol;Acc:HGNC:29843]	protein_coding	2029.01	-0.323516	0.0534037	-6.05795	1.38e-09	3.67e-08
ENSG00000132640.15	20	11890723	11926609	BTBD3	BTB domain containing 3 [Source:HGNC Symbol;Acc:HGNC:15854]	protein_coding	1251.39	0.491964	0.0813273	6.04919	1.46e-09	3.87e-08
ENSG00000001617.12	3	50155045	50189075	SEMA3F	semaphorin 3F [Source:HGNC Symbol;Acc:HGNC:10728]	protein_coding	408.203	0.629266	0.104111	6.04416	1.5e-09	3.99e-08
ENSG00000198563.14	6	31530219	31542448	DDX39B	DExD-box helicase 39B [Source:HGNC Symbol;Acc:HGNC:13917]	protein_coding	10506	-0.236844	0.0392071	-6.04085	1.53e-09	4.06e-08
ENSG00000198786.2	MT	12337	14148	MT-ND5	mitochondrially encoded NADH:ubiquinone oxidoreductase core subunit 5 [Source:HGNC Symbol;Acc:HGNC:7461]	protein_coding	74805.7	-0.15901	0.0263717	-6.02956	1.64e-09	4.35e-08
ENSG00000143390.18	1	151340640	151347326	RFX5	regulatory factor X5 [Source:HGNC Symbol;Acc:HGNC:9986]	protein_coding	896.433	0.605124	0.100514	6.02032	1.74e-09	4.6e-08
ENSG00000117632.23	1	25884181	25906991	STMN1	stathmin 1 [Source:HGNC Symbol;Acc:HGNC:6510]	protein_coding	5862.31	0.167613	0.0278586	6.01655	1.78e-09	4.7e-08
ENSG00000196498.13	12	124324415	124567589	NCOR2	nuclear receptor corepressor 2 [Source:HGNC Symbol;Acc:HGNC:7673]	protein_coding	4751.96	-0.3462	0.0575546	-6.01516	1.8e-09	4.73e-08
ENSG00000160789.23	1	156082573	156140081	LMNA	lamin A/C [Source:HGNC Symbol;Acc:HGNC:6636]	protein_coding	17121.4	-0.252519	0.0420113	-6.01074	1.85e-09	4.85e-08
ENSG00000198355.5	22	49960768	49964072	PIM3	Pim-3 proto-oncogene, serine/threonine kinase [Source:HGNC Symbol;Acc:HGNC:19310]	protein_coding	2241.37	-0.2837	0.0472055	-6.00989	1.86e-09	4.87e-08
ENSG00000119514.7	9	98807670	98850081	GALNT12	polypeptide N-acetylgalactosaminyltransferase 12 [Source:HGNC Symbol;Acc:HGNC:19877]	protein_coding	1220.65	0.362031	0.0602483	6.00899	1.87e-09	4.88e-08
ENSG00000028137.19	1	12166991	12209228	TNFRSF1B	TNF receptor superfamily member 1B [Source:HGNC Symbol;Acc:HGNC:11917]	protein_coding	2664.77	0.37622	0.0626193	6.00805	1.88e-09	4.9e-08
ENSG00000115310.18	2	54972187	55112621	RTN4	reticulon 4 [Source:HGNC Symbol;Acc:HGNC:14085]	protein_coding	2150.59	-0.377789	0.0628943	-6.00672	1.89e-09	4.94e-08
ENSG00000136026.14	12	106237881	106304279	CKAP4	cytoskeleton associated protein 4 [Source:HGNC Symbol;Acc:HGNC:16991]	protein_coding	3821.55	0.181667	0.0303106	5.99352	2.05e-09	5.34e-08
ENSG00000166197.17	10	102152176	102163871	NOLC1	nucleolar and coiled-body phosphoprotein 1 [Source:HGNC Symbol;Acc:HGNC:15608]	protein_coding	4648.09	0.202092	0.0337335	5.99085	2.09e-09	5.42e-08
ENSG00000115053.17	2	231453531	231483641	NCL	nucleolin [Source:HGNC Symbol;Acc:HGNC:7667]	protein_coding	16492.5	0.144839	0.0241799	5.99007	2.1e-09	5.44e-08
ENSG00000128595.17	7	128739292	128773400	CALU	calumenin [Source:HGNC Symbol;Acc:HGNC:1458]	protein_coding	4240.42	0.321709	0.0537623	5.98391	2.18e-09	5.64e-08
ENSG00000139921.13	14	51240162	51257655	TMX1	thioredoxin related transmembrane protein 1 [Source:HGNC Symbol;Acc:HGNC:15487]	protein_coding	1497.09	0.366184	0.0612111	5.98231	2.2e-09	5.69e-08
ENSG00000182580.3	3	184561785	184582408	EPHB3	EPH receptor B3 [Source:HGNC Symbol;Acc:HGNC:3394]	protein_coding	862.698	0.676409	0.113149	5.97803	2.26e-09	5.83e-08
ENSG00000254685.7	1	74198212	74234086	FPGT	fucose-1-phosphate guanylyltransferase [Source:HGNC Symbol;Acc:HGNC:3825]	protein_coding	240.553	1.03102	0.17257	5.9745	2.31e-09	5.94e-08
ENSG00000204634.13	2	101007228	101252866	TBC1D8	TBC1 domain family member 8 [Source:HGNC Symbol;Acc:HGNC:17791]	protein_coding	948.708	-0.482657	0.0808261	-5.97156	2.35e-09	6.04e-08
ENSG00000164796.18	8	112222928	113436939	CSMD3	CUB and Sushi multiple domains 3 [Source:HGNC Symbol;Acc:HGNC:19291]	protein_coding	116.435	-1.28262	0.214855	-5.96972	2.38e-09	6.1e-08
ENSG00000096092.6	6	52671113	52686588	TMEM14A	transmembrane protein 14A [Source:HGNC Symbol;Acc:HGNC:21076]	protein_coding	417.908	0.56715	0.0950252	5.96842	2.4e-09	6.14e-08
ENSG00000025772.8	20	44942130	44960397	TOMM34	translocase of outer mitochondrial membrane 34 [Source:HGNC Symbol;Acc:HGNC:15746]	protein_coding	1806.75	-0.24557	0.0411692	-5.9649	2.45e-09	6.26e-08
ENSG00000175970.11	12	120710458	120723640	UNC119B	unc-119 lipid binding chaperone B [Source:HGNC Symbol;Acc:HGNC:16488]	protein_coding	1594.42	0.292434	0.0490595	5.96081	2.51e-09	6.41e-08
ENSG00000049283.18	17	50532682	50543750	EPN3	epsin 3 [Source:HGNC Symbol;Acc:HGNC:18235]	protein_coding	880.691	0.860502	0.144432	5.95783	2.56e-09	6.51e-08
ENSG00000153048.11	16	8852942	8869012	CARHSP1	calcium regulated heat stable protein 1 [Source:HGNC Symbol;Acc:HGNC:17150]	protein_coding	1385.32	0.494774	0.0830521	5.95739	2.56e-09	6.52e-08
ENSG00000158106.14	8	143368876	143384221	RHPN1	rhophilin Rho GTPase binding protein 1 [Source:HGNC Symbol;Acc:HGNC:19973]	protein_coding	1080.44	0.359984	0.0605444	5.94579	2.75e-09	6.99e-08
ENSG00000125384.7	14	52314305	52328598	PTGER2	prostaglandin E receptor 2 [Source:HGNC Symbol;Acc:HGNC:9594]	protein_coding	1115.29	0.546913	0.0920051	5.94438	2.78e-09	7.03e-08
ENSG00000181026.15	15	88621337	88632281	AEN	apoptosis enhancing nuclease [Source:HGNC Symbol;Acc:HGNC:25722]	protein_coding	2945.96	-0.267826	0.0450737	-5.94196	2.82e-09	7.13e-08
ENSG00000139531.13	12	55997180	56006641	SUOX	sulfite oxidase [Source:HGNC Symbol;Acc:HGNC:11460]	protein_coding	387.447	0.530205	0.0892423	5.94118	2.83e-09	7.15e-08
ENSG00000134575.13	11	47239302	47248906	ACP2	acid phosphatase 2, lysosomal [Source:HGNC Symbol;Acc:HGNC:123]	protein_coding	285.902	0.572701	0.0965874	5.92936	3.04e-09	7.67e-08
ENSG00000170027.7	7	76326799	76358991	YWHAG	tyrosine 3-monooxygenase/tryptophan 5-monooxygenase activation protein gamma [Source:HGNC Symbol;Acc:HGNC:12852]	protein_coding	4349.12	-0.2381	0.0401678	-5.92764	3.07e-09	7.74e-08
ENSG00000069535.14	X	43766610	43882450	MAOB	monoamine oxidase B [Source:HGNC Symbol;Acc:HGNC:6834]	protein_coding	1572.51	0.293613	0.0495521	5.92535	3.12e-09	7.83e-08
ENSG00000198130.16	2	190189735	190344193	HIBCH	3-hydroxyisobutyryl-CoA hydrolase [Source:HGNC Symbol;Acc:HGNC:4908]	protein_coding	530.895	0.52661	0.0889193	5.92234	3.17e-09	7.96e-08
ENSG00000176928.7	5	75025346	75052558	GCNT4	glucosaminyl (N-acetyl) transferase 4 [Source:HGNC Symbol;Acc:HGNC:17973]	protein_coding	191.073	-0.899018	0.151871	-5.91961	3.23e-09	8.08e-08
ENSG00000104881.16	19	45379638	45406349	PPP1R13L	protein phosphatase 1 regulatory subunit 13 like [Source:HGNC Symbol;Acc:HGNC:18838]	protein_coding	536.928	-0.920925	0.155725	-5.91378	3.34e-09	8.36e-08
ENSG00000204176.14	10	46578217	46594173	SYT15	synaptotagmin 15 [Source:HGNC Symbol;Acc:HGNC:17167]	protein_coding	57.8744	-1.78082	0.301174	-5.91292	3.36e-09	8.39e-08
ENSG00000069956.13	15	51952106	52067375	MAPK6	mitogen-activated protein kinase 6 [Source:HGNC Symbol;Acc:HGNC:6879]	protein_coding	1818.61	-0.387649	0.0655973	-5.90953	3.43e-09	8.55e-08
ENSG00000146904.9	7	143390289	143408856	EPHA1	EPH receptor A1 [Source:HGNC Symbol;Acc:HGNC:3385]	protein_coding	1440.9	0.315285	0.0533863	5.90573	3.51e-09	8.73e-08
ENSG00000169174.11	1	55039447	55064852	PCSK9	proprotein convertase subtilisin/kexin type 9 [Source:HGNC Symbol;Acc:HGNC:20001]	protein_coding	273.321	0.758746	0.128638	5.8983	3.67e-09	9.12e-08
ENSG00000112977.16	5	10679230	10761234	DAP	death associated protein [Source:HGNC Symbol;Acc:HGNC:2672]	protein_coding	5307.9	-0.217001	0.036807	-5.89564	3.73e-09	9.25e-08
ENSG00000173281.5	8	9136255	9151574	PPP1R3B	protein phosphatase 1 regulatory subunit 3B [Source:HGNC Symbol;Acc:HGNC:14942]	protein_coding	189.005	-0.768169	0.130349	-5.8932	3.79e-09	9.38e-08
ENSG00000100413.17	22	41525799	41544606	POLR3H	RNA polymerase III subunit H [Source:HGNC Symbol;Acc:HGNC:30349]	protein_coding	1086.03	0.395306	0.0671832	5.88401	4e-09	9.9e-08
ENSG00000145623.13	5	38845858	38945596	OSMR	oncostatin M receptor [Source:HGNC Symbol;Acc:HGNC:8507]	protein_coding	1527.74	-0.300367	0.0510911	-5.87904	4.13e-09	1.02e-07
ENSG00000188910.8	1	34781214	34786369	GJB3	gap junction protein beta 3 [Source:HGNC Symbol;Acc:HGNC:4285]	protein_coding	697.279	-0.490858	0.0835082	-5.87796	4.15e-09	1.02e-07
ENSG00000125629.15	2	118088452	118110997	INSIG2	insulin induced gene 2 [Source:HGNC Symbol;Acc:HGNC:20452]	protein_coding	705.535	-0.665434	0.113279	-5.87429	4.25e-09	1.04e-07
ENSG00000122566.22	7	26171151	26201529	HNRNPA2B1	heterogeneous nuclear ribonucleoprotein A2/B1 [Source:HGNC Symbol;Acc:HGNC:5033]	protein_coding	29949.1	0.192997	0.0328886	5.86821	4.41e-09	1.08e-07
ENSG00000122779.18	7	138460259	138589996	TRIM24	tripartite motif containing 24 [Source:HGNC Symbol;Acc:HGNC:11812]	protein_coding	2388	0.218846	0.0374035	5.85095	4.89e-09	1.2e-07
ENSG00000243364.8	1	155063737	155069553	EFNA4	ephrin A4 [Source:HGNC Symbol;Acc:HGNC:3224]	protein_coding	456.646	0.437423	0.0749063	5.8396	5.23e-09	1.28e-07
ENSG00000178104.19	1	148808181	149048286	PDE4DIP	phosphodiesterase 4D interacting protein [Source:HGNC Symbol;Acc:HGNC:15580]	protein_coding	693.108	0.578408	0.099205	5.83043	5.53e-09	1.35e-07
ENSG00000103018.17	16	69424619	69466264	CYB5B	cytochrome b5 type B [Source:HGNC Symbol;Acc:HGNC:24374]	protein_coding	3255.76	-0.229395	0.0393891	-5.82382	5.75e-09	1.4e-07
ENSG00000274523.5	7	75027122	75074228	RCC1L	RCC1 like [Source:HGNC Symbol;Acc:HGNC:14948]	protein_coding	2087.67	0.271885	0.0466961	5.82243	5.8e-09	1.41e-07
ENSG00000136810.13	9	110243810	110256507	TXN	thioredoxin [Source:HGNC Symbol;Acc:HGNC:12435]	protein_coding	6732.78	0.181753	0.0312201	5.82166	5.83e-09	1.42e-07
ENSG00000168350.8	14	100143957	100159645	DEGS2	delta 4-desaturase, sphingolipid 2 [Source:HGNC Symbol;Acc:HGNC:20113]	protein_coding	2276.91	0.392986	0.0675224	5.82009	5.88e-09	1.43e-07
ENSG00000007384.15	16	58059	76355	RHBDF1	rhomboid 5 homolog 1 [Source:HGNC Symbol;Acc:HGNC:20561]	protein_coding	915.434	-0.697728	0.120065	-5.81127	6.2e-09	1.5e-07
ENSG00000148400.13	9	136494433	136546048	NOTCH1	notch receptor 1 [Source:HGNC Symbol;Acc:HGNC:7881]	protein_coding	1172.5	0.336312	0.0578909	5.80942	6.27e-09	1.52e-07
ENSG00000114353.17	3	50226292	50259362	GNAI2	G protein subunit alpha i2 [Source:HGNC Symbol;Acc:HGNC:4385]	protein_coding	1907.84	0.388146	0.0668531	5.80595	6.4e-09	1.55e-07
ENSG00000103811.18	15	78921058	78949574	CTSH	cathepsin H [Source:HGNC Symbol;Acc:HGNC:2535]	protein_coding	3923.43	0.212689	0.0366985	5.79558	6.81e-09	1.64e-07
ENSG00000142871.18	1	85580761	85584589	CCN1	cellular communication network factor 1 [Source:HGNC Symbol;Acc:HGNC:2654]	protein_coding	320.685	-0.553644	0.0956574	-5.78778	7.13e-09	1.72e-07
ENSG00000175592.9	11	65892049	65900573	FOSL1	FOS like 1, AP-1 transcription factor subunit [Source:HGNC Symbol;Acc:HGNC:13718]	protein_coding	1013.79	-0.478377	0.0827849	-5.77855	7.53e-09	1.81e-07
ENSG00000042286.15	10	70098223	70132934	AIFM2	apoptosis inducing factor mitochondria associated 2 [Source:HGNC Symbol;Acc:HGNC:21411]	protein_coding	840.596	-0.50514	0.0874364	-5.77723	7.59e-09	1.82e-07
ENSG00000136379.12	15	80679684	80755621	ABHD17C	abhydrolase domain containing 17C, depalmitoylase [Source:HGNC Symbol;Acc:HGNC:26925]	protein_coding	2072.62	-0.365521	0.0633705	-5.76799	8.02e-09	1.92e-07
ENSG00000156304.15	21	31671000	31732118	SCAF4	SR-related CTD associated factor 4 [Source:HGNC Symbol;Acc:HGNC:19304]	protein_coding	1350.38	0.275799	0.0478931	5.75864	8.48e-09	2.03e-07
ENSG00000188559.15	20	20389530	20712644	RALGAPA2	Ral GTPase activating protein catalytic subunit alpha 2 [Source:HGNC Symbol;Acc:HGNC:16207]	protein_coding	2410.71	0.330158	0.0573479	5.75711	8.56e-09	2.04e-07
ENSG00000112305.15	6	70667776	70862011	SMAP1	small ArfGAP 1 [Source:HGNC Symbol;Acc:HGNC:19651]	protein_coding	1256.96	-0.268341	0.0466305	-5.75463	8.68e-09	2.07e-07
ENSG00000101224.18	20	3786772	3806121	CDC25B	cell division cycle 25B [Source:HGNC Symbol;Acc:HGNC:1726]	protein_coding	11555.8	-0.278454	0.0484086	-5.75216	8.81e-09	2.1e-07
ENSG00000150782.12	11	112143253	112164096	IL18	interleukin 18 [Source:HGNC Symbol;Acc:HGNC:5986]	protein_coding	235.277	-0.737575	0.128292	-5.7492	8.97e-09	2.13e-07
ENSG00000131153.9	16	85676198	85690073	GINS2	GINS complex subunit 2 [Source:HGNC Symbol;Acc:HGNC:24575]	protein_coding	1268.84	0.681283	0.118609	5.74396	9.25e-09	2.19e-07
ENSG00000176842.15	16	54930865	54934485	IRX5	iroquois homeobox 5 [Source:HGNC Symbol;Acc:HGNC:14361]	protein_coding	254.753	0.628747	0.109611	5.73619	9.68e-09	2.29e-07
ENSG00000184557.4	17	78356778	78360077	SOCS3	suppressor of cytokine signaling 3 [Source:HGNC Symbol;Acc:HGNC:19391]	protein_coding	268.536	-0.530725	0.0925211	-5.73627	9.68e-09	2.29e-07
ENSG00000097046.13	1	91500851	91525764	CDC7	cell division cycle 7 [Source:HGNC Symbol;Acc:HGNC:1745]	protein_coding	897.616	0.533392	0.0930011	5.73533	9.73e-09	2.3e-07
ENSG00000186166.9	11	118998138	119015793	CENATAC	centrosomal AT-AC splicing factor [Source:HGNC Symbol;Acc:HGNC:30460]	protein_coding	720.061	-0.383696	0.0669424	-5.73173	9.94e-09	2.34e-07
ENSG00000043143.21	5	134524312	134583230	JADE2	jade family PHD finger 2 [Source:HGNC Symbol;Acc:HGNC:22984]	protein_coding	1296.13	0.547997	0.0957579	5.72273	1.05e-08	2.47e-07
ENSG00000167700.9	8	144509070	144511213	MFSD3	major facilitator superfamily domain containing 3 [Source:HGNC Symbol;Acc:HGNC:25157]	protein_coding	631.125	0.39905	0.0697352	5.72236	1.05e-08	2.47e-07
ENSG00000178826.11	7	143279957	143288048	TMEM139	transmembrane protein 139 [Source:HGNC Symbol;Acc:HGNC:22058]	protein_coding	470.632	-0.592079	0.103488	-5.72121	1.06e-08	2.48e-07
ENSG00000107816.17	10	100996618	101007836	LZTS2	leucine zipper tumor suppressor 2 [Source:HGNC Symbol;Acc:HGNC:29381]	protein_coding	1772.98	0.38186	0.0667844	5.71781	1.08e-08	2.53e-07
ENSG00000151491.14	12	15620134	15882329	EPS8	epidermal growth factor receptor pathway substrate 8 [Source:HGNC Symbol;Acc:HGNC:3420]	protein_coding	5336	0.608839	0.106493	5.71715	1.08e-08	2.53e-07
ENSG00000110651.12	11	2376177	2397397	CD81	CD81 molecule [Source:HGNC Symbol;Acc:HGNC:1701]	protein_coding	11532	0.243291	0.0425657	5.71566	1.09e-08	2.55e-07
ENSG00000116704.8	1	66999350	67054148	SLC35D1	solute carrier family 35 member D1 [Source:HGNC Symbol;Acc:HGNC:20800]	protein_coding	681.363	0.407944	0.0714102	5.71269	1.11e-08	2.59e-07
ENSG00000175582.20	11	73675638	73761137	RAB6A	RAB6A, member RAS oncogene family [Source:HGNC Symbol;Acc:HGNC:9786]	protein_coding	4653.89	-0.284752	0.0498926	-5.70731	1.15e-08	2.67e-07
ENSG00000002549.13	4	17577198	17607972	LAP3	leucine aminopeptidase 3 [Source:HGNC Symbol;Acc:HGNC:18449]	protein_coding	1324.83	0.317765	0.0557226	5.70263	1.18e-08	2.74e-07
ENSG00000101608.13	18	3247481	3256236	MYL12A	myosin light chain 12A [Source:HGNC Symbol;Acc:HGNC:16701]	protein_coding	2193.5	-0.258855	0.0453904	-5.70286	1.18e-08	2.74e-07
ENSG00000164402.14	5	132750819	132807241	SEPTIN8	septin 8 [Source:HGNC Symbol;Acc:HGNC:16511]	protein_coding	1755.39	0.29543	0.0519185	5.69026	1.27e-08	2.94e-07
ENSG00000269825.2	19	52650447	52690533	AC022150.4	novel zinc finger protein	protein_coding	66.2504	-1.22341	0.215031	-5.68946	1.27e-08	2.95e-07
ENSG00000142102.16	11	289126	296107	PGGHG	protein-glucosylgalactosylhydroxylysine glucosidase [Source:HGNC Symbol;Acc:HGNC:26210]	protein_coding	1175.06	0.399387	0.070223	5.68741	1.29e-08	2.98e-07
ENSG00000082269.17	6	70412941	70561174	FAM135A	family with sequence similarity 135 member A [Source:HGNC Symbol;Acc:HGNC:21084]	protein_coding	492.483	-0.672381	0.118322	-5.68264	1.33e-08	3.06e-07
ENSG00000184307.16	3	113947901	113965401	ZDHHC23	zinc finger DHHC-type palmitoyltransferase 23 [Source:HGNC Symbol;Acc:HGNC:28654]	protein_coding	1023.95	0.384907	0.0679107	5.66785	1.45e-08	3.33e-07
ENSG00000139880.19	14	23047062	23057538	CDH24	cadherin 24 [Source:HGNC Symbol;Acc:HGNC:14265]	protein_coding	800.844	0.447642	0.0790439	5.66321	1.49e-08	3.41e-07
ENSG00000198814.13	X	30653359	30731462	GK	glycerol kinase [Source:HGNC Symbol;Acc:HGNC:4289]	protein_coding	229.09	-0.662521	0.117024	-5.66143	1.5e-08	3.44e-07
ENSG00000213923.13	22	38290691	38318084	CSNK1E	casein kinase 1 epsilon [Source:HGNC Symbol;Acc:HGNC:2453]	protein_coding	3111.62	-0.352245	0.062266	-5.6571	1.54e-08	3.53e-07
ENSG00000134057.15	5	69167135	69178245	CCNB1	cyclin B1 [Source:HGNC Symbol;Acc:HGNC:1579]	protein_coding	3047.19	-0.243215	0.0430638	-5.64778	1.63e-08	3.72e-07
ENSG00000163050.18	1	226940286	226987544	COQ8A	coenzyme Q8A [Source:HGNC Symbol;Acc:HGNC:16812]	protein_coding	1828.13	0.445581	0.0790454	5.63703	1.73e-08	3.95e-07
ENSG00000078269.15	6	157981863	158099176	SYNJ2	synaptojanin 2 [Source:HGNC Symbol;Acc:HGNC:11504]	protein_coding	904.089	0.426384	0.0756459	5.63658	1.73e-08	3.95e-07
ENSG00000128228.5	22	21642302	21644299	SDF2L1	stromal cell derived factor 2 like 1 [Source:HGNC Symbol;Acc:HGNC:10676]	protein_coding	764.106	0.420528	0.0746223	5.63541	1.75e-08	3.97e-07
ENSG00000167553.16	12	49188736	49274600	TUBA1C	tubulin alpha 1c [Source:HGNC Symbol;Acc:HGNC:20768]	protein_coding	13147.1	-0.216942	0.0385113	-5.63321	1.77e-08	4.02e-07
ENSG00000012171.20	3	50267558	50277546	SEMA3B	semaphorin 3B [Source:HGNC Symbol;Acc:HGNC:10724]	protein_coding	3286.69	-0.328468	0.0583272	-5.63147	1.79e-08	4.05e-07
ENSG00000285976.2	6	63572472	63583587	AL135905.2	novel protein	protein_coding	1811.94	-0.433692	0.0770592	-5.62804	1.82e-08	4.13e-07
ENSG00000120709.11	5	138331935	138349729	FAM53C	family with sequence similarity 53 member C [Source:HGNC Symbol;Acc:HGNC:1336]	protein_coding	835.688	0.358776	0.0637911	5.62423	1.86e-08	4.21e-07
ENSG00000124831.19	2	237627587	237813682	LRRFIP1	LRR binding FLII interacting protein 1 [Source:HGNC Symbol;Acc:HGNC:6702]	protein_coding	2737.85	-0.269661	0.0480058	-5.61726	1.94e-08	4.38e-07
ENSG00000179163.12	1	23845077	23868290	FUCA1	alpha-L-fucosidase 1 [Source:HGNC Symbol;Acc:HGNC:4006]	protein_coding	1356.03	0.285162	0.0508788	5.60474	2.09e-08	4.7e-07
ENSG00000132670.20	20	2864184	3039076	PTPRA	protein tyrosine phosphatase receptor type A [Source:HGNC Symbol;Acc:HGNC:9664]	protein_coding	2076.02	0.261386	0.0466419	5.6041	2.09e-08	4.71e-07
ENSG00000130414.13	2	239892450	240025743	NDUFA10	NADH:ubiquinone oxidoreductase subunit A10 [Source:HGNC Symbol;Acc:HGNC:7684]	protein_coding	2401.98	0.209954	0.0374797	5.60182	2.12e-08	4.77e-07
ENSG00000080546.13	6	108986437	109094819	SESN1	sestrin 1 [Source:HGNC Symbol;Acc:HGNC:21595]	protein_coding	1023.67	0.437715	0.0782392	5.59457	2.21e-08	4.96e-07
ENSG00000116288.13	1	7954291	7985505	PARK7	Parkinsonism associated deglycase [Source:HGNC Symbol;Acc:HGNC:16369]	protein_coding	3023.57	0.215439	0.0385232	5.59244	2.24e-08	5.02e-07
ENSG00000143578.16	1	153967534	153974361	CREB3L4	cAMP responsive element binding protein 3 like 4 [Source:HGNC Symbol;Acc:HGNC:18854]	protein_coding	213.446	0.684796	0.122483	5.59094	2.26e-08	5.05e-07
ENSG00000250337.7	5	27217714	27496994	PURPL	p53 upregulated regulator of p53 levels [Source:HGNC Symbol;Acc:HGNC:48995]	lncRNA	394.101	-0.522021	0.0934052	-5.58878	2.29e-08	5.11e-07
ENSG00000128928.10	15	40405485	40435947	IVD	isovaleryl-CoA dehydrogenase [Source:HGNC Symbol;Acc:HGNC:6186]	protein_coding	2187.63	0.633254	0.113334	5.58749	2.3e-08	5.14e-07
ENSG00000196262.15	7	44796680	44824564	PPIA	peptidylprolyl isomerase A [Source:HGNC Symbol;Acc:HGNC:9253]	protein_coding	39829.7	0.159111	0.0285507	5.57292	2.51e-08	5.58e-07
ENSG00000173402.12	3	49468703	49535618	DAG1	dystroglycan 1 [Source:HGNC Symbol;Acc:HGNC:2666]	protein_coding	3679.87	0.29202	0.0524299	5.56972	2.55e-08	5.67e-07
ENSG00000287725.1	11	69072915	69162440	AP003071.5	novel protein, TPCN2 - SMIM38 readthrough	protein_coding	41.8492	-1.53919	0.276388	-5.56896	2.56e-08	5.69e-07
ENSG00000159128.15	21	33403413	33479348	IFNGR2	interferon gamma receptor 2 [Source:HGNC Symbol;Acc:HGNC:5440]	protein_coding	1947.21	-0.285368	0.0512504	-5.56812	2.57e-08	5.71e-07
ENSG00000262585.1	17	79915252	79926725	LINC01979	long intergenic non-protein coding RNA 1979 [Source:HGNC Symbol;Acc:HGNC:52807]	lncRNA	154.658	-0.77451	0.13915	-5.56601	2.61e-08	5.77e-07
ENSG00000186007.10	1	205381378	205455954	LEMD1	LEM domain containing 1 [Source:HGNC Symbol;Acc:HGNC:18725]	protein_coding	130.86	-0.796803	0.14318	-5.56504	2.62e-08	5.79e-07
ENSG00000180340.7	17	44557484	44561262	FZD2	frizzled class receptor 2 [Source:HGNC Symbol;Acc:HGNC:4040]	protein_coding	201.364	0.719286	0.129318	5.56213	2.66e-08	5.88e-07
ENSG00000142207.7	21	32311018	32393012	URB1	URB1 ribosome biogenesis homolog [Source:HGNC Symbol;Acc:HGNC:17344]	protein_coding	1941.32	0.289895	0.0522763	5.54545	2.93e-08	6.46e-07
ENSG00000121691.7	11	34438934	34472060	CAT	catalase [Source:HGNC Symbol;Acc:HGNC:1516]	protein_coding	1913.98	0.439569	0.079307	5.54263	2.98e-08	6.56e-07
ENSG00000142273.13	19	44777869	44800652	CBLC	Cbl proto-oncogene C [Source:HGNC Symbol;Acc:HGNC:15961]	protein_coding	866.37	-0.379185	0.0684853	-5.53673	3.08e-08	6.77e-07
ENSG00000110092.4	11	69641156	69654474	CCND1	cyclin D1 [Source:HGNC Symbol;Acc:HGNC:1582]	protein_coding	14647.9	-0.269764	0.0487571	-5.53281	3.15e-08	6.91e-07
ENSG00000119280.17	1	230837119	230869589	C1orf198	chromosome 1 open reading frame 198 [Source:HGNC Symbol;Acc:HGNC:25900]	protein_coding	1755.07	0.359362	0.0650051	5.52821	3.24e-08	7.07e-07
ENSG00000126458.4	19	49635292	49640143	RRAS	RAS related [Source:HGNC Symbol;Acc:HGNC:10447]	protein_coding	150.892	-0.753771	0.136353	-5.5281	3.24e-08	7.07e-07
ENSG00000179195.16	12	123971845	124015439	ZNF664	zinc finger protein 664 [Source:HGNC Symbol;Acc:HGNC:25406]	protein_coding	8003.87	-0.250102	0.0452443	-5.52782	3.24e-08	7.07e-07
ENSG00000188643.11	1	153606886	153613145	S100A16	S100 calcium binding protein A16 [Source:HGNC Symbol;Acc:HGNC:20441]	protein_coding	2637.93	-0.330652	0.0598145	-5.52796	3.24e-08	7.07e-07
ENSG00000141232.5	17	50862223	50867978	TOB1	transducer of ERBB2, 1 [Source:HGNC Symbol;Acc:HGNC:11979]	protein_coding	1847.25	-0.237338	0.042942	-5.52694	3.26e-08	7.1e-07
ENSG00000230989.7	16	83807978	83819737	HSBP1	heat shock factor binding protein 1 [Source:HGNC Symbol;Acc:HGNC:5203]	protein_coding	1927.6	0.264364	0.0478503	5.52482	3.3e-08	7.17e-07
ENSG00000180251.5	2	102473226	102533972	SLC9A4	solute carrier family 9 member A4 [Source:HGNC Symbol;Acc:HGNC:11077]	protein_coding	1324.52	0.393835	0.0713491	5.51983	3.39e-08	7.37e-07
ENSG00000104450.13	8	100157906	100259278	SPAG1	sperm associated antigen 1 [Source:HGNC Symbol;Acc:HGNC:11212]	protein_coding	428.229	-1.09316	0.198187	-5.5158	3.47e-08	7.53e-07
ENSG00000138029.14	2	26243170	26290465	HADHB	hydroxyacyl-CoA dehydrogenase trifunctional multienzyme complex subunit beta [Source:HGNC Symbol;Acc:HGNC:4803]	protein_coding	1971.31	0.321895	0.0583811	5.51368	3.51e-08	7.61e-07
ENSG00000130340.17	6	157700387	157945077	SNX9	sorting nexin 9 [Source:HGNC Symbol;Acc:HGNC:14973]	protein_coding	1235.45	-0.263164	0.047766	-5.50944	3.6e-08	7.78e-07
ENSG00000054179.12	9	137048107	137054061	ENTPD2	ectonucleoside triphosphate diphosphohydrolase 2 [Source:HGNC Symbol;Acc:HGNC:3364]	protein_coding	1071.34	0.365666	0.0664832	5.50013	3.8e-08	8.19e-07
ENSG00000074695.6	18	59327823	59359265	LMAN1	lectin, mannose binding 1 [Source:HGNC Symbol;Acc:HGNC:6631]	protein_coding	1614.87	0.513696	0.0934239	5.49855	3.83e-08	8.25e-07
ENSG00000163235.16	2	70447284	70554193	TGFA	transforming growth factor alpha [Source:HGNC Symbol;Acc:HGNC:11765]	protein_coding	1163.09	-0.693956	0.126263	-5.4961	3.88e-08	8.36e-07
ENSG00000051596.10	5	175917873	176034680	THOC3	THO complex 3 [Source:HGNC Symbol;Acc:HGNC:19072]	protein_coding	2032.3	0.401368	0.0730544	5.4941	3.93e-08	8.44e-07
ENSG00000173660.12	1	46303698	46316776	UQCRH	ubiquinol-cytochrome c reductase hinge protein [Source:HGNC Symbol;Acc:HGNC:12590]	protein_coding	3962.24	0.205105	0.0373348	5.49366	3.94e-08	8.45e-07
ENSG00000198804.2	MT	5904	7445	MT-CO1	mitochondrially encoded cytochrome c oxidase I [Source:HGNC Symbol;Acc:HGNC:7419]	protein_coding	422950	-0.155031	0.0282411	-5.48955	4.03e-08	8.63e-07
ENSG00000113575.10	5	134194332	134226073	PPP2CA	protein phosphatase 2 catalytic subunit alpha [Source:HGNC Symbol;Acc:HGNC:9299]	protein_coding	4470.37	-0.192132	0.0350266	-5.48532	4.13e-08	8.83e-07
ENSG00000142623.11	1	17205128	17246007	PADI1	peptidyl arginine deiminase 1 [Source:HGNC Symbol;Acc:HGNC:18367]	protein_coding	128.943	-0.925958	0.169016	-5.47851	4.29e-08	9.14e-07
ENSG00000162434.13	1	64833229	65067754	JAK1	Janus kinase 1 [Source:HGNC Symbol;Acc:HGNC:6190]	protein_coding	2594.06	-0.370689	0.0676627	-5.47848	4.29e-08	9.14e-07
ENSG00000233369.7	7	73154938	73207283	GTF2IP4	general transcription factor IIi pseudogene 4 [Source:HGNC Symbol;Acc:HGNC:51716]	transcribed_processed_pseudogene	3660.41	0.419125	0.0765027	5.47856	4.29e-08	9.14e-07
ENSG00000168615.13	8	38996754	39105445	ADAM9	ADAM metallopeptidase domain 9 [Source:HGNC Symbol;Acc:HGNC:216]	protein_coding	5226.79	-0.308586	0.0563833	-5.47301	4.42e-08	9.41e-07
ENSG00000189043.10	7	10931943	10940153	NDUFA4	NDUFA4 mitochondrial complex associated [Source:HGNC Symbol;Acc:HGNC:7687]	protein_coding	3953.95	0.269534	0.0492943	5.46785	4.56e-08	9.68e-07
ENSG00000153395.10	5	1456480	1523962	LPCAT1	lysophosphatidylcholine acyltransferase 1 [Source:HGNC Symbol;Acc:HGNC:25718]	protein_coding	558.908	0.497231	0.0910569	5.46066	4.74e-08	1.01e-06
ENSG00000151693.11	2	9206765	9405683	ASAP2	ArfGAP with SH3 domain, ankyrin repeat and PH domain 2 [Source:HGNC Symbol;Acc:HGNC:2721]	protein_coding	1464.38	-0.355209	0.0650907	-5.45714	4.84e-08	1.02e-06
ENSG00000065809.14	10	14518557	14774897	FAM107B	family with sequence similarity 107 member B [Source:HGNC Symbol;Acc:HGNC:23726]	protein_coding	3356.21	-0.45522	0.0834846	-5.45274	4.96e-08	1.05e-06
ENSG00000146918.20	7	158631169	158704804	NCAPG2	non-SMC condensin II complex subunit G2 [Source:HGNC Symbol;Acc:HGNC:21904]	protein_coding	2349.75	0.413964	0.0759161	5.45291	4.96e-08	1.05e-06
ENSG00000122042.10	13	29764371	29850617	UBL3	ubiquitin like 3 [Source:HGNC Symbol;Acc:HGNC:12504]	protein_coding	751.179	-0.340544	0.0625016	-5.44855	5.08e-08	1.07e-06
ENSG00000140740.11	16	21953288	21983660	UQCRC2	ubiquinol-cytochrome c reductase core protein 2 [Source:HGNC Symbol;Acc:HGNC:12586]	protein_coding	5749.06	0.34364	0.0630728	5.4483	5.09e-08	1.07e-06
ENSG00000145632.15	5	58453982	58460139	PLK2	polo like kinase 2 [Source:HGNC Symbol;Acc:HGNC:19699]	protein_coding	741.405	-1.54646	0.28399	-5.44548	5.17e-08	1.09e-06
ENSG00000092847.13	1	35869808	35930532	AGO1	argonaute RISC component 1 [Source:HGNC Symbol;Acc:HGNC:3262]	protein_coding	1196.35	0.358545	0.0658514	5.44476	5.19e-08	1.09e-06
ENSG00000276089.1	13	50082295	50082484	AL137060.6		misc_RNA	24.0949	6.82736	1.25414	5.44384	5.21e-08	1.09e-06
ENSG00000100890.16	14	35121846	35277622	PRORP	protein only RNase P catalytic subunit [Source:HGNC Symbol;Acc:HGNC:19958]	protein_coding	693.001	0.5045	0.0927818	5.43749	5.4e-08	1.13e-06
ENSG00000169021.6	19	29205320	29213151	UQCRFS1	ubiquinol-cytochrome c reductase, Rieske iron-sulfur polypeptide 1 [Source:HGNC Symbol;Acc:HGNC:12587]	protein_coding	4519.71	0.147428	0.0271269	5.43476	5.49e-08	1.15e-06
ENSG00000162377.6	1	52684449	52698347	COA7	cytochrome c oxidase assembly factor 7 (putative) [Source:HGNC Symbol;Acc:HGNC:25716]	protein_coding	1351.18	0.352194	0.0648561	5.43038	5.62e-08	1.17e-06
ENSG00000134202.11	1	109733932	109741038	GSTM3	glutathione S-transferase mu 3 [Source:HGNC Symbol;Acc:HGNC:4635]	protein_coding	800.673	0.353897	0.0651906	5.42865	5.68e-08	1.18e-06
ENSG00000142396.10	19	58305319	58315663	ERVK3-1	endogenous retrovirus group K3 member 1 [Source:HGNC Symbol;Acc:HGNC:30466]	protein_coding	1532.38	-0.355719	0.065539	-5.42759	5.71e-08	1.19e-06
ENSG00000147459.18	8	25184689	25418082	DOCK5	dedicator of cytokinesis 5 [Source:HGNC Symbol;Acc:HGNC:23476]	protein_coding	1116.26	-0.443078	0.0816663	-5.42548	5.78e-08	1.2e-06
ENSG00000132305.21	2	86143932	86195472	IMMT	inner membrane mitochondrial protein [Source:HGNC Symbol;Acc:HGNC:6047]	protein_coding	3930.77	0.165661	0.0305509	5.42245	5.88e-08	1.22e-06
ENSG00000151414.15	1	198156994	198322420	NEK7	NIMA related kinase 7 [Source:HGNC Symbol;Acc:HGNC:13386]	protein_coding	1247.2	-0.478299	0.0882341	-5.4208	5.93e-08	1.23e-06
ENSG00000187372.11	5	141213919	141218979	PCDHB13	protocadherin beta 13 [Source:HGNC Symbol;Acc:HGNC:8684]	protein_coding	137.896	0.756569	0.139575	5.42053	5.94e-08	1.23e-06
ENSG00000173221.14	5	95751319	95822726	GLRX	glutaredoxin [Source:HGNC Symbol;Acc:HGNC:4330]	protein_coding	151.888	0.731924	0.135075	5.41864	6.01e-08	1.24e-06
ENSG00000154146.13	11	124739942	124747210	NRGN	neurogranin [Source:HGNC Symbol;Acc:HGNC:8000]	protein_coding	476.038	0.536512	0.0990313	5.4176	6.04e-08	1.25e-06
ENSG00000158966.16	1	64470129	64693058	CACHD1	cache domain containing 1 [Source:HGNC Symbol;Acc:HGNC:29314]	protein_coding	185.791	0.672417	0.124218	5.41318	6.19e-08	1.28e-06
ENSG00000278619.5	17	36601583	36608964	MRM1	mitochondrial rRNA methyltransferase 1 [Source:HGNC Symbol;Acc:HGNC:26202]	protein_coding	406.181	0.456829	0.0844866	5.40712	6.4e-08	1.32e-06
ENSG00000065243.20	1	88684222	88836255	PKN2	protein kinase N2 [Source:HGNC Symbol;Acc:HGNC:9406]	protein_coding	1708.53	-0.649987	0.120231	-5.40614	6.44e-08	1.32e-06
ENSG00000185624.16	17	81843159	81860856	P4HB	prolyl 4-hydroxylase subunit beta [Source:HGNC Symbol;Acc:HGNC:8548]	protein_coding	21355.4	0.154552	0.0286047	5.40302	6.55e-08	1.35e-06
ENSG00000105388.16	19	41708585	41730433	CEACAM5	CEA cell adhesion molecule 5 [Source:HGNC Symbol;Acc:HGNC:1817]	protein_coding	118.368	-1.01326	0.187562	-5.40227	6.58e-08	1.35e-06
ENSG00000196419.13	22	41621163	41664048	XRCC6	X-ray repair cross complementing 6 [Source:HGNC Symbol;Acc:HGNC:4055]	protein_coding	10571	0.124112	0.0229779	5.40136	6.61e-08	1.35e-06
ENSG00000170185.10	4	143184917	143223874	USP38	ubiquitin specific peptidase 38 [Source:HGNC Symbol;Acc:HGNC:20067]	protein_coding	1459.41	0.382793	0.0710038	5.39116	7e-08	1.43e-06
ENSG00000136819.15	9	129827290	129835863	C9orf78	chromosome 9 open reading frame 78 [Source:HGNC Symbol;Acc:HGNC:24932]	protein_coding	1643.75	0.30576	0.0567293	5.38981	7.05e-08	1.44e-06
ENSG00000198478.8	6	79631329	79703655	SH3BGRL2	SH3 domain binding glutamate rich protein like 2 [Source:HGNC Symbol;Acc:HGNC:15567]	protein_coding	916.646	-0.35515	0.0659779	-5.38286	7.33e-08	1.49e-06
ENSG00000115425.14	2	215996329	216082955	PECR	peroxisomal trans-2-enoyl-CoA reductase [Source:HGNC Symbol;Acc:HGNC:18281]	protein_coding	166.58	-0.6304	0.117252	-5.37646	7.6e-08	1.55e-06
ENSG00000138030.13	2	27086747	27100762	KHK	ketohexokinase [Source:HGNC Symbol;Acc:HGNC:6315]	protein_coding	539.791	0.56471	0.105106	5.37274	7.75e-08	1.58e-06
ENSG00000148154.10	9	111896814	111935369	UGCG	UDP-glucose ceramide glucosyltransferase [Source:HGNC Symbol;Acc:HGNC:12524]	protein_coding	1762.93	-0.363503	0.0676948	-5.36974	7.89e-08	1.6e-06
ENSG00000158163.15	3	138061990	138115818	DZIP1L	DAZ interacting zinc finger protein 1 like [Source:HGNC Symbol;Acc:HGNC:26551]	protein_coding	82.4592	1.42331	0.265097	5.36902	7.92e-08	1.6e-06
ENSG00000125898.13	20	833715	857463	FAM110A	family with sequence similarity 110 member A [Source:HGNC Symbol;Acc:HGNC:16188]	protein_coding	407.912	0.51848	0.096578	5.36851	7.94e-08	1.61e-06
ENSG00000256235.3	5	150778757	150796734	SMIM3	small integral membrane protein 3 [Source:HGNC Symbol;Acc:HGNC:30248]	protein_coding	578.303	0.352245	0.0656421	5.36614	8.04e-08	1.63e-06
ENSG00000140961.14	16	83931311	83966332	OSGIN1	oxidative stress induced growth inhibitor 1 [Source:HGNC Symbol;Acc:HGNC:30093]	protein_coding	187.971	-0.677942	0.126374	-5.36459	8.11e-08	1.64e-06
ENSG00000151503.13	11	134150113	134225454	NCAPD3	non-SMC condensin II complex subunit D3 [Source:HGNC Symbol;Acc:HGNC:28952]	protein_coding	3442.32	0.276604	0.0516978	5.3504	8.78e-08	1.77e-06
ENSG00000161267.12	3	197509783	197573323	BDH1	3-hydroxybutyrate dehydrogenase 1 [Source:HGNC Symbol;Acc:HGNC:1027]	protein_coding	1213.81	0.502921	0.0940955	5.3448	9.05e-08	1.82e-06
ENSG00000007202.15	17	28614446	28645454	KIAA0100	KIAA0100 [Source:HGNC Symbol;Acc:HGNC:28960]	protein_coding	3477.33	0.361227	0.0676451	5.34004	9.29e-08	1.87e-06
ENSG00000004487.17	1	23019443	23083689	KDM1A	lysine demethylase 1A [Source:HGNC Symbol;Acc:HGNC:29079]	protein_coding	3317.72	0.247332	0.0463403	5.33731	9.43e-08	1.89e-06
ENSG00000111786.9	12	120461672	120469748	SRSF9	serine and arginine rich splicing factor 9 [Source:HGNC Symbol;Acc:HGNC:10791]	protein_coding	3629.86	0.275605	0.0516378	5.33727	9.44e-08	1.89e-06
ENSG00000169814.16	3	15601341	15722311	BTD	biotinidase [Source:HGNC Symbol;Acc:HGNC:1122]	protein_coding	246.014	0.669741	0.125591	5.33272	9.68e-08	1.94e-06
ENSG00000172731.14	10	70298970	70382650	LRRC20	leucine rich repeat containing 20 [Source:HGNC Symbol;Acc:HGNC:23421]	protein_coding	676.796	0.456764	0.0856845	5.33077	9.78e-08	1.96e-06
ENSG00000197594.13	6	131808016	131895155	ENPP1	ectonucleotide pyrophosphatase/phosphodiesterase 1 [Source:HGNC Symbol;Acc:HGNC:3356]	protein_coding	248.655	0.642931	0.120716	5.32596	1e-07	2.01e-06
ENSG00000107223.13	9	136862119	136866308	EDF1	endothelial differentiation related factor 1 [Source:HGNC Symbol;Acc:HGNC:3164]	protein_coding	3388.13	-0.260039	0.0488328	-5.32508	1.01e-07	2.01e-06
ENSG00000080603.17	16	30698209	30741409	SRCAP	Snf2 related CREBBP activator protein [Source:HGNC Symbol;Acc:HGNC:16974]	protein_coding	1363.44	0.552178	0.103819	5.31864	1.05e-07	2.08e-06
ENSG00000266094.8	1	206507531	206589448	RASSF5	Ras association domain family member 5 [Source:HGNC Symbol;Acc:HGNC:17609]	protein_coding	80.9537	1.12683	0.212166	5.31107	1.09e-07	2.17e-06
ENSG00000104413.18	8	94641074	94707466	ESRP1	epithelial splicing regulatory protein 1 [Source:HGNC Symbol;Acc:HGNC:25966]	protein_coding	4395.07	-0.270067	0.0509248	-5.30324	1.14e-07	2.26e-06
ENSG00000187840.5	8	38030534	38060365	EIF4EBP1	eukaryotic translation initiation factor 4E binding protein 1 [Source:HGNC Symbol;Acc:HGNC:3288]	protein_coding	2219.88	-0.232862	0.0439146	-5.3026	1.14e-07	2.26e-06
ENSG00000054118.15	1	36224432	36305357	THRAP3	thyroid hormone receptor associated protein 3 [Source:HGNC Symbol;Acc:HGNC:22964]	protein_coding	2876.25	0.189243	0.0357055	5.30012	1.16e-07	2.29e-06
ENSG00000101558.14	18	9914016	9960021	VAPA	VAMP associated protein A [Source:HGNC Symbol;Acc:HGNC:12648]	protein_coding	2714.38	-0.226244	0.0427251	-5.29533	1.19e-07	2.35e-06
ENSG00000247077.7	12	132710819	132722734	PGAM5	PGAM family member 5, mitochondrial serine/threonine protein phosphatase [Source:HGNC Symbol;Acc:HGNC:28763]	protein_coding	2705.28	0.283199	0.0534902	5.2944	1.19e-07	2.36e-06
ENSG00000006327.14	16	3018445	3022383	TNFRSF12A	TNF receptor superfamily member 12A [Source:HGNC Symbol;Acc:HGNC:18152]	protein_coding	2246.38	-0.681961	0.12884	-5.2931	1.2e-07	2.37e-06
ENSG00000113282.14	5	157785743	157859145	CLINT1	clathrin interactor 1 [Source:HGNC Symbol;Acc:HGNC:23186]	protein_coding	3964.18	0.256731	0.0485147	5.29181	1.21e-07	2.39e-06
ENSG00000123975.5	9	89311195	89316703	CKS2	CDC28 protein kinase regulatory subunit 2 [Source:HGNC Symbol;Acc:HGNC:2000]	protein_coding	1294.45	-0.246453	0.0466013	-5.28854	1.23e-07	2.43e-06
ENSG00000136720.7	2	128236716	128318868	HS6ST1	heparan sulfate 6-O-sulfotransferase 1 [Source:HGNC Symbol;Acc:HGNC:5201]	protein_coding	731.517	0.36104	0.0683258	5.28409	1.26e-07	2.48e-06
ENSG00000132698.15	1	156061160	156070504	RAB25	RAB25, member RAS oncogene family [Source:HGNC Symbol;Acc:HGNC:18238]	protein_coding	2016.63	-0.220654	0.0417631	-5.28346	1.27e-07	2.49e-06
ENSG00000048544.6	6	42206807	42217861	MRPS10	mitochondrial ribosomal protein S10 [Source:HGNC Symbol;Acc:HGNC:14502]	protein_coding	1354.75	-0.308004	0.0583183	-5.28143	1.28e-07	2.51e-06
ENSG00000189091.13	16	70523791	70577670	SF3B3	splicing factor 3b subunit 3 [Source:HGNC Symbol;Acc:HGNC:10770]	protein_coding	4385.46	0.260636	0.0493534	5.28101	1.28e-07	2.51e-06
ENSG00000099814.16	14	104865268	104896770	CEP170B	centrosomal protein 170B [Source:HGNC Symbol;Acc:HGNC:20362]	protein_coding	4157.56	-0.296356	0.0562531	-5.26826	1.38e-07	2.69e-06
ENSG00000166851.15	16	23677656	23690367	PLK1	polo like kinase 1 [Source:HGNC Symbol;Acc:HGNC:9077]	protein_coding	2197.87	0.328231	0.0623822	5.26162	1.43e-07	2.79e-06
ENSG00000110108.10	11	60914158	60923443	TMEM109	transmembrane protein 109 [Source:HGNC Symbol;Acc:HGNC:28771]	protein_coding	2729.46	0.248556	0.0473361	5.25087	1.51e-07	2.95e-06
ENSG00000108604.16	17	63832081	63843065	SMARCD2	SWI/SNF related, matrix associated, actin dependent regulator of chromatin, subfamily d, member 2 [Source:HGNC Symbol;Acc:HGNC:11107]	protein_coding	2484.17	0.2339	0.0445629	5.24877	1.53e-07	2.98e-06
ENSG00000165272.16	9	33441156	33447596	AQP3	aquaporin 3 (Gill blood group) [Source:HGNC Symbol;Acc:HGNC:636]	protein_coding	98.1167	-0.842441	0.160578	-5.2463	1.55e-07	3.02e-06
ENSG00000153113.24	5	96525267	96779595	CAST	calpastatin [Source:HGNC Symbol;Acc:HGNC:1515]	protein_coding	2818.63	-0.277243	0.052882	-5.24266	1.58e-07	3.07e-06
ENSG00000161671.17	19	50476400	50490871	EMC10	ER membrane protein complex subunit 10 [Source:HGNC Symbol;Acc:HGNC:27609]	protein_coding	853.841	0.327528	0.0624963	5.24076	1.6e-07	3.1e-06
ENSG00000169826.8	10	43138445	43185302	CSGALNACT2	chondroitin sulfate N-acetylgalactosaminyltransferase 2 [Source:HGNC Symbol;Acc:HGNC:24292]	protein_coding	130.685	-0.678624	0.129519	-5.23957	1.61e-07	3.12e-06
ENSG00000104341.17	8	97775057	97853013	LAPTM4B	lysosomal protein transmembrane 4 beta [Source:HGNC Symbol;Acc:HGNC:13646]	protein_coding	6111.48	0.253146	0.0483712	5.23341	1.66e-07	3.22e-06
ENSG00000006042.12	17	32927910	32945106	TMEM98	transmembrane protein 98 [Source:HGNC Symbol;Acc:HGNC:24529]	protein_coding	1516	0.359737	0.0687741	5.2307	1.69e-07	3.26e-06
ENSG00000172927.8	11	69294151	69367726	MYEOV	myeloma overexpressed [Source:HGNC Symbol;Acc:HGNC:7563]	protein_coding	1220.28	-0.562858	0.107628	-5.22964	1.7e-07	3.28e-06
ENSG00000171960.12	1	42658335	42676758	PPIH	peptidylprolyl isomerase H [Source:HGNC Symbol;Acc:HGNC:14651]	protein_coding	744.76	0.488883	0.0934974	5.22885	1.71e-07	3.29e-06
ENSG00000239264.9	6	7881517	7910788	TXNDC5	thioredoxin domain containing 5 [Source:HGNC Symbol;Acc:HGNC:21073]	protein_coding	8286.42	0.110669	0.0211701	5.22763	1.72e-07	3.3e-06
ENSG00000101049.17	20	43558968	43588237	SGK2	serum/glucocorticoid regulated kinase 2 [Source:HGNC Symbol;Acc:HGNC:13900]	protein_coding	487.035	0.482647	0.0923396	5.22687	1.72e-07	3.31e-06
ENSG00000140365.16	15	75336020	75343224	COMMD4	COMM domain containing 4 [Source:HGNC Symbol;Acc:HGNC:26027]	protein_coding	1101.81	0.344711	0.0659734	5.22501	1.74e-07	3.34e-06
ENSG00000116954.8	1	38838198	38859772	RRAGC	Ras related GTP binding C [Source:HGNC Symbol;Acc:HGNC:19902]	protein_coding	506.072	-0.442481	0.0847969	-5.21812	1.81e-07	3.46e-06
ENSG00000095002.15	2	47403067	47663146	MSH2	mutS homolog 2 [Source:HGNC Symbol;Acc:HGNC:7325]	protein_coding	2129.85	0.3056	0.0586223	5.21303	1.86e-07	3.56e-06
ENSG00000196611.6	11	102789401	102798160	MMP1	matrix metallopeptidase 1 [Source:HGNC Symbol;Acc:HGNC:7155]	protein_coding	721.039	0.279651	0.0536757	5.21001	1.89e-07	3.61e-06
ENSG00000136869.16	9	117704175	117724735	TLR4	toll like receptor 4 [Source:HGNC Symbol;Acc:HGNC:11850]	protein_coding	299.796	0.568135	0.109079	5.20846	1.9e-07	3.63e-06
ENSG00000285108.1	8	129685401	129723023	AC103718.1	novel transcript	lncRNA	17.0705	-2.11228	0.405741	-5.20598	1.93e-07	3.68e-06
ENSG00000185515.15	X	155071420	155123077	BRCC3	BRCA1/BRCA2-containing complex subunit 3 [Source:HGNC Symbol;Acc:HGNC:24185]	protein_coding	606.591	0.4496	0.0864189	5.20256	1.97e-07	3.74e-06
ENSG00000132359.15	17	2755705	3037741	RAP1GAP2	RAP1 GTPase activating protein 2 [Source:HGNC Symbol;Acc:HGNC:29176]	protein_coding	961.522	-0.609696	0.117202	-5.20211	1.97e-07	3.75e-06
ENSG00000123080.12	1	50960745	50974634	CDKN2C	cyclin dependent kinase inhibitor 2C [Source:HGNC Symbol;Acc:HGNC:1789]	protein_coding	313.178	0.625652	0.12042	5.19559	2.04e-07	3.88e-06
ENSG00000168439.17	11	64185272	64204543	STIP1	stress induced phosphoprotein 1 [Source:HGNC Symbol;Acc:HGNC:11387]	protein_coding	7174.55	-0.20127	0.0387443	-5.19484	2.05e-07	3.89e-06
ENSG00000169992.10	17	7404874	7419860	NLGN2	neuroligin 2 [Source:HGNC Symbol;Acc:HGNC:14290]	protein_coding	263.046	0.529099	0.101943	5.19017	2.1e-07	3.97e-06
ENSG00000196182.11	1	36339624	36385924	STK40	serine/threonine kinase 40 [Source:HGNC Symbol;Acc:HGNC:21373]	protein_coding	1106.05	-0.401922	0.077437	-5.19031	2.1e-07	3.97e-06
ENSG00000013810.20	4	1712891	1745171	TACC3	transforming acidic coiled-coil containing protein 3 [Source:HGNC Symbol;Acc:HGNC:11524]	protein_coding	2947.84	0.252312	0.0486423	5.18708	2.14e-07	4.04e-06
ENSG00000186871.7	X	72204657	72239027	ERCC6L	ERCC excision repair 6 like, spindle assembly checkpoint helicase [Source:HGNC Symbol;Acc:HGNC:20794]	protein_coding	523.7	0.51316	0.0989475	5.18619	2.15e-07	4.05e-06
ENSG00000163485.17	1	203090654	203167405	ADORA1	adenosine A1 receptor [Source:HGNC Symbol;Acc:HGNC:262]	protein_coding	240.871	0.870125	0.16789	5.18271	2.19e-07	4.12e-06
ENSG00000143367.16	1	151540305	151583583	TUFT1	tuftelin 1 [Source:HGNC Symbol;Acc:HGNC:12422]	protein_coding	544.608	-0.365141	0.0705008	-5.17924	2.23e-07	4.19e-06
ENSG00000148498.16	10	34109560	34815325	PARD3	par-3 family cell polarity regulator [Source:HGNC Symbol;Acc:HGNC:16051]	protein_coding	1411.72	-0.253186	0.0489655	-5.17071	2.33e-07	4.38e-06
ENSG00000142687.18	1	35433492	35557950	KIAA0319L	KIAA0319 like [Source:HGNC Symbol;Acc:HGNC:30071]	protein_coding	1050.55	0.362073	0.0700613	5.16795	2.37e-07	4.44e-06
ENSG00000137880.6	15	40764068	40767708	GCHFR	GTP cyclohydrolase I feedback regulator [Source:HGNC Symbol;Acc:HGNC:4194]	protein_coding	1053.17	-0.427907	0.0829315	-5.15977	2.47e-07	4.64e-06
ENSG00000148396.18	9	136440096	136483759	SEC16A	SEC16 homolog A, endoplasmic reticulum export factor [Source:HGNC Symbol;Acc:HGNC:29006]	protein_coding	2644.52	-0.180508	0.0349891	-5.15898	2.48e-07	4.65e-06
ENSG00000198715.13	1	156290089	156295689	GLMP	glycosylated lysosomal membrane protein [Source:HGNC Symbol;Acc:HGNC:29436]	protein_coding	432.612	0.489141	0.0949001	5.15427	2.55e-07	4.76e-06
ENSG00000102897.10	16	20899868	20925006	LYRM1	LYR motif containing 1 [Source:HGNC Symbol;Acc:HGNC:25074]	protein_coding	1188.73	-0.257848	0.0500284	-5.15402	2.55e-07	4.76e-06
ENSG00000184007.22	1	31906421	31944856	PTP4A2	protein tyrosine phosphatase 4A2 [Source:HGNC Symbol;Acc:HGNC:9635]	protein_coding	2837.78	-0.254216	0.0493333	-5.15302	2.56e-07	4.78e-06
ENSG00000123240.17	10	13099449	13138308	OPTN	optineurin [Source:HGNC Symbol;Acc:HGNC:17142]	protein_coding	165.963	-0.966019	0.187519	-5.15157	2.58e-07	4.81e-06
ENSG00000120254.16	6	150865679	151101887	MTHFD1L	methylenetetrahydrofolate dehydrogenase (NADP+ dependent) 1 like [Source:HGNC Symbol;Acc:HGNC:21055]	protein_coding	2236.91	-0.301626	0.0586474	-5.14305	2.7e-07	5.03e-06
ENSG00000159840.16	7	143381295	143391111	ZYX	zyxin [Source:HGNC Symbol;Acc:HGNC:13200]	protein_coding	5212.85	-0.242155	0.0470916	-5.14221	2.72e-07	5.04e-06
ENSG00000248360.7	4	14470465	14888169	LINC00504	long intergenic non-protein coding RNA 504 [Source:HGNC Symbol;Acc:HGNC:43555]	lncRNA	281.908	-0.458681	0.0892477	-5.13942	2.76e-07	5.11e-06
ENSG00000143545.10	1	153981617	153986358	RAB13	RAB13, member RAS oncogene family [Source:HGNC Symbol;Acc:HGNC:9762]	protein_coding	983.073	0.281901	0.0549528	5.12988	2.9e-07	5.37e-06
ENSG00000160014.17	19	46601074	46610782	CALM3	calmodulin 3 [Source:HGNC Symbol;Acc:HGNC:1449]	protein_coding	6678.45	0.271258	0.0529118	5.12661	2.95e-07	5.46e-06
ENSG00000091622.16	17	6451263	6556555	PITPNM3	PITPNM family member 3 [Source:HGNC Symbol;Acc:HGNC:21043]	protein_coding	764.15	-0.380975	0.0743396	-5.1248	2.98e-07	5.51e-06
ENSG00000150457.9	13	20973036	21061586	LATS2	large tumor suppressor kinase 2 [Source:HGNC Symbol;Acc:HGNC:6515]	protein_coding	264.209	-0.558372	0.109096	-5.11818	3.09e-07	5.69e-06
ENSG00000223891.6	20	44210907	44226027	OSER1-DT	OSER1 divergent transcript [Source:HGNC Symbol;Acc:HGNC:48585]	lncRNA	100.907	-0.699804	0.136724	-5.11837	3.08e-07	5.69e-06
ENSG00000140968.11	16	85899162	85922606	IRF8	interferon regulatory factor 8 [Source:HGNC Symbol;Acc:HGNC:5358]	protein_coding	378.618	0.717208	0.140151	5.1174	3.1e-07	5.7e-06
ENSG00000198561.15	11	57753243	57819546	CTNND1	catenin delta 1 [Source:HGNC Symbol;Acc:HGNC:2515]	protein_coding	6484.81	-0.279722	0.0547	-5.11375	3.16e-07	5.81e-06
ENSG00000196428.12	3	150408335	150466431	TSC22D2	TSC22 domain family member 2 [Source:HGNC Symbol;Acc:HGNC:29095]	protein_coding	595.405	-0.695029	0.135927	-5.11327	3.17e-07	5.82e-06
ENSG00000175130.7	1	32333839	32336233	MARCKSL1	MARCKS like 1 [Source:HGNC Symbol;Acc:HGNC:7142]	protein_coding	8386.14	0.155141	0.0303506	5.11162	3.19e-07	5.86e-06
ENSG00000169926.11	15	31326835	31435665	KLF13	Kruppel like factor 13 [Source:HGNC Symbol;Acc:HGNC:13672]	protein_coding	2425.34	-0.680937	0.133239	-5.11063	3.21e-07	5.88e-06
ENSG00000278948.1	22	37943050	37944898	AL031587.5	TEC	TEC	116.899	-0.781236	0.152951	-5.10777	3.26e-07	5.97e-06
ENSG00000149483.12	11	61362344	61369509	TMEM138	transmembrane protein 138 [Source:HGNC Symbol;Acc:HGNC:26944]	protein_coding	575.629	0.469699	0.091969	5.10714	3.27e-07	5.98e-06
ENSG00000124942.14	11	62433542	62556235	AHNAK	AHNAK nucleoprotein [Source:HGNC Symbol;Acc:HGNC:347]	protein_coding	7020.87	-0.384792	0.0753834	-5.10447	3.32e-07	6.06e-06
ENSG00000174748.22	3	23916591	23924374	RPL15	ribosomal protein L15 [Source:HGNC Symbol;Acc:HGNC:10306]	protein_coding	15485.6	-0.145019	0.0284297	-5.10099	3.38e-07	6.16e-06
ENSG00000164930.12	8	103298433	103332866	FZD6	frizzled class receptor 6 [Source:HGNC Symbol;Acc:HGNC:4044]	protein_coding	906.554	-0.303231	0.059471	-5.0988	3.42e-07	6.22e-06
ENSG00000196655.12	11	119018763	119025454	TRAPPC4	trafficking protein particle complex 4 [Source:HGNC Symbol;Acc:HGNC:19943]	protein_coding	888.638	-0.3018	0.0592128	-5.09688	3.45e-07	6.28e-06
ENSG00000119242.9	12	123918660	123972831	CCDC92	coiled-coil domain containing 92 [Source:HGNC Symbol;Acc:HGNC:29563]	protein_coding	332.966	-0.53062	0.10412	-5.09622	3.47e-07	6.29e-06
ENSG00000160949.17	8	144428775	144444440	TONSL	tonsoku like, DNA repair protein [Source:HGNC Symbol;Acc:HGNC:7801]	protein_coding	2595.41	0.236219	0.0463659	5.09468	3.49e-07	6.34e-06
ENSG00000007968.7	1	23506438	23531233	E2F2	E2F transcription factor 2 [Source:HGNC Symbol;Acc:HGNC:3114]	protein_coding	950.547	0.476765	0.0936108	5.09305	3.52e-07	6.38e-06
ENSG00000063046.18	12	53006282	53042215	EIF4B	eukaryotic translation initiation factor 4B [Source:HGNC Symbol;Acc:HGNC:3285]	protein_coding	13775.1	0.171103	0.0336227	5.08892	3.6e-07	6.52e-06
ENSG00000146576.13	7	6590021	6608726	C7orf26	chromosome 7 open reading frame 26 [Source:HGNC Symbol;Acc:HGNC:21702]	protein_coding	1055.2	0.303969	0.0597566	5.08679	3.64e-07	6.58e-06
ENSG00000188917.15	X	101009346	101052116	TRMT2B	tRNA methyltransferase 2 homolog B [Source:HGNC Symbol;Acc:HGNC:25748]	protein_coding	463.862	0.399819	0.0786556	5.08316	3.71e-07	6.7e-06
ENSG00000105963.15	7	897900	955407	ADAP1	ArfGAP with dual PH domains 1 [Source:HGNC Symbol;Acc:HGNC:16486]	protein_coding	2141.99	-0.510891	0.100531	-5.0819	3.74e-07	6.74e-06
ENSG00000113407.14	5	33440696	33468091	TARS1	threonyl-tRNA synthetase 1 [Source:HGNC Symbol;Acc:HGNC:11572]	protein_coding	5762.23	-0.206371	0.0406208	-5.08043	3.77e-07	6.78e-06
ENSG00000113384.14	5	32124716	32174319	GOLPH3	golgi phosphoprotein 3 [Source:HGNC Symbol;Acc:HGNC:15452]	protein_coding	4259.94	-0.21078	0.0415101	-5.0778	3.82e-07	6.86e-06
ENSG00000119013.9	2	201071433	201085750	NDUFB3	NADH:ubiquinone oxidoreductase subunit B3 [Source:HGNC Symbol;Acc:HGNC:7698]	protein_coding	886.743	0.35614	0.0701335	5.07803	3.81e-07	6.86e-06
ENSG00000138162.19	10	121989163	122254545	TACC2	transforming acidic coiled-coil containing protein 2 [Source:HGNC Symbol;Acc:HGNC:11523]	protein_coding	1849.49	-0.25203	0.049648	-5.07634	3.85e-07	6.9e-06
ENSG00000091483.7	1	241497603	241519755	FH	fumarate hydratase [Source:HGNC Symbol;Acc:HGNC:3700]	protein_coding	2392.1	0.180705	0.035602	5.07569	3.86e-07	6.92e-06
ENSG00000216775.3	6	52664366	52669155	AL109918.1	heterogeneous nuclear ribonucleoprotein A/B (HNRNPAB) pseudogene	transcribed_unprocessed_pseudogene	329.668	0.596337	0.117503	5.07509	3.87e-07	6.93e-06
ENSG00000172270.22	19	571277	583494	BSG	basigin (Ok blood group) [Source:HGNC Symbol;Acc:HGNC:1116]	protein_coding	12035.3	0.20623	0.0406379	5.07483	3.88e-07	6.93e-06
ENSG00000170275.15	3	33114014	33147773	CRTAP	cartilage associated protein [Source:HGNC Symbol;Acc:HGNC:2379]	protein_coding	3160.78	0.173848	0.0342879	5.07025	3.97e-07	7.09e-06
ENSG00000169084.15	X	2219506	2502805	DHRSX	dehydrogenase/reductase X-linked [Source:HGNC Symbol;Acc:HGNC:18399]	protein_coding	614.389	0.479581	0.0946189	5.06855	4.01e-07	7.15e-06
ENSG00000150054.18	10	28050993	28334486	MPP7	membrane palmitoylated protein 7 [Source:HGNC Symbol;Acc:HGNC:26542]	protein_coding	301.747	0.577851	0.114025	5.06774	4.03e-07	7.17e-06
ENSG00000163864.17	3	139560180	139678017	NMNAT3	nicotinamide nucleotide adenylyltransferase 3 [Source:HGNC Symbol;Acc:HGNC:20989]	protein_coding	283.816	-0.577078	0.113885	-5.0672	4.04e-07	7.18e-06
ENSG00000176387.7	16	67430652	67437553	HSD11B2	hydroxysteroid 11-beta dehydrogenase 2 [Source:HGNC Symbol;Acc:HGNC:5209]	protein_coding	1236.42	0.416788	0.0823858	5.05898	4.22e-07	7.49e-06
ENSG00000236824.2	2	47335315	47335514	BCYRN1	brain cytoplasmic RNA 1 [Source:HGNC Symbol;Acc:HGNC:1022]	scRNA	526.055	-0.476545	0.094217	-5.05796	4.24e-07	7.52e-06
ENSG00000143067.5	1	119619377	119648266	ZNF697	zinc finger protein 697 [Source:HGNC Symbol;Acc:HGNC:32034]	protein_coding	151.321	-0.583165	0.115323	-5.05679	4.26e-07	7.56e-06
ENSG00000166508.18	7	100092728	100101940	MCM7	minichromosome maintenance complex component 7 [Source:HGNC Symbol;Acc:HGNC:6950]	protein_coding	12941.2	0.166489	0.0329613	5.05104	4.39e-07	7.78e-06
ENSG00000131941.8	19	32978592	33064888	RHPN2	rhophilin Rho GTPase binding protein 2 [Source:HGNC Symbol;Acc:HGNC:19974]	protein_coding	2443.02	-0.428157	0.0848214	-5.04774	4.47e-07	7.91e-06
ENSG00000144959.11	3	172630249	172711218	NCEH1	neutral cholesterol ester hydrolase 1 [Source:HGNC Symbol;Acc:HGNC:29260]	protein_coding	468.05	-0.641848	0.127246	-5.04415	4.56e-07	8.05e-06
ENSG00000159423.17	1	18871430	18902724	ALDH4A1	aldehyde dehydrogenase 4 family member A1 [Source:HGNC Symbol;Acc:HGNC:406]	protein_coding	1766.48	0.310828	0.061626	5.04377	4.56e-07	8.05e-06
ENSG00000083937.10	3	87227271	87255556	CHMP2B	charged multivesicular body protein 2B [Source:HGNC Symbol;Acc:HGNC:24537]	protein_coding	966.444	-0.300691	0.0596558	-5.04043	4.64e-07	8.18e-06
ENSG00000073111.14	3	127598410	127622436	MCM2	minichromosome maintenance complex component 2 [Source:HGNC Symbol;Acc:HGNC:6944]	protein_coding	4433.86	0.356269	0.0707869	5.03298	4.83e-07	8.5e-06
ENSG00000242372.9	20	35278907	35284985	EIF6	eukaryotic translation initiation factor 6 [Source:HGNC Symbol;Acc:HGNC:6159]	protein_coding	5359.04	-0.274662	0.0546099	-5.02953	4.92e-07	8.64e-06
ENSG00000167183.3	17	47951967	47957883	PRR15L	proline rich 15 like [Source:HGNC Symbol;Acc:HGNC:28149]	protein_coding	629.482	0.325005	0.0646306	5.02866	4.94e-07	8.67e-06
ENSG00000179598.6	17	17200995	17206333	PLD6	phospholipase D family member 6 [Source:HGNC Symbol;Acc:HGNC:30447]	protein_coding	488	-0.364451	0.072581	-5.0213	5.13e-07	9e-06
ENSG00000196743.9	5	151212150	151270440	GM2A	GM2 ganglioside activator [Source:HGNC Symbol;Acc:HGNC:4367]	protein_coding	939.768	0.487103	0.097045	5.01935	5.18e-07	9.08e-06
ENSG00000146278.11	6	89080751	89085160	PNRC1	proline rich nuclear receptor coactivator 1 [Source:HGNC Symbol;Acc:HGNC:17278]	protein_coding	673.01	0.322837	0.0643428	5.01745	5.24e-07	9.16e-06
ENSG00000133639.6	12	92140278	92145846	BTG1	BTG anti-proliferation factor 1 [Source:HGNC Symbol;Acc:HGNC:1130]	protein_coding	1918.95	-0.259285	0.051712	-5.01403	5.33e-07	9.31e-06
ENSG00000173786.17	17	41966763	41977740	CNP	2',3'-cyclic nucleotide 3' phosphodiesterase [Source:HGNC Symbol;Acc:HGNC:2158]	protein_coding	2163.29	0.251829	0.0503081	5.00573	5.57e-07	9.71e-06
ENSG00000028839.10	6	133952170	133990432	TBPL1	TATA-box binding protein like 1 [Source:HGNC Symbol;Acc:HGNC:11589]	protein_coding	400.391	-0.606315	0.121203	-5.00245	5.66e-07	9.87e-06
ENSG00000127952.17	7	75996338	76048004	STYXL1	serine/threonine/tyrosine interacting like 1 [Source:HGNC Symbol;Acc:HGNC:18165]	protein_coding	384.556	-0.412806	0.0825718	-4.99936	5.75e-07	1e-05
ENSG00000138271.6	3	151294086	151316820	GPR87	G protein-coupled receptor 87 [Source:HGNC Symbol;Acc:HGNC:4538]	protein_coding	443.507	-0.398916	0.079827	-4.99726	5.82e-07	1.01e-05
ENSG00000225921.7	6	13615335	13632739	NOL7	nucleolar protein 7 [Source:HGNC Symbol;Acc:HGNC:21040]	protein_coding	1332.46	-0.30203	0.0604945	-4.99269	5.95e-07	1.03e-05
ENSG00000081760.17	12	125065434	125143333	AACS	acetoacetyl-CoA synthetase [Source:HGNC Symbol;Acc:HGNC:21298]	protein_coding	1685.88	-0.294414	0.0590103	-4.9892	6.06e-07	1.05e-05
ENSG00000101546.13	18	80034389	80050651	RBFA	ribosome binding factor A [Source:HGNC Symbol;Acc:HGNC:26120]	protein_coding	523.584	0.411728	0.0825874	4.98536	6.18e-07	1.07e-05
ENSG00000151498.12	11	134253548	134265855	ACAD8	acyl-CoA dehydrogenase family member 8 [Source:HGNC Symbol;Acc:HGNC:87]	protein_coding	1587.33	0.258454	0.0518686	4.98287	6.26e-07	1.08e-05
ENSG00000168575.10	8	42416475	42541926	SLC20A2	solute carrier family 20 member 2 [Source:HGNC Symbol;Acc:HGNC:10947]	protein_coding	867.321	-0.62273	0.125015	-4.98126	6.32e-07	1.09e-05
ENSG00000167644.12	19	38304164	38305006	C19orf33	chromosome 19 open reading frame 33 [Source:HGNC Symbol;Acc:HGNC:16668]	protein_coding	1087.59	-0.430853	0.0865395	-4.97869	6.4e-07	1.11e-05
ENSG00000188522.15	17	18968789	19004764	FAM83G	family with sequence similarity 83 member G [Source:HGNC Symbol;Acc:HGNC:32554]	protein_coding	1885.91	-0.231636	0.0465342	-4.97775	6.43e-07	1.11e-05
ENSG00000173457.11	11	64244479	64246943	PPP1R14B	protein phosphatase 1 regulatory inhibitor subunit 14B [Source:HGNC Symbol;Acc:HGNC:9057]	protein_coding	2627.34	-0.260165	0.0522801	-4.97637	6.48e-07	1.12e-05
ENSG00000086598.11	12	123584533	123598582	TMED2	transmembrane p24 trafficking protein 2 [Source:HGNC Symbol;Acc:HGNC:16996]	protein_coding	6456.62	0.193936	0.038988	4.97426	6.55e-07	1.12e-05
ENSG00000124299.15	19	33386950	33521791	PEPD	peptidase D [Source:HGNC Symbol;Acc:HGNC:8840]	protein_coding	647.265	0.483988	0.0973003	4.97417	6.55e-07	1.12e-05
ENSG00000128298.18	22	38084652	38111015	BAIAP2L2	BAR/IMD domain containing adaptor protein 2 like 2 [Source:HGNC Symbol;Acc:HGNC:26203]	protein_coding	854.036	-0.372309	0.0748479	-4.9742	6.55e-07	1.12e-05
ENSG00000125885.13	20	5950652	5998977	MCM8	minichromosome maintenance 8 homologous recombination repair factor [Source:HGNC Symbol;Acc:HGNC:16147]	protein_coding	1512.29	0.27922	0.0561432	4.97335	6.58e-07	1.13e-05
ENSG00000105486.14	19	48115445	48170603	LIG1	DNA ligase 1 [Source:HGNC Symbol;Acc:HGNC:6598]	protein_coding	2654.65	0.525288	0.105629	4.97295	6.59e-07	1.13e-05
ENSG00000157350.13	16	70375977	70439237	ST3GAL2	ST3 beta-galactoside alpha-2,3-sialyltransferase 2 [Source:HGNC Symbol;Acc:HGNC:10863]	protein_coding	900.303	0.582469	0.11715	4.97201	6.63e-07	1.13e-05
ENSG00000169223.15	5	177331567	177351668	LMAN2	lectin, mannose binding 2 [Source:HGNC Symbol;Acc:HGNC:16986]	protein_coding	3029.81	0.305157	0.0614577	4.96532	6.86e-07	1.17e-05
ENSG00000137193.14	6	37170152	37175428	PIM1	Pim-1 proto-oncogene, serine/threonine kinase [Source:HGNC Symbol;Acc:HGNC:8986]	protein_coding	1114.39	-0.380848	0.0767529	-4.962	6.98e-07	1.19e-05
ENSG00000153721.19	6	154387515	154510685	CNKSR3	CNKSR family member 3 [Source:HGNC Symbol;Acc:HGNC:23034]	protein_coding	221.454	0.532988	0.107489	4.95855	7.1e-07	1.21e-05
ENSG00000069399.15	19	44747705	44760044	BCL3	BCL3 transcription coactivator [Source:HGNC Symbol;Acc:HGNC:998]	protein_coding	687.517	-0.385123	0.0777537	-4.95311	7.3e-07	1.24e-05
ENSG00000120549.18	10	23694746	24547848	KIAA1217	KIAA1217 [Source:HGNC Symbol;Acc:HGNC:25428]	protein_coding	3258.94	0.47036	0.0949799	4.9522	7.34e-07	1.25e-05
ENSG00000077549.19	1	19338775	19485539	CAPZB	capping actin protein of muscle Z-line subunit beta [Source:HGNC Symbol;Acc:HGNC:1491]	protein_coding	3875.53	0.302723	0.0611549	4.9501	7.42e-07	1.26e-05
ENSG00000136824.19	9	104094260	104141419	SMC2	structural maintenance of chromosomes 2 [Source:HGNC Symbol;Acc:HGNC:14011]	protein_coding	1630.01	0.342601	0.0692441	4.94773	7.51e-07	1.27e-05
ENSG00000101333.18	20	9068763	9481242	PLCB4	phospholipase C beta 4 [Source:HGNC Symbol;Acc:HGNC:9059]	protein_coding	2705.52	0.278743	0.0563549	4.94621	7.57e-07	1.28e-05
ENSG00000106025.9	7	120787320	120858402	TSPAN12	tetraspanin 12 [Source:HGNC Symbol;Acc:HGNC:21641]	protein_coding	525.049	0.446457	0.0903089	4.94367	7.67e-07	1.3e-05
ENSG00000103187.8	16	84565596	84618078	COTL1	coactosin like F-actin binding protein 1 [Source:HGNC Symbol;Acc:HGNC:18304]	protein_coding	4681.71	-0.176764	0.035766	-4.94224	7.72e-07	1.31e-05
ENSG00000133028.12	17	10672474	10698375	SCO1	synthesis of cytochrome C oxidase 1 [Source:HGNC Symbol;Acc:HGNC:10603]	protein_coding	1475.25	0.224452	0.0454635	4.93696	7.93e-07	1.34e-05
ENSG00000130402.13	19	38647649	38731589	ACTN4	actinin alpha 4 [Source:HGNC Symbol;Acc:HGNC:166]	protein_coding	19542.9	-0.226779	0.0459378	-4.93666	7.95e-07	1.34e-05
ENSG00000164690.8	7	155799980	155812463	SHH	sonic hedgehog signaling molecule [Source:HGNC Symbol;Acc:HGNC:10848]	protein_coding	513.924	-0.5551	0.112454	-4.93622	7.97e-07	1.34e-05
ENSG00000196476.12	20	270863	290778	C20orf96	chromosome 20 open reading frame 96 [Source:HGNC Symbol;Acc:HGNC:16227]	protein_coding	346.091	0.45494	0.0921877	4.93493	8.02e-07	1.35e-05
ENSG00000044115.21	5	138610967	138935034	CTNNA1	catenin alpha 1 [Source:HGNC Symbol;Acc:HGNC:2509]	protein_coding	8605.22	-0.324732	0.065813	-4.93417	8.05e-07	1.35e-05
ENSG00000154518.10	2	175176258	175181710	ATP5MC3	ATP synthase membrane subunit c locus 3 [Source:HGNC Symbol;Acc:HGNC:843]	protein_coding	4198.19	0.16496	0.0334999	4.92421	8.47e-07	1.42e-05
ENSG00000155380.13	1	112911847	112957593	SLC16A1	solute carrier family 16 member 1 [Source:HGNC Symbol;Acc:HGNC:10922]	protein_coding	3209.1	0.259141	0.0526265	4.92415	8.47e-07	1.42e-05
ENSG00000088205.13	2	117814691	117832377	DDX18	DEAD-box helicase 18 [Source:HGNC Symbol;Acc:HGNC:2741]	protein_coding	3465.29	0.2444	0.0496362	4.92383	8.49e-07	1.42e-05
ENSG00000113558.19	5	134148935	134176964	SKP1	S-phase kinase associated protein 1 [Source:HGNC Symbol;Acc:HGNC:10899]	protein_coding	4351.92	0.187231	0.0380362	4.92243	8.55e-07	1.43e-05
ENSG00000119888.11	2	47345158	47387601	EPCAM	epithelial cell adhesion molecule [Source:HGNC Symbol;Acc:HGNC:11529]	protein_coding	13497.3	0.145699	0.029615	4.91977	8.66e-07	1.45e-05
ENSG00000161544.10	17	76527356	76551175	CYGB	cytoglobin [Source:HGNC Symbol;Acc:HGNC:16505]	protein_coding	120.015	-0.89497	0.181919	-4.91961	8.67e-07	1.45e-05
ENSG00000184564.11	13	85792790	85806683	SLITRK6	SLIT and NTRK like family member 6 [Source:HGNC Symbol;Acc:HGNC:23503]	protein_coding	227.311	-0.91271	0.185529	-4.91951	8.68e-07	1.45e-05
ENSG00000075239.14	11	108116695	108147603	ACAT1	acetyl-CoA acetyltransferase 1 [Source:HGNC Symbol;Acc:HGNC:93]	protein_coding	2797.19	0.259111	0.0526853	4.91809	8.74e-07	1.46e-05
ENSG00000106443.17	7	10973336	11169623	PHF14	PHD finger protein 14 [Source:HGNC Symbol;Acc:HGNC:22203]	protein_coding	1570.58	0.32212	0.0655386	4.91496	8.88e-07	1.48e-05
ENSG00000165175.16	X	38801432	38806537	MID1IP1	MID1 interacting protein 1 [Source:HGNC Symbol;Acc:HGNC:20715]	protein_coding	1358.52	-0.24353	0.0495606	-4.91378	8.93e-07	1.49e-05
ENSG00000130768.15	1	27935000	27959157	SMPDL3B	sphingomyelin phosphodiesterase acid like 3B [Source:HGNC Symbol;Acc:HGNC:21416]	protein_coding	1090.19	0.30985	0.0630827	4.91181	9.02e-07	1.5e-05
ENSG00000137642.13	11	121452314	121633763	SORL1	sortilin related receptor 1 [Source:HGNC Symbol;Acc:HGNC:11185]	protein_coding	6089.73	0.236321	0.0481238	4.91069	9.08e-07	1.51e-05
ENSG00000240476.1	3	98981058	98983096	LINC00973	long intergenic non-protein coding RNA 973 [Source:HGNC Symbol;Acc:HGNC:48868]	lncRNA	26.8207	-1.83318	0.373408	-4.90933	9.14e-07	1.51e-05
ENSG00000171314.9	10	97426191	97433444	PGAM1	phosphoglycerate mutase 1 [Source:HGNC Symbol;Acc:HGNC:8888]	protein_coding	5622.82	0.135348	0.0275835	4.90686	9.25e-07	1.53e-05
ENSG00000213585.11	5	133971871	134004975	VDAC1	voltage dependent anion channel 1 [Source:HGNC Symbol;Acc:HGNC:12669]	protein_coding	6889.1	-0.150338	0.0307053	-4.89615	9.77e-07	1.62e-05
ENSG00000131558.15	7	133253073	134066589	EXOC4	exocyst complex component 4 [Source:HGNC Symbol;Acc:HGNC:30389]	protein_coding	1425.7	0.575772	0.117613	4.89548	9.81e-07	1.62e-05
ENSG00000135624.16	2	73233420	73253021	CCT7	chaperonin containing TCP1 subunit 7 [Source:HGNC Symbol;Acc:HGNC:1622]	protein_coding	8846.78	0.223178	0.0455922	4.8951	9.83e-07	1.62e-05
ENSG00000080031.10	19	55181247	55209506	PTPRH	protein tyrosine phosphatase receptor type H [Source:HGNC Symbol;Acc:HGNC:9672]	protein_coding	208.952	-0.819752	0.167501	-4.89402	9.88e-07	1.63e-05
ENSG00000228716.7	5	80626226	80654983	DHFR	dihydrofolate reductase [Source:HGNC Symbol;Acc:HGNC:2861]	protein_coding	1559.8	0.731037	0.149426	4.89231	9.97e-07	1.64e-05
ENSG00000184216.14	X	154010506	154019902	IRAK1	interleukin 1 receptor associated kinase 1 [Source:HGNC Symbol;Acc:HGNC:6112]	protein_coding	3878.93	-0.252042	0.0515399	-4.89023	1.01e-06	1.66e-05
ENSG00000156508.19	6	73489308	73525587	EEF1A1	eukaryotic translation elongation factor 1 alpha 1 [Source:HGNC Symbol;Acc:HGNC:3189]	protein_coding	228342	-0.0604655	0.0123704	-4.8879	1.02e-06	1.67e-05
ENSG00000277791.5	17	38752741	38764225	PSMB3	proteasome 20S subunit beta 3 [Source:HGNC Symbol;Acc:HGNC:9540]	protein_coding	2805.82	0.226354	0.0463418	4.88445	1.04e-06	1.7e-05
ENSG00000029363.17	6	136256627	136289851	BCLAF1	BCL2 associated transcription factor 1 [Source:HGNC Symbol;Acc:HGNC:16863]	protein_coding	4535.38	0.228188	0.0467363	4.88246	1.05e-06	1.72e-05
ENSG00000092148.13	14	31100112	31207804	HECTD1	HECT domain E3 ubiquitin protein ligase 1 [Source:HGNC Symbol;Acc:HGNC:20157]	protein_coding	3505.53	-0.382093	0.0782832	-4.8809	1.06e-06	1.73e-05
ENSG00000161558.11	19	48332356	48364059	TMEM143	transmembrane protein 143 [Source:HGNC Symbol;Acc:HGNC:25603]	protein_coding	409.425	0.585074	0.119892	4.87999	1.06e-06	1.73e-05
ENSG00000091039.17	12	76351797	76559809	OSBPL8	oxysterol binding protein like 8 [Source:HGNC Symbol;Acc:HGNC:16396]	protein_coding	3057.25	0.352856	0.0723388	4.87782	1.07e-06	1.75e-05
ENSG00000100350.15	22	36487190	36507043	FOXRED2	FAD dependent oxidoreductase domain containing 2 [Source:HGNC Symbol;Acc:HGNC:26264]	protein_coding	4464.24	0.248717	0.0510068	4.87616	1.08e-06	1.76e-05
ENSG00000119661.15	14	73644875	73703732	DNAL1	dynein axonemal light chain 1 [Source:HGNC Symbol;Acc:HGNC:23247]	protein_coding	255.813	0.722594	0.148206	4.8756	1.08e-06	1.77e-05
ENSG00000083799.18	16	50742050	50801935	CYLD	CYLD lysine 63 deubiquitinase [Source:HGNC Symbol;Acc:HGNC:2584]	protein_coding	431.605	0.511549	0.104958	4.87385	1.09e-06	1.78e-05
ENSG00000243960.1	1	111438638	111441364	AL390195.1	novel transcript	lncRNA	11.1729	-6.30871	1.29461	-4.87307	1.1e-06	1.79e-05
ENSG00000232624.8	10	28743506	28941910	LINC01517	long intergenic non-protein coding RNA 1517 [Source:HGNC Symbol;Acc:HGNC:51212]	lncRNA	117.353	-0.64282	0.131972	-4.87089	1.11e-06	1.8e-05
ENSG00000143384.14	1	150560895	150579738	MCL1	MCL1 apoptosis regulator, BCL2 family member [Source:HGNC Symbol;Acc:HGNC:6943]	protein_coding	3351.76	-0.21213	0.0435732	-4.86836	1.13e-06	1.82e-05
ENSG00000188313.13	3	146515180	146544856	PLSCR1	phospholipid scramblase 1 [Source:HGNC Symbol;Acc:HGNC:9092]	protein_coding	1115.81	-0.670453	0.137721	-4.86821	1.13e-06	1.82e-05
ENSG00000140264.21	15	43777087	43804427	SERF2	small EDRK-rich factor 2 [Source:HGNC Symbol;Acc:HGNC:10757]	protein_coding	5715.94	0.203025	0.0417156	4.86688	1.13e-06	1.83e-05
ENSG00000174370.11	11	128899565	128906035	C11orf45	chromosome 11 open reading frame 45 [Source:HGNC Symbol;Acc:HGNC:28584]	protein_coding	686.634	0.623359	0.128144	4.86451	1.15e-06	1.85e-05
ENSG00000163565.19	1	158999968	159055155	IFI16	interferon gamma inducible protein 16 [Source:HGNC Symbol;Acc:HGNC:5395]	protein_coding	544.044	-0.633086	0.130172	-4.86344	1.15e-06	1.86e-05
ENSG00000050405.13	12	50175788	50283546	LIMA1	LIM domain and actin binding 1 [Source:HGNC Symbol;Acc:HGNC:24636]	protein_coding	2332.16	-0.261344	0.0538335	-4.85468	1.21e-06	1.94e-05
ENSG00000157593.19	6	44254096	44257890	SLC35B2	solute carrier family 35 member B2 [Source:HGNC Symbol;Acc:HGNC:16872]	protein_coding	643.05	0.364911	0.0752295	4.85064	1.23e-06	1.98e-05
ENSG00000186594.14	17	1711493	1717174	MIR22HG	MIR22 host gene [Source:HGNC Symbol;Acc:HGNC:28219]	lncRNA	74.9282	-1.23626	0.254942	-4.84917	1.24e-06	1.99e-05
ENSG00000196954.14	11	104942866	104969366	CASP4	caspase 4 [Source:HGNC Symbol;Acc:HGNC:1505]	protein_coding	861.513	-0.282233	0.0582004	-4.84933	1.24e-06	1.99e-05
ENSG00000111530.13	12	67269358	67319953	CAND1	cullin associated and neddylation dissociated 1 [Source:HGNC Symbol;Acc:HGNC:30688]	protein_coding	3681.86	0.286668	0.059169	4.84491	1.27e-06	2.03e-05
ENSG00000101346.14	20	32207880	32238658	POFUT1	protein O-fucosyltransferase 1 [Source:HGNC Symbol;Acc:HGNC:14988]	protein_coding	2495.51	0.302839	0.0625435	4.84205	1.29e-06	2.06e-05
ENSG00000107341.5	9	33817160	33920399	UBE2R2	ubiquitin conjugating enzyme E2 R2 [Source:HGNC Symbol;Acc:HGNC:19907]	protein_coding	1612.98	-0.213956	0.044212	-4.83931	1.3e-06	2.09e-05
ENSG00000130748.7	19	47045909	47048624	TMEM160	transmembrane protein 160 [Source:HGNC Symbol;Acc:HGNC:26042]	protein_coding	321.546	0.492911	0.101866	4.83882	1.31e-06	2.09e-05
ENSG00000092010.15	14	24136163	24138967	PSME1	proteasome activator subunit 1 [Source:HGNC Symbol;Acc:HGNC:9568]	protein_coding	1805.14	0.254146	0.052598	4.83185	1.35e-06	2.16e-05
ENSG00000177733.7	5	137745651	137754363	HNRNPA0	heterogeneous nuclear ribonucleoprotein A0 [Source:HGNC Symbol;Acc:HGNC:5030]	protein_coding	4278.71	0.195621	0.0404858	4.83185	1.35e-06	2.16e-05
ENSG00000188229.6	9	137241287	137243707	TUBB4B	tubulin beta 4B class IVb [Source:HGNC Symbol;Acc:HGNC:20771]	protein_coding	12195.1	-0.189596	0.0392678	-4.82827	1.38e-06	2.2e-05
ENSG00000168014.18	11	74012718	74171210	C2CD3	C2 domain containing 3 centriole elongation regulator [Source:HGNC Symbol;Acc:HGNC:24564]	protein_coding	1065.84	0.308747	0.0639747	4.82609	1.39e-06	2.22e-05
ENSG00000184900.16	21	44805617	44818779	SUMO3	small ubiquitin like modifier 3 [Source:HGNC Symbol;Acc:HGNC:11124]	protein_coding	3189.58	0.161713	0.0335225	4.82401	1.41e-06	2.24e-05
ENSG00000160145.15	3	124080023	124726325	KALRN	kalirin RhoGEF kinase [Source:HGNC Symbol;Acc:HGNC:4814]	protein_coding	1411.73	0.346888	0.0719212	4.82317	1.41e-06	2.25e-05
ENSG00000257923.12	7	101815904	102283958	CUX1	cut like homeobox 1 [Source:HGNC Symbol;Acc:HGNC:2557]	protein_coding	2491.27	-0.293494	0.0608539	-4.82293	1.41e-06	2.25e-05
ENSG00000110328.6	11	11270877	11622005	GALNT18	polypeptide N-acetylgalactosaminyltransferase 18 [Source:HGNC Symbol;Acc:HGNC:30488]	protein_coding	253.801	0.559727	0.116088	4.82158	1.42e-06	2.26e-05
ENSG00000117461.15	1	46040140	46133036	PIK3R3	phosphoinositide-3-kinase regulatory subunit 3 [Source:HGNC Symbol;Acc:HGNC:8981]	protein_coding	516.767	0.723457	0.15005	4.82143	1.43e-06	2.26e-05
ENSG00000219481.10	1	16562319	16613562	NBPF1	NBPF member 1 [Source:HGNC Symbol;Acc:HGNC:26088]	protein_coding	1885.66	0.315395	0.0654114	4.82171	1.42e-06	2.26e-05
ENSG00000185716.12	16	22007638	22087534	MOSMO	modulator of smoothened [Source:HGNC Symbol;Acc:HGNC:27087]	protein_coding	365.754	-0.482472	0.100076	-4.82104	1.43e-06	2.26e-05
ENSG00000164885.13	7	151053815	151057897	CDK5	cyclin dependent kinase 5 [Source:HGNC Symbol;Acc:HGNC:1774]	protein_coding	502.497	0.40732	0.0844973	4.82051	1.43e-06	2.26e-05
ENSG00000162065.14	16	2475051	2509560	TBC1D24	TBC1 domain family member 24 [Source:HGNC Symbol;Acc:HGNC:29203]	protein_coding	509.834	0.517678	0.107505	4.81536	1.47e-06	2.32e-05
ENSG00000196531.14	12	56712305	56731628	NACA	nascent polypeptide associated complex subunit alpha [Source:HGNC Symbol;Acc:HGNC:7629]	protein_coding	11969.3	-0.140094	0.0291277	-4.80964	1.51e-06	2.38e-05
ENSG00000198951.12	22	42058334	42070842	NAGA	alpha-N-acetylgalactosaminidase [Source:HGNC Symbol;Acc:HGNC:7631]	protein_coding	879.472	0.319184	0.0663947	4.80738	1.53e-06	2.41e-05
ENSG00000131473.17	17	41866917	41930542	ACLY	ATP citrate lyase [Source:HGNC Symbol;Acc:HGNC:115]	protein_coding	3093.18	0.368451	0.0766555	4.80658	1.54e-06	2.42e-05
ENSG00000120915.14	8	27490781	27545564	EPHX2	epoxide hydrolase 2 [Source:HGNC Symbol;Acc:HGNC:3402]	protein_coding	545.205	0.545054	0.11345	4.80433	1.55e-06	2.44e-05
ENSG00000068028.17	3	50329782	50340980	RASSF1	Ras association domain family member 1 [Source:HGNC Symbol;Acc:HGNC:9882]	protein_coding	504.303	-0.344844	0.0717879	-4.80365	1.56e-06	2.45e-05
ENSG00000030110.13	6	33572547	33580293	BAK1	BCL2 antagonist/killer 1 [Source:HGNC Symbol;Acc:HGNC:949]	protein_coding	880.093	-0.300313	0.0625507	-4.80111	1.58e-06	2.47e-05
ENSG00000174437.17	12	110280756	110351093	ATP2A2	ATPase sarcoplasmic/endoplasmic reticulum Ca2+ transporting 2 [Source:HGNC Symbol;Acc:HGNC:812]	protein_coding	13322.2	0.193514	0.0403687	4.79365	1.64e-06	2.57e-05
ENSG00000014641.21	2	63588609	63607197	MDH1	malate dehydrogenase 1 [Source:HGNC Symbol;Acc:HGNC:6970]	protein_coding	2663.05	0.334696	0.0698255	4.79332	1.64e-06	2.57e-05
ENSG00000128272.16	22	39519695	39522683	ATF4	activating transcription factor 4 [Source:HGNC Symbol;Acc:HGNC:786]	protein_coding	9447.7	-0.174033	0.0363198	-4.79169	1.65e-06	2.59e-05
ENSG00000178623.12	2	240605430	240631259	GPR35	G protein-coupled receptor 35 [Source:HGNC Symbol;Acc:HGNC:4492]	protein_coding	1167.39	-0.278907	0.0582198	-4.79059	1.66e-06	2.6e-05
ENSG00000107897.20	10	27168135	27243046	ACBD5	acyl-CoA binding domain containing 5 [Source:HGNC Symbol;Acc:HGNC:23338]	protein_coding	1092.3	0.333795	0.0696909	4.78965	1.67e-06	2.61e-05
ENSG00000162413.16	1	6590724	6614607	KLHL21	kelch like family member 21 [Source:HGNC Symbol;Acc:HGNC:29041]	protein_coding	978.424	-0.292814	0.0611653	-4.78726	1.69e-06	2.63e-05
ENSG00000214425.8	17	45506741	45551537	LRRC37A4P	leucine rich repeat containing 37 member A4, pseudogene [Source:HGNC Symbol;Acc:HGNC:25479]	transcribed_unprocessed_pseudogene	383.222	0.429465	0.0897578	4.78471	1.71e-06	2.67e-05
ENSG00000233016.7	9	136721366	136728184	SNHG7	small nucleolar RNA host gene 7 [Source:HGNC Symbol;Acc:HGNC:28254]	lncRNA	1443.08	-0.255779	0.053473	-4.78332	1.72e-06	2.68e-05
ENSG00000178982.10	19	38619082	38636955	EIF3K	eukaryotic translation initiation factor 3 subunit K [Source:HGNC Symbol;Acc:HGNC:24656]	protein_coding	5687.75	0.174198	0.0364417	4.78018	1.75e-06	2.72e-05
ENSG00000240972.2	22	23894383	23895227	MIF	macrophage migration inhibitory factor [Source:HGNC Symbol;Acc:HGNC:7097]	protein_coding	8742.33	0.246021	0.051479	4.77905	1.76e-06	2.73e-05
ENSG00000168924.15	4	1811479	1856156	LETM1	leucine zipper and EF-hand containing transmembrane protein 1 [Source:HGNC Symbol;Acc:HGNC:6556]	protein_coding	2856.06	0.359524	0.0753595	4.77079	1.84e-06	2.84e-05
ENSG00000116815.16	1	116514534	116571039	CD58	CD58 molecule [Source:HGNC Symbol;Acc:HGNC:1688]	protein_coding	187.076	-0.609351	0.127866	-4.76556	1.88e-06	2.92e-05
ENSG00000118418.14	6	79201245	79234738	HMGN3	high mobility group nucleosomal binding domain 3 [Source:HGNC Symbol;Acc:HGNC:12312]	protein_coding	998.358	0.292031	0.0612928	4.76452	1.89e-06	2.93e-05
ENSG00000112715.25	6	43770184	43786487	VEGFA	vascular endothelial growth factor A [Source:HGNC Symbol;Acc:HGNC:12680]	protein_coding	6220.32	-0.322765	0.0677568	-4.76358	1.9e-06	2.94e-05
ENSG00000141696.13	17	41801947	41812604	P3H4	prolyl 3-hydroxylase family member 4 (inactive) [Source:HGNC Symbol;Acc:HGNC:16946]	protein_coding	854.386	0.557355	0.117014	4.76316	1.91e-06	2.94e-05
ENSG00000116016.14	2	46293667	46386697	EPAS1	endothelial PAS domain protein 1 [Source:HGNC Symbol;Acc:HGNC:3374]	protein_coding	1482.72	-0.482697	0.101445	-4.75824	1.95e-06	3.01e-05
ENSG00000282885.2	14	49861176	49864326	AL627171.2	novel transcript	lncRNA	1368.38	1.28147	0.269309	4.75836	1.95e-06	3.01e-05
ENSG00000154978.13	7	55436056	55572988	VOPP1	VOPP1 WW domain binding protein [Source:HGNC Symbol;Acc:HGNC:34518]	protein_coding	3164.58	0.160299	0.033699	4.75678	1.97e-06	3.03e-05
ENSG00000107438.9	10	95237572	95291012	PDLIM1	PDZ and LIM domain 1 [Source:HGNC Symbol;Acc:HGNC:2067]	protein_coding	1977.95	-0.312403	0.0657408	-4.75204	2.01e-06	3.1e-05
ENSG00000128578.10	7	129434432	129488399	STRIP2	striatin interacting protein 2 [Source:HGNC Symbol;Acc:HGNC:22209]	protein_coding	462.233	-0.40525	0.0853309	-4.74916	2.04e-06	3.14e-05
ENSG00000117984.15	11	1752752	1764573	CTSD	cathepsin D [Source:HGNC Symbol;Acc:HGNC:2529]	protein_coding	33966.4	-0.197591	0.0416305	-4.74632	2.07e-06	3.18e-05
ENSG00000170860.4	3	14178817	14201122	LSM3	LSM3 homolog, U6 small nuclear RNA and mRNA degradation associated [Source:HGNC Symbol;Acc:HGNC:17874]	protein_coding	1111.39	0.282873	0.0596319	4.74365	2.1e-06	3.22e-05
ENSG00000108582.12	17	30378927	30469989	CPD	carboxypeptidase D [Source:HGNC Symbol;Acc:HGNC:2301]	protein_coding	6611.05	0.44815	0.0944802	4.74332	2.1e-06	3.22e-05
ENSG00000088367.23	20	36091504	36232799	EPB41L1	erythrocyte membrane protein band 4.1 like 1 [Source:HGNC Symbol;Acc:HGNC:3378]	protein_coding	4543.21	-0.498096	0.105107	-4.73896	2.15e-06	3.28e-05
ENSG00000258875.6	14	91242759	91252211	AL135818.1	novel transcript, antisense to GPR68	lncRNA	11.8191	-2.58482	0.545449	-4.73889	2.15e-06	3.28e-05
ENSG00000275896.6	7	142760398	142774564	PRSS2	serine protease 2 [Source:HGNC Symbol;Acc:HGNC:9483]	protein_coding	84.776	0.717671	0.151528	4.73622	2.18e-06	3.32e-05
ENSG00000214787.10	11	60200270	60243137	MS4A4E	membrane spanning 4-domains A4E [Source:HGNC Symbol;Acc:HGNC:14284]	protein_coding	99.7103	-0.835018	0.176522	-4.73039	2.24e-06	3.42e-05
ENSG00000101596.16	18	2655726	2805017	SMCHD1	structural maintenance of chromosomes flexible hinge domain containing 1 [Source:HGNC Symbol;Acc:HGNC:29090]	protein_coding	1870.45	-0.358487	0.0757991	-4.72944	2.25e-06	3.43e-05
ENSG00000019505.8	11	45240302	45286341	SYT13	synaptotagmin 13 [Source:HGNC Symbol;Acc:HGNC:14962]	protein_coding	5694.08	0.17947	0.0379559	4.72838	2.26e-06	3.44e-05
ENSG00000143771.12	1	224356858	224379459	CNIH4	cornichon family AMPA receptor auxiliary protein 4 [Source:HGNC Symbol;Acc:HGNC:25013]	protein_coding	601.461	-0.30763	0.0650595	-4.72844	2.26e-06	3.44e-05
ENSG00000140525.19	15	89243945	89317261	FANCI	FA complementation group I [Source:HGNC Symbol;Acc:HGNC:25568]	protein_coding	2264.79	0.767003	0.162311	4.72552	2.3e-06	3.48e-05
ENSG00000112473.18	6	33200445	33204439	SLC39A7	solute carrier family 39 member 7 [Source:HGNC Symbol;Acc:HGNC:4927]	protein_coding	2718.21	0.259255	0.0548781	4.72419	2.31e-06	3.5e-05
ENSG00000276168.1	14	49586580	49586878	RN7SL1	RNA component of signal recognition particle 7SL1 [Source:HGNC Symbol;Acc:HGNC:10038]	misc_RNA	2115.2	1.45901	0.308862	4.72381	2.31e-06	3.51e-05
ENSG00000155629.15	10	96593315	96720514	PIK3AP1	phosphoinositide-3-kinase adaptor protein 1 [Source:HGNC Symbol;Acc:HGNC:30034]	protein_coding	472.398	0.543673	0.115171	4.72057	2.35e-06	3.56e-05
ENSG00000131779.11	1	145911350	145918717	PEX11B	peroxisomal biogenesis factor 11 beta [Source:HGNC Symbol;Acc:HGNC:8853]	protein_coding	856.778	0.309595	0.0656102	4.7187	2.37e-06	3.59e-05
ENSG00000178966.17	9	83980798	84004074	RMI1	RecQ mediated genome instability 1 [Source:HGNC Symbol;Acc:HGNC:25764]	protein_coding	292.79	0.532849	0.112986	4.71606	2.4e-06	3.63e-05
ENSG00000125630.16	2	112541915	112579818	POLR1B	RNA polymerase I subunit B [Source:HGNC Symbol;Acc:HGNC:20454]	protein_coding	1522.9	0.433847	0.0920391	4.71373	2.43e-06	3.67e-05
ENSG00000127314.18	12	68610855	68671901	RAP1B	RAP1B, member of RAS oncogene family [Source:HGNC Symbol;Acc:HGNC:9857]	protein_coding	3293.84	-0.254319	0.0539523	-4.71378	2.43e-06	3.67e-05
ENSG00000198646.14	20	34689097	34825651	NCOA6	nuclear receptor coactivator 6 [Source:HGNC Symbol;Acc:HGNC:15936]	protein_coding	1648.96	-0.315992	0.0670447	-4.71315	2.44e-06	3.67e-05
ENSG00000162063.13	16	2429394	2458854	CCNF	cyclin F [Source:HGNC Symbol;Acc:HGNC:1591]	protein_coding	1177.13	0.274619	0.0582753	4.71245	2.45e-06	3.68e-05
ENSG00000166557.14	15	79311112	79427432	TMED3	transmembrane p24 trafficking protein 3 [Source:HGNC Symbol;Acc:HGNC:28889]	protein_coding	2504.69	0.254035	0.0540054	4.70388	2.55e-06	3.83e-05
ENSG00000101407.13	20	37983007	38033461	TTI1	TELO2 interacting protein 1 [Source:HGNC Symbol;Acc:HGNC:29029]	protein_coding	969.987	0.49292	0.104822	4.70246	2.57e-06	3.86e-05
ENSG00000074219.14	19	49340595	49362457	TEAD2	TEA domain transcription factor 2 [Source:HGNC Symbol;Acc:HGNC:11715]	protein_coding	923.075	0.650331	0.138402	4.69885	2.62e-06	3.92e-05
ENSG00000163320.12	3	88051944	88149885	CGGBP1	CGG triplet repeat binding protein 1 [Source:HGNC Symbol;Acc:HGNC:1888]	protein_coding	988.038	-0.308338	0.0656845	-4.69422	2.68e-06	4.01e-05
ENSG00000254166.3	8	127072694	127227541	CASC19	cancer susceptibility 19 [Source:HGNC Symbol;Acc:HGNC:49476]	lncRNA	765.9	-1.24747	0.265787	-4.69351	2.69e-06	4.02e-05
ENSG00000151689.13	2	190343570	190371665	INPP1	inositol polyphosphate-1-phosphatase [Source:HGNC Symbol;Acc:HGNC:6071]	protein_coding	805.807	-0.390882	0.0833789	-4.68803	2.76e-06	4.12e-05
ENSG00000112695.11	6	75237675	75250323	COX7A2	cytochrome c oxidase subunit 7A2 [Source:HGNC Symbol;Acc:HGNC:2288]	protein_coding	2519.48	0.282398	0.0602518	4.68697	2.77e-06	4.14e-05
ENSG00000073921.18	11	85957175	86069882	PICALM	phosphatidylinositol binding clathrin assembly protein [Source:HGNC Symbol;Acc:HGNC:15514]	protein_coding	3473.7	-0.259142	0.0553129	-4.68502	2.8e-06	4.17e-05
ENSG00000089050.16	20	18486540	18497225	RBBP9	RB binding protein 9, serine hydrolase [Source:HGNC Symbol;Acc:HGNC:9892]	protein_coding	910.24	0.439373	0.0937787	4.6852	2.8e-06	4.17e-05
ENSG00000125968.9	20	31605283	31606515	ID1	inhibitor of DNA binding 1, HLH protein [Source:HGNC Symbol;Acc:HGNC:5360]	protein_coding	6316.47	-0.152469	0.0325417	-4.68533	2.8e-06	4.17e-05
ENSG00000078808.19	1	1216909	1232067	SDF4	stromal cell derived factor 4 [Source:HGNC Symbol;Acc:HGNC:24188]	protein_coding	4477.6	0.249424	0.0532485	4.68416	2.81e-06	4.18e-05
ENSG00000148730.7	10	70404145	70428618	EIF4EBP2	eukaryotic translation initiation factor 4E binding protein 2 [Source:HGNC Symbol;Acc:HGNC:3289]	protein_coding	4331.71	-0.229737	0.0491113	-4.67787	2.9e-06	4.31e-05
ENSG00000198944.6	5	132813302	132816786	SOWAHA	sosondowah ankyrin repeat domain family member A [Source:HGNC Symbol;Acc:HGNC:27033]	protein_coding	85.8399	0.874103	0.1869	4.67685	2.91e-06	4.32e-05
ENSG00000129646.15	17	76274049	76307998	QRICH2	glutamine rich 2 [Source:HGNC Symbol;Acc:HGNC:25326]	protein_coding	15.0388	-2.53636	0.543051	-4.67058	3e-06	4.45e-05
ENSG00000226328.7	22	45133020	45163781	NUP50-DT	NUP50 divergent transcript [Source:HGNC Symbol;Acc:HGNC:50502]	lncRNA	174.125	-0.779703	0.166965	-4.66987	3.01e-06	4.46e-05
ENSG00000066468.23	10	121478332	121598458	FGFR2	fibroblast growth factor receptor 2 [Source:HGNC Symbol;Acc:HGNC:3689]	protein_coding	2389	-0.202106	0.0433221	-4.66519	3.08e-06	4.56e-05
ENSG00000104884.16	19	45349837	45370918	ERCC2	ERCC excision repair 2, TFIIH core complex helicase subunit [Source:HGNC Symbol;Acc:HGNC:3434]	protein_coding	889.253	0.365402	0.0783428	4.66414	3.1e-06	4.58e-05
ENSG00000010278.15	12	6199715	6238271	CD9	CD9 molecule [Source:HGNC Symbol;Acc:HGNC:1709]	protein_coding	7880.25	0.13666	0.0293185	4.6612	3.14e-06	4.64e-05
ENSG00000178038.17	3	46668995	46693704	ALS2CL	ALS2 C-terminal like [Source:HGNC Symbol;Acc:HGNC:20605]	protein_coding	1118.85	-0.401447	0.0862699	-4.65339	3.27e-06	4.82e-05
ENSG00000226688.7	10	95732976	96090250	ENTPD1-AS1	ENTPD1 antisense RNA 1 [Source:HGNC Symbol;Acc:HGNC:45203]	lncRNA	579.512	0.428822	0.0921561	4.65321	3.27e-06	4.82e-05
ENSG00000119421.7	9	122144058	122159779	NDUFA8	NADH:ubiquinone oxidoreductase subunit A8 [Source:HGNC Symbol;Acc:HGNC:7692]	protein_coding	1094.69	0.233185	0.0501265	4.65192	3.29e-06	4.84e-05
ENSG00000164687.11	8	81280536	81284777	FABP5	fatty acid binding protein 5 [Source:HGNC Symbol;Acc:HGNC:3560]	protein_coding	930.912	0.317933	0.0683705	4.65015	3.32e-06	4.88e-05
ENSG00000135069.14	9	78297125	78330093	PSAT1	phosphoserine aminotransferase 1 [Source:HGNC Symbol;Acc:HGNC:19129]	protein_coding	5687.77	0.209794	0.0451239	4.64929	3.33e-06	4.89e-05
ENSG00000175137.11	1	248810446	248825915	SH3BP5L	SH3 binding domain protein 5 like [Source:HGNC Symbol;Acc:HGNC:29360]	protein_coding	685.257	0.334154	0.0718744	4.64914	3.33e-06	4.89e-05
ENSG00000130202.10	19	44846175	44889223	NECTIN2	nectin cell adhesion molecule 2 [Source:HGNC Symbol;Acc:HGNC:9707]	protein_coding	2989.98	-0.307784	0.0662209	-4.64784	3.35e-06	4.92e-05
ENSG00000215512.9	18	15307663	15330282	AP005901.1	ankyrin repeat domain 30A (ANKRD30A) pseudogene	transcribed_unprocessed_pseudogene	83.0544	-0.853626	0.183979	-4.6398	3.49e-06	5.11e-05
ENSG00000263528.8	1	206470476	206496889	IKBKE	inhibitor of nuclear factor kappa B kinase subunit epsilon [Source:HGNC Symbol;Acc:HGNC:14552]	protein_coding	175.181	0.748965	0.161508	4.63732	3.53e-06	5.17e-05
ENSG00000135245.10	7	128455849	128458418	HILPDA	hypoxia inducible lipid droplet associated [Source:HGNC Symbol;Acc:HGNC:28859]	protein_coding	363.259	0.431206	0.0930851	4.63239	3.61e-06	5.28e-05
ENSG00000164951.16	8	93857807	93926068	PDP1	pyruvate dehyrogenase phosphatase catalytic subunit 1 [Source:HGNC Symbol;Acc:HGNC:9279]	protein_coding	988.481	-0.577549	0.124682	-4.63216	3.62e-06	5.29e-05
ENSG00000160867.15	5	177086905	177098144	FGFR4	fibroblast growth factor receptor 4 [Source:HGNC Symbol;Acc:HGNC:3691]	protein_coding	2659.14	0.278997	0.0602603	4.62986	3.66e-06	5.34e-05
ENSG00000174564.13	3	136946230	137011085	IL20RB	interleukin 20 receptor subunit beta [Source:HGNC Symbol;Acc:HGNC:6004]	protein_coding	48.6629	-1.76439	0.3818	-4.62123	3.81e-06	5.56e-05
ENSG00000146729.10	7	55951793	56000181	NIPSNAP2	nipsnap homolog 2 [Source:HGNC Symbol;Acc:HGNC:4179]	protein_coding	2592.84	0.205723	0.0445635	4.6164	3.9e-06	5.69e-05
ENSG00000090861.17	16	70251983	70289707	AARS1	alanyl-tRNA synthetase 1 [Source:HGNC Symbol;Acc:HGNC:20]	protein_coding	5232.71	-0.26231	0.0568411	-4.6148	3.93e-06	5.72e-05
ENSG00000100092.24	22	37634654	37656117	SH3BP1	SH3 domain binding protein 1 [Source:HGNC Symbol;Acc:HGNC:10824]	protein_coding	679.87	0.567093	0.122896	4.61443	3.94e-06	5.73e-05
ENSG00000244462.8	20	35648925	35664956	RBM12	RNA binding motif protein 12 [Source:HGNC Symbol;Acc:HGNC:9898]	protein_coding	3049.87	0.285476	0.0619238	4.61012	4.02e-06	5.84e-05
ENSG00000169692.13	9	136673143	136687457	AGPAT2	1-acylglycerol-3-phosphate O-acyltransferase 2 [Source:HGNC Symbol;Acc:HGNC:325]	protein_coding	2975.55	-0.194072	0.042118	-4.60782	4.07e-06	5.9e-05
ENSG00000125484.12	9	132670035	132694953	GTF3C4	general transcription factor IIIC subunit 4 [Source:HGNC Symbol;Acc:HGNC:4667]	protein_coding	1257.35	0.302164	0.0655814	4.60746	4.08e-06	5.91e-05
ENSG00000004779.10	16	23581014	23596316	NDUFAB1	NADH:ubiquinone oxidoreductase subunit AB1 [Source:HGNC Symbol;Acc:HGNC:7694]	protein_coding	1625.69	0.186521	0.0404844	4.60723	4.08e-06	5.91e-05
ENSG00000109572.14	4	169612633	169723673	CLCN3	chloride voltage-gated channel 3 [Source:HGNC Symbol;Acc:HGNC:2021]	protein_coding	1709.97	-0.333122	0.0724476	-4.59811	4.26e-06	6.17e-05
ENSG00000167775.11	19	8302127	8308358	CD320	CD320 molecule [Source:HGNC Symbol;Acc:HGNC:16692]	protein_coding	2258.6	0.238687	0.051916	4.59756	4.27e-06	6.18e-05
ENSG00000102317.18	X	48574449	48581162	RBM3	RNA binding motif protein 3 [Source:HGNC Symbol;Acc:HGNC:9900]	protein_coding	4015.56	-0.207574	0.0451556	-4.59686	4.29e-06	6.19e-05
ENSG00000154274.15	4	37453925	37623495	C4orf19	chromosome 4 open reading frame 19 [Source:HGNC Symbol;Acc:HGNC:25618]	protein_coding	842.571	0.249032	0.0541877	4.59572	4.31e-06	6.22e-05
ENSG00000115271.11	2	162318840	162371595	GCA	grancalcin [Source:HGNC Symbol;Acc:HGNC:15990]	protein_coding	353.361	0.427548	0.0930966	4.59252	4.38e-06	6.31e-05
ENSG00000180921.7	8	143723933	143738234	FAM83H	family with sequence similarity 83 member H [Source:HGNC Symbol;Acc:HGNC:24797]	protein_coding	6514.81	-0.223158	0.0486148	-4.59033	4.43e-06	6.37e-05
ENSG00000026297.16	6	166922113	166957191	RNASET2	ribonuclease T2 [Source:HGNC Symbol;Acc:HGNC:21686]	protein_coding	1191.77	0.258462	0.0563251	4.58875	4.46e-06	6.41e-05
ENSG00000065518.8	3	120596328	120602507	NDUFB4	NADH:ubiquinone oxidoreductase subunit B4 [Source:HGNC Symbol;Acc:HGNC:7699]	protein_coding	1598.16	0.334792	0.0730119	4.58544	4.53e-06	6.49e-05
ENSG00000110583.13	11	63938959	63957319	NAA40	N-alpha-acetyltransferase 40, NatD catalytic subunit [Source:HGNC Symbol;Acc:HGNC:25845]	protein_coding	862.338	0.48385	0.105522	4.58532	4.53e-06	6.49e-05
ENSG00000117360.13	1	150321479	150353233	PRPF3	pre-mRNA processing factor 3 [Source:HGNC Symbol;Acc:HGNC:17348]	protein_coding	959.101	-0.277862	0.0605962	-4.58547	4.53e-06	6.49e-05
ENSG00000198917.13	9	128819651	128829794	SPOUT1	SPOUT domain containing methyltransferase 1 [Source:HGNC Symbol;Acc:HGNC:26933]	protein_coding	748.132	0.482439	0.1052	4.58591	4.52e-06	6.49e-05
ENSG00000131747.15	17	40388525	40417896	TOP2A	DNA topoisomerase II alpha [Source:HGNC Symbol;Acc:HGNC:11989]	protein_coding	6038.24	-0.416928	0.0909423	-4.58454	4.55e-06	6.51e-05
ENSG00000165672.7	10	119167720	119178812	PRDX3	peroxiredoxin 3 [Source:HGNC Symbol;Acc:HGNC:9354]	protein_coding	3878.77	0.215173	0.0469604	4.582	4.61e-06	6.58e-05
ENSG00000213782.7	12	12813316	12829981	DDX47	DEAD-box helicase 47 [Source:HGNC Symbol;Acc:HGNC:18682]	protein_coding	1924.39	-0.298113	0.0650756	-4.58102	4.63e-06	6.61e-05
ENSG00000143363.17	1	151008420	151035713	PRUNE1	prune exopolyphosphatase 1 [Source:HGNC Symbol;Acc:HGNC:13420]	protein_coding	428.06	0.463028	0.10111	4.57945	4.66e-06	6.65e-05
ENSG00000167969.13	16	2239402	2252300	ECI1	enoyl-CoA delta isomerase 1 [Source:HGNC Symbol;Acc:HGNC:2703]	protein_coding	2214.6	-0.24834	0.0542433	-4.57825	4.69e-06	6.68e-05
ENSG00000115183.15	2	158968640	159232659	TANC1	tetratricopeptide repeat, ankyrin repeat and coiled-coil containing 1 [Source:HGNC Symbol;Acc:HGNC:29364]	protein_coding	3411.09	-0.19353	0.0423936	-4.56509	4.99e-06	7.11e-05
ENSG00000175792.12	3	128064778	128153914	RUVBL1	RuvB like AAA ATPase 1 [Source:HGNC Symbol;Acc:HGNC:10474]	protein_coding	1757.36	0.204737	0.0448874	4.56113	5.09e-06	7.24e-05
ENSG00000143320.9	1	156699606	156705816	CRABP2	cellular retinoic acid binding protein 2 [Source:HGNC Symbol;Acc:HGNC:2339]	protein_coding	809.799	0.523877	0.114909	4.55906	5.14e-06	7.3e-05
ENSG00000095139.14	11	118572390	118603033	ARCN1	archain 1 [Source:HGNC Symbol;Acc:HGNC:649]	protein_coding	4538.8	-0.21039	0.0461693	-4.55692	5.19e-06	7.37e-05
ENSG00000124209.4	20	58309715	58367507	RAB22A	RAB22A, member RAS oncogene family [Source:HGNC Symbol;Acc:HGNC:9764]	protein_coding	1122.56	-0.302608	0.0664468	-4.55413	5.26e-06	7.46e-05
ENSG00000100319.13	22	29730956	29767011	ZMAT5	zinc finger matrin-type 5 [Source:HGNC Symbol;Acc:HGNC:28046]	protein_coding	231.425	-0.454069	0.09972	-4.55344	5.28e-06	7.48e-05
ENSG00000119711.13	14	74056847	74084492	ALDH6A1	aldehyde dehydrogenase 6 family member A1 [Source:HGNC Symbol;Acc:HGNC:7179]	protein_coding	456.502	0.649274	0.142623	4.55237	5.3e-06	7.5e-05
ENSG00000131981.16	14	55124110	55145423	LGALS3	galectin 3 [Source:HGNC Symbol;Acc:HGNC:6563]	protein_coding	6951.54	-0.239538	0.0526187	-4.55234	5.31e-06	7.5e-05
ENSG00000167986.15	11	61299451	61342596	DDB1	damage specific DNA binding protein 1 [Source:HGNC Symbol;Acc:HGNC:2717]	protein_coding	5827.16	0.266757	0.058621	4.55053	5.35e-06	7.56e-05
ENSG00000268471.6	4	152536264	152539263	MIR4453HG	MIR4453 host gene [Source:HGNC Symbol;Acc:HGNC:25288]	lncRNA	129.541	-0.648821	0.142666	-4.54782	5.42e-06	7.65e-05
ENSG00000150768.17	11	112025408	112064404	DLAT	dihydrolipoamide S-acetyltransferase [Source:HGNC Symbol;Acc:HGNC:2896]	protein_coding	2964.21	0.222927	0.0490223	4.54745	5.43e-06	7.66e-05
ENSG00000068878.15	2	53864069	53970993	PSME4	proteasome activator subunit 4 [Source:HGNC Symbol;Acc:HGNC:20635]	protein_coding	2149.2	-0.24211	0.0532957	-4.54277	5.55e-06	7.81e-05
ENSG00000102554.14	13	73054976	73077541	KLF5	Kruppel like factor 5 [Source:HGNC Symbol;Acc:HGNC:6349]	protein_coding	6420.01	-0.372626	0.0820332	-4.54239	5.56e-06	7.81e-05
ENSG00000107863.19	10	24583609	24723887	ARHGAP21	Rho GTPase activating protein 21 [Source:HGNC Symbol;Acc:HGNC:23725]	protein_coding	1736.29	-0.352713	0.077643	-4.54275	5.55e-06	7.81e-05
ENSG00000126602.11	16	3651639	3717553	TRAP1	TNF receptor associated protein 1 [Source:HGNC Symbol;Acc:HGNC:16264]	protein_coding	5825.41	0.28099	0.0618593	4.5424	5.56e-06	7.81e-05
ENSG00000117593.12	1	173824653	173858808	DARS2	aspartyl-tRNA synthetase 2, mitochondrial [Source:HGNC Symbol;Acc:HGNC:25538]	protein_coding	881.388	0.486675	0.107176	4.54089	5.6e-06	7.86e-05
ENSG00000107798.18	10	89213569	89414557	LIPA	lipase A, lysosomal acid type [Source:HGNC Symbol;Acc:HGNC:6617]	protein_coding	339.233	0.490248	0.107973	4.54048	5.61e-06	7.87e-05
ENSG00000215012.9	22	19846138	19854896	RTL10	retrotransposon Gag like 10 [Source:HGNC Symbol;Acc:HGNC:26112]	protein_coding	1012.4	0.552159	0.121658	4.53862	5.66e-06	7.93e-05
ENSG00000131495.9	5	140638740	140647771	NDUFA2	NADH:ubiquinone oxidoreductase subunit A2 [Source:HGNC Symbol;Acc:HGNC:7685]	protein_coding	743.062	0.320875	0.0707051	4.53822	5.67e-06	7.93e-05
ENSG00000162636.16	1	108560089	108644900	FAM102B	family with sequence similarity 102 member B [Source:HGNC Symbol;Acc:HGNC:27637]	protein_coding	264.046	0.558925	0.123154	4.53842	5.67e-06	7.93e-05
ENSG00000106789.13	9	98120975	98192637	CORO2A	coronin 2A [Source:HGNC Symbol;Acc:HGNC:2255]	protein_coding	537.647	0.326388	0.0719763	4.53466	5.77e-06	8.06e-05
ENSG00000100201.23	22	38483438	38507660	DDX17	DEAD-box helicase 17 [Source:HGNC Symbol;Acc:HGNC:2740]	protein_coding	6065.08	-0.241142	0.0532087	-4.532	5.84e-06	8.15e-05
ENSG00000198324.13	12	111360651	111369121	PHETA1	PH domain containing endocytic trafficking adaptor 1 [Source:HGNC Symbol;Acc:HGNC:26509]	protein_coding	935.6	0.43052	0.095006	4.53151	5.86e-06	8.16e-05
ENSG00000258947.8	16	89921392	89938761	TUBB3	tubulin beta 3 class III [Source:HGNC Symbol;Acc:HGNC:20772]	protein_coding	2746.17	0.26958	0.0596139	4.5221	6.12e-06	8.53e-05
ENSG00000186088.16	7	77310751	77416349	GSAP	gamma-secretase activating protein [Source:HGNC Symbol;Acc:HGNC:28042]	protein_coding	1286.65	-0.310818	0.0688282	-4.51586	6.31e-06	8.77e-05
ENSG00000117899.11	15	80946289	80989828	MESD	mesoderm development LRP chaperone [Source:HGNC Symbol;Acc:HGNC:13520]	protein_coding	1298.75	0.258316	0.0572183	4.51457	6.34e-06	8.82e-05
ENSG00000129474.16	14	22971177	22982551	AJUBA	ajuba LIM protein [Source:HGNC Symbol;Acc:HGNC:20250]	protein_coding	1620.36	-0.531759	0.117938	-4.5088	6.52e-06	9.05e-05
ENSG00000089057.15	20	4852356	5010293	SLC23A2	solute carrier family 23 member 2 [Source:HGNC Symbol;Acc:HGNC:10973]	protein_coding	1943.09	-0.224441	0.0497985	-4.50699	6.58e-06	9.12e-05
ENSG00000183255.12	21	44849585	44873903	PTTG1IP	PTTG1 interacting protein [Source:HGNC Symbol;Acc:HGNC:13524]	protein_coding	4711.5	-0.211117	0.0468847	-4.50291	6.7e-06	9.29e-05
ENSG00000137876.11	15	55180806	55197049	RSL24D1	ribosomal L24 domain containing 1 [Source:HGNC Symbol;Acc:HGNC:18479]	protein_coding	3753.1	-0.284283	0.0631395	-4.50246	6.72e-06	9.3e-05
ENSG00000234585.6	7	65038354	65074713	CCT6P3	chaperonin containing TCP1 subunit 6 pseudogene 3 [Source:HGNC Symbol;Acc:HGNC:35137]	transcribed_unprocessed_pseudogene	458.341	-0.377709	0.0839729	-4.49799	6.86e-06	9.49e-05
ENSG00000187079.20	11	12674421	12944737	TEAD1	TEA domain transcription factor 1 [Source:HGNC Symbol;Acc:HGNC:11714]	protein_coding	1509.25	-0.370584	0.0824061	-4.49705	6.89e-06	9.52e-05
ENSG00000131828.14	X	19343893	19361718	PDHA1	pyruvate dehydrogenase E1 subunit alpha 1 [Source:HGNC Symbol;Acc:HGNC:8806]	protein_coding	2897.24	0.207951	0.046253	4.49595	6.93e-06	9.56e-05
ENSG00000196417.13	19	53389793	53430413	ZNF765	zinc finger protein 765 [Source:HGNC Symbol;Acc:HGNC:25092]	protein_coding	446.004	0.508276	0.113056	4.49578	6.93e-06	9.56e-05
ENSG00000147324.11	8	8783354	8893630	MFHAS1	malignant fibrous histiocytoma amplified sequence 1 [Source:HGNC Symbol;Acc:HGNC:16982]	protein_coding	1652.66	-0.504418	0.112221	-4.49486	6.96e-06	9.59e-05
ENSG00000105699.17	19	35248330	35267964	LSR	lipolysis stimulated lipoprotein receptor [Source:HGNC Symbol;Acc:HGNC:29572]	protein_coding	5896.87	0.265429	0.059059	4.4943	6.98e-06	9.6e-05
ENSG00000180530.11	21	14961235	15065936	NRIP1	nuclear receptor interacting protein 1 [Source:HGNC Symbol;Acc:HGNC:8001]	protein_coding	559.327	0.411718	0.0916075	4.49437	6.98e-06	9.6e-05
ENSG00000175416.16	5	176392501	176416539	CLTB	clathrin light chain B [Source:HGNC Symbol;Acc:HGNC:2091]	protein_coding	1935.92	-0.288161	0.0642292	-4.48645	7.24e-06	9.95e-05
ENSG00000104412.8	8	108443601	108489196	EMC2	ER membrane protein complex subunit 2 [Source:HGNC Symbol;Acc:HGNC:28963]	protein_coding	732.248	0.32903	0.0733651	4.48483	7.3e-06	0.000100196
ENSG00000075151.22	1	20806292	21176888	EIF4G3	eukaryotic translation initiation factor 4 gamma 3 [Source:HGNC Symbol;Acc:HGNC:3298]	protein_coding	1466.62	-0.280006	0.0624765	-4.48178	7.4e-06	0.000101543
ENSG00000106003.13	7	2512529	2529177	LFNG	LFNG O-fucosylpeptide 3-beta-N-acetylglucosaminyltransferase [Source:HGNC Symbol;Acc:HGNC:6560]	protein_coding	1411.04	0.252041	0.0562395	4.48157	7.41e-06	0.000101547
ENSG00000138413.14	2	208236229	208266074	IDH1	isocitrate dehydrogenase (NADP(+)) 1 [Source:HGNC Symbol;Acc:HGNC:5382]	protein_coding	3687.32	0.20291	0.0453632	4.473	7.71e-06	0.000105606
ENSG00000152147.11	2	38751534	38785002	GEMIN6	gem nuclear organelle associated protein 6 [Source:HGNC Symbol;Acc:HGNC:20044]	protein_coding	268.984	0.615496	0.137694	4.47002	7.82e-06	0.000106987
ENSG00000103319.12	16	22206278	22288738	EEF2K	eukaryotic elongation factor 2 kinase [Source:HGNC Symbol;Acc:HGNC:24615]	protein_coding	1001.5	0.298754	0.0668725	4.46752	7.91e-06	0.000108047
ENSG00000112419.14	6	143536845	143831185	PHACTR2	phosphatase and actin regulator 2 [Source:HGNC Symbol;Acc:HGNC:20956]	protein_coding	1229.22	-0.60462	0.135336	-4.46753	7.91e-06	0.000108047
ENSG00000186577.14	6	34246381	34249108	SMIM29	small integral membrane protein 29 [Source:HGNC Symbol;Acc:HGNC:1340]	protein_coding	387.695	-0.471693	0.105605	-4.4666	7.95e-06	0.000108412
ENSG00000079805.18	19	10718079	10833488	DNM2	dynamin 2 [Source:HGNC Symbol;Acc:HGNC:2974]	protein_coding	3293.91	-0.251679	0.0563685	-4.46489	8.01e-06	0.0001091
ENSG00000142408.7	19	53962937	53990215	CACNG8	calcium voltage-gated channel auxiliary subunit gamma 8 [Source:HGNC Symbol;Acc:HGNC:13628]	protein_coding	212.05	-0.51847	0.116123	-4.46485	8.01e-06	0.0001091
ENSG00000257727.6	12	56309842	56316119	CNPY2	canopy FGF signaling regulator 2 [Source:HGNC Symbol;Acc:HGNC:13529]	protein_coding	1828.29	0.221262	0.0495749	4.46318	8.08e-06	0.000109849
ENSG00000169242.12	1	155127876	155134899	EFNA1	ephrin A1 [Source:HGNC Symbol;Acc:HGNC:3221]	protein_coding	568.212	-0.33953	0.0762198	-4.45461	8.4e-06	0.000114223
ENSG00000153015.16	5	64768930	65018750	CWC27	CWC27 spliceosome associated cyclophilin [Source:HGNC Symbol;Acc:HGNC:10664]	protein_coding	547.598	-0.304792	0.0684407	-4.45338	8.45e-06	0.00011474
ENSG00000182158.15	7	137874979	138002086	CREB3L2	cAMP responsive element binding protein 3 like 2 [Source:HGNC Symbol;Acc:HGNC:23720]	protein_coding	350.764	-0.477369	0.107196	-4.45325	8.46e-06	0.00011474
ENSG00000140497.16	15	74843730	74873365	SCAMP2	secretory carrier membrane protein 2 [Source:HGNC Symbol;Acc:HGNC:10564]	protein_coding	1455.37	0.31134	0.0699349	4.45186	8.51e-06	0.000115376
ENSG00000079739.17	1	63593411	63660245	PGM1	phosphoglucomutase 1 [Source:HGNC Symbol;Acc:HGNC:8905]	protein_coding	1009.72	0.247138	0.0555272	4.45076	8.56e-06	0.000115862
ENSG00000161904.12	6	33771202	33789130	LEMD2	LEM domain nuclear envelope protein 2 [Source:HGNC Symbol;Acc:HGNC:21244]	protein_coding	1286.78	-0.321341	0.0722031	-4.45052	8.57e-06	0.000115886
ENSG00000120800.5	12	101280105	101386618	UTP20	UTP20 small subunit processome component [Source:HGNC Symbol;Acc:HGNC:17897]	protein_coding	3899.97	0.224123	0.0503611	4.45032	8.57e-06	0.000115888
ENSG00000117906.14	15	76931738	76954393	RCN2	reticulocalbin 2 [Source:HGNC Symbol;Acc:HGNC:9935]	protein_coding	1748.62	0.316204	0.0710642	4.44956	8.6e-06	0.00011619
ENSG00000214114.9	1	38862493	38873368	MYCBP	MYC binding protein [Source:HGNC Symbol;Acc:HGNC:7554]	protein_coding	841.087	0.42885	0.0963976	4.44877	8.64e-06	0.000116512
ENSG00000107262.26	9	33247820	33264720	BAG1	BAG cochaperone 1 [Source:HGNC Symbol;Acc:HGNC:937]	protein_coding	1573.87	-0.260532	0.0586041	-4.44563	8.76e-06	0.000118119
ENSG00000105607.13	19	12891160	12914207	GCDH	glutaryl-CoA dehydrogenase [Source:HGNC Symbol;Acc:HGNC:4189]	protein_coding	292.448	0.49907	0.112298	4.44415	8.82e-06	0.000118825
ENSG00000168286.3	16	67842320	67844195	THAP11	THAP domain containing 11 [Source:HGNC Symbol;Acc:HGNC:23194]	protein_coding	651.429	0.331687	0.0746402	4.44381	8.84e-06	0.000118903
ENSG00000117016.10	1	40620680	40665682	RIMS3	regulating synaptic membrane exocytosis 3 [Source:HGNC Symbol;Acc:HGNC:21292]	protein_coding	61.9443	1.39416	0.313814	4.44265	8.89e-06	0.000119436
ENSG00000188312.14	9	92325953	92620529	CENPP	centromere protein P [Source:HGNC Symbol;Acc:HGNC:32933]	protein_coding	146.693	0.731299	0.164776	4.43814	9.07e-06	0.000121856
ENSG00000169504.15	1	24745382	24844321	CLIC4	chloride intracellular channel 4 [Source:HGNC Symbol;Acc:HGNC:13518]	protein_coding	3194.08	-0.276932	0.0624056	-4.43762	9.1e-06	0.000122041
ENSG00000021355.13	6	2832332	2841959	SERPINB1	serpin family B member 1 [Source:HGNC Symbol;Acc:HGNC:3311]	protein_coding	2571.1	-0.265926	0.0599805	-4.43354	9.27e-06	0.000124259
ENSG00000124570.21	6	2948159	2972165	SERPINB6	serpin family B member 6 [Source:HGNC Symbol;Acc:HGNC:8950]	protein_coding	2535.88	0.251347	0.0567481	4.42918	9.46e-06	0.000126681
ENSG00000101347.10	20	36890229	36951843	SAMHD1	SAM and HD domain containing deoxynucleoside triphosphate triphosphohydrolase 1 [Source:HGNC Symbol;Acc:HGNC:15925]	protein_coding	1453.93	0.394802	0.0891765	4.4272	9.55e-06	0.000127731
ENSG00000125971.17	20	34516414	34540958	DYNLRB1	dynein light chain roadblock-type 1 [Source:HGNC Symbol;Acc:HGNC:15468]	protein_coding	1640.63	-0.238239	0.0538187	-4.4267	9.57e-06	0.000127914
ENSG00000286147.1	4	106525401	106938640	AC092445.1	novel transcript, antisense to DKK2	lncRNA	201.73	-0.534057	0.120706	-4.42445	9.67e-06	0.000129133
ENSG00000144455.14	3	3700814	4467273	SUMF1	sulfatase modifying factor 1 [Source:HGNC Symbol;Acc:HGNC:20376]	protein_coding	484.647	0.365562	0.082638	4.42366	9.7e-06	0.000129493
ENSG00000137648.19	11	118077012	118121890	TMPRSS4	transmembrane serine protease 4 [Source:HGNC Symbol;Acc:HGNC:11878]	protein_coding	5809.4	-0.397609	0.0899304	-4.4213	9.81e-06	0.000130795
ENSG00000163938.17	3	52681156	52694497	GNL3	G protein nucleolar 3 [Source:HGNC Symbol;Acc:HGNC:29931]	protein_coding	3160.65	-0.22888	0.0517899	-4.4194	9.9e-06	0.000131829
ENSG00000115525.18	2	85837120	85905199	ST3GAL5	ST3 beta-galactoside alpha-2,3-sialyltransferase 5 [Source:HGNC Symbol;Acc:HGNC:10872]	protein_coding	247.091	0.820357	0.185692	4.41783	9.97e-06	0.000132672
ENSG00000141644.17	18	50266882	50281774	MBD1	methyl-CpG binding domain protein 1 [Source:HGNC Symbol;Acc:HGNC:6916]	protein_coding	858.746	-0.460395	0.10429	-4.41457	1.01e-05	0.00013456
ENSG00000177084.18	12	132623753	132687376	POLE	DNA polymerase epsilon, catalytic subunit [Source:HGNC Symbol;Acc:HGNC:9177]	protein_coding	3423.14	0.391019	0.0885986	4.41338	1.02e-05	0.000135182
ENSG00000091140.14	7	107891162	107931730	DLD	dihydrolipoamide dehydrogenase [Source:HGNC Symbol;Acc:HGNC:2898]	protein_coding	4729.34	0.18872	0.0427779	4.41163	1.03e-05	0.000136154
ENSG00000131165.16	16	89640816	89657738	CHMP1A	charged multivesicular body protein 1A [Source:HGNC Symbol;Acc:HGNC:8740]	protein_coding	2739.81	0.19329	0.0438347	4.40952	1.04e-05	0.000137368
ENSG00000171345.13	17	41523617	41528308	KRT19	keratin 19 [Source:HGNC Symbol;Acc:HGNC:6436]	protein_coding	20769.8	-0.159171	0.036105	-4.40856	1.04e-05	0.000137854
ENSG00000204983.14	7	142749468	142753076	PRSS1	serine protease 1 [Source:HGNC Symbol;Acc:HGNC:9475]	protein_coding	158.616	-0.458838	0.104114	-4.40708	1.05e-05	0.000138669
ENSG00000141424.13	18	36108531	36129385	SLC39A6	solute carrier family 39 member 6 [Source:HGNC Symbol;Acc:HGNC:18607]	protein_coding	1170.07	0.252355	0.0573235	4.40229	1.07e-05	0.00014164
ENSG00000141179.14	17	55751051	55842830	PCTP	phosphatidylcholine transfer protein [Source:HGNC Symbol;Acc:HGNC:8752]	protein_coding	211.761	0.425921	0.09676	4.40183	1.07e-05	0.000141815
ENSG00000170456.16	12	31382226	31591136	DENND5B	DENN domain containing 5B [Source:HGNC Symbol;Acc:HGNC:28338]	protein_coding	187.246	0.777766	0.176982	4.3946	1.11e-05	0.000146483
ENSG00000115255.12	19	1491166	1497927	REEP6	receptor accessory protein 6 [Source:HGNC Symbol;Acc:HGNC:30078]	protein_coding	182.229	0.510115	0.11609	4.39415	1.11e-05	0.000146549
ENSG00000143256.5	1	161100556	161118055	PFDN2	prefoldin subunit 2 [Source:HGNC Symbol;Acc:HGNC:8867]	protein_coding	1072.69	-0.292312	0.0665235	-4.39411	1.11e-05	0.000146549
ENSG00000127481.15	1	19074510	19210266	UBR4	ubiquitin protein ligase E3 component n-recognin 4 [Source:HGNC Symbol;Acc:HGNC:30313]	protein_coding	2394.21	-0.424488	0.0966113	-4.39377	1.11e-05	0.00014665
ENSG00000176658.17	17	32492522	32877177	MYO1D	myosin ID [Source:HGNC Symbol;Acc:HGNC:7598]	protein_coding	1248.02	-0.596798	0.135846	-4.39319	1.12e-05	0.000146912
ENSG00000121858.11	3	172505508	172523475	TNFSF10	TNF superfamily member 10 [Source:HGNC Symbol;Acc:HGNC:11925]	protein_coding	56.3909	1.50591	0.342982	4.39065	1.13e-05	0.000148506
ENSG00000135862.6	1	183023420	183145592	LAMC1	laminin subunit gamma 1 [Source:HGNC Symbol;Acc:HGNC:6492]	protein_coding	5301.51	0.328881	0.0749091	4.39041	1.13e-05	0.000148537
ENSG00000146670.10	11	65066300	65084164	CDCA5	cell division cycle associated 5 [Source:HGNC Symbol;Acc:HGNC:14626]	protein_coding	2363.76	0.233327	0.0531589	4.38923	1.14e-05	0.000149211
ENSG00000169679.15	2	110637528	110678063	BUB1	BUB1 mitotic checkpoint serine/threonine kinase [Source:HGNC Symbol;Acc:HGNC:1148]	protein_coding	1226.14	0.366019	0.0834264	4.38733	1.15e-05	0.000150384
ENSG00000154380.17	1	225486835	225653142	ENAH	ENAH actin regulator [Source:HGNC Symbol;Acc:HGNC:18271]	protein_coding	2652.3	0.27261	0.062143	4.38682	1.15e-05	0.000150601
ENSG00000189157.14	4	76214040	76283783	FAM47E	family with sequence similarity 47 member E [Source:HGNC Symbol;Acc:HGNC:34343]	protein_coding	96.2245	-1.04517	0.238351	-4.38502	1.16e-05	0.000151721
ENSG00000107338.10	9	37915898	38069227	SHB	SH2 domain containing adaptor protein B [Source:HGNC Symbol;Acc:HGNC:10838]	protein_coding	1151.16	-0.32089	0.0731899	-4.38435	1.16e-05	0.000152048
ENSG00000174891.13	3	158105855	158545730	RSRC1	arginine and serine rich coiled-coil 1 [Source:HGNC Symbol;Acc:HGNC:24152]	protein_coding	651.212	0.4681	0.10688	4.37967	1.19e-05	0.000155214
ENSG00000177600.9	11	809965	812880	RPLP2	ribosomal protein lateral stalk subunit P2 [Source:HGNC Symbol;Acc:HGNC:10377]	protein_coding	11657.3	-0.148691	0.033966	-4.37766	1.2e-05	0.000156516
ENSG00000160993.4	7	102456238	102464863	ALKBH4	alkB homolog 4, lysine demethylase [Source:HGNC Symbol;Acc:HGNC:21900]	protein_coding	388.453	0.475834	0.108824	4.37251	1.23e-05	0.000160108
ENSG00000189050.16	17	59952240	59964761	RNFT1	ring finger protein, transmembrane 1 [Source:HGNC Symbol;Acc:HGNC:30206]	protein_coding	239.038	0.66007	0.151434	4.35878	1.31e-05	0.000170337
ENSG00000164733.22	8	11842524	11869533	CTSB	cathepsin B [Source:HGNC Symbol;Acc:HGNC:2527]	protein_coding	8447.3	0.100892	0.023154	4.35745	1.32e-05	0.000171229
ENSG00000132016.11	19	13882348	13906452	BRME1	break repair meiotic recombinase recruitment factor 1 [Source:HGNC Symbol;Acc:HGNC:28153]	protein_coding	1066.49	0.436379	0.100153	4.35713	1.32e-05	0.000171328
ENSG00000095585.17	10	96189171	96271587	BLNK	B cell linker [Source:HGNC Symbol;Acc:HGNC:14211]	protein_coding	73.4736	1.03583	0.238057	4.35117	1.35e-05	0.000175895
ENSG00000198858.10	19	896503	913245	R3HDM4	R3H domain containing 4 [Source:HGNC Symbol;Acc:HGNC:28270]	protein_coding	1581.92	-0.605039	0.13917	-4.34747	1.38e-05	0.000178726
ENSG00000105193.9	19	39433137	39435949	RPS16	ribosomal protein S16 [Source:HGNC Symbol;Acc:HGNC:10396]	protein_coding	25530.4	-0.160019	0.0368307	-4.34473	1.39e-05	0.000180811
ENSG00000079308.19	2	217799588	218033982	TNS1	tensin 1 [Source:HGNC Symbol;Acc:HGNC:11973]	protein_coding	297.913	0.879223	0.202429	4.34336	1.4e-05	0.000181781
ENSG00000182512.5	14	95533503	95544724	GLRX5	glutaredoxin 5 [Source:HGNC Symbol;Acc:HGNC:20134]	protein_coding	1297.92	0.233322	0.0537826	4.33824	1.44e-05	0.000185904
ENSG00000244694.8	6	47856673	48111197	PTCHD4	patched domain containing 4 [Source:HGNC Symbol;Acc:HGNC:21345]	protein_coding	287.572	-0.449312	0.103596	-4.33716	1.44e-05	0.000186654
ENSG00000166145.14	15	40844018	40858207	SPINT1	serine peptidase inhibitor, Kunitz type 1 [Source:HGNC Symbol;Acc:HGNC:11246]	protein_coding	5894.72	-0.201149	0.0464696	-4.32861	1.5e-05	0.000193877
ENSG00000188042.8	2	234493041	234497081	ARL4C	ADP ribosylation factor like GTPase 4C [Source:HGNC Symbol;Acc:HGNC:698]	protein_coding	434.23	-0.376181	0.0869926	-4.32429	1.53e-05	0.000197547
ENSG00000035141.8	2	70295975	70302090	FAM136A	family with sequence similarity 136 member A [Source:HGNC Symbol;Acc:HGNC:25911]	protein_coding	1714.39	-0.203788	0.0471708	-4.32021	1.56e-05	0.000201057
ENSG00000046604.13	18	31498177	31549008	DSG2	desmoglein 2 [Source:HGNC Symbol;Acc:HGNC:3049]	protein_coding	4396.26	0.187987	0.043537	4.31788	1.58e-05	0.000203012
ENSG00000196230.14	6	30717435	30725538	TUBB	tubulin beta class I [Source:HGNC Symbol;Acc:HGNC:20778]	protein_coding	17153.6	0.104917	0.0243058	4.31653	1.59e-05	0.000204077
ENSG00000153936.17	1	86914635	87109982	HS2ST1	heparan sulfate 2-O-sulfotransferase 1 [Source:HGNC Symbol;Acc:HGNC:5193]	protein_coding	1723.3	-0.421472	0.0976925	-4.31427	1.6e-05	0.000205996
ENSG00000006576.16	7	77798792	77957503	PHTF2	putative homeodomain transcription factor 2 [Source:HGNC Symbol;Acc:HGNC:13411]	protein_coding	925.278	0.327531	0.0759538	4.31224	1.62e-05	0.000207718
ENSG00000101290.14	20	5126879	5197887	CDS2	CDP-diacylglycerol synthase 2 [Source:HGNC Symbol;Acc:HGNC:1801]	protein_coding	921.129	0.3743	0.0868667	4.30889	1.64e-05	0.000210696
ENSG00000108468.15	17	48070052	48101478	CBX1	chromobox 1 [Source:HGNC Symbol;Acc:HGNC:1551]	protein_coding	1578.82	0.262939	0.0610341	4.30807	1.65e-05	0.000211296
ENSG00000164741.15	8	13083361	13604610	DLC1	DLC1 Rho GTPase activating protein [Source:HGNC Symbol;Acc:HGNC:2897]	protein_coding	274.411	-0.97657	0.226739	-4.30702	1.65e-05	0.000212117
ENSG00000166348.19	10	73497538	73625994	USP54	ubiquitin specific peptidase 54 [Source:HGNC Symbol;Acc:HGNC:23513]	protein_coding	672.963	-0.722061	0.167669	-4.30646	1.66e-05	0.000212472
ENSG00000274979.1	12	69326574	69331882	AC020656.2	novel transcript	lncRNA	296.082	0.430113	0.099901	4.30539	1.67e-05	0.000213311
ENSG00000140511.12	15	88877294	88895597	HAPLN3	hyaluronan and proteoglycan link protein 3 [Source:HGNC Symbol;Acc:HGNC:21446]	protein_coding	406.332	0.429099	0.0996743	4.30501	1.67e-05	0.000213491
ENSG00000100714.17	14	64388031	64463457	MTHFD1	methylenetetrahydrofolate dehydrogenase, cyclohydrolase and formyltetrahydrofolate synthetase 1 [Source:HGNC Symbol;Acc:HGNC:7432]	protein_coding	5667.57	0.390172	0.0906393	4.30467	1.67e-05	0.000213636
ENSG00000186834.4	17	45148475	45152099	HEXIM1	HEXIM P-TEFb complex subunit 1 [Source:HGNC Symbol;Acc:HGNC:24953]	protein_coding	1583.6	0.260208	0.0604873	4.30186	1.69e-05	0.000216171
ENSG00000119326.15	9	108942569	109013522	CTNNAL1	catenin alpha like 1 [Source:HGNC Symbol;Acc:HGNC:2512]	protein_coding	1751.04	-0.329645	0.0766964	-4.29806	1.72e-05	0.000219727
ENSG00000149573.9	11	118253416	118264536	MPZL2	myelin protein zero like 2 [Source:HGNC Symbol;Acc:HGNC:3496]	protein_coding	1223.55	0.312409	0.0727266	4.29567	1.74e-05	0.000221913
ENSG00000137177.20	6	17759183	17987635	KIF13A	kinesin family member 13A [Source:HGNC Symbol;Acc:HGNC:14566]	protein_coding	1237.61	0.254902	0.0593421	4.29547	1.74e-05	0.000221918
ENSG00000099377.14	16	30985207	30989147	HSD3B7	hydroxy-delta-5-steroid dehydrogenase, 3 beta- and steroid delta-isomerase 7 [Source:HGNC Symbol;Acc:HGNC:18324]	protein_coding	366.951	0.531758	0.123801	4.29527	1.74e-05	0.000221923
ENSG00000106049.9	7	27525442	27662883	HIBADH	3-hydroxyisobutyrate dehydrogenase [Source:HGNC Symbol;Acc:HGNC:4907]	protein_coding	1101.78	0.235379	0.0548089	4.29453	1.75e-05	0.000222474
ENSG00000143641.10	1	230057990	230282122	GALNT2	polypeptide N-acetylgalactosaminyltransferase 2 [Source:HGNC Symbol;Acc:HGNC:4124]	protein_coding	3015.71	0.172711	0.0402326	4.29281	1.76e-05	0.000224013
ENSG00000127946.17	7	75533298	75738962	HIP1	huntingtin interacting protein 1 [Source:HGNC Symbol;Acc:HGNC:4913]	protein_coding	825.231	0.517758	0.120689	4.29003	1.79e-05	0.000226639
ENSG00000105173.14	19	29811991	29824312	CCNE1	cyclin E1 [Source:HGNC Symbol;Acc:HGNC:1589]	protein_coding	402.108	0.598024	0.139431	4.28903	1.79e-05	0.000227463
ENSG00000167685.15	19	56132599	56160893	ZNF444	zinc finger protein 444 [Source:HGNC Symbol;Acc:HGNC:16052]	protein_coding	1050.08	0.449601	0.104856	4.28779	1.8e-05	0.000228545
ENSG00000035403.18	10	73995193	74121363	VCL	vinculin [Source:HGNC Symbol;Acc:HGNC:12665]	protein_coding	3797.31	-0.198616	0.0463359	-4.28644	1.82e-05	0.00022973
ENSG00000139083.11	12	11649674	11895377	ETV6	ETS variant transcription factor 6 [Source:HGNC Symbol;Acc:HGNC:3495]	protein_coding	675.815	0.253307	0.0591078	4.28551	1.82e-05	0.000230504
ENSG00000129195.16	17	6444441	6451469	PIMREG	PICALM interacting mitotic regulator [Source:HGNC Symbol;Acc:HGNC:25483]	protein_coding	407.204	0.390104	0.0910475	4.28462	1.83e-05	0.000231065
ENSG00000177548.13	16	28904421	28936526	RABEP2	rabaptin, RAB GTPase binding effector protein 2 [Source:HGNC Symbol;Acc:HGNC:24817]	protein_coding	587.84	0.433678	0.101218	4.28458	1.83e-05	0.000231065
ENSG00000198742.10	7	99027440	99144108	SMURF1	SMAD specific E3 ubiquitin protein ligase 1 [Source:HGNC Symbol;Acc:HGNC:16807]	protein_coding	1935.02	-0.162813	0.0380293	-4.28125	1.86e-05	0.000234349
ENSG00000177425.11	12	79574979	79690964	PAWR	pro-apoptotic WT1 regulator [Source:HGNC Symbol;Acc:HGNC:8614]	protein_coding	1356.55	-0.321368	0.0750828	-4.28018	1.87e-05	0.000235281
ENSG00000175279.22	1	10430433	10442808	CENPS	centromere protein S [Source:HGNC Symbol;Acc:HGNC:23163]	protein_coding	514.845	0.385004	0.0899613	4.27966	1.87e-05	0.000235623
ENSG00000128567.17	7	131500262	131558217	PODXL	podocalyxin like [Source:HGNC Symbol;Acc:HGNC:9171]	protein_coding	74.5631	1.41117	0.330063	4.27546	1.91e-05	0.000239904
ENSG00000214176.9	17	64779259	64837154	PLEKHM1P1	pleckstrin homology and RUN domain containing M1 pseudogene 1 [Source:HGNC Symbol;Acc:HGNC:35411]	transcribed_unprocessed_pseudogene	590.632	-0.386172	0.0903553	-4.27393	1.92e-05	0.000241355
ENSG00000156709.15	X	130124666	130165879	AIFM1	apoptosis inducing factor mitochondria associated 1 [Source:HGNC Symbol;Acc:HGNC:8768]	protein_coding	1631.12	0.328145	0.0768122	4.27204	1.94e-05	0.0002432
ENSG00000179981.11	18	75210755	75289950	TSHZ1	teashirt zinc finger homeobox 1 [Source:HGNC Symbol;Acc:HGNC:10669]	protein_coding	483.066	0.337086	0.0789322	4.27058	1.95e-05	0.000244594
ENSG00000177732.9	20	325552	330224	SOX12	SRY-box transcription factor 12 [Source:HGNC Symbol;Acc:HGNC:11198]	protein_coding	857.638	0.341851	0.0800879	4.26845	1.97e-05	0.000246729
ENSG00000110047.18	11	64851642	64888296	EHD1	EH domain containing 1 [Source:HGNC Symbol;Acc:HGNC:3242]	protein_coding	1675.26	-0.617879	0.144805	-4.26698	1.98e-05	0.000248147
ENSG00000013573.17	12	31073860	31104799	DDX11	DEAD/H-box helicase 11 [Source:HGNC Symbol;Acc:HGNC:2736]	protein_coding	2454.01	0.255159	0.0598205	4.26541	2e-05	0.000249683
ENSG00000139318.8	12	89347235	89352501	DUSP6	dual specificity phosphatase 6 [Source:HGNC Symbol;Acc:HGNC:3072]	protein_coding	4227.28	-0.268855	0.0630855	-4.26176	2.03e-05	0.000253581
ENSG00000156469.9	8	96239398	96261610	MTERF3	mitochondrial transcription termination factor 3 [Source:HGNC Symbol;Acc:HGNC:24258]	protein_coding	558.219	0.461283	0.108265	4.2607	2.04e-05	0.000254573
ENSG00000134779.15	18	36777647	36829216	TPGS2	tubulin polyglutamylase complex subunit 2 [Source:HGNC Symbol;Acc:HGNC:24561]	protein_coding	1101.35	0.345059	0.0809992	4.26003	2.04e-05	0.00025512
ENSG00000115687.14	2	241106099	241150264	PASK	PAS domain containing serine/threonine kinase [Source:HGNC Symbol;Acc:HGNC:17270]	protein_coding	1614.99	0.384246	0.0902102	4.25945	2.05e-05	0.000255564
ENSG00000179820.16	19	53864763	53876435	MYADM	myeloid associated differentiation marker [Source:HGNC Symbol;Acc:HGNC:7544]	protein_coding	2312.71	-0.32877	0.0772643	-4.25513	2.09e-05	0.000260325
ENSG00000139629.16	12	51351247	51392867	GALNT6	polypeptide N-acetylgalactosaminyltransferase 6 [Source:HGNC Symbol;Acc:HGNC:4128]	protein_coding	3622.11	0.340902	0.0801937	4.25097	2.13e-05	0.000264979
ENSG00000085117.12	11	44564427	44620358	CD82	CD82 molecule [Source:HGNC Symbol;Acc:HGNC:6210]	protein_coding	866.008	0.349455	0.0822258	4.24994	2.14e-05	0.000265984
ENSG00000179023.9	1	18480930	18485974	KLHDC7A	kelch domain containing 7A [Source:HGNC Symbol;Acc:HGNC:26791]	protein_coding	108.799	-0.665829	0.156711	-4.24878	2.15e-05	0.000267137
ENSG00000170345.10	14	75278826	75282230	FOS	Fos proto-oncogene, AP-1 transcription factor subunit [Source:HGNC Symbol;Acc:HGNC:3796]	protein_coding	1270.48	0.425393	0.100158	4.24721	2.16e-05	0.000268791
ENSG00000053371.13	1	19303965	19312144	AKR7A2	aldo-keto reductase family 7 member A2 [Source:HGNC Symbol;Acc:HGNC:389]	protein_coding	981.197	0.340152	0.0801437	4.24427	2.19e-05	0.000272099
ENSG00000147400.10	X	152826994	152830757	CETN2	centrin 2 [Source:HGNC Symbol;Acc:HGNC:1867]	protein_coding	493.027	0.30476	0.0718141	4.24373	2.2e-05	0.000272528
ENSG00000116455.14	1	111439890	111449256	WDR77	WD repeat domain 77 [Source:HGNC Symbol;Acc:HGNC:29652]	protein_coding	728.747	0.521131	0.122809	4.24342	2.2e-05	0.000272671
ENSG00000081041.9	4	74097040	74099196	CXCL2	C-X-C motif chemokine ligand 2 [Source:HGNC Symbol;Acc:HGNC:4603]	protein_coding	64.3999	-0.920264	0.216899	-4.24282	2.21e-05	0.000273177
ENSG00000065978.19	1	42682418	42703805	YBX1	Y-box binding protein 1 [Source:HGNC Symbol;Acc:HGNC:8014]	protein_coding	25230.6	0.146465	0.0345385	4.24063	2.23e-05	0.000275384
ENSG00000166963.13	15	43510958	43531620	MAP1A	microtubule associated protein 1A [Source:HGNC Symbol;Acc:HGNC:6835]	protein_coding	26.9896	1.73789	0.409807	4.24075	2.23e-05	0.000275384
ENSG00000185085.2	11	62646848	62653302	INTS5	integrator complex subunit 5 [Source:HGNC Symbol;Acc:HGNC:29352]	protein_coding	572.907	0.295506	0.0697248	4.23817	2.25e-05	0.000278192
ENSG00000134285.11	12	48921518	48926474	FKBP11	FKBP prolyl isomerase 11 [Source:HGNC Symbol;Acc:HGNC:18624]	protein_coding	392.488	0.498809	0.117726	4.23703	2.26e-05	0.000279156
ENSG00000136828.19	9	126914774	127223166	RALGPS1	Ral GEF with PH domain and SH3 binding motif 1 [Source:HGNC Symbol;Acc:HGNC:16851]	protein_coding	1832.16	-0.678456	0.160133	-4.23683	2.27e-05	0.000279156
ENSG00000284879.1	2	87455476	87767359	AC133644.2	novel transcript	lncRNA	17.479	-2.34355	0.553128	-4.23691	2.27e-05	0.000279156
ENSG00000119655.11	14	74476192	74494177	NPC2	NPC intracellular cholesterol transporter 2 [Source:HGNC Symbol;Acc:HGNC:14537]	protein_coding	3078.95	0.233854	0.0552025	4.2363	2.27e-05	0.000279575
ENSG00000156411.10	14	103912288	103928269	ATP5MPL	ATP synthase membrane subunit 6.8PL [Source:HGNC Symbol;Acc:HGNC:1188]	protein_coding	1632.11	0.239104	0.056445	4.23604	2.27e-05	0.000279658
ENSG00000136710.10	2	130337933	130342699	CCDC115	coiled-coil domain containing 115 [Source:HGNC Symbol;Acc:HGNC:28178]	protein_coding	297.935	0.390215	0.0922138	4.23163	2.32e-05	0.000284969
ENSG00000169562.13	X	71212811	71225516	GJB1	gap junction protein beta 1 [Source:HGNC Symbol;Acc:HGNC:4283]	protein_coding	213.846	0.560373	0.132547	4.22771	2.36e-05	0.000289731
ENSG00000064666.15	19	1026586	1039068	CNN2	calponin 2 [Source:HGNC Symbol;Acc:HGNC:2156]	protein_coding	3111.35	-0.189887	0.0449235	-4.2269	2.37e-05	0.000290289
ENSG00000089053.13	12	121308245	121399896	ANAPC5	anaphase promoting complex subunit 5 [Source:HGNC Symbol;Acc:HGNC:15713]	protein_coding	3635.22	0.262934	0.0622048	4.22691	2.37e-05	0.000290289
ENSG00000163577.8	3	170888418	170908644	EIF5A2	eukaryotic translation initiation factor 5A2 [Source:HGNC Symbol;Acc:HGNC:3301]	protein_coding	280.728	-0.673317	0.159365	-4.22501	2.39e-05	0.000292501
ENSG00000197102.13	14	101964573	102056443	DYNC1H1	dynein cytoplasmic 1 heavy chain 1 [Source:HGNC Symbol;Acc:HGNC:2961]	protein_coding	6216.39	-0.435383	0.103078	-4.22382	2.4e-05	0.000293805
ENSG00000214944.9	5	73626158	73941993	ARHGEF28	Rho guanine nucleotide exchange factor 28 [Source:HGNC Symbol;Acc:HGNC:30322]	protein_coding	553.824	0.547837	0.129765	4.22178	2.42e-05	0.000296229
ENSG00000134627.12	11	94543840	94621421	PIWIL4	piwi like RNA-mediated gene silencing 4 [Source:HGNC Symbol;Acc:HGNC:18444]	protein_coding	401.82	-0.540851	0.128179	-4.21949	2.45e-05	0.000299003
ENSG00000198517.10	7	1530702	1543043	MAFK	MAF bZIP transcription factor K [Source:HGNC Symbol;Acc:HGNC:6782]	protein_coding	1444.97	-0.392352	0.093025	-4.21771	2.47e-05	0.000301124
ENSG00000135778.12	1	232950605	232983882	NTPCR	nucleoside-triphosphatase, cancer-related [Source:HGNC Symbol;Acc:HGNC:28204]	protein_coding	763.475	0.256032	0.0607266	4.21614	2.49e-05	0.000302965
ENSG00000174444.15	15	66498015	66524532	RPL4	ribosomal protein L4 [Source:HGNC Symbol;Acc:HGNC:10353]	protein_coding	33928	-0.10148	0.0240781	-4.21464	2.5e-05	0.000304736
ENSG00000143891.17	2	38666081	38741237	GALM	galactose mutarotase [Source:HGNC Symbol;Acc:HGNC:24063]	protein_coding	627.228	0.318937	0.0757014	4.2131	2.52e-05	0.000306573
ENSG00000169375.16	15	75369379	75455842	SIN3A	SIN3 transcription regulator family member A [Source:HGNC Symbol;Acc:HGNC:19353]	protein_coding	1286.13	0.314684	0.07472	4.21151	2.54e-05	0.00030848
ENSG00000160345.13	9	135495181	135501734	C9orf116	chromosome 9 open reading frame 116 [Source:HGNC Symbol;Acc:HGNC:28435]	protein_coding	129.9	0.871783	0.207119	4.20909	2.56e-05	0.000311549
ENSG00000163956.13	4	3503612	3532446	LRPAP1	LDL receptor related protein associated protein 1 [Source:HGNC Symbol;Acc:HGNC:6701]	protein_coding	5169.86	0.207022	0.049228	4.20536	2.61e-05	0.00031646
ENSG00000130958.13	9	96313444	96383711	SLC35D2	solute carrier family 35 member D2 [Source:HGNC Symbol;Acc:HGNC:20799]	protein_coding	1057.61	-0.207442	0.0493343	-4.20483	2.61e-05	0.000316945
ENSG00000112855.17	5	140691430	140699305	HARS2	histidyl-tRNA synthetase 2, mitochondrial [Source:HGNC Symbol;Acc:HGNC:4817]	protein_coding	873.916	0.290403	0.0690803	4.20385	2.62e-05	0.000318059
ENSG00000277462.2	1	247034637	247078811	ZNF670	zinc finger protein 670 [Source:HGNC Symbol;Acc:HGNC:28167]	protein_coding	311.36	0.411846	0.0981133	4.19765	2.7e-05	0.000326615
ENSG00000119777.20	2	27032910	27041694	TMEM214	transmembrane protein 214 [Source:HGNC Symbol;Acc:HGNC:25983]	protein_coding	1434.98	0.30419	0.0725043	4.19548	2.72e-05	0.00032924
ENSG00000135063.19	9	69324567	69392558	FAM189A2	family with sequence similarity 189 member A2 [Source:HGNC Symbol;Acc:HGNC:24820]	protein_coding	215.704	0.582532	0.138848	4.19547	2.72e-05	0.00032924
ENSG00000185432.12	12	50923472	50932510	METTL7A	methyltransferase like 7A [Source:HGNC Symbol;Acc:HGNC:24550]	protein_coding	559.546	0.925131	0.220546	4.19473	2.73e-05	0.000330046
ENSG00000179051.14	1	17406760	17439677	RCC2	regulator of chromosome condensation 2 [Source:HGNC Symbol;Acc:HGNC:30297]	protein_coding	8222.17	-0.106175	0.0253151	-4.19416	2.74e-05	0.000330606
ENSG00000134030.14	18	48539031	48863217	CTIF	cap binding complex dependent translation initiation factor [Source:HGNC Symbol;Acc:HGNC:23925]	protein_coding	510.026	-0.837928	0.199879	-4.19217	2.76e-05	0.000332968
ENSG00000158615.9	1	204403381	204411817	PPP1R15B	protein phosphatase 1 regulatory subunit 15B [Source:HGNC Symbol;Acc:HGNC:14951]	protein_coding	930.553	-0.309948	0.0739325	-4.19231	2.76e-05	0.000332968
ENSG00000258366.9	20	63657810	63696253	RTEL1	regulator of telomere elongation helicase 1 [Source:HGNC Symbol;Acc:HGNC:15888]	protein_coding	750.224	0.578916	0.13812	4.1914	2.77e-05	0.000333822
ENSG00000162227.8	11	62771357	62787342	TAF6L	TATA-box binding protein associated factor 6 like [Source:HGNC Symbol;Acc:HGNC:17305]	protein_coding	469.266	0.560955	0.134014	4.1858	2.84e-05	0.000341604
ENSG00000196839.13	20	44619522	44652233	ADA	adenosine deaminase [Source:HGNC Symbol;Acc:HGNC:186]	protein_coding	416.778	0.432592	0.103347	4.18584	2.84e-05	0.000341604
ENSG00000198752.11	14	102932380	103057549	CDC42BPB	CDC42 binding protein kinase beta [Source:HGNC Symbol;Acc:HGNC:1738]	protein_coding	3376.18	-0.246225	0.0588649	-4.18288	2.88e-05	0.00034573
ENSG00000104472.10	8	140511311	140517154	CHRAC1	chromatin accessibility complex subunit 1 [Source:HGNC Symbol;Acc:HGNC:13544]	protein_coding	1218.97	-0.226348	0.0541226	-4.18213	2.89e-05	0.000346594
ENSG00000214826.5	12	9418673	9448229	DDX12P	DEAD/H-box helicase 12, pseudogene [Source:HGNC Symbol;Acc:HGNC:2737]	unprocessed_pseudogene	340.023	0.437677	0.104662	4.18181	2.89e-05	0.000346807
ENSG00000156127.8	14	75522455	75546993	BATF	basic leucine zipper ATF-like transcription factor [Source:HGNC Symbol;Acc:HGNC:958]	protein_coding	43.222	-1.08608	0.259745	-4.18133	2.9e-05	0.000347058
ENSG00000197077.13	22	24952730	25197448	KIAA1671	KIAA1671 [Source:HGNC Symbol;Acc:HGNC:29345]	protein_coding	1833.38	-0.16947	0.0405307	-4.18127	2.9e-05	0.000347058
ENSG00000165661.17	9	136206333	136245812	QSOX2	quiescin sulfhydryl oxidase 2 [Source:HGNC Symbol;Acc:HGNC:30249]	protein_coding	1575.58	0.331941	0.079397	4.18078	2.91e-05	0.000347522
ENSG00000105327.18	19	47220822	47232766	BBC3	BCL2 binding component 3 [Source:HGNC Symbol;Acc:HGNC:17868]	protein_coding	1304.41	-0.297613	0.0712267	-4.17838	2.94e-05	0.000350921
ENSG00000156970.13	15	40161023	40221123	BUB1B	BUB1 mitotic checkpoint serine/threonine kinase B [Source:HGNC Symbol;Acc:HGNC:1149]	protein_coding	1503.27	0.400986	0.0959787	4.17786	2.94e-05	0.000351443
ENSG00000060971.19	3	38103129	38137242	ACAA1	acetyl-CoA acyltransferase 1 [Source:HGNC Symbol;Acc:HGNC:82]	protein_coding	1467.74	0.221577	0.0530452	4.17713	2.95e-05	0.000352145
ENSG00000154839.10	18	50375040	50394168	SKA1	spindle and kinetochore associated complex subunit 1 [Source:HGNC Symbol;Acc:HGNC:28109]	protein_coding	433.068	-0.336727	0.0806139	-4.17704	2.95e-05	0.000352145
ENSG00000179862.7	1	40861054	40862363	CITED4	Cbp/p300 interacting transactivator with Glu/Asp rich carboxy-terminal domain 4 [Source:HGNC Symbol;Acc:HGNC:18696]	protein_coding	873.624	-0.365749	0.0875877	-4.1758	2.97e-05	0.000353766
ENSG00000093010.15	22	19941371	19969975	COMT	catechol-O-methyltransferase [Source:HGNC Symbol;Acc:HGNC:2228]	protein_coding	3072.91	0.218464	0.0523279	4.1749	2.98e-05	0.000354626
ENSG00000125356.7	X	119871832	119876662	NDUFA1	NADH:ubiquinone oxidoreductase subunit A1 [Source:HGNC Symbol;Acc:HGNC:7683]	protein_coding	1223.52	0.204393	0.0489577	4.17488	2.98e-05	0.000354626
ENSG00000002726.21	7	150824627	150861504	AOC1	amine oxidase copper containing 1 [Source:HGNC Symbol;Acc:HGNC:80]	protein_coding	34.3248	1.76031	0.421661	4.17469	2.98e-05	0.000354639
ENSG00000076685.19	10	103087185	103277605	NT5C2	5'-nucleotidase, cytosolic II [Source:HGNC Symbol;Acc:HGNC:8022]	protein_coding	1593.4	-0.626953	0.150219	-4.17359	3e-05	0.000356075
ENSG00000137198.10	6	16238587	16295549	GMPR	guanosine monophosphate reductase [Source:HGNC Symbol;Acc:HGNC:4376]	protein_coding	77.8223	1.16675	0.279588	4.1731	3e-05	0.000356549
ENSG00000131507.11	5	142108779	142154440	NDFIP1	Nedd4 family interacting protein 1 [Source:HGNC Symbol;Acc:HGNC:17592]	protein_coding	2683.87	-0.285395	0.0684093	-4.17188	3.02e-05	0.00035818
ENSG00000075131.10	15	66336191	66386746	TIPIN	TIMELESS interacting protein [Source:HGNC Symbol;Acc:HGNC:30750]	protein_coding	422.691	0.367742	0.0881666	4.17099	3.03e-05	0.000359288
ENSG00000141655.17	18	62325287	62391288	TNFRSF11A	TNF receptor superfamily member 11a [Source:HGNC Symbol;Acc:HGNC:11908]	protein_coding	1916.83	0.255659	0.0613087	4.17003	3.05e-05	0.000360517
ENSG00000083093.10	16	23603160	23641310	PALB2	partner and localizer of BRCA2 [Source:HGNC Symbol;Acc:HGNC:26144]	protein_coding	538.99	0.644872	0.154695	4.16867	3.06e-05	0.000362373
ENSG00000106052.13	7	27739331	27844564	TAX1BP1	Tax1 binding protein 1 [Source:HGNC Symbol;Acc:HGNC:11575]	protein_coding	4722.47	-0.161077	0.0386427	-4.16838	3.07e-05	0.000362542
ENSG00000121940.16	1	108927361	108963504	CLCC1	chloride channel CLIC like 1 [Source:HGNC Symbol;Acc:HGNC:29675]	protein_coding	361.261	0.620602	0.148904	4.16779	3.08e-05	0.00036319
ENSG00000089006.17	20	17941597	17968980	SNX5	sorting nexin 5 [Source:HGNC Symbol;Acc:HGNC:14969]	protein_coding	6036.99	-0.109901	0.0263797	-4.16612	3.1e-05	0.000365281
ENSG00000249859.12	8	127794526	128187101	PVT1	Pvt1 oncogene [Source:HGNC Symbol;Acc:HGNC:9709]	lncRNA	1177.99	-0.278253	0.0667887	-4.16616	3.1e-05	0.000365281
ENSG00000241484.10	22	44752558	44862788	ARHGAP8	Rho GTPase activating protein 8 [Source:HGNC Symbol;Acc:HGNC:677]	protein_coding	1380.52	-0.487153	0.116995	-4.16387	3.13e-05	0.000368592
ENSG00000141756.19	17	41812680	41823213	FKBP10	FKBP prolyl isomerase 10 [Source:HGNC Symbol;Acc:HGNC:18169]	protein_coding	1128.53	0.317197	0.0762066	4.16234	3.15e-05	0.000370785
ENSG00000141448.11	18	22169589	22202528	GATA6	GATA binding protein 6 [Source:HGNC Symbol;Acc:HGNC:4174]	protein_coding	1645.37	0.230418	0.0553883	4.16005	3.18e-05	0.000374212
ENSG00000189306.11	22	42508344	42519796	RRP7A	ribosomal RNA processing 7 homolog A [Source:HGNC Symbol;Acc:HGNC:24286]	protein_coding	2336.94	-0.207542	0.0498959	-4.1595	3.19e-05	0.000374822
ENSG00000283526.1	9	131545514	131558620	PRRT1B	proline rich transmembrane protein 1B [Source:HGNC Symbol;Acc:HGNC:53642]	protein_coding	31.8875	1.38454	0.332912	4.15887	3.2e-05	0.000375551
ENSG00000140416.23	15	63042632	63071915	TPM1	tropomyosin 1 [Source:HGNC Symbol;Acc:HGNC:12010]	protein_coding	3903.24	-0.360999	0.0868118	-4.15841	3.2e-05	0.000375703
ENSG00000214022.11	7	150368189	150374044	REPIN1	replication initiator 1 [Source:HGNC Symbol;Acc:HGNC:17922]	protein_coding	5421.03	0.135238	0.0325203	4.15856	3.2e-05	0.000375703
ENSG00000167962.14	16	1997654	2009821	ZNF598	zinc finger protein 598, E3 ubiquitin ligase [Source:HGNC Symbol;Acc:HGNC:28079]	protein_coding	2239.32	-0.403883	0.0971294	-4.1582	3.21e-05	0.000375758
ENSG00000096060.15	6	35573585	35728583	FKBP5	FKBP prolyl isomerase 5 [Source:HGNC Symbol;Acc:HGNC:3721]	protein_coding	896.605	0.249117	0.0599167	4.15772	3.21e-05	0.000376041
ENSG00000105983.22	7	156668946	156893216	LMBR1	limb development membrane protein 1 [Source:HGNC Symbol;Acc:HGNC:13243]	protein_coding	3094.87	0.21552	0.0518368	4.15766	3.22e-05	0.000376041
ENSG00000157637.13	17	81244811	81295547	SLC38A10	solute carrier family 38 member 10 [Source:HGNC Symbol;Acc:HGNC:28237]	protein_coding	2181.11	0.289531	0.069679	4.15521	3.25e-05	0.000379493
ENSG00000166311.10	11	6390440	6394998	SMPD1	sphingomyelin phosphodiesterase 1 [Source:HGNC Symbol;Acc:HGNC:11120]	protein_coding	256.711	-0.590769	0.14217	-4.15537	3.25e-05	0.000379493
ENSG00000169738.8	17	82035136	82037709	DCXR	dicarbonyl and L-xylulose reductase [Source:HGNC Symbol;Acc:HGNC:18985]	protein_coding	1204.83	0.568025	0.136747	4.15384	3.27e-05	0.000381471
ENSG00000127022.16	5	179678628	179731641	CANX	calnexin [Source:HGNC Symbol;Acc:HGNC:1473]	protein_coding	13138.5	0.262271	0.0631848	4.15086	3.31e-05	0.000386154
ENSG00000105939.14	7	139043515	139132122	ZC3HAV1	zinc finger CCCH-type containing, antiviral 1 [Source:HGNC Symbol;Acc:HGNC:23721]	protein_coding	1056.52	0.293488	0.0707128	4.15043	3.32e-05	0.000386581
ENSG00000149781.13	11	64206678	64223891	FERMT3	fermitin family member 3 [Source:HGNC Symbol;Acc:HGNC:23151]	protein_coding	41.1845	-1.47939	0.356594	-4.14866	3.34e-05	0.000389272
ENSG00000145365.11	4	112274537	112285904	TIFA	TRAF interacting protein with forkhead associated domain [Source:HGNC Symbol;Acc:HGNC:19075]	protein_coding	217.186	0.805646	0.194247	4.14754	3.36e-05	0.00039087
ENSG00000268205.1	19	57304305	57308562	AC005261.1	novel transcript	lncRNA	208.556	-0.505427	0.121901	-4.1462	3.38e-05	0.00039285
ENSG00000099992.16	22	30291990	30326947	TBC1D10A	TBC1 domain family member 10A [Source:HGNC Symbol;Acc:HGNC:23609]	protein_coding	642.296	0.42987	0.103694	4.14558	3.39e-05	0.000393611
ENSG00000172340.15	3	67360460	67654612	SUCLG2	succinate-CoA ligase GDP-forming subunit beta [Source:HGNC Symbol;Acc:HGNC:11450]	protein_coding	1322.18	0.221762	0.0535115	4.14419	3.41e-05	0.000395691
ENSG00000149100.13	11	32583798	32606264	EIF3M	eukaryotic translation initiation factor 3 subunit M [Source:HGNC Symbol;Acc:HGNC:24460]	protein_coding	5145.48	-0.187313	0.0452016	-4.14394	3.41e-05	0.000395804
ENSG00000170043.12	17	7930345	7932123	TRAPPC1	trafficking protein particle complex 1 [Source:HGNC Symbol;Acc:HGNC:19894]	protein_coding	856.135	0.642271	0.155013	4.14334	3.42e-05	0.00039653
ENSG00000020256.20	20	52051663	52204308	ZFP64	ZFP64 zinc finger protein [Source:HGNC Symbol;Acc:HGNC:15940]	protein_coding	590.873	0.365135	0.0881342	4.14294	3.43e-05	0.000396906
ENSG00000270504.1	6	3751111	3753871	AL391422.4	novel transcript, antisense to PXDC1	lncRNA	317.574	-0.362508	0.0875099	-4.14248	3.44e-05	0.000397386
ENSG00000137161.17	6	42929192	42939294	CNPY3	canopy FGF signaling regulator 3 [Source:HGNC Symbol;Acc:HGNC:11968]	protein_coding	1104.62	0.266499	0.0643446	4.14175	3.45e-05	0.000398339
ENSG00000242515.5	2	233636454	233773305	UGT1A10	UDP glucuronosyltransferase family 1 member A10 [Source:HGNC Symbol;Acc:HGNC:12531]	protein_coding	1249.44	0.280819	0.067819	4.14071	3.46e-05	0.000399835
ENSG00000142961.15	1	46607715	46616884	MOB3C	MOB kinase activator 3C [Source:HGNC Symbol;Acc:HGNC:29800]	protein_coding	161.825	0.63401	0.153215	4.13804	3.5e-05	0.000404205
ENSG00000177885.15	17	75318076	75405709	GRB2	growth factor receptor bound protein 2 [Source:HGNC Symbol;Acc:HGNC:4566]	protein_coding	2414.97	0.33501	0.080969	4.13751	3.51e-05	0.00040469
ENSG00000282034.1	16	30704067	30745169	AC106886.5	novel transcript	protein_coding	1645.42	-0.291271	0.0703993	-4.1374	3.51e-05	0.00040469
ENSG00000101365.21	20	2658395	2664219	IDH3B	isocitrate dehydrogenase (NAD(+)) 3 non-catalytic subunit beta [Source:HGNC Symbol;Acc:HGNC:5385]	protein_coding	2662.74	0.217681	0.0526762	4.13243	3.59e-05	0.00041322
ENSG00000156219.17	4	76011184	76112802	ART3	ADP-ribosyltransferase 3 (inactive) [Source:HGNC Symbol;Acc:HGNC:725]	protein_coding	23.8345	1.78572	0.432201	4.1317	3.6e-05	0.000414222
ENSG00000126267.11	19	35648323	35658782	COX6B1	cytochrome c oxidase subunit 6B1 [Source:HGNC Symbol;Acc:HGNC:2280]	protein_coding	5090.41	0.233829	0.0566397	4.12836	3.65e-05	0.000419954
ENSG00000102837.7	13	53028813	53052057	OLFM4	olfactomedin 4 [Source:HGNC Symbol;Acc:HGNC:17190]	protein_coding	84.255	0.734236	0.177872	4.12789	3.66e-05	0.000420472
ENSG00000154822.18	3	16802651	17090604	PLCL2	phospholipase C like 2 [Source:HGNC Symbol;Acc:HGNC:9064]	protein_coding	101.737	0.807766	0.195696	4.12767	3.66e-05	0.000420556
ENSG00000180011.7	18	75195113	75209139	ZADH2	zinc binding alcohol dehydrogenase domain containing 2 [Source:HGNC Symbol;Acc:HGNC:28697]	protein_coding	977.358	0.494428	0.119881	4.12432	3.72e-05	0.000426391
ENSG00000212694.8	12	121795267	121803906	LINC01089	long intergenic non-protein coding RNA 1089 [Source:HGNC Symbol;Acc:HGNC:27886]	lncRNA	321.609	0.380243	0.0922457	4.12207	3.75e-05	0.000430244
ENSG00000090097.22	3	51957454	51974016	PCBP4	poly(rC) binding protein 4 [Source:HGNC Symbol;Acc:HGNC:8652]	protein_coding	1536.59	-0.251703	0.0610698	-4.12156	3.76e-05	0.000430849
ENSG00000118508.5	6	146543833	146554953	RAB32	RAB32, member RAS oncogene family [Source:HGNC Symbol;Acc:HGNC:9772]	protein_coding	202.164	-0.405321	0.0983461	-4.12137	3.77e-05	0.000430871
ENSG00000168264.11	1	234604269	234610178	IRF2BP2	interferon regulatory factor 2 binding protein 2 [Source:HGNC Symbol;Acc:HGNC:21729]	protein_coding	5684.79	-0.211126	0.0512341	-4.12081	3.78e-05	0.000431245
ENSG00000170876.8	3	14125015	14143680	TMEM43	transmembrane protein 43 [Source:HGNC Symbol;Acc:HGNC:28472]	protein_coding	1107.62	-0.246927	0.0599194	-4.12098	3.77e-05	0.000431245
ENSG00000062282.15	11	75759512	75801535	DGAT2	diacylglycerol O-acyltransferase 2 [Source:HGNC Symbol;Acc:HGNC:16940]	protein_coding	1132.23	0.363509	0.0882208	4.12044	3.78e-05	0.000431603
ENSG00000164024.12	4	98995659	99062809	METAP1	methionyl aminopeptidase 1 [Source:HGNC Symbol;Acc:HGNC:15789]	protein_coding	2123.81	0.392426	0.0952631	4.11939	3.8e-05	0.000433241
ENSG00000138442.10	2	202874261	203014798	WDR12	WD repeat domain 12 [Source:HGNC Symbol;Acc:HGNC:14098]	protein_coding	918.064	0.272521	0.0661617	4.11902	3.8e-05	0.000433603
ENSG00000167315.18	18	49782164	49813953	ACAA2	acetyl-CoA acyltransferase 2 [Source:HGNC Symbol;Acc:HGNC:83]	protein_coding	2847.75	0.141033	0.034252	4.1175	3.83e-05	0.000436135
ENSG00000109220.11	4	54009789	54064605	CHIC2	cysteine rich hydrophobic domain 2 [Source:HGNC Symbol;Acc:HGNC:1935]	protein_coding	180.825	-0.552547	0.134311	-4.11394	3.89e-05	0.000442565
ENSG00000136940.14	9	122798389	122828588	PDCL	phosducin like [Source:HGNC Symbol;Acc:HGNC:8770]	protein_coding	389.235	0.445027	0.10824	4.11147	3.93e-05	0.000446981
ENSG00000157224.16	7	90383721	90513402	CLDN12	claudin 12 [Source:HGNC Symbol;Acc:HGNC:2034]	protein_coding	1902.02	-0.329141	0.0800917	-4.10955	3.96e-05	0.000450249
ENSG00000165119.21	9	83968083	83980616	HNRNPK	heterogeneous nuclear ribonucleoprotein K [Source:HGNC Symbol;Acc:HGNC:5044]	protein_coding	13763.7	-0.137676	0.0335024	-4.10943	3.97e-05	0.000450249
ENSG00000169105.8	15	40470984	40473158	CHST14	carbohydrate sulfotransferase 14 [Source:HGNC Symbol;Acc:HGNC:24464]	protein_coding	289.837	0.445003	0.108293	4.10924	3.97e-05	0.000450284
ENSG00000060982.15	12	24810024	24949101	BCAT1	branched chain amino acid transaminase 1 [Source:HGNC Symbol;Acc:HGNC:976]	protein_coding	49.7933	2.49187	0.6068	4.10658	4.02e-05	0.000455142
ENSG00000232956.9	7	44983023	44986961	SNHG15	small nucleolar RNA host gene 15 [Source:HGNC Symbol;Acc:HGNC:27797]	lncRNA	1297.92	-0.240586	0.0586455	-4.10237	4.09e-05	0.000463148
ENSG00000117308.15	1	23795599	23800781	GALE	UDP-galactose-4-epimerase [Source:HGNC Symbol;Acc:HGNC:4116]	protein_coding	1610.58	-0.252512	0.0615631	-4.10168	4.1e-05	0.000463865
ENSG00000171227.7	2	119429901	119438504	TMEM37	transmembrane protein 37 [Source:HGNC Symbol;Acc:HGNC:18216]	protein_coding	60.8676	1.09746	0.267566	4.10163	4.1e-05	0.000463865
ENSG00000184743.13	11	63624087	63671921	ATL3	atlastin GTPase 3 [Source:HGNC Symbol;Acc:HGNC:24526]	protein_coding	68.0893	-0.952663	0.232273	-4.10148	4.11e-05	0.000463865
ENSG00000181649.8	11	2928273	2929420	PHLDA2	pleckstrin homology like domain family A member 2 [Source:HGNC Symbol;Acc:HGNC:12385]	protein_coding	880.037	-0.325216	0.0793246	-4.09982	4.13e-05	0.000466849
ENSG00000119820.11	2	32277904	32316594	YIPF4	Yip1 domain family member 4 [Source:HGNC Symbol;Acc:HGNC:28145]	protein_coding	1102.68	-0.354977	0.0865928	-4.09939	4.14e-05	0.000467359
ENSG00000263001.7	7	74650231	74760692	GTF2I	general transcription factor IIi [Source:HGNC Symbol;Acc:HGNC:4659]	protein_coding	8518.84	0.195882	0.0478252	4.09579	4.21e-05	0.000474315
ENSG00000112996.11	5	44808947	44820428	MRPS30	mitochondrial ribosomal protein S30 [Source:HGNC Symbol;Acc:HGNC:8769]	protein_coding	2192.6	-0.191947	0.0468903	-4.09353	4.25e-05	0.000478582
ENSG00000187838.17	17	7389727	7394842	PLSCR3	phospholipid scramblase 3 [Source:HGNC Symbol;Acc:HGNC:16495]	protein_coding	537.977	-0.503798	0.123083	-4.09317	4.26e-05	0.000478966
ENSG00000184076.13	22	29767369	29770413	UQCR10	ubiquinol-cytochrome c reductase, complex III subunit X [Source:HGNC Symbol;Acc:HGNC:30863]	protein_coding	1640.7	0.216607	0.0529399	4.09156	4.28e-05	0.000481926
ENSG00000126822.17	14	64704102	64750249	PLEKHG3	pleckstrin homology and RhoGEF domain containing G3 [Source:HGNC Symbol;Acc:HGNC:20364]	protein_coding	1096.58	-0.539474	0.131878	-4.09072	4.3e-05	0.000483318
ENSG00000103005.12	16	57999546	58021618	USB1	U6 snRNA biogenesis phosphodiesterase 1 [Source:HGNC Symbol;Acc:HGNC:25792]	protein_coding	780.448	0.291968	0.0713856	4.09001	4.31e-05	0.00048433
ENSG00000162302.13	11	64359148	64372215	RPS6KA4	ribosomal protein S6 kinase A4 [Source:HGNC Symbol;Acc:HGNC:10433]	protein_coding	1869.84	-0.326284	0.0797785	-4.08988	4.32e-05	0.00048433
ENSG00000105676.14	19	19033575	19060311	ARMC6	armadillo repeat containing 6 [Source:HGNC Symbol;Acc:HGNC:25049]	protein_coding	716.693	0.474256	0.115999	4.08844	4.34e-05	0.000486974
ENSG00000161847.14	19	10316212	10333638	RAVER1	ribonucleoprotein, PTB binding 1 [Source:HGNC Symbol;Acc:HGNC:30296]	protein_coding	1234.24	0.303576	0.074287	4.08653	4.38e-05	0.000490613
ENSG00000148925.11	11	13388008	13463297	BTBD10	BTB domain containing 10 [Source:HGNC Symbol;Acc:HGNC:21445]	protein_coding	1068.71	-0.382756	0.0936865	-4.08549	4.4e-05	0.000492441
ENSG00000187522.16	10	14838306	14871741	HSPA14	heat shock protein family A (Hsp70) member 14 [Source:HGNC Symbol;Acc:HGNC:29526]	protein_coding	582.667	0.329684	0.0807201	4.08428	4.42e-05	0.000494632
ENSG00000140319.11	15	40035690	40039181	SRP14	signal recognition particle 14 [Source:HGNC Symbol;Acc:HGNC:11299]	protein_coding	3091.17	0.18346	0.0449358	4.08271	4.45e-05	0.00049761
ENSG00000109787.13	4	38664197	38701517	KLF3	Kruppel like factor 3 [Source:HGNC Symbol;Acc:HGNC:16516]	protein_coding	1376.01	-0.244842	0.0599884	-4.08149	4.47e-05	0.000499862
ENSG00000088812.18	20	3471018	3651118	ATRN	attractin [Source:HGNC Symbol;Acc:HGNC:885]	protein_coding	2016.67	0.166666	0.040884	4.07655	4.57e-05	0.000510199
ENSG00000063241.8	19	55452985	55462343	ISOC2	isochorismatase domain containing 2 [Source:HGNC Symbol;Acc:HGNC:26278]	protein_coding	1024.68	0.358606	0.0880056	4.07481	4.61e-05	0.000513649
ENSG00000169299.14	4	37826660	37862937	PGM2	phosphoglucomutase 2 [Source:HGNC Symbol;Acc:HGNC:8906]	protein_coding	1160.44	0.338917	0.0832227	4.07241	4.65e-05	0.000518571
ENSG00000136816.16	9	129803157	129811281	TOR1B	torsin family 1 member B [Source:HGNC Symbol;Acc:HGNC:11995]	protein_coding	654.521	0.415352	0.102036	4.07064	4.69e-05	0.00052212
ENSG00000222041.11	2	87454781	87636740	CYTOR	cytoskeleton regulator RNA [Source:HGNC Symbol;Acc:HGNC:28717]	lncRNA	63.1316	-1.03443	0.254275	-4.06816	4.74e-05	0.00052732
ENSG00000135423.13	12	56470944	56488414	GLS2	glutaminase 2 [Source:HGNC Symbol;Acc:HGNC:29570]	protein_coding	1077.15	0.275594	0.0677556	4.06747	4.75e-05	0.000528471
ENSG00000099204.20	10	114431113	114768061	ABLIM1	actin binding LIM protein 1 [Source:HGNC Symbol;Acc:HGNC:78]	protein_coding	3598.69	-0.214237	0.0526882	-4.06613	4.78e-05	0.000530711
ENSG00000161509.14	17	74842023	74861504	GRIN2C	glutamate ionotropic receptor NMDA type subunit 2C [Source:HGNC Symbol;Acc:HGNC:4587]	protein_coding	64.9082	-0.993493	0.244331	-4.06617	4.78e-05	0.000530711
ENSG00000124596.17	6	41033627	41097787	OARD1	O-acyl-ADP-ribose deacylase 1 [Source:HGNC Symbol;Acc:HGNC:21257]	protein_coding	1313.83	0.221662	0.0545433	4.06397	4.82e-05	0.0005349
ENSG00000185479.6	12	52446651	52452146	KRT6B	keratin 6B [Source:HGNC Symbol;Acc:HGNC:6444]	protein_coding	2426.06	0.188934	0.0464902	4.06395	4.82e-05	0.0005349
ENSG00000090266.13	7	140690777	140722790	NDUFB2	NADH:ubiquinone oxidoreductase subunit B2 [Source:HGNC Symbol;Acc:HGNC:7697]	protein_coding	1793.21	0.185893	0.0457597	4.06238	4.86e-05	0.000538103
ENSG00000107554.17	10	99875577	100009947	DNMBP	dynamin binding protein [Source:HGNC Symbol;Acc:HGNC:30373]	protein_coding	1234.7	-0.171801	0.0422938	-4.06209	4.86e-05	0.000538356
ENSG00000179104.9	12	82686880	83134870	TMTC2	transmembrane O-mannosyltransferase targeting cadherins 2 [Source:HGNC Symbol;Acc:HGNC:25440]	protein_coding	529.803	-0.445647	0.109762	-4.06012	4.9e-05	0.000542515
ENSG00000143612.21	1	154206696	154220637	C1orf43	chromosome 1 open reading frame 43 [Source:HGNC Symbol;Acc:HGNC:29876]	protein_coding	3167.59	-0.164773	0.0405953	-4.05893	4.93e-05	0.000544887
ENSG00000181381.14	4	168356735	168537786	DDX60L	DExD/H-box 60 like [Source:HGNC Symbol;Acc:HGNC:26429]	protein_coding	120.265	1.48741	0.366629	4.05699	4.97e-05	0.000549017
ENSG00000197956.10	1	153534599	153536244	S100A6	S100 calcium binding protein A6 [Source:HGNC Symbol;Acc:HGNC:10496]	protein_coding	15532.4	-0.178668	0.0440609	-4.05502	5.01e-05	0.000553247
ENSG00000122359.18	10	80150889	80205572	ANXA11	annexin A11 [Source:HGNC Symbol;Acc:HGNC:535]	protein_coding	3357.21	-0.24004	0.0592415	-4.05189	5.08e-05	0.000560269
ENSG00000111684.11	12	6976185	7018477	LPCAT3	lysophosphatidylcholine acyltransferase 3 [Source:HGNC Symbol;Acc:HGNC:30244]	protein_coding	1602.26	-0.179159	0.0442185	-4.05169	5.08e-05	0.000560337
ENSG00000166016.6	11	34150987	34358010	ABTB2	ankyrin repeat and BTB domain containing 2 [Source:HGNC Symbol;Acc:HGNC:23842]	protein_coding	891.487	0.243779	0.0601973	4.04966	5.13e-05	0.000564782
ENSG00000132623.16	20	9986126	10058303	ANKEF1	ankyrin repeat and EF-hand domain containing 1 [Source:HGNC Symbol;Acc:HGNC:15803]	protein_coding	1150.78	0.253883	0.0627091	4.04858	5.15e-05	0.000566977
ENSG00000188529.15	1	23964347	23980927	SRSF10	serine and arginine rich splicing factor 10 [Source:HGNC Symbol;Acc:HGNC:16713]	protein_coding	3463.44	0.237351	0.0586487	4.04699	5.19e-05	0.000570416
ENSG00000100354.21	22	40044817	40335808	TNRC6B	trinucleotide repeat containing adaptor 6B [Source:HGNC Symbol;Acc:HGNC:29190]	protein_coding	552.31	1.04565	0.258489	4.04525	5.23e-05	0.000574232
ENSG00000104870.13	19	49506816	49526428	FCGRT	Fc fragment of IgG receptor and transporter [Source:HGNC Symbol;Acc:HGNC:3621]	protein_coding	1176.85	0.351738	0.0869631	4.04468	5.24e-05	0.000575205
ENSG00000148672.9	10	87050202	87094843	GLUD1	glutamate dehydrogenase 1 [Source:HGNC Symbol;Acc:HGNC:4335]	protein_coding	5919.55	-0.166616	0.041199	-4.04418	5.25e-05	0.000576005
ENSG00000148468.17	10	15211643	15371289	FAM171A1	family with sequence similarity 171 member A1 [Source:HGNC Symbol;Acc:HGNC:23522]	protein_coding	1196.7	0.259735	0.0642405	4.04317	5.27e-05	0.000578052
ENSG00000173467.9	7	16859412	16881987	AGR3	anterior gradient 3, protein disulphide isomerase family member [Source:HGNC Symbol;Acc:HGNC:24167]	protein_coding	136.536	0.788787	0.19515	4.04195	5.3e-05	0.000580631
ENSG00000164983.8	8	124306189	124372701	TMEM65	transmembrane protein 65 [Source:HGNC Symbol;Acc:HGNC:25203]	protein_coding	167.67	-0.538471	0.133257	-4.04085	5.33e-05	0.000582933
ENSG00000136237.19	7	22118236	22357154	RAPGEF5	Rap guanine nucleotide exchange factor 5 [Source:HGNC Symbol;Acc:HGNC:16862]	protein_coding	278.975	0.751795	0.186081	4.04015	5.34e-05	0.000584199
ENSG00000197275.14	8	94371960	94475115	RAD54B	RAD54 homolog B [Source:HGNC Symbol;Acc:HGNC:17228]	protein_coding	643.629	0.730233	0.180751	4.03999	5.35e-05	0.000584199
ENSG00000139180.11	12	4649095	4694317	NDUFA9	NADH:ubiquinone oxidoreductase subunit A9 [Source:HGNC Symbol;Acc:HGNC:7693]	protein_coding	2023.97	0.213458	0.0528471	4.03916	5.36e-05	0.000585851
ENSG00000111328.7	12	123250112	123272334	CDK2AP1	cyclin dependent kinase 2 associated protein 1 [Source:HGNC Symbol;Acc:HGNC:14002]	protein_coding	2417.29	0.18185	0.0450929	4.03279	5.51e-05	0.00060107
ENSG00000165527.7	14	49893082	49897054	ARF6	ADP ribosylation factor 6 [Source:HGNC Symbol;Acc:HGNC:659]	protein_coding	2877.39	-0.231814	0.0574812	-4.03286	5.51e-05	0.00060107
ENSG00000105968.19	7	44826791	44848087	H2AZ2	H2A.Z variant histone 2 [Source:HGNC Symbol;Acc:HGNC:20664]	protein_coding	4949.02	0.139101	0.034497	4.03227	5.52e-05	0.000601941
ENSG00000101928.13	X	134887632	134915257	MOSPD1	motile sperm domain containing 1 [Source:HGNC Symbol;Acc:HGNC:25235]	protein_coding	313.48	-0.505674	0.12548	-4.02991	5.58e-05	0.00060757
ENSG00000060642.11	1	26787054	26800659	PIGV	phosphatidylinositol glycan anchor biosynthesis class V [Source:HGNC Symbol;Acc:HGNC:26031]	protein_coding	283.241	0.415899	0.103242	4.02838	5.62e-05	0.000611074
ENSG00000157654.19	9	109498325	110172512	PALM2AKAP2	PALM2 and AKAP2 fusion [Source:HGNC Symbol;Acc:HGNC:33529]	protein_coding	34.7	-2.1321	0.529333	-4.0279	5.63e-05	0.000611893
ENSG00000163913.12	3	129440036	129520507	IFT122	intraflagellar transport 122 [Source:HGNC Symbol;Acc:HGNC:13556]	protein_coding	618.071	0.788229	0.195856	4.02453	5.71e-05	0.000620237
ENSG00000165929.13	14	91779746	91867536	TC2N	tandem C2 domains, nuclear [Source:HGNC Symbol;Acc:HGNC:19859]	protein_coding	1617.41	-0.318532	0.0791697	-4.02341	5.74e-05	0.000622755
ENSG00000178381.12	7	1152071	1160759	ZFAND2A	zinc finger AN1-type containing 2A [Source:HGNC Symbol;Acc:HGNC:28073]	protein_coding	454.306	-0.315445	0.0784142	-4.0228	5.75e-05	0.000623896
ENSG00000167513.9	16	88803789	88809258	CDT1	chromatin licensing and DNA replication factor 1 [Source:HGNC Symbol;Acc:HGNC:24576]	protein_coding	1631.29	0.21548	0.0536105	4.01937	5.84e-05	0.000632585
ENSG00000125966.10	20	35226690	35276998	MMP24	matrix metallopeptidase 24 [Source:HGNC Symbol;Acc:HGNC:7172]	protein_coding	20.8367	-1.39367	0.347116	-4.015	5.94e-05	0.000643955
ENSG00000149260.18	11	77066961	77126155	CAPN5	calpain 5 [Source:HGNC Symbol;Acc:HGNC:1482]	protein_coding	373.751	0.501483	0.124937	4.01388	5.97e-05	0.000646534
ENSG00000177189.14	X	20149911	20267519	RPS6KA3	ribosomal protein S6 kinase A3 [Source:HGNC Symbol;Acc:HGNC:10432]	protein_coding	1347.67	-0.296463	0.0738834	-4.01258	6.01e-05	0.000649638
ENSG00000115233.12	2	161308425	161411717	PSMD14	proteasome 26S subunit, non-ATPase 14 [Source:HGNC Symbol;Acc:HGNC:16889]	protein_coding	2165	-0.160723	0.0400624	-4.01182	6.03e-05	0.000651246
ENSG00000092758.18	20	62816244	62841159	COL9A3	collagen type IX alpha 3 chain [Source:HGNC Symbol;Acc:HGNC:2219]	protein_coding	62.713	1.11897	0.278939	4.01153	6.03e-05	0.000651554
ENSG00000181061.14	3	42782908	42804490	HIGD1A	HIG1 hypoxia inducible domain family member 1A [Source:HGNC Symbol;Acc:HGNC:29527]	protein_coding	2271.32	-0.244324	0.0609269	-4.01011	6.07e-05	0.000655005
ENSG00000149428.19	11	119044188	119057227	HYOU1	hypoxia up-regulated 1 [Source:HGNC Symbol;Acc:HGNC:16931]	protein_coding	8268.51	-0.132729	0.0331021	-4.00969	6.08e-05	0.000655377
ENSG00000170899.11	6	52977948	52995304	GSTA4	glutathione S-transferase alpha 4 [Source:HGNC Symbol;Acc:HGNC:4629]	protein_coding	134.06	0.581857	0.145115	4.00963	6.08e-05	0.000655377
ENSG00000134049.6	18	47152834	47176364	IER3IP1	immediate early response 3 interacting protein 1 [Source:HGNC Symbol;Acc:HGNC:18550]	protein_coding	972.986	0.341797	0.085275	4.00818	6.12e-05	0.000658942
ENSG00000285508.1	20	10413520	10431922	AL034430.1	novel protein	protein_coding	688.868	-0.242554	0.0605266	-4.00739	6.14e-05	0.00066066
ENSG00000273820.2	X	49879484	49882558	USP27X	ubiquitin specific peptidase 27 X-linked [Source:HGNC Symbol;Acc:HGNC:13486]	protein_coding	179.886	0.508854	0.127041	4.00542	6.19e-05	0.000665685
ENSG00000070269.14	14	56488354	56650606	TMEM260	transmembrane protein 260 [Source:HGNC Symbol;Acc:HGNC:20185]	protein_coding	472.849	-0.450566	0.112495	-4.0052	6.2e-05	0.000665835
ENSG00000059728.11	2	69897688	69942945	MXD1	MAX dimerization protein 1 [Source:HGNC Symbol;Acc:HGNC:6761]	protein_coding	340.805	-0.955044	0.23865	-4.00187	6.28e-05	0.000674789
ENSG00000136021.19	12	100267140	100341715	SCYL2	SCY1 like pseudokinase 2 [Source:HGNC Symbol;Acc:HGNC:19286]	protein_coding	1435.9	-0.308777	0.0772266	-3.99833	6.38e-05	0.000684445
ENSG00000276900.1	12	31729117	31731204	AC023157.2	novel transcript, antisense to AMN1	lncRNA	26.3595	-1.10961	0.277534	-3.99811	6.39e-05	0.000684591
ENSG00000167693.17	17	799310	979776	NXN	nucleoredoxin [Source:HGNC Symbol;Acc:HGNC:18008]	protein_coding	1844.66	-0.219182	0.0548355	-3.99708	6.41e-05	0.000687063
ENSG00000243317.8	7	135662496	135693418	STMP1	short transmembrane mitochondrial protein 1 [Source:HGNC Symbol;Acc:HGNC:41909]	protein_coding	1232.51	0.255835	0.0640335	3.99533	6.46e-05	0.000691665
ENSG00000104805.16	19	48900312	48923372	NUCB1	nucleobindin 1 [Source:HGNC Symbol;Acc:HGNC:8043]	protein_coding	4320.4	0.287235	0.0719072	3.99453	6.48e-05	0.000693489
ENSG00000168724.17	5	34929559	34958964	DNAJC21	DnaJ heat shock protein family (Hsp40) member C21 [Source:HGNC Symbol;Acc:HGNC:27030]	protein_coding	2618.72	-0.195296	0.048907	-3.99322	6.52e-05	0.000696821
ENSG00000011009.11	1	23791145	23795539	LYPLA2	lysophospholipase 2 [Source:HGNC Symbol;Acc:HGNC:6738]	protein_coding	1399.73	0.226987	0.0568672	3.99153	6.56e-05	0.000701307
ENSG00000177426.22	18	3411608	3459978	TGIF1	TGFB induced factor homeobox 1 [Source:HGNC Symbol;Acc:HGNC:11776]	protein_coding	1420.64	-0.232521	0.058288	-3.98917	6.63e-05	0.000707795
ENSG00000079616.13	16	29790719	29805384	KIF22	kinesin family member 22 [Source:HGNC Symbol;Acc:HGNC:6391]	protein_coding	2196.57	0.27088	0.0679074	3.98896	6.64e-05	0.000707915
ENSG00000077152.11	1	202331657	202341980	UBE2T	ubiquitin conjugating enzyme E2 T [Source:HGNC Symbol;Acc:HGNC:25009]	protein_coding	948.518	-0.200595	0.050313	-3.98694	6.69e-05	0.000713451
ENSG00000196177.13	10	123008979	123058290	ACADSB	acyl-CoA dehydrogenase short/branched chain [Source:HGNC Symbol;Acc:HGNC:91]	protein_coding	652.375	0.509132	0.127869	3.98167	6.84e-05	0.000728918
ENSG00000142619.4	1	17249098	17284233	PADI3	peptidyl arginine deiminase 3 [Source:HGNC Symbol;Acc:HGNC:18337]	protein_coding	34.4935	1.11015	0.278941	3.97986	6.9e-05	0.000733622
ENSG00000165671.21	5	177133025	177300213	NSD1	nuclear receptor binding SET domain protein 1 [Source:HGNC Symbol;Acc:HGNC:14234]	protein_coding	2111.69	0.281798	0.0708071	3.9798	6.9e-05	0.000733622
ENSG00000108064.11	10	58385345	58399220	TFAM	transcription factor A, mitochondrial [Source:HGNC Symbol;Acc:HGNC:11741]	protein_coding	2230.26	0.191356	0.0480859	3.97946	6.91e-05	0.000734128
ENSG00000162521.19	1	32651142	32686211	RBBP4	RB binding protein 4, chromatin remodeling factor [Source:HGNC Symbol;Acc:HGNC:9887]	protein_coding	4048.67	0.225423	0.056659	3.97859	6.93e-05	0.000735757
ENSG00000213676.13	6	32115264	32128253	ATF6B	activating transcription factor 6 beta [Source:HGNC Symbol;Acc:HGNC:2349]	protein_coding	2013.23	0.192978	0.0485025	3.97871	6.93e-05	0.000735757
ENSG00000105717.14	19	19561707	19618693	PBX4	PBX homeobox 4 [Source:HGNC Symbol;Acc:HGNC:13403]	protein_coding	127.878	-0.559652	0.14074	-3.97649	6.99e-05	0.00074144
ENSG00000213420.8	7	100169606	100177381	GPC2	glypican 2 [Source:HGNC Symbol;Acc:HGNC:4450]	protein_coding	77.6466	0.859049	0.216036	3.97642	7e-05	0.00074144
ENSG00000196757.8	19	11925068	11950773	ZNF700	zinc finger protein 700 [Source:HGNC Symbol;Acc:HGNC:25292]	protein_coding	199.039	0.472643	0.118891	3.97545	7.02e-05	0.000743926
ENSG00000167325.15	11	4094707	4138932	RRM1	ribonucleotide reductase catalytic subunit M1 [Source:HGNC Symbol;Acc:HGNC:10451]	protein_coding	4152.57	0.257274	0.0647251	3.97488	7.04e-05	0.000745162
ENSG00000120333.4	1	175010789	175023425	MRPS14	mitochondrial ribosomal protein S14 [Source:HGNC Symbol;Acc:HGNC:14049]	protein_coding	333.088	0.353391	0.0889446	3.97316	7.09e-05	0.000750043
ENSG00000196421.8	20	64034344	64039962	C20orf204	chromosome 20 open reading frame 204 [Source:HGNC Symbol;Acc:HGNC:27655]	protein_coding	163.22	-0.770011	0.193818	-3.97285	7.1e-05	0.000750453
ENSG00000095637.22	10	95311771	95561414	SORBS1	sorbin and SH3 domain containing 1 [Source:HGNC Symbol;Acc:HGNC:14565]	protein_coding	409.813	0.680316	0.171491	3.96707	7.28e-05	0.000768347
ENSG00000168488.18	16	28823035	28837237	ATXN2L	ataxin 2 like [Source:HGNC Symbol;Acc:HGNC:31326]	protein_coding	4071.25	-0.164913	0.041582	-3.96598	7.31e-05	0.00077131
ENSG00000115504.15	2	62673851	63046487	EHBP1	EH domain binding protein 1 [Source:HGNC Symbol;Acc:HGNC:29144]	protein_coding	2148.82	-0.480411	0.121161	-3.96508	7.34e-05	0.000773661
ENSG00000130313.7	19	17511636	17521288	PGLS	6-phosphogluconolactonase [Source:HGNC Symbol;Acc:HGNC:8903]	protein_coding	762.998	-0.230886	0.0582901	-3.96099	7.46e-05	0.000785924
ENSG00000138642.15	4	88378739	88443097	HERC6	HECT and RLD domain containing E3 ubiquitin protein ligase family member 6 [Source:HGNC Symbol;Acc:HGNC:26072]	protein_coding	67.4338	1.00447	0.253584	3.96108	7.46e-05	0.000785924
ENSG00000084731.15	2	25926598	25982749	KIF3C	kinesin family member 3C [Source:HGNC Symbol;Acc:HGNC:6321]	protein_coding	167.26	1.7981	0.454148	3.95927	7.52e-05	0.000791012
ENSG00000104549.12	8	124998497	125022283	SQLE	squalene epoxidase [Source:HGNC Symbol;Acc:HGNC:11279]	protein_coding	886.866	0.329751	0.0832948	3.95884	7.53e-05	0.000791871
ENSG00000136689.19	2	113107214	113134016	IL1RN	interleukin 1 receptor antagonist [Source:HGNC Symbol;Acc:HGNC:6000]	protein_coding	406.966	-0.371975	0.0939665	-3.95859	7.54e-05	0.000792148
ENSG00000181467.5	3	153162226	153170627	RAP2B	RAP2B, member of RAS oncogene family [Source:HGNC Symbol;Acc:HGNC:9862]	protein_coding	656.803	-0.264952	0.0669514	-3.95738	7.58e-05	0.000795606
ENSG00000112992.18	5	43602692	43707405	NNT	nicotinamide nucleotide transhydrogenase [Source:HGNC Symbol;Acc:HGNC:7863]	protein_coding	2453.1	0.425732	0.107619	3.95592	7.62e-05	0.000799914
ENSG00000004478.8	12	2794970	2805423	FKBP4	FKBP prolyl isomerase 4 [Source:HGNC Symbol;Acc:HGNC:3720]	protein_coding	5524.61	0.226244	0.0572362	3.95282	7.72e-05	0.000809763
ENSG00000111445.14	12	118013588	118033130	RFC5	replication factor C subunit 5 [Source:HGNC Symbol;Acc:HGNC:9973]	protein_coding	981.133	0.323003	0.0817696	3.95017	7.81e-05	0.000818204
ENSG00000022277.13	20	56468585	56519449	RTF2	replication termination factor 2 [Source:HGNC Symbol;Acc:HGNC:15890]	protein_coding	2645.54	0.249016	0.0631037	3.94614	7.94e-05	0.000831486
ENSG00000112763.17	6	26457904	26476621	BTN2A1	butyrophilin subfamily 2 member A1 [Source:HGNC Symbol;Acc:HGNC:1136]	protein_coding	366.789	0.366231	0.0928367	3.9449	7.98e-05	0.000835212
ENSG00000136715.19	2	127941217	128028120	SAP130	Sin3A associated protein 130 [Source:HGNC Symbol;Acc:HGNC:29813]	protein_coding	501.579	0.338442	0.0858189	3.94368	8.02e-05	0.000838878
ENSG00000140553.18	15	90930180	90954093	UNC45A	unc-45 myosin chaperone A [Source:HGNC Symbol;Acc:HGNC:30594]	protein_coding	1598.03	0.355507	0.0901521	3.94341	8.03e-05	0.000839205
ENSG00000103316.12	16	21238874	21303083	CRYM	crystallin mu [Source:HGNC Symbol;Acc:HGNC:2418]	protein_coding	58.9661	0.979464	0.248409	3.94295	8.05e-05	0.000840238
ENSG00000139405.16	12	113185526	113192368	RITA1	RBPJ interacting and tubulin associated 1 [Source:HGNC Symbol;Acc:HGNC:25925]	protein_coding	598.24	0.37577	0.0953359	3.94153	8.1e-05	0.000844008
ENSG00000141905.19	19	3314403	3469217	NFIC	nuclear factor I C [Source:HGNC Symbol;Acc:HGNC:7786]	protein_coding	889.124	0.415835	0.105498	3.94163	8.09e-05	0.000844008
ENSG00000108852.15	17	43875357	43909711	MPP2	membrane palmitoylated protein 2 [Source:HGNC Symbol;Acc:HGNC:7220]	protein_coding	146.884	1.02534	0.260163	3.94114	8.11e-05	0.0008448
ENSG00000196843.17	2	96536743	96552634	ARID5A	AT-rich interaction domain 5A [Source:HGNC Symbol;Acc:HGNC:17361]	protein_coding	116.71	-0.752707	0.191077	-3.9393	8.17e-05	0.000850706
ENSG00000117528.14	1	94418389	94518666	ABCD3	ATP binding cassette subfamily D member 3 [Source:HGNC Symbol;Acc:HGNC:67]	protein_coding	2580.56	0.347939	0.0883337	3.93891	8.19e-05	0.000851468
ENSG00000162437.14	1	64745095	64833232	RAVER2	ribonucleoprotein, PTB binding 2 [Source:HGNC Symbol;Acc:HGNC:25577]	protein_coding	1062.6	0.272208	0.0691109	3.93872	8.19e-05	0.000851545
ENSG00000068323.17	X	49028726	49043410	TFE3	transcription factor binding to IGHM enhancer 3 [Source:HGNC Symbol;Acc:HGNC:11752]	protein_coding	635.432	-0.244598	0.0621207	-3.93746	8.24e-05	0.00085544
ENSG00000147601.15	8	73008856	73048123	TERF1	telomeric repeat binding factor 1 [Source:HGNC Symbol;Acc:HGNC:11728]	protein_coding	555.814	0.47375	0.120351	3.9364	8.27e-05	0.000858589
ENSG00000107872.13	10	102419189	102423136	FBXL15	F-box and leucine rich repeat protein 15 [Source:HGNC Symbol;Acc:HGNC:28155]	protein_coding	295.618	0.608359	0.15464	3.93404	8.35e-05	0.000866465
ENSG00000145284.12	4	82629539	82798796	SCD5	stearoyl-CoA desaturase 5 [Source:HGNC Symbol;Acc:HGNC:21088]	protein_coding	334.939	0.373117	0.0948799	3.93252	8.41e-05	0.00087134
ENSG00000121851.13	1	145964690	145978848	POLR3GL	RNA polymerase III subunit GL [Source:HGNC Symbol;Acc:HGNC:28466]	protein_coding	289.168	0.383158	0.0974487	3.93189	8.43e-05	0.000873013
ENSG00000040633.13	17	7235029	7239722	PHF23	PHD finger protein 23 [Source:HGNC Symbol;Acc:HGNC:28428]	protein_coding	511.524	0.372822	0.0948419	3.93098	8.46e-05	0.0008757
ENSG00000075413.19	14	103385377	103503831	MARK3	microtubule affinity regulating kinase 3 [Source:HGNC Symbol;Acc:HGNC:6897]	protein_coding	1917.41	-0.258044	0.0656643	-3.92974	8.5e-05	0.000878994
ENSG00000103174.13	16	5024844	5034141	NAGPA	N-acetylglucosamine-1-phosphodiester alpha-N-acetylglucosaminidase [Source:HGNC Symbol;Acc:HGNC:17378]	protein_coding	277.754	0.548113	0.139476	3.92979	8.5e-05	0.000878994
ENSG00000129636.13	16	47154387	47464149	ITFG1	integrin alpha FG-GAP repeat containing 1 [Source:HGNC Symbol;Acc:HGNC:30697]	protein_coding	1290.58	0.315233	0.0802331	3.92896	8.53e-05	0.000881222
ENSG00000250067.12	19	19528861	19537581	YJEFN3	YjeF N-terminal domain containing 3 [Source:HGNC Symbol;Acc:HGNC:24785]	protein_coding	294.672	-0.43747	0.111364	-3.92828	8.56e-05	0.000883095
ENSG00000224903.2	7	156654185	156659582	RNF32-AS1	RNF32 antisense RNA 1 [Source:HGNC Symbol;Acc:HGNC:40798]	lncRNA	85.476	-0.924552	0.235394	-3.92768	8.58e-05	0.000884712
ENSG00000110031.13	11	58526871	58578220	LPXN	leupaxin [Source:HGNC Symbol;Acc:HGNC:14061]	protein_coding	694.224	-0.32918	0.0838298	-3.92677	8.61e-05	0.000887422
ENSG00000143167.12	1	167052836	167166479	GPA33	glycoprotein A33 [Source:HGNC Symbol;Acc:HGNC:4445]	protein_coding	29.0564	1.55948	0.397465	3.92355	8.73e-05	0.000898725
ENSG00000260276.2	16	8848105	8860456	AC022167.2	novel transcript, antisense to CARHSP1	lncRNA	59.5968	-1.13459	0.289433	-3.92003	8.85e-05	0.000911339
ENSG00000160710.18	1	154581695	154628013	ADAR	adenosine deaminase RNA specific [Source:HGNC Symbol;Acc:HGNC:225]	protein_coding	4236.22	0.16209	0.0413937	3.91582	9.01e-05	0.00092674
ENSG00000226137.5	17	81029130	81034881	BAIAP2-DT	BAIAP2 divergent transcript [Source:HGNC Symbol;Acc:HGNC:44342]	lncRNA	101.896	0.665378	0.169932	3.91555	9.02e-05	0.000927127
ENSG00000132141.14	17	34927859	34981078	CCT6B	chaperonin containing TCP1 subunit 6B [Source:HGNC Symbol;Acc:HGNC:1621]	protein_coding	51.1403	-1.05271	0.268876	-3.91523	9.03e-05	0.000927687
ENSG00000112079.9	6	36493892	36547479	STK38	serine/threonine kinase 38 [Source:HGNC Symbol;Acc:HGNC:17847]	protein_coding	1012.11	-0.256646	0.0655824	-3.91334	9.1e-05	0.000934353
ENSG00000144848.11	3	112532510	112562046	ATG3	autophagy related 3 [Source:HGNC Symbol;Acc:HGNC:20962]	protein_coding	1454.66	-0.202199	0.0516745	-3.91295	9.12e-05	0.000935211
ENSG00000100442.11	14	45115599	45135319	FKBP3	FKBP prolyl isomerase 3 [Source:HGNC Symbol;Acc:HGNC:3719]	protein_coding	1501.8	0.230755	0.0589868	3.91198	9.15e-05	0.000938308
ENSG00000180758.12	1	9100305	9129102	GPR157	G protein-coupled receptor 157 [Source:HGNC Symbol;Acc:HGNC:23687]	protein_coding	391.059	2.30696	0.589824	3.91126	9.18e-05	0.000940442
ENSG00000255521.2	11	35132655	35138032	AL356215.1	novel transcript	lncRNA	19.0867	1.35601	0.346975	3.90809	9.3e-05	0.000952214
ENSG00000137700.18	11	119024114	119030906	SLC37A4	solute carrier family 37 member 4 [Source:HGNC Symbol;Acc:HGNC:4061]	protein_coding	1534.13	0.249041	0.0637525	3.90638	9.37e-05	0.000958308
ENSG00000112561.19	6	41683978	41736259	TFEB	transcription factor EB [Source:HGNC Symbol;Acc:HGNC:11753]	protein_coding	331.923	-0.36272	0.0928833	-3.90511	9.42e-05	0.000962674
ENSG00000151725.12	4	184694085	184734130	CENPU	centromere protein U [Source:HGNC Symbol;Acc:HGNC:21348]	protein_coding	1288.78	0.283942	0.072714	3.90491	9.43e-05	0.000962791
ENSG00000173581.8	19	55641062	55653161	CCDC106	coiled-coil domain containing 106 [Source:HGNC Symbol;Acc:HGNC:30181]	protein_coding	386.374	0.364615	0.0934222	3.90287	9.51e-05	0.000970283
ENSG00000189057.11	11	59107185	59127412	FAM111B	family with sequence similarity 111 member B [Source:HGNC Symbol;Acc:HGNC:24200]	protein_coding	1731.46	0.256296	0.0656782	3.9023	9.53e-05	0.000971886
ENSG00000162458.13	1	15756607	15786594	FBLIM1	filamin binding LIM protein 1 [Source:HGNC Symbol;Acc:HGNC:24686]	protein_coding	1868.76	-0.286773	0.0735662	-3.89817	9.69e-05	0.000987947
ENSG00000147996.16	9	65668805	65734041	CBWD5	COBW domain containing 5 [Source:HGNC Symbol;Acc:HGNC:24584]	protein_coding	338.131	-0.732442	0.187981	-3.89635	9.77e-05	0.000994687
ENSG00000108244.17	17	40922700	40937646	KRT23	keratin 23 [Source:HGNC Symbol;Acc:HGNC:6438]	protein_coding	40.4808	-0.987633	0.253587	-3.89465	9.83e-05	0.00100051
ENSG00000163131.12	1	150730079	150765957	CTSS	cathepsin S [Source:HGNC Symbol;Acc:HGNC:2545]	protein_coding	197.404	0.544897	0.139911	3.8946	9.84e-05	0.00100051
ENSG00000153294.12	6	47685864	47722021	ADGRF4	adhesion G protein-coupled receptor F4 [Source:HGNC Symbol;Acc:HGNC:19011]	protein_coding	29.4279	-1.06672	0.274044	-3.89254	9.92e-05	0.00100812
ENSG00000260280.5	16	29455105	29464963	SLX1B-SULT1A4	SLX1B-SULT1A4 readthrough (NMD candidate) [Source:HGNC Symbol;Acc:HGNC:48353]	lncRNA	268.348	0.517013	0.132825	3.89243	9.92e-05	0.00100812
ENSG00000167703.15	17	1569268	1628886	SLC43A2	solute carrier family 43 member 2 [Source:HGNC Symbol;Acc:HGNC:23087]	protein_coding	460.2	0.495388	0.127305	3.89135	9.97e-05	0.00101191
ENSG00000109501.14	4	6269849	6303265	WFS1	wolframin ER transmembrane glycoprotein [Source:HGNC Symbol;Acc:HGNC:12762]	protein_coding	1518.98	0.242932	0.0624653	3.88907	0.00010063	0.00102076
ENSG00000104983.8	19	45995461	46021318	CCDC61	coiled-coil domain containing 61 [Source:HGNC Symbol;Acc:HGNC:33629]	protein_coding	150.031	0.791689	0.203584	3.88875	0.000100761	0.00102139
ENSG00000224837.1	1	168055901	168056422	GCSHP5	glycine cleavage system protein H pseudogene 5 [Source:HGNC Symbol;Acc:HGNC:44195]	processed_pseudogene	342.689	0.507416	0.130512	3.88789	0.000101121	0.00102433
ENSG00000272686.1	7	123749068	123751166	WASL-DT	WASL divergent transcript [Source:HGNC Symbol;Acc:HGNC:54820]	lncRNA	165.255	-0.42321	0.108893	-3.88649	0.000101706	0.00102954
ENSG00000104524.14	8	143603210	143609773	PYCR3	pyrroline-5-carboxylate reductase 3 [Source:HGNC Symbol;Acc:HGNC:25846]	protein_coding	599.035	0.422002	0.108695	3.88244	0.000103411	0.00104609
ENSG00000009413.16	6	111299028	111483715	REV3L	REV3 like, DNA directed polymerase zeta catalytic subunit [Source:HGNC Symbol;Acc:HGNC:9968]	protein_coding	1231.31	-0.315827	0.0813894	-3.88044	0.000104266	0.00105401
ENSG00000082497.12	1	210232796	210246631	SERTAD4	SERTA domain containing 4 [Source:HGNC Symbol;Acc:HGNC:25236]	protein_coding	526.671	0.50609	0.130467	3.87907	0.000104856	0.00105852
ENSG00000166803.14	15	64364304	64387687	PCLAF	PCNA clamp associated factor [Source:HGNC Symbol;Acc:HGNC:28961]	protein_coding	1598.29	0.248359	0.0640243	3.87914	0.000104826	0.00105852
ENSG00000010256.11	3	48599002	48610976	UQCRC1	ubiquinol-cytochrome c reductase core protein 1 [Source:HGNC Symbol;Acc:HGNC:12585]	protein_coding	5516.48	0.155743	0.0401682	3.87728	0.00010563	0.00106559
ENSG00000172379.21	15	80404350	80597933	ARNT2	aryl hydrocarbon receptor nuclear translocator 2 [Source:HGNC Symbol;Acc:HGNC:16876]	protein_coding	503.823	0.352067	0.0908113	3.87691	0.000105793	0.0010665
ENSG00000214189.9	19	12092263	12137235	ZNF788P	zinc finger family member 788, pseudogene [Source:HGNC Symbol;Acc:HGNC:33112]	transcribed_unprocessed_pseudogene	16.0022	2.16436	0.558418	3.87588	0.00010624	0.00107028
ENSG00000144504.15	2	240479422	240569209	ANKMY1	ankyrin repeat and MYND domain containing 1 [Source:HGNC Symbol;Acc:HGNC:20987]	protein_coding	606.912	1.0427	0.269108	3.87466	0.000106773	0.00107491
ENSG00000170485.17	2	100820139	100996829	NPAS2	neuronal PAS domain protein 2 [Source:HGNC Symbol;Acc:HGNC:7895]	protein_coding	1577.4	-0.501999	0.129636	-3.87236	0.000107785	0.00108435
ENSG00000109814.12	4	39498755	39528311	UGDH	UDP-glucose 6-dehydrogenase [Source:HGNC Symbol;Acc:HGNC:12525]	protein_coding	1103.76	0.466946	0.120612	3.87148	0.000108175	0.00108753
ENSG00000109762.16	4	185204237	185370185	SNX25	sorting nexin 25 [Source:HGNC Symbol;Acc:HGNC:21883]	protein_coding	278.78	-0.419988	0.108489	-3.87126	0.000108273	0.00108777
ENSG00000104140.7	15	40872214	40874234	RHOV	ras homolog family member V [Source:HGNC Symbol;Acc:HGNC:18313]	protein_coding	100.97	0.737124	0.190557	3.86826	0.000109616	0.00109976
ENSG00000164465.19	6	117453817	117569858	DCBLD1	discoidin, CUB and LCCL domain containing 1 [Source:HGNC Symbol;Acc:HGNC:21479]	protein_coding	683.611	-0.533155	0.137826	-3.86833	0.000109585	0.00109976
ENSG00000143575.15	1	154272589	154275875	HAX1	HCLS1 associated protein X-1 [Source:HGNC Symbol;Acc:HGNC:16915]	protein_coding	1495.6	-0.220703	0.0570656	-3.86753	0.000109942	0.00110152
ENSG00000172818.10	11	65787063	65797214	OVOL1	ovo like transcriptional repressor 1 [Source:HGNC Symbol;Acc:HGNC:8525]	protein_coding	411.688	0.334213	0.0864136	3.8676	0.000109912	0.00110152
ENSG00000058729.11	5	97160867	97183247	RIOK2	RIO kinase 2 [Source:HGNC Symbol;Acc:HGNC:18999]	protein_coding	579.249	0.448032	0.115897	3.86577	0.000110738	0.00110874
ENSG00000104131.13	15	44537125	44563029	EIF3J	eukaryotic translation initiation factor 3 subunit J [Source:HGNC Symbol;Acc:HGNC:3270]	protein_coding	2617.94	-0.291276	0.0754129	-3.86241	0.000112273	0.00112334
ENSG00000197279.4	6	28080568	28089563	ZNF165	zinc finger protein 165 [Source:HGNC Symbol;Acc:HGNC:12953]	protein_coding	100.902	-0.579693	0.150093	-3.86221	0.000112364	0.00112349
ENSG00000068976.14	11	64746389	64759974	PYGM	glycogen phosphorylase, muscle associated [Source:HGNC Symbol;Acc:HGNC:9726]	protein_coding	23.9237	-1.91218	0.495173	-3.86163	0.000112632	0.00112485
ENSG00000225648.5	7	72829425	72836701	SBDSP1	SBDS pseudogene 1 [Source:HGNC Symbol;Acc:HGNC:21646]	transcribed_unprocessed_pseudogene	408.104	-0.313387	0.0811561	-3.86153	0.000112679	0.00112485
ENSG00000274712.2	17	68205489	68207493	AC005332.4	bromodomain PHD finger transcription factor (BPTF) pseudogene	transcribed_unprocessed_pseudogene	61.0747	-0.768863	0.199114	-3.86142	0.000112731	0.00112485
ENSG00000088808.18	14	103733195	103847575	PPP1R13B	protein phosphatase 1 regulatory subunit 13B [Source:HGNC Symbol;Acc:HGNC:14950]	protein_coding	736.051	0.372688	0.096546	3.86022	0.000113287	0.00112964
ENSG00000189334.9	1	153614255	153616986	S100A14	S100 calcium binding protein A14 [Source:HGNC Symbol;Acc:HGNC:18901]	protein_coding	1457.85	-0.459884	0.119162	-3.85931	0.00011371	0.00113308
ENSG00000173638.19	21	45493572	45573365	SLC19A1	solute carrier family 19 member 1 [Source:HGNC Symbol;Acc:HGNC:10937]	protein_coding	1263.23	0.343755	0.0890788	3.859	0.000113851	0.00113372
ENSG00000078140.14	4	39698109	39782792	UBE2K	ubiquitin conjugating enzyme E2 K [Source:HGNC Symbol;Acc:HGNC:4914]	protein_coding	2080.12	0.252304	0.065462	3.8542	0.000116108	0.00115541
ENSG00000101350.8	20	32277651	32335011	KIF3B	kinesin family member 3B [Source:HGNC Symbol;Acc:HGNC:6320]	protein_coding	1870.79	0.169202	0.0439081	3.85355	0.000116419	0.00115773
ENSG00000002586.20	X	2691187	2741309	CD99	CD99 molecule (Xg blood group) [Source:HGNC Symbol;Acc:HGNC:7082]	protein_coding	1637.85	0.274614	0.0712748	3.8529	0.000116729	0.00116002
ENSG00000047579.20	6	15522807	15663058	DTNBP1	dystrobrevin binding protein 1 [Source:HGNC Symbol;Acc:HGNC:17328]	protein_coding	416.631	0.36317	0.0943276	3.85009	0.000118073	0.00117258
ENSG00000128159.12	22	50217689	50245023	TUBGCP6	tubulin gamma complex associated protein 6 [Source:HGNC Symbol;Acc:HGNC:18127]	protein_coding	1623.33	0.268456	0.0697414	3.84931	0.00011845	0.00117553
ENSG00000138069.18	2	65070696	65130331	RAB1A	RAB1A, member RAS oncogene family [Source:HGNC Symbol;Acc:HGNC:9758]	protein_coding	3337.35	-0.147706	0.0383867	-3.84785	0.000119159	0.00118177
ENSG00000145779.8	5	119268692	119399688	TNFAIP8	TNF alpha induced protein 8 [Source:HGNC Symbol;Acc:HGNC:17260]	protein_coding	535.138	-0.392424	0.101994	-3.84754	0.000119312	0.00118249
ENSG00000132507.18	17	7306999	7312463	EIF5A	eukaryotic translation initiation factor 5A [Source:HGNC Symbol;Acc:HGNC:3300]	protein_coding	13331.3	0.114209	0.0296953	3.84604	0.000120041	0.0011889
ENSG00000135966.13	2	105264391	105329735	TGFBRAP1	transforming growth factor beta receptor associated protein 1 [Source:HGNC Symbol;Acc:HGNC:16836]	protein_coding	1176.07	0.230108	0.0598743	3.84319	0.000121447	0.00120202
ENSG00000128915.12	15	60419609	60479160	ICE2	interactor of little elongation complex ELL subunit 2 [Source:HGNC Symbol;Acc:HGNC:29885]	protein_coding	827.373	0.494046	0.128582	3.84227	0.0001219	0.00120569
ENSG00000168952.15	14	24809656	25050297	STXBP6	syntaxin binding protein 6 [Source:HGNC Symbol;Acc:HGNC:19666]	protein_coding	726.48	0.312422	0.0813334	3.84125	0.000122408	0.0012099
ENSG00000121552.4	3	122325248	122341969	CSTA	cystatin A [Source:HGNC Symbol;Acc:HGNC:2481]	protein_coding	105.952	-0.474879	0.123694	-3.83915	0.000123461	0.00121949
ENSG00000152689.18	2	33436324	33564750	RASGRP3	RAS guanyl releasing protein 3 [Source:HGNC Symbol;Acc:HGNC:14545]	protein_coding	63.5152	-0.925882	0.241367	-3.836	0.000125055	0.00123357
ENSG00000162972.10	2	199955317	200008540	MAIP1	matrix AAA peptidase interacting protein 1 [Source:HGNC Symbol;Acc:HGNC:26198]	protein_coding	488.353	0.437005	0.113919	3.83612	0.000124996	0.00123357
ENSG00000023909.10	1	93885199	93909456	GCLM	glutamate-cysteine ligase modifier subunit [Source:HGNC Symbol;Acc:HGNC:4312]	protein_coding	717.903	0.428551	0.111753	3.83479	0.000125671	0.0012366
ENSG00000164125.16	4	158124474	158173318	GASK1B	golgi associated kinase 1B [Source:HGNC Symbol;Acc:HGNC:25312]	protein_coding	4189.35	0.337216	0.0879341	3.83487	0.000125631	0.0012366
ENSG00000181744.9	3	143971823	144048719	DIPK2A	divergent protein kinase domain 2A [Source:HGNC Symbol;Acc:HGNC:28490]	protein_coding	276.204	0.468113	0.122072	3.83474	0.000125699	0.0012366
ENSG00000264364.3	17	58083419	58095542	DYNLL2	dynein light chain LC8-type 2 [Source:HGNC Symbol;Acc:HGNC:24596]	protein_coding	2709.72	0.172386	0.0449524	3.83486	0.000125634	0.0012366
ENSG00000111231.9	12	110452486	110469268	GPN3	GPN-loop GTPase 3 [Source:HGNC Symbol;Acc:HGNC:30186]	protein_coding	735.591	0.427437	0.11147	3.83455	0.000125793	0.0012367
ENSG00000048828.17	9	93451685	93566112	FAM120A	family with sequence similarity 120A [Source:HGNC Symbol;Acc:HGNC:13247]	protein_coding	4334.11	-0.160776	0.0419341	-3.834	0.000126075	0.00123781
ENSG00000110700.7	11	17074388	17077715	RPS13	ribosomal protein S13 [Source:HGNC Symbol;Acc:HGNC:10386]	protein_coding	10095.8	-0.134972	0.0352031	-3.83408	0.000126035	0.00123781
ENSG00000116786.13	1	15684320	15734769	PLEKHM2	pleckstrin homology and RUN domain containing M2 [Source:HGNC Symbol;Acc:HGNC:29131]	protein_coding	1590.85	-0.229582	0.059913	-3.83192	0.000127146	0.00124749
ENSG00000286438.1	6	133061240	133103128	AL591115.1	novel transcript	lncRNA	12.9188	-1.88886	0.493723	-3.82575	0.000130375	0.00127832
ENSG00000101695.9	18	32018825	32073219	RNF125	ring finger protein 125 [Source:HGNC Symbol;Acc:HGNC:21150]	protein_coding	203.968	0.763273	0.19955	3.82498	0.000130782	0.00128145
ENSG00000100077.15	22	25564675	25729294	GRK3	G protein-coupled receptor kinase 3 [Source:HGNC Symbol;Acc:HGNC:290]	protein_coding	294.561	0.511224	0.133681	3.82421	0.000131192	0.00128461
ENSG00000114784.4	3	40309707	40312424	EIF1B	eukaryotic translation initiation factor 1B [Source:HGNC Symbol;Acc:HGNC:30792]	protein_coding	415.769	-0.315708	0.0825874	-3.82272	0.000131987	0.00129154
ENSG00000163605.15	3	72996803	73069198	PPP4R2	protein phosphatase 4 regulatory subunit 2 [Source:HGNC Symbol;Acc:HGNC:18296]	protein_coding	1674.17	0.453585	0.118716	3.82075	0.000133045	0.00130102
ENSG00000092199.18	14	21209136	21269494	HNRNPC	heterogeneous nuclear ribonucleoprotein C [Source:HGNC Symbol;Acc:HGNC:5035]	protein_coding	12488.4	0.169349	0.0443278	3.82038	0.000133246	0.00130212
ENSG00000076003.5	2	135839626	135876443	MCM6	minichromosome maintenance complex component 6 [Source:HGNC Symbol;Acc:HGNC:6949]	protein_coding	1731.93	0.320985	0.0840866	3.81731	0.000134914	0.00131755
ENSG00000063177.13	19	48615328	48619184	RPL18	ribosomal protein L18 [Source:HGNC Symbol;Acc:HGNC:10310]	protein_coding	14659.5	-0.15299	0.0400937	-3.81583	0.000135728	0.00132461
ENSG00000152056.17	2	223751686	223838027	AP1S3	adaptor related protein complex 1 subunit sigma 3 [Source:HGNC Symbol;Acc:HGNC:18971]	protein_coding	569.031	-0.492014	0.128981	-3.81464	0.000136382	0.00133011
ENSG00000168395.16	2	241687085	241729478	ING5	inhibitor of growth family member 5 [Source:HGNC Symbol;Acc:HGNC:19421]	protein_coding	958.908	0.457144	0.119852	3.81425	0.0001366	0.00133135
ENSG00000187231.14	2	179101678	179264832	SESTD1	SEC14 and spectrin domain containing 1 [Source:HGNC Symbol;Acc:HGNC:18379]	protein_coding	848.571	-0.316841	0.0831124	-3.8122	0.000137737	0.00134154
ENSG00000108639.8	17	78168581	78173527	SYNGR2	synaptogyrin 2 [Source:HGNC Symbol;Acc:HGNC:11499]	protein_coding	2474.34	-0.198584	0.0521095	-3.8109	0.00013846	0.00134769
ENSG00000170439.7	12	55681678	55684611	METTL7B	methyltransferase like 7B [Source:HGNC Symbol;Acc:HGNC:28276]	protein_coding	74.4235	0.781051	0.20498	3.81037	0.000138757	0.00134969
ENSG00000143502.16	1	223220819	223364233	SUSD4	sushi domain containing 4 [Source:HGNC Symbol;Acc:HGNC:25470]	protein_coding	234.657	0.623874	0.163995	3.80422	0.000142252	0.00138276
ENSG00000160211.19	X	154531391	154547572	G6PD	glucose-6-phosphate dehydrogenase [Source:HGNC Symbol;Acc:HGNC:4057]	protein_coding	2081.06	0.173203	0.0455541	3.80214	0.000143449	0.00139347
ENSG00000111206.13	12	2857680	2877174	FOXM1	forkhead box M1 [Source:HGNC Symbol;Acc:HGNC:3818]	protein_coding	3296.71	0.195077	0.0513516	3.79885	0.000145369	0.0014112
ENSG00000249699.1	4	27217479	27282225	LINC02261	long intergenic non-protein coding RNA 2261 [Source:HGNC Symbol;Acc:HGNC:53173]	lncRNA	14.3897	-1.69286	0.445838	-3.79702	0.000146447	0.00142072
ENSG00000214063.11	11	842812	867116	TSPAN4	tetraspanin 4 [Source:HGNC Symbol;Acc:HGNC:11859]	protein_coding	377.196	-0.35762	0.0942166	-3.79573	0.000147211	0.00142719
ENSG00000148834.13	10	104235356	104267459	GSTO1	glutathione S-transferase omega 1 [Source:HGNC Symbol;Acc:HGNC:13312]	protein_coding	1284.61	0.247835	0.0653299	3.79359	0.000148482	0.00143856
ENSG00000129235.11	17	6640985	6644541	TXNDC17	thioredoxin domain containing 17 [Source:HGNC Symbol;Acc:HGNC:28218]	protein_coding	878.3	0.28004	0.0738277	3.79315	0.000148747	0.00144017
ENSG00000119408.17	9	124257606	124353307	NEK6	NIMA related kinase 6 [Source:HGNC Symbol;Acc:HGNC:7749]	protein_coding	1563.76	0.296571	0.0782285	3.79108	0.000149992	0.00145127
ENSG00000015413.9	16	89613308	89638456	DPEP1	dipeptidase 1 [Source:HGNC Symbol;Acc:HGNC:3002]	protein_coding	173.195	0.732215	0.193166	3.79061	0.00015028	0.0014531
ENSG00000166130.15	12	98613405	98645113	IKBIP	IKBKB interacting protein [Source:HGNC Symbol;Acc:HGNC:26430]	protein_coding	663.251	0.285425	0.0753044	3.79029	0.000150472	0.001454
ENSG00000177731.16	17	18244815	18258738	FLII	FLII actin remodeling protein [Source:HGNC Symbol;Acc:HGNC:3750]	protein_coding	2666.03	-0.35886	0.0947571	-3.78715	0.000152383	0.0014715
ENSG00000184117.12	22	29554808	29581327	NIPSNAP1	nipsnap homolog 1 [Source:HGNC Symbol;Acc:HGNC:7827]	protein_coding	2159.91	0.248559	0.0656723	3.78484	0.000153805	0.00148425
ENSG00000131620.17	11	70078302	70189528	ANO1	anoctamin 1 [Source:HGNC Symbol;Acc:HGNC:21625]	protein_coding	536.067	-0.618139	0.163457	-3.78166	0.000155787	0.00150239
ENSG00000188747.8	9	137423350	137434406	NOXA1	NADPH oxidase activator 1 [Source:HGNC Symbol;Acc:HGNC:10668]	protein_coding	312.658	-0.332186	0.0878518	-3.78121	0.000156069	0.00150413
ENSG00000089597.18	11	62624826	62646726	GANAB	glucosidase II alpha subunit [Source:HGNC Symbol;Acc:HGNC:4138]	protein_coding	14281.5	0.206255	0.0545775	3.77912	0.000157384	0.0015158
ENSG00000237441.10	6	33291654	33298942	RGL2	ral guanine nucleotide dissociation stimulator like 2 [Source:HGNC Symbol;Acc:HGNC:9769]	protein_coding	992.731	0.275022	0.0727967	3.77795	0.000158127	0.00152196
ENSG00000101577.10	18	2916994	3013144	LPIN2	lipin 2 [Source:HGNC Symbol;Acc:HGNC:14450]	protein_coding	728.743	-0.322386	0.0853775	-3.776	0.000159364	0.00153186
ENSG00000114268.12	3	48517684	48562015	PFKFB4	6-phosphofructo-2-kinase/fructose-2,6-biphosphatase 4 [Source:HGNC Symbol;Acc:HGNC:8875]	protein_coding	59.1556	0.975	0.258205	3.77607	0.000159324	0.00153186
ENSG00000237550.5	15	82372196	82372912	AC243919.1	ribosomal protein L9 pseudogene 9	transcribed_processed_pseudogene	4410.23	-0.120982	0.0320437	-3.77554	0.00015966	0.0015337
ENSG00000133818.14	11	14277922	14364506	RRAS2	RAS related 2 [Source:HGNC Symbol;Acc:HGNC:17271]	protein_coding	998.483	-0.262396	0.0695615	-3.77214	0.000161856	0.00155377
ENSG00000156873.16	16	30748293	30761176	PHKG2	phosphorylase kinase catalytic subunit gamma 2 [Source:HGNC Symbol;Acc:HGNC:8931]	protein_coding	585.388	0.289593	0.0768015	3.77067	0.000162813	0.00156194
ENSG00000123892.12	11	88113251	88175443	RAB38	RAB38, member RAS oncogene family [Source:HGNC Symbol;Acc:HGNC:9776]	protein_coding	528.451	0.264718	0.0702308	3.76926	0.000163734	0.00156975
ENSG00000280789.2	16	29816152	29822489	PAGR1	PAXIP1 associated glutamate rich protein 1 [Source:HGNC Symbol;Acc:HGNC:28707]	protein_coding	679.491	0.325124	0.0862716	3.76861	0.000164158	0.00157279
ENSG00000241635.8	2	233760270	233773300	UGT1A1	UDP glucuronosyltransferase family 1 member A1 [Source:HGNC Symbol;Acc:HGNC:12530]	protein_coding	397.166	0.405086	0.107556	3.76626	0.00016571	0.00158662
ENSG00000111640.15	12	6534512	6538374	GAPDH	glyceraldehyde-3-phosphate dehydrogenase [Source:HGNC Symbol;Acc:HGNC:4141]	protein_coding	98131.6	0.135635	0.0360404	3.7634	0.000167617	0.00160279
ENSG00000269403.1	19	51350373	51368099	AC008750.7	novel protein	protein_coding	793.885	0.35916	0.0954348	3.76341	0.000167611	0.00160279
ENSG00000188807.13	1	9588911	9614877	TMEM201	transmembrane protein 201 [Source:HGNC Symbol;Acc:HGNC:33719]	protein_coding	730.778	0.331114	0.0879961	3.76283	0.000168004	0.00160544
ENSG00000127947.16	7	77537295	77640069	PTPN12	protein tyrosine phosphatase non-receptor type 12 [Source:HGNC Symbol;Acc:HGNC:9645]	protein_coding	3759.19	-0.495347	0.131681	-3.76171	0.000168756	0.00161158
ENSG00000260916.8	15	55340032	55408510	CCPG1	cell cycle progression 1 [Source:HGNC Symbol;Acc:HGNC:24227]	protein_coding	1131.45	-0.320096	0.0851009	-3.76137	0.000168982	0.00161269
ENSG00000131174.7	X	77899440	77907376	COX7B	cytochrome c oxidase subunit 7B [Source:HGNC Symbol;Acc:HGNC:2291]	protein_coding	2042.46	0.192242	0.0511258	3.76018	0.000169791	0.00161936
ENSG00000198924.8	10	113834725	113854383	DCLRE1A	DNA cross-link repair 1A [Source:HGNC Symbol;Acc:HGNC:17660]	protein_coding	728.828	0.282434	0.0751582	3.75786	0.000171374	0.0016334
ENSG00000135100.18	12	120978543	121002512	HNF1A	HNF1 homeobox A [Source:HGNC Symbol;Acc:HGNC:11621]	protein_coding	680.067	0.277951	0.0739714	3.75755	0.000171585	0.00163434
ENSG00000185090.15	1	37793847	37801137	MANEAL	mannosidase endo-alpha like [Source:HGNC Symbol;Acc:HGNC:26452]	protein_coding	328.15	0.459551	0.122306	3.75738	0.000171704	0.00163442
ENSG00000120129.6	5	172768096	172771195	DUSP1	dual specificity phosphatase 1 [Source:HGNC Symbol;Acc:HGNC:3064]	protein_coding	158.409	-0.450891	0.120025	-3.75663	0.000172214	0.00163821
ENSG00000109919.10	11	47617315	47642607	MTCH2	mitochondrial carrier 2 [Source:HGNC Symbol;Acc:HGNC:17587]	protein_coding	2820.29	0.168095	0.0447586	3.75559	0.000172931	0.00164184
ENSG00000133895.17	11	64803510	64811294	MEN1	menin 1 [Source:HGNC Symbol;Acc:HGNC:7010]	protein_coding	1307.62	0.211884	0.056415	3.7558	0.000172786	0.00164184
ENSG00000153391.16	18	35452230	35497979	INO80C	INO80 complex subunit C [Source:HGNC Symbol;Acc:HGNC:26994]	protein_coding	444.818	-0.461124	0.122783	-3.75561	0.000172921	0.00164184
ENSG00000162772.17	1	212565334	212620777	ATF3	activating transcription factor 3 [Source:HGNC Symbol;Acc:HGNC:785]	protein_coding	298.642	-0.853949	0.227436	-3.75468	0.000173564	0.00164678
ENSG00000241839.10	15	64841883	64868002	PLEKHO2	pleckstrin homology domain containing O2 [Source:HGNC Symbol;Acc:HGNC:30026]	protein_coding	195.442	0.486005	0.129503	3.75286	0.000174828	0.00165771
ENSG00000258659.7	11	5619764	5644398	TRIM34	tripartite motif containing 34 [Source:HGNC Symbol;Acc:HGNC:10063]	protein_coding	80.615	0.83882	0.223565	3.75203	0.000175412	0.00166217
ENSG00000066583.12	5	129094749	129114028	ISOC1	isochorismatase domain containing 1 [Source:HGNC Symbol;Acc:HGNC:24254]	protein_coding	643.421	0.283489	0.0755688	3.75141	0.000175845	0.0016652
ENSG00000103653.16	15	74782057	74803198	CSK	C-terminal Src kinase [Source:HGNC Symbol;Acc:HGNC:2444]	protein_coding	2151.68	0.411044	0.109578	3.75113	0.000176036	0.00166593
ENSG00000138071.14	2	65227788	65271253	ACTR2	actin related protein 2 [Source:HGNC Symbol;Acc:HGNC:169]	protein_coding	6220.81	0.135328	0.0360907	3.74966	0.000177077	0.0016747
ENSG00000075234.17	22	46267961	46294008	TTC38	tetratricopeptide repeat domain 38 [Source:HGNC Symbol;Acc:HGNC:26082]	protein_coding	940.365	0.34145	0.0910951	3.74829	0.000178047	0.00168279
ENSG00000173801.17	17	41754604	41786931	JUP	junction plakoglobin [Source:HGNC Symbol;Acc:HGNC:6207]	protein_coding	5899.28	-0.174573	0.0465981	-3.74636	0.000179418	0.00169466
ENSG00000080819.9	3	98579446	98593648	CPOX	coproporphyrinogen oxidase [Source:HGNC Symbol;Acc:HGNC:2321]	protein_coding	1704.7	-0.236544	0.0631437	-3.74613	0.000179585	0.00169514
ENSG00000185504.17	17	81539885	81553961	FAAP100	FA core complex associated protein 100 [Source:HGNC Symbol;Acc:HGNC:26171]	protein_coding	1029.35	0.31995	0.0854339	3.745	0.000180393	0.00170168
ENSG00000175745.14	5	93583222	93594611	NR2F1	nuclear receptor subfamily 2 group F member 1 [Source:HGNC Symbol;Acc:HGNC:7975]	protein_coding	17.637	2.46372	0.65804	3.74403	0.000181095	0.0017072
ENSG00000112559.15	6	41636882	41654244	MDFI	MyoD family inhibitor [Source:HGNC Symbol;Acc:HGNC:6967]	protein_coding	1065	-0.413194	0.110417	-3.74212	0.000182475	0.00171911
ENSG00000109079.10	17	28335602	28347009	TNFAIP1	TNF alpha induced protein 1 [Source:HGNC Symbol;Acc:HGNC:11894]	protein_coding	832.282	-0.571297	0.152683	-3.74171	0.00018277	0.00172078
ENSG00000099326.9	19	58561931	58573575	MZF1	myeloid zinc finger 1 [Source:HGNC Symbol;Acc:HGNC:13108]	protein_coding	545.044	-0.287438	0.0768309	-3.74118	0.000183159	0.00172334
ENSG00000226742.4	18	79964582	79970822	HSBP1L1	heat shock factor binding protein 1 like 1 [Source:HGNC Symbol;Acc:HGNC:37243]	protein_coding	613.21	-0.231816	0.0619799	-3.74018	0.000183889	0.0017291
ENSG00000113013.16	5	138553756	138575675	HSPA9	heat shock protein family A (Hsp70) member 9 [Source:HGNC Symbol;Acc:HGNC:5244]	protein_coding	12232.8	-0.249847	0.066808	-3.73978	0.000184181	0.00173073
ENSG00000169750.9	17	82031678	82034204	RAC3	Rac family small GTPase 3 [Source:HGNC Symbol;Acc:HGNC:9803]	protein_coding	322.885	0.381669	0.102123	3.73733	0.000185982	0.00174654
ENSG00000158987.22	5	131423921	131635231	RAPGEF6	Rap guanine nucleotide exchange factor 6 [Source:HGNC Symbol;Acc:HGNC:20655]	protein_coding	522.761	2.24675	0.601376	3.73602	0.000186958	0.00175458
ENSG00000008277.14	7	87934143	88202889	ADAM22	ADAM metallopeptidase domain 22 [Source:HGNC Symbol;Acc:HGNC:201]	protein_coding	150.183	0.864033	0.231514	3.7321	0.000189888	0.00178094
ENSG00000176393.11	1	201982372	202006147	RNPEP	arginyl aminopeptidase [Source:HGNC Symbol;Acc:HGNC:10078]	protein_coding	3157.8	0.200434	0.0537484	3.72911	0.000192159	0.00180109
ENSG00000001630.17	7	92112153	92134803	CYP51A1	cytochrome P450 family 51 subfamily A member 1 [Source:HGNC Symbol;Acc:HGNC:2649]	protein_coding	1451.83	0.247576	0.0664003	3.72853	0.000192598	0.00180406
ENSG00000285283.1	11	31812391	32104665	AL035078.4	novel protein	protein_coding	470.702	0.75031	0.201287	3.72756	0.000193339	0.00180984
ENSG00000134508.12	18	23134564	23260467	CABLES1	Cdk5 and Abl enzyme substrate 1 [Source:HGNC Symbol;Acc:HGNC:25097]	protein_coding	1415.97	-0.471562	0.126598	-3.72489	0.000195402	0.00182798
ENSG00000006625.18	7	30496621	30504841	GGCT	gamma-glutamylcyclotransferase [Source:HGNC Symbol;Acc:HGNC:21705]	protein_coding	2207.85	0.176961	0.0475263	3.72344	0.000196529	0.00183306
ENSG00000136451.9	17	57971547	57988259	VEZF1	vascular endothelial zinc finger 1 [Source:HGNC Symbol;Acc:HGNC:12949]	protein_coding	944.692	0.281699	0.075653	3.72357	0.000196425	0.00183306
ENSG00000161513.12	17	74862497	74873031	FDXR	ferredoxin reductase [Source:HGNC Symbol;Acc:HGNC:3642]	protein_coding	2821.28	0.270636	0.0726855	3.72339	0.000196568	0.00183306
ENSG00000170145.5	11	111602449	111730855	SIK2	salt inducible kinase 2 [Source:HGNC Symbol;Acc:HGNC:21680]	protein_coding	2147.67	0.389547	0.104611	3.72376	0.00019628	0.00183306
ENSG00000275835.5	15	22983192	23039572	TUBGCP5	tubulin gamma complex associated protein 5 [Source:HGNC Symbol;Acc:HGNC:18600]	protein_coding	468.968	0.499171	0.134059	3.7235	0.000196476	0.00183306
ENSG00000105854.13	7	95404862	95435329	PON2	paraoxonase 2 [Source:HGNC Symbol;Acc:HGNC:9205]	protein_coding	1486.9	0.203732	0.0547319	3.72236	0.000197369	0.00183936
ENSG00000138796.17	4	107989714	108035174	HADH	hydroxyacyl-CoA dehydrogenase [Source:HGNC Symbol;Acc:HGNC:4799]	protein_coding	2120.04	0.231776	0.0622686	3.7222	0.000197498	0.00183939
ENSG00000158604.15	7	44577894	44582287	TMED4	transmembrane p24 trafficking protein 4 [Source:HGNC Symbol;Acc:HGNC:22301]	protein_coding	3275.09	0.199179	0.0535195	3.72162	0.000197946	0.00184239
ENSG00000136319.12	14	20256558	20305960	TTC5	tetratricopeptide repeat domain 5 [Source:HGNC Symbol;Acc:HGNC:19274]	protein_coding	535.482	0.45541	0.12239	3.72099	0.000198447	0.00184471
ENSG00000148019.14	9	78236062	78279690	CEP78	centrosomal protein 78 [Source:HGNC Symbol;Acc:HGNC:25740]	protein_coding	1017.56	0.335381	0.090129	3.72112	0.000198339	0.00184471
ENSG00000115163.15	2	26764289	26801067	CENPA	centromere protein A [Source:HGNC Symbol;Acc:HGNC:1851]	protein_coding	464.124	-0.346894	0.093249	-3.72009	0.000199154	0.00185012
ENSG00000070495.15	17	76712832	76726799	JMJD6	jumonji domain containing 6, arginine demethylase and lysine hydroxylase [Source:HGNC Symbol;Acc:HGNC:19355]	protein_coding	596.174	-0.532387	0.143138	-3.71938	0.000199709	0.0018541
ENSG00000120963.12	8	101177878	101206193	ZNF706	zinc finger protein 706 [Source:HGNC Symbol;Acc:HGNC:24992]	protein_coding	1997.07	-0.244334	0.0657021	-3.71881	0.000200165	0.00185716
ENSG00000105810.10	7	92604921	92836573	CDK6	cyclin dependent kinase 6 [Source:HGNC Symbol;Acc:HGNC:1777]	protein_coding	4091.79	-0.27746	0.0746287	-3.71787	0.000200908	0.0018617
ENSG00000186205.13	1	220786913	220819659	MTARC1	mitochondrial amidoxime reducing component 1 [Source:HGNC Symbol;Acc:HGNC:26189]	protein_coding	633.995	0.422591	0.11366	3.71801	0.000200795	0.0018617
ENSG00000105197.11	19	39480412	39493785	TIMM50	translocase of inner mitochondrial membrane 50 [Source:HGNC Symbol;Acc:HGNC:23656]	protein_coding	2964.77	-0.214365	0.057693	-3.71561	0.000202711	0.00187722
ENSG00000142409.6	19	56087366	56121295	ZNF787	zinc finger protein 787 [Source:HGNC Symbol;Acc:HGNC:26998]	protein_coding	1361.06	-0.281263	0.0757117	-3.71492	0.000203267	0.00188119
ENSG00000189283.10	3	59747277	61251459	FHIT	fragile histidine triad diadenosine triphosphatase [Source:HGNC Symbol;Acc:HGNC:3701]	protein_coding	68.5728	-0.751096	0.202357	-3.71173	0.000205848	0.00190387
ENSG00000013503.10	12	106357748	106510198	POLR3B	RNA polymerase III subunit B [Source:HGNC Symbol;Acc:HGNC:30348]	protein_coding	637.731	0.233622	0.0629916	3.70879	0.000208255	0.00192492
ENSG00000167799.10	11	67627938	67629937	NUDT8	nudix hydrolase 8 [Source:HGNC Symbol;Acc:HGNC:8055]	protein_coding	784.976	0.249788	0.0673836	3.70695	0.000209768	0.00193768
ENSG00000101160.15	20	58985686	59008238	CTSZ	cathepsin Z [Source:HGNC Symbol;Acc:HGNC:2547]	protein_coding	2339.01	0.16785	0.045284	3.7066	0.00021006	0.00193916
ENSG00000257894.2	12	79341205	79503396	AC027288.3	novel transcript	lncRNA	28.9269	-1.02911	0.277725	-3.7055	0.000210971	0.00194634
ENSG00000129128.13	4	176319966	176332245	SPCS3	signal peptidase complex subunit 3 [Source:HGNC Symbol;Acc:HGNC:26212]	protein_coding	1157.94	0.396154	0.106945	3.7043	0.000211979	0.00195442
ENSG00000057935.14	2	42494569	42756947	MTA3	metastasis associated 1 family member 3 [Source:HGNC Symbol;Acc:HGNC:23784]	protein_coding	645.497	0.301414	0.0814077	3.70253	0.000213462	0.00196685
ENSG00000137561.5	8	63048553	63086053	TTPA	alpha tocopherol transfer protein [Source:HGNC Symbol;Acc:HGNC:12404]	protein_coding	600.666	1.05183	0.284265	3.70019	0.000215442	0.00198385
ENSG00000076067.13	12	56521820	56596193	RBMS2	RNA binding motif single stranded interacting protein 2 [Source:HGNC Symbol;Acc:HGNC:9909]	protein_coding	457.18	-0.602748	0.162999	-3.69785	0.000217429	0.0020009
ENSG00000248144.6	4	99336497	99352746	ADH1C	alcohol dehydrogenase 1C (class I), gamma polypeptide [Source:HGNC Symbol;Acc:HGNC:251]	protein_coding	150.401	0.711457	0.192504	3.69581	0.000219186	0.00201579
ENSG00000168036.18	3	41194741	41260096	CTNNB1	catenin beta 1 [Source:HGNC Symbol;Acc:HGNC:2514]	protein_coding	10576.6	0.215917	0.058511	3.69019	0.000224091	0.00205961
ENSG00000177663.14	22	17084954	17115694	IL17RA	interleukin 17 receptor A [Source:HGNC Symbol;Acc:HGNC:5985]	protein_coding	316.002	0.811848	0.220084	3.68881	0.000225305	0.00206948
ENSG00000112308.13	6	24704861	24719998	C6orf62	chromosome 6 open reading frame 62 [Source:HGNC Symbol;Acc:HGNC:20998]	protein_coding	1573.3	-0.21169	0.0575243	-3.68	0.000233233	0.00214096
ENSG00000164611.13	5	160421855	160428739	PTTG1	PTTG1 regulator of sister chromatid separation, securin [Source:HGNC Symbol;Acc:HGNC:9690]	protein_coding	1221.61	0.180546	0.0490648	3.67975	0.000233463	0.00214173
ENSG00000131876.17	15	101281510	101295282	SNRPA1	small nuclear ribonucleoprotein polypeptide A' [Source:HGNC Symbol;Acc:HGNC:11152]	protein_coding	2233.37	0.241253	0.0655763	3.67897	0.000234179	0.00214696
ENSG00000133706.19	5	146110566	146182696	LARS1	leucyl-tRNA synthetase 1 [Source:HGNC Symbol;Acc:HGNC:6512]	protein_coding	3681.3	-0.352916	0.0959405	-3.67849	0.000234619	0.00214965
ENSG00000109046.15	17	27294076	27315926	WSB1	WD repeat and SOCS box containing 1 [Source:HGNC Symbol;Acc:HGNC:19221]	protein_coding	1524.74	-0.215177	0.0585075	-3.67777	0.000235278	0.00215434
ENSG00000272335.1	5	44826076	44828592	AC093297.2	novel transcript	lncRNA	123.468	-0.612361	0.166553	-3.67668	0.000236289	0.00216225
ENSG00000089902.10	14	102592649	102730561	RCOR1	REST corepressor 1 [Source:HGNC Symbol;Acc:HGNC:17441]	protein_coding	1253.05	-0.362022	0.0985378	-3.67394	0.000238839	0.00218422
ENSG00000185033.14	15	90160604	90229679	SEMA4B	semaphorin 4B [Source:HGNC Symbol;Acc:HGNC:10730]	protein_coding	1308.35	-0.271257	0.073844	-3.67337	0.000239368	0.0021877
ENSG00000078668.14	8	42391624	42405937	VDAC3	voltage dependent anion channel 3 [Source:HGNC Symbol;Acc:HGNC:12674]	protein_coding	2792.51	0.167016	0.0455047	3.6703	0.000242262	0.00221277
ENSG00000042753.12	19	46838136	46850846	AP2S1	adaptor related protein complex 2 subunit sigma 1 [Source:HGNC Symbol;Acc:HGNC:565]	protein_coding	2327.32	0.155546	0.0423848	3.66986	0.000242681	0.00221522
ENSG00000161970.15	17	8377516	8383213	RPL26	ribosomal protein L26 [Source:HGNC Symbol;Acc:HGNC:10327]	protein_coding	12848.1	-0.160815	0.043834	-3.66871	0.000243774	0.00222381
ENSG00000161533.12	17	75941507	75979177	ACOX1	acyl-CoA oxidase 1 [Source:HGNC Symbol;Acc:HGNC:119]	protein_coding	888.428	-0.431579	0.117659	-3.66804	0.000244416	0.00222829
ENSG00000144597.14	3	15427598	15450635	EAF1	ELL associated factor 1 [Source:HGNC Symbol;Acc:HGNC:20907]	protein_coding	779.434	-0.238359	0.0650138	-3.66629	0.0002461	0.00224224
ENSG00000110888.17	12	30709552	30754951	CAPRIN2	caprin family member 2 [Source:HGNC Symbol;Acc:HGNC:21259]	protein_coding	1049.66	-0.666161	0.181707	-3.66612	0.000246254	0.00224226
ENSG00000132326.12	2	238244044	238290102	PER2	period circadian regulator 2 [Source:HGNC Symbol;Acc:HGNC:8846]	protein_coding	511.668	-0.494465	0.134891	-3.66567	0.00024669	0.00224483
ENSG00000141965.5	19	4791734	4801273	FEM1A	fem-1 homolog A [Source:HGNC Symbol;Acc:HGNC:16934]	protein_coding	871.705	-0.217858	0.0594411	-3.66511	0.00024723	0.00224835
ENSG00000185896.11	13	113297239	113323672	LAMP1	lysosomal associated membrane protein 1 [Source:HGNC Symbol;Acc:HGNC:6499]	protein_coding	5583.9	0.197592	0.0539165	3.66478	0.000247556	0.00224992
ENSG00000111641.12	12	6556863	6568691	NOP2	NOP2 nucleolar protein [Source:HGNC Symbol;Acc:HGNC:7867]	protein_coding	3211.02	0.21422	0.0584632	3.66419	0.00024812	0.00225365
ENSG00000101911.13	X	12791355	12824222	PRPS2	phosphoribosyl pyrophosphate synthetase 2 [Source:HGNC Symbol;Acc:HGNC:9465]	protein_coding	2106.51	0.150645	0.0411165	3.66385	0.000248448	0.00225524
ENSG00000154743.19	3	12484421	12541549	TSEN2	tRNA splicing endonuclease subunit 2 [Source:HGNC Symbol;Acc:HGNC:28422]	protein_coding	693.849	0.270188	0.0737708	3.66253	0.000249732	0.00226549
ENSG00000137135.18	9	35658875	35675866	ARHGEF39	Rho guanine nucleotide exchange factor 39 [Source:HGNC Symbol;Acc:HGNC:25909]	protein_coding	199.221	0.790459	0.215858	3.66194	0.000250313	0.00226936
ENSG00000079246.16	2	216107464	216206303	XRCC5	X-ray repair cross complementing 5 [Source:HGNC Symbol;Acc:HGNC:12833]	protein_coding	7411.28	0.178039	0.0486246	3.66149	0.000250748	0.0022719
ENSG00000159214.13	1	43991359	43996528	CCDC24	coiled-coil domain containing 24 [Source:HGNC Symbol;Acc:HGNC:28688]	protein_coding	161.222	0.644168	0.176125	3.65746	0.000254729	0.00230513
ENSG00000203485.14	14	104681146	104722535	INF2	inverted formin 2 [Source:HGNC Symbol;Acc:HGNC:23791]	protein_coding	3415.68	-0.273966	0.0749047	-3.65752	0.000254666	0.00230513
ENSG00000162694.14	1	100872372	100895179	EXTL2	exostosin like glycosyltransferase 2 [Source:HGNC Symbol;Acc:HGNC:3516]	protein_coding	91.8931	0.858517	0.234788	3.65656	0.000255623	0.00231179
ENSG00000091409.15	2	172427354	172506459	ITGA6	integrin subunit alpha 6 [Source:HGNC Symbol;Acc:HGNC:6142]	protein_coding	24236.5	-0.212294	0.0580805	-3.65516	0.000257017	0.00232297
ENSG00000151176.8	12	113358566	113391629	PLBD2	phospholipase B domain containing 2 [Source:HGNC Symbol;Acc:HGNC:27283]	protein_coding	1665.36	0.279118	0.0764266	3.6521	0.000260101	0.00234939
ENSG00000106780.9	9	120600811	120714470	MEGF9	multiple EGF like domains 9 [Source:HGNC Symbol;Acc:HGNC:3234]	protein_coding	301.671	-0.365469	0.100118	-3.65039	0.000261842	0.00236366
ENSG00000099385.12	16	30833626	30894302	BCL7C	BAF chromatin remodeling complex subunit BCL7C [Source:HGNC Symbol;Acc:HGNC:1006]	protein_coding	721.13	0.325817	0.0892668	3.64992	0.000262318	0.002364
ENSG00000160948.14	8	144423601	144428563	VPS28	VPS28 subunit of ESCRT-I [Source:HGNC Symbol;Acc:HGNC:18178]	protein_coding	1439.31	-0.215517	0.0590477	-3.64988	0.000262362	0.002364
ENSG00000165997.5	10	18659431	18681639	ARL5B	ADP ribosylation factor like GTPase 5B [Source:HGNC Symbol;Acc:HGNC:23052]	protein_coding	1152.18	-0.322898	0.0884668	-3.64993	0.000262313	0.002364
ENSG00000111669.15	12	6867119	6870948	TPI1	triosephosphate isomerase 1 [Source:HGNC Symbol;Acc:HGNC:12009]	protein_coding	16568.1	0.14797	0.0405439	3.64963	0.000262619	0.00236486
ENSG00000147894.17	9	27535640	27573866	C9orf72	C9orf72-SMCR8 complex subunit [Source:HGNC Symbol;Acc:HGNC:28337]	protein_coding	115.888	-0.672078	0.184215	-3.64834	0.000263935	0.00237526
ENSG00000136450.13	17	58000919	58007346	SRSF1	serine and arginine rich splicing factor 1 [Source:HGNC Symbol;Acc:HGNC:10780]	protein_coding	6804.91	0.164635	0.0451331	3.64778	0.000264519	0.00237905
ENSG00000119402.17	9	120751978	120793416	FBXW2	F-box and WD repeat domain containing 2 [Source:HGNC Symbol;Acc:HGNC:13608]	protein_coding	1151.7	0.212606	0.0582953	3.64704	0.000265275	0.00238439
ENSG00000109084.14	17	28319200	28328685	TMEM97	transmembrane protein 97 [Source:HGNC Symbol;Acc:HGNC:28106]	protein_coding	1099.52	0.400567	0.109861	3.64614	0.000266211	0.00239134
ENSG00000163945.19	4	1345691	1395989	UVSSA	UV stimulated scaffold protein A [Source:HGNC Symbol;Acc:HGNC:29304]	protein_coding	574.424	0.464212	0.127378	3.64436	0.000268054	0.00240642
ENSG00000178409.14	6	107065182	107115515	BEND3	BEN domain containing 3 [Source:HGNC Symbol;Acc:HGNC:23040]	protein_coding	354.605	0.378487	0.103867	3.64395	0.000268486	0.00240883
ENSG00000127423.11	1	25831913	25859458	AUNIP	aurora kinase A and ninein interacting protein [Source:HGNC Symbol;Acc:HGNC:28363]	protein_coding	244.531	0.375713	0.103151	3.64236	0.000270155	0.00241814
ENSG00000136888.8	9	114587706	114598915	ATP6V1G1	ATPase H+ transporting V1 subunit G1 [Source:HGNC Symbol;Acc:HGNC:864]	protein_coding	1895.61	-0.190993	0.0524325	-3.64264	0.000269852	0.00241814
ENSG00000182858.14	22	49900229	49918438	ALG12	ALG12 alpha-1,6-mannosyltransferase [Source:HGNC Symbol;Acc:HGNC:19358]	protein_coding	684.599	0.37122	0.101918	3.64233	0.000270183	0.00241814
ENSG00000243742.5	11	61615036	61639449	RPLP0P2	ribosomal protein lateral stalk subunit P0 pseudogene 2 [Source:HGNC Symbol;Acc:HGNC:17960]	transcribed_processed_pseudogene	124.928	-0.750143	0.205941	-3.64252	0.000269981	0.00241814
ENSG00000134369.15	1	201622885	201826969	NAV1	neuron navigator 1 [Source:HGNC Symbol;Acc:HGNC:15989]	protein_coding	256.371	1.08798	0.298874	3.64026	0.000272361	0.00243614
ENSG00000167283.8	11	118401606	118431496	ATP5MG	ATP synthase membrane subunit g [Source:HGNC Symbol;Acc:HGNC:14247]	protein_coding	5215.41	0.145563	0.0399965	3.6394	0.000273278	0.00244286
ENSG00000106367.15	7	101154456	101161596	AP1S1	adaptor related protein complex 1 subunit sigma 1 [Source:HGNC Symbol;Acc:HGNC:559]	protein_coding	3446.75	0.199335	0.0547914	3.63806	0.000274695	0.00245403
ENSG00000167971.16	16	2177180	2196605	CASKIN1	CASK interacting protein 1 [Source:HGNC Symbol;Acc:HGNC:20879]	protein_coding	35.8057	3.5839	0.985737	3.63576	0.00027716	0.00247455
ENSG00000112378.12	6	138088505	138107419	PERP	p53 apoptosis effector related to PMP22 [Source:HGNC Symbol;Acc:HGNC:17637]	protein_coding	5391.81	-0.167983	0.0462131	-3.63496	0.000278022	0.00248073
ENSG00000162961.14	2	31867809	32039805	DPY30	dpy-30 histone methyltransferase complex regulatory subunit [Source:HGNC Symbol;Acc:HGNC:24590]	protein_coding	874.321	0.197526	0.0543468	3.63455	0.000278471	0.00248323
ENSG00000099917.17	22	20495913	20587632	MED15	mediator complex subunit 15 [Source:HGNC Symbol;Acc:HGNC:14248]	protein_coding	2253.84	-0.151758	0.0417809	-3.63224	0.00028097	0.00250399
ENSG00000134597.16	X	130401987	130413656	RBMX2	RNA binding motif protein X-linked 2 [Source:HGNC Symbol;Acc:HGNC:24282]	protein_coding	670.484	0.366285	0.100852	3.63189	0.000281356	0.00250591
ENSG00000134419.15	16	18781295	18790383	RPS15A	ribosomal protein S15a [Source:HGNC Symbol;Acc:HGNC:10389]	protein_coding	8335.11	-0.139049	0.0382947	-3.63103	0.000282291	0.00251272
ENSG00000163902.12	3	128619969	128681075	RPN1	ribophorin I [Source:HGNC Symbol;Acc:HGNC:10381]	protein_coding	4630.12	0.149271	0.0411429	3.6281	0.00028551	0.00253982
ENSG00000162496.9	1	12567910	12618210	DHRS3	dehydrogenase/reductase 3 [Source:HGNC Symbol;Acc:HGNC:17693]	protein_coding	798.651	-0.342847	0.0945372	-3.62658	0.000287201	0.00255178
ENSG00000248583.1	4	49486926	49489554	AC119751.3	ankyrin repeat domain family (ANKRD) pseudogene	unprocessed_pseudogene	93.9525	-0.74065	0.204224	-3.62665	0.000287123	0.00255178
ENSG00000136709.12	2	127701027	127811187	WDR33	WD repeat domain 33 [Source:HGNC Symbol;Acc:HGNC:25651]	protein_coding	867.562	0.376154	0.103728	3.62636	0.00028744	0.00255235
ENSG00000169258.7	5	176595802	176610156	GPRIN1	G protein regulated inducer of neurite outgrowth 1 [Source:HGNC Symbol;Acc:HGNC:24835]	protein_coding	205.884	0.507657	0.14001	3.62587	0.000287989	0.00255568
ENSG00000165458.14	11	72223701	72239147	INPPL1	inositol polyphosphate phosphatase like 1 [Source:HGNC Symbol;Acc:HGNC:6080]	protein_coding	3566.15	0.242668	0.0669394	3.62518	0.000288755	0.00256038
ENSG00000182118.8	1	231018958	231040254	FAM89A	family with sequence similarity 89 member A [Source:HGNC Symbol;Acc:HGNC:25057]	protein_coding	216.833	0.396896	0.109486	3.62508	0.000288867	0.00256038
ENSG00000167491.17	19	19385826	19508931	GATAD2A	GATA zinc finger domain containing 2A [Source:HGNC Symbol;Acc:HGNC:29989]	protein_coding	1519.87	0.308782	0.0852161	3.62352	0.000290626	0.00257441
ENSG00000100897.18	14	24114195	24125242	DCAF11	DDB1 and CUL4 associated factor 11 [Source:HGNC Symbol;Acc:HGNC:20258]	protein_coding	1540.65	0.28364	0.0783243	3.62135	0.000293066	0.00259447
ENSG00000052126.15	12	19129733	19376400	PLEKHA5	pleckstrin homology domain containing A5 [Source:HGNC Symbol;Acc:HGNC:30036]	protein_coding	1855.98	-0.265458	0.0733294	-3.62007	0.000294527	0.00260582
ENSG00000176845.13	17	83079609	83095122	METRNL	meteorin like, glial cell differentiation regulator [Source:HGNC Symbol;Acc:HGNC:27584]	protein_coding	916.84	-0.385636	0.106538	-3.61971	0.00029493	0.00260782
ENSG00000164663.14	6	41789896	41895361	USP49	ubiquitin specific peptidase 49 [Source:HGNC Symbol;Acc:HGNC:20078]	protein_coding	188.939	0.590381	0.163115	3.61943	0.000295258	0.00260915
ENSG00000122547.11	7	36153254	36301538	EEPD1	endonuclease/exonuclease/phosphatase family domain containing 1 [Source:HGNC Symbol;Acc:HGNC:22223]	protein_coding	2462.89	-0.254038	0.0702421	-3.6166	0.000298501	0.00263622
ENSG00000109323.11	4	102630770	102760994	MANBA	mannosidase beta [Source:HGNC Symbol;Acc:HGNC:6831]	protein_coding	751.371	0.24911	0.0689103	3.61499	0.000300363	0.00265107
ENSG00000168936.11	4	1715952	1721358	TMEM129	transmembrane protein 129, E3 ubiquitin ligase [Source:HGNC Symbol;Acc:HGNC:25137]	protein_coding	1502.8	0.268259	0.0742372	3.61354	0.00030204	0.00266427
ENSG00000111906.18	6	125219962	125302078	HDDC2	HD domain containing 2 [Source:HGNC Symbol;Acc:HGNC:21078]	protein_coding	870.301	0.213356	0.0591024	3.60993	0.000306279	0.00270004
ENSG00000153574.9	2	88691673	88750929	RPIA	ribose 5-phosphate isomerase A [Source:HGNC Symbol;Acc:HGNC:10297]	protein_coding	626.638	0.222876	0.0617531	3.60915	0.000307202	0.00270655
ENSG00000272655.2	7	44013562	44019170	POLR2J4	RNA polymerase II subunit J4, pseudogene [Source:HGNC Symbol;Acc:HGNC:28195]	transcribed_unprocessed_pseudogene	296.748	-0.710549	0.196892	-3.60882	0.000307594	0.00270838
ENSG00000008300.17	3	48636463	48662886	CELSR3	cadherin EGF LAG seven-pass G-type receptor 3 [Source:HGNC Symbol;Acc:HGNC:3230]	protein_coding	277.224	-0.469889	0.130232	-3.60809	0.000308464	0.00271441
ENSG00000175216.15	11	46743048	46846308	CKAP5	cytoskeleton associated protein 5 [Source:HGNC Symbol;Acc:HGNC:28959]	protein_coding	4505.41	0.271851	0.0754062	3.60516	0.000311959	0.00274352
ENSG00000102699.6	13	24420931	24512778	PARP4	poly(ADP-ribose) polymerase family member 4 [Source:HGNC Symbol;Acc:HGNC:271]	protein_coding	1919.62	0.17944	0.0497786	3.60477	0.000312431	0.00274438
ENSG00000135845.10	1	172370189	172444086	PIGC	phosphatidylinositol glycan anchor biosynthesis class C [Source:HGNC Symbol;Acc:HGNC:8960]	protein_coding	634.553	0.240895	0.0668242	3.60491	0.000312265	0.00274438
ENSG00000177239.15	9	137086985	137109183	MAN1B1	mannosidase alpha class 1B member 1 [Source:HGNC Symbol;Acc:HGNC:6823]	protein_coding	1808.95	0.257381	0.0714565	3.60192	0.000315871	0.00277294
ENSG00000154447.15	4	169094259	169270956	SH3RF1	SH3 domain containing ring finger 1 [Source:HGNC Symbol;Acc:HGNC:17650]	protein_coding	1626.68	-0.211507	0.0587414	-3.60064	0.000317429	0.00278495
ENSG00000134910.14	11	125591712	125625215	STT3A	STT3 oligosaccharyltransferase complex catalytic subunit A [Source:HGNC Symbol;Acc:HGNC:6172]	protein_coding	5798.79	0.341935	0.0949894	3.59972	0.000318562	0.00279169
ENSG00000154930.15	20	25006230	25058980	ACSS1	acyl-CoA synthetase short chain family member 1 [Source:HGNC Symbol;Acc:HGNC:16091]	protein_coding	1963.26	0.189516	0.0526477	3.59971	0.000318578	0.00279169
ENSG00000204977.10	13	49995888	50020481	TRIM13	tripartite motif containing 13 [Source:HGNC Symbol;Acc:HGNC:9976]	protein_coding	433.379	0.309243	0.0859143	3.59943	0.000318913	0.00279296
ENSG00000215158.9	5	34164698	34244796	AC138409.2	Putative beta-glucuronidase-like protein FLJ75287 pseudogene	transcribed_unprocessed_pseudogene	179.582	0.612659	0.170236	3.59888	0.000319592	0.00279724
ENSG00000115020.17	2	208266255	208358746	PIKFYVE	phosphoinositide kinase, FYVE-type zinc finger containing [Source:HGNC Symbol;Acc:HGNC:23785]	protein_coding	581.274	0.329499	0.0916169	3.59648	0.000322548	0.00281975
ENSG00000180801.14	4	113900284	113979727	ARSJ	arylsulfatase family member J [Source:HGNC Symbol;Acc:HGNC:26286]	protein_coding	89.9275	-0.672301	0.186932	-3.59649	0.000322534	0.00281975
ENSG00000166401.15	18	63970029	64019779	SERPINB8	serpin family B member 8 [Source:HGNC Symbol;Acc:HGNC:8952]	protein_coding	450.109	-0.501621	0.139547	-3.59463	0.000324858	0.00283656
ENSG00000182685.7	16	2209253	2211950	BRICD5	BRICHOS domain containing 5 [Source:HGNC Symbol;Acc:HGNC:28309]	protein_coding	116.084	2.15421	0.599271	3.59471	0.000324754	0.00283656
ENSG00000253352.10	22	30969245	30979395	TUG1	taurine up-regulated 1 [Source:HGNC Symbol;Acc:HGNC:26066]	protein_coding	2415.65	-0.263548	0.0733208	-3.59445	0.000325079	0.00283681
ENSG00000070882.13	7	24796540	24981634	OSBPL3	oxysterol binding protein like 3 [Source:HGNC Symbol;Acc:HGNC:16370]	protein_coding	1627.96	-0.374015	0.104119	-3.59218	0.000327921	0.00285821
ENSG00000172728.16	8	33370824	33473146	FUT10	fucosyltransferase 10 [Source:HGNC Symbol;Acc:HGNC:19234]	protein_coding	154.881	0.864894	0.24077	3.5922	0.000327903	0.00285821
ENSG00000239521.9	7	100200653	100272218	CASTOR3	CASTOR family member 3 [Source:HGNC Symbol;Acc:HGNC:29954]	transcribed_unprocessed_pseudogene	371.409	0.642175	0.178802	3.59155	0.000328716	0.00286343
ENSG00000136068.15	3	58008400	58172251	FLNB	filamin B [Source:HGNC Symbol;Acc:HGNC:3755]	protein_coding	4709.02	-0.454412	0.126547	-3.59084	0.00032961	0.00286782
ENSG00000213020.10	19	52702813	52735073	ZNF611	zinc finger protein 611 [Source:HGNC Symbol;Acc:HGNC:28766]	protein_coding	356.374	-0.686967	0.191308	-3.59089	0.000329552	0.00286782
ENSG00000142230.13	19	47113274	47210636	SAE1	SUMO1 activating enzyme subunit 1 [Source:HGNC Symbol;Acc:HGNC:30660]	protein_coding	4741.57	0.198291	0.0552338	3.59002	0.000330651	0.00287518
ENSG00000130649.10	10	133520406	133561220	CYP2E1	cytochrome P450 family 2 subfamily E member 1 [Source:HGNC Symbol;Acc:HGNC:2631]	protein_coding	68.4013	-1.11696	0.311245	-3.58868	0.000332361	0.00288808
ENSG00000272617.3	16	69328644	69334871	AC026464.6	novel protein, COG8-PDF readthrough	protein_coding	249.786	0.350446	0.0976569	3.58854	0.000332529	0.00288808
ENSG00000245060.8	5	180830326	180839742	LINC00847	long intergenic non-protein coding RNA 847 [Source:HGNC Symbol;Acc:HGNC:45050]	lncRNA	233.202	-0.417093	0.116238	-3.58826	0.000332896	0.00288956
ENSG00000164647.9	7	90154456	90164829	STEAP1	STEAP family member 1 [Source:HGNC Symbol;Acc:HGNC:11378]	protein_coding	1491.94	-0.181994	0.0507483	-3.5862	0.000335529	0.0029107
ENSG00000182796.14	12	55829608	55836246	TMEM198B	transmembrane protein 198B (pseudogene) [Source:HGNC Symbol;Acc:HGNC:43629]	transcribed_unitary_pseudogene	641.71	0.326888	0.0911965	3.58444	0.000337804	0.0029287
ENSG00000162512.16	1	30869466	30908758	SDC3	syndecan 3 [Source:HGNC Symbol;Acc:HGNC:10660]	protein_coding	609.711	0.248855	0.0694854	3.58139	0.000341767	0.00296131
ENSG00000175110.13	3	139005806	139357223	MRPS22	mitochondrial ribosomal protein S22 [Source:HGNC Symbol;Acc:HGNC:14508]	protein_coding	1020.02	0.223698	0.0624827	3.58017	0.000343373	0.00297347
ENSG00000214455.4	13	45390353	45391267	RCN1P2	reticulocalbin 1 pseudogene 2 [Source:HGNC Symbol;Acc:HGNC:39204]	processed_pseudogene	598.128	0.2594	0.07246	3.5799	0.000343728	0.00297479
ENSG00000165688.12	9	136410641	136423761	PMPCA	peptidase, mitochondrial processing subunit alpha [Source:HGNC Symbol;Acc:HGNC:18667]	protein_coding	2096.62	0.202043	0.0564471	3.57933	0.00034448	0.00297954
ENSG00000186567.13	19	44662278	44684359	CEACAM19	CEA cell adhesion molecule 19 [Source:HGNC Symbol;Acc:HGNC:31951]	protein_coding	28.4451	-1.42201	0.397379	-3.57846	0.000345625	0.00298768
ENSG00000162777.17	1	111185969	111204535	DENND2D	DENN domain containing 2D [Source:HGNC Symbol;Acc:HGNC:26192]	protein_coding	340.484	0.338319	0.0945796	3.57708	0.000347451	0.00299994
ENSG00000177666.17	11	818914	825573	PNPLA2	patatin like phospholipase domain containing 2 [Source:HGNC Symbol;Acc:HGNC:30802]	protein_coding	1547.67	-0.353533	0.0988285	-3.57723	0.00034725	0.00299994
ENSG00000103460.17	16	52436417	52547802	TOX3	TOX high mobility group box family member 3 [Source:HGNC Symbol;Acc:HGNC:11972]	protein_coding	257.639	-0.494919	0.138371	-3.57675	0.000347898	0.00300202
ENSG00000132313.15	2	86199355	86213790	MRPL35	mitochondrial ribosomal protein L35 [Source:HGNC Symbol;Acc:HGNC:14489]	protein_coding	1065.11	0.251085	0.0702569	3.57381	0.000351827	0.00303415
ENSG00000164754.15	8	116845934	116874776	RAD21	RAD21 cohesin complex component [Source:HGNC Symbol;Acc:HGNC:9811]	protein_coding	10988.4	-0.148472	0.0415715	-3.57148	0.00035497	0.00305945
ENSG00000162783.11	1	181088700	181092900	IER5	immediate early response 5 [Source:HGNC Symbol;Acc:HGNC:5393]	protein_coding	1272.15	-0.231708	0.0648862	-3.57099	0.000355635	0.00306338
ENSG00000135414.10	12	55743122	55757264	GDF11	growth differentiation factor 11 [Source:HGNC Symbol;Acc:HGNC:4216]	protein_coding	286.957	0.469405	0.131475	3.57029	0.000356584	0.00306829
ENSG00000173511.10	11	64234584	64239264	VEGFB	vascular endothelial growth factor B [Source:HGNC Symbol;Acc:HGNC:12681]	protein_coding	457.356	0.383451	0.107401	3.57026	0.000356623	0.00306829
ENSG00000067141.17	15	73051710	73305205	NEO1	neogenin 1 [Source:HGNC Symbol;Acc:HGNC:7754]	protein_coding	1534.3	0.212393	0.0595053	3.56932	0.000357914	0.00307759
ENSG00000186395.9	17	40818117	40822614	KRT10	keratin 10 [Source:HGNC Symbol;Acc:HGNC:6413]	protein_coding	532.558	-0.245576	0.0688536	-3.56664	0.000361589	0.00310738
ENSG00000047634.15	X	17737449	17754988	SCML1	Scm polycomb group protein like 1 [Source:HGNC Symbol;Acc:HGNC:10580]	protein_coding	847.877	0.315925	0.08859	3.56615	0.000362268	0.00311139
ENSG00000172716.16	17	35350305	35373701	SLFN11	schlafen family member 11 [Source:HGNC Symbol;Acc:HGNC:26633]	protein_coding	1395.03	0.200294	0.0561693	3.5659	0.000362612	0.00311253
ENSG00000166900.17	11	59713456	59805882	STX3	syntaxin 3 [Source:HGNC Symbol;Acc:HGNC:11438]	protein_coding	3586.07	-0.12645	0.0354905	-3.56292	0.000366751	0.00314621
ENSG00000119912.18	10	92451684	92574096	IDE	insulin degrading enzyme [Source:HGNC Symbol;Acc:HGNC:5381]	protein_coding	1576.67	0.245607	0.0689392	3.56267	0.000367109	0.00314657
ENSG00000177156.11	11	747415	765012	TALDO1	transaldolase 1 [Source:HGNC Symbol;Acc:HGNC:11559]	protein_coding	4141.51	0.236737	0.0664509	3.56258	0.000367221	0.00314657
ENSG00000170421.12	12	52897187	52949954	KRT8	keratin 8 [Source:HGNC Symbol;Acc:HGNC:6446]	protein_coding	72022.3	-0.229541	0.0644442	-3.56186	0.000368238	0.00315344
ENSG00000205571.14	5	70049638	70078522	SMN2	survival of motor neuron 2, centromeric [Source:HGNC Symbol;Acc:HGNC:11118]	protein_coding	392.131	0.416759	0.117029	3.56118	0.000369196	0.0031598
ENSG00000178295.15	2	17753858	17788946	GEN1	GEN1 Holliday junction 5' flap endonuclease [Source:HGNC Symbol;Acc:HGNC:26881]	protein_coding	577.823	0.790058	0.221963	3.55941	0.000371682	0.00317737
ENSG00000214814.7	8	123851987	124120061	FER1L6	fer-1 like family member 6 [Source:HGNC Symbol;Acc:HGNC:28065]	protein_coding	14.5008	-1.56978	0.441012	-3.5595	0.000371568	0.00317737
ENSG00000182600.9	2	232857270	232878708	SNORC	secondary ossification center associated regulator of chondrocyte maturation [Source:HGNC Symbol;Acc:HGNC:33763]	protein_coding	265.036	0.62809	0.176492	3.55876	0.000372613	0.00318348
ENSG00000130935.10	17	67717931	67744531	NOL11	nucleolar protein 11 [Source:HGNC Symbol;Acc:HGNC:24557]	protein_coding	1676.96	0.30602	0.085999	3.55842	0.000373096	0.00318575
ENSG00000106665.16	7	74289407	74405935	CLIP2	CAP-Gly domain containing linker protein 2 [Source:HGNC Symbol;Acc:HGNC:2586]	protein_coding	1155.8	0.241767	0.0679628	3.55734	0.000374633	0.00319702
ENSG00000033011.13	16	5033923	5087379	ALG1	ALG1 chitobiosyldiphosphodolichol beta-mannosyltransferase [Source:HGNC Symbol;Acc:HGNC:18294]	protein_coding	968.557	0.280807	0.078996	3.5547	0.000378413	0.00322469
ENSG00000055044.11	2	202265736	202303661	NOP58	NOP58 ribonucleoprotein [Source:HGNC Symbol;Acc:HGNC:29926]	protein_coding	4485.29	-0.154621	0.0434966	-3.55478	0.000378291	0.00322469
ENSG00000197822.12	5	69492292	69558104	OCLN	occludin [Source:HGNC Symbol;Acc:HGNC:8104]	protein_coding	1037.57	-0.354647	0.0997708	-3.55461	0.000378536	0.00322469
ENSG00000111667.14	12	6852148	6866632	USP5	ubiquitin specific peptidase 5 [Source:HGNC Symbol;Acc:HGNC:12628]	protein_coding	4055.85	0.269876	0.075946	3.55352	0.000380112	0.00323625
ENSG00000155034.19	7	5431335	5513809	FBXL18	F-box and leucine rich repeat protein 18 [Source:HGNC Symbol;Acc:HGNC:21874]	protein_coding	698.149	-0.275616	0.0775796	-3.55268	0.000381324	0.00324468
ENSG00000138801.9	4	107590276	107720234	PAPSS1	3'-phosphoadenosine 5'-phosphosulfate synthase 1 [Source:HGNC Symbol;Acc:HGNC:8603]	protein_coding	1600.49	0.233828	0.0658335	3.55181	0.000382591	0.00325357
ENSG00000166562.9	18	59139866	59158832	SEC11C	SEC11 homolog C, signal peptidase complex subunit [Source:HGNC Symbol;Acc:HGNC:23400]	protein_coding	491.885	0.282514	0.0796082	3.5488	0.000386984	0.00328903
ENSG00000135111.16	12	114670255	114684175	TBX3	T-box transcription factor 3 [Source:HGNC Symbol;Acc:HGNC:11602]	protein_coding	3597.17	0.188797	0.0532207	3.54744	0.000388991	0.00330416
ENSG00000155313.15	21	15730025	15880069	USP25	ubiquitin specific peptidase 25 [Source:HGNC Symbol;Acc:HGNC:12624]	protein_coding	1213.91	-0.619947	0.174766	-3.54729	0.000389215	0.00330416
ENSG00000133316.16	11	62832342	62841809	WDR74	WD repeat domain 74 [Source:HGNC Symbol;Acc:HGNC:25529]	protein_coding	1331.73	-0.192486	0.0542863	-3.54576	0.00039149	0.00332024
ENSG00000151012.13	4	138164097	138242349	SLC7A11	solute carrier family 7 member 11 [Source:HGNC Symbol;Acc:HGNC:11059]	protein_coding	1926.88	-0.288659	0.0814109	-3.54571	0.000391562	0.00332024
ENSG00000088986.11	12	120469850	120498493	DYNLL1	dynein light chain LC8-type 1 [Source:HGNC Symbol;Acc:HGNC:15476]	protein_coding	3249.17	0.134378	0.0379058	3.54505	0.00039254	0.00332662
ENSG00000237438.7	22	17036570	17060825	CECR7	cat eye syndrome chromosome region, candidate 7 [Source:HGNC Symbol;Acc:HGNC:1845]	transcribed_unprocessed_pseudogene	105.944	-0.607853	0.171509	-3.54414	0.000393898	0.0033362
ENSG00000117640.18	1	25818640	25832942	MTFR1L	mitochondrial fission regulator 1 like [Source:HGNC Symbol;Acc:HGNC:28836]	protein_coding	687.569	0.329313	0.0929542	3.54275	0.000395984	0.00335193
ENSG00000101213.7	20	63528001	63537376	PTK6	protein tyrosine kinase 6 [Source:HGNC Symbol;Acc:HGNC:9617]	protein_coding	269.283	-0.345194	0.0974538	-3.54213	0.000396909	0.00335645
ENSG00000156467.10	8	96222947	96235546	UQCRB	ubiquinol-cytochrome c reductase binding protein [Source:HGNC Symbol;Acc:HGNC:12582]	protein_coding	4298.9	0.144849	0.0408936	3.54209	0.000396975	0.00335645
ENSG00000112658.8	6	43171269	43181506	SRF	serum response factor [Source:HGNC Symbol;Acc:HGNC:11291]	protein_coding	1043.87	-0.256246	0.0723542	-3.54154	0.000397793	0.00335949
ENSG00000137500.9	11	83259097	83286407	CCDC90B	coiled-coil domain containing 90B [Source:HGNC Symbol;Acc:HGNC:28108]	protein_coding	1030.79	-0.207213	0.0585069	-3.5417	0.000397564	0.00335949
ENSG00000128050.9	4	56435741	56464578	PAICS	phosphoribosylaminoimidazole carboxylase and phosphoribosylaminoimidazolesuccinocarboxamide synthase [Source:HGNC Symbol;Acc:HGNC:8587]	protein_coding	5443.5	0.10899	0.0307876	3.54007	0.000400022	0.00337638
ENSG00000167815.12	19	12796820	12801800	PRDX2	peroxiredoxin 2 [Source:HGNC Symbol;Acc:HGNC:9353]	protein_coding	2759.24	0.180212	0.0509168	3.53934	0.000401135	0.00338383
ENSG00000183978.8	17	42795147	42798704	COA3	cytochrome c oxidase assembly factor 3 [Source:HGNC Symbol;Acc:HGNC:24990]	protein_coding	570.578	0.28543	0.0806564	3.53883	0.0004019	0.00338833
ENSG00000039068.20	16	68737292	68835537	CDH1	cadherin 1 [Source:HGNC Symbol;Acc:HGNC:1748]	protein_coding	8546.4	0.522314	0.147608	3.53852	0.000402377	0.00339041
ENSG00000255274.9	11	118003634	118088299	SMIM35	small integral membrane protein 35 [Source:HGNC Symbol;Acc:HGNC:44179]	protein_coding	10.1505	-3.25201	0.919143	-3.53809	0.00040304	0.00339405
ENSG00000249307.7	4	78939485	79309673	LINC01088	long intergenic non-protein coding RNA 1088 [Source:HGNC Symbol;Acc:HGNC:49148]	lncRNA	17.9445	-1.68298	0.475804	-3.53713	0.000404508	0.00340445
ENSG00000110074.11	11	126269055	126278131	FOXRED1	FAD dependent oxidoreductase domain containing 1 [Source:HGNC Symbol;Acc:HGNC:26927]	protein_coding	1833.07	0.293294	0.0829434	3.53607	0.000406126	0.00341611
ENSG00000198728.11	10	102106489	102120368	LDB1	LIM domain binding 1 [Source:HGNC Symbol;Acc:HGNC:6532]	protein_coding	1257.01	0.238003	0.0673176	3.53553	0.000406958	0.00342115
ENSG00000235092.6	2	8666636	8681864	ID2-AS1	ID2 antisense RNA 1 [Source:HGNC Symbol;Acc:HGNC:51103]	lncRNA	153.017	-0.723	0.204524	-3.53504	0.000407717	0.00342557
ENSG00000124226.11	20	49936336	49953885	RNF114	ring finger protein 114 [Source:HGNC Symbol;Acc:HGNC:13094]	protein_coding	1833.69	0.227574	0.0644683	3.53001	0.000415541	0.0034893
ENSG00000117305.15	1	23801885	23838620	HMGCL	3-hydroxy-3-methylglutaryl-CoA lyase [Source:HGNC Symbol;Acc:HGNC:5005]	protein_coding	733.396	0.213979	0.0606356	3.52893	0.000417245	0.00350161
ENSG00000005893.16	X	120426148	120469365	LAMP2	lysosomal associated membrane protein 2 [Source:HGNC Symbol;Acc:HGNC:6501]	protein_coding	2185.9	0.216935	0.0614777	3.52868	0.000417645	0.00350297
ENSG00000171574.18	19	58401504	58418327	ZNF584	zinc finger protein 584 [Source:HGNC Symbol;Acc:HGNC:27318]	protein_coding	212.098	0.584714	0.165755	3.52758	0.00041937	0.00351543
ENSG00000147257.15	X	133535745	133985594	GPC3	glypican 3 [Source:HGNC Symbol;Acc:HGNC:4451]	protein_coding	3526.62	0.159301	0.0452031	3.52412	0.000424899	0.00355975
ENSG00000100603.14	14	77717599	77761207	SNW1	SNW domain containing 1 [Source:HGNC Symbol;Acc:HGNC:16696]	protein_coding	1968.33	-0.189286	0.0537209	-3.52351	0.000425865	0.0035658
ENSG00000109854.14	11	20363685	20383782	HTATIP2	HIV-1 Tat interactive protein 2 [Source:HGNC Symbol;Acc:HGNC:16637]	protein_coding	2260.06	0.170994	0.0485341	3.52317	0.000426416	0.00356838
ENSG00000111885.7	6	119177205	119349761	MAN1A1	mannosidase alpha class 1A member 1 [Source:HGNC Symbol;Acc:HGNC:6821]	protein_coding	2627.49	0.214141	0.0607851	3.52292	0.000426828	0.00356979
ENSG00000112306.8	6	132814569	132817564	RPS12	ribosomal protein S12 [Source:HGNC Symbol;Acc:HGNC:10385]	protein_coding	13365.5	-0.147298	0.0418202	-3.52217	0.000428034	0.00357784
ENSG00000115275.14	2	74461057	74465410	MOGS	mannosyl-oligosaccharide glucosidase [Source:HGNC Symbol;Acc:HGNC:24862]	protein_coding	1275.89	0.274263	0.0779477	3.51854	0.000433921	0.00362498
ENSG00000143147.14	1	168079543	168137667	GPR161	G protein-coupled receptor 161 [Source:HGNC Symbol;Acc:HGNC:23694]	protein_coding	185.202	0.940876	0.267536	3.51683	0.000436741	0.00364439
ENSG00000213551.7	10	73183362	73247255	DNAJC9	DnaJ heat shock protein family (Hsp40) member C9 [Source:HGNC Symbol;Acc:HGNC:19123]	protein_coding	1518.65	-0.168302	0.047856	-3.51684	0.000436714	0.00364439
ENSG00000187815.10	1	40477290	40496343	ZFP69	ZFP69 zinc finger protein [Source:HGNC Symbol;Acc:HGNC:24708]	protein_coding	152.067	0.505329	0.143696	3.51666	0.00043702	0.00364465
ENSG00000261324.2	12	14762504	14767931	AC010168.2	novel transcript, overlapping HIST4H4	lncRNA	78.0841	0.619619	0.176228	3.51601	0.000438089	0.00365149
ENSG00000009954.11	7	73440406	73522293	BAZ1B	bromodomain adjacent to zinc finger domain 1B [Source:HGNC Symbol;Acc:HGNC:961]	protein_coding	3848.33	0.133193	0.0379005	3.51429	0.000440936	0.00367313
ENSG00000148300.12	9	133406059	133418096	REXO4	REX4 homolog, 3'-5' exonuclease [Source:HGNC Symbol;Acc:HGNC:12820]	protein_coding	1003.55	-0.253434	0.0721375	-3.5132	0.000442738	0.00368605
ENSG00000225663.8	17	81822361	81833302	MCRIP1	MAPK regulated corepressor interacting protein 1 [Source:HGNC Symbol;Acc:HGNC:28007]	protein_coding	313.809	-0.387421	0.11031	-3.51211	0.000444558	0.00369911
ENSG00000100711.14	14	103715730	103733668	ZFYVE21	zinc finger FYVE-type containing 21 [Source:HGNC Symbol;Acc:HGNC:20760]	protein_coding	1185.24	0.215081	0.0613064	3.5083	0.000450982	0.00374619
ENSG00000151665.13	2	46580937	46617055	PIGF	phosphatidylinositol glycan anchor biosynthesis class F [Source:HGNC Symbol;Acc:HGNC:8962]	protein_coding	390.583	0.328081	0.0935153	3.50832	0.000450949	0.00374619
ENSG00000232098.3	19	58404238	58408484	AC012313.1	novel transcript	lncRNA	432.935	0.330161	0.0941057	3.5084	0.000450811	0.00374619
ENSG00000171863.15	2	3575260	3580920	RPS7	ribosomal protein S7 [Source:HGNC Symbol;Acc:HGNC:10440]	protein_coding	14645.6	-0.116039	0.033096	-3.50612	0.000454689	0.00377485
ENSG00000176749.9	17	32486993	32491253	CDK5R1	cyclin dependent kinase 5 regulatory subunit 1 [Source:HGNC Symbol;Acc:HGNC:1775]	protein_coding	303.605	0.435036	0.124106	3.50536	0.000455984	0.00378346
ENSG00000100418.8	22	41598028	41621043	DESI1	desumoylating isopeptidase 1 [Source:HGNC Symbol;Acc:HGNC:24577]	protein_coding	594.877	-0.42396	0.120976	-3.50451	0.000457447	0.0037903
ENSG00000115561.16	2	86503430	86563479	CHMP3	charged multivesicular body protein 3 [Source:HGNC Symbol;Acc:HGNC:29865]	protein_coding	2023.94	0.229591	0.0655109	3.50462	0.000457263	0.0037903
ENSG00000258077.2	12	75563202	75984015	AC078923.1	novel transcript	lncRNA	17.2171	-1.38376	0.394878	-3.50428	0.000457842	0.0037903
ENSG00000258441.1	14	21200079	21206900	LINC00641	long intergenic non-protein coding RNA 641 [Source:HGNC Symbol;Acc:HGNC:27511]	lncRNA	137.512	-0.922428	0.263222	-3.50438	0.000457675	0.0037903
ENSG00000116560.11	1	35176378	35193145	SFPQ	splicing factor proline and glutamine rich [Source:HGNC Symbol;Acc:HGNC:10774]	protein_coding	6918.87	-0.12873	0.0367587	-3.50201	0.000461756	0.00382055
ENSG00000165029.17	9	104781006	104928155	ABCA1	ATP binding cassette subfamily A member 1 [Source:HGNC Symbol;Acc:HGNC:29]	protein_coding	279.955	-0.342705	0.0979193	-3.49988	0.000465475	0.00384915
ENSG00000197063.11	17	81918270	81927735	MAFG	MAF bZIP transcription factor G [Source:HGNC Symbol;Acc:HGNC:6781]	protein_coding	1026.14	-0.21869	0.0625012	-3.49896	0.000467068	0.00386015
ENSG00000165895.19	11	100687288	100993941	ARHGAP42	Rho GTPase activating protein 42 [Source:HGNC Symbol;Acc:HGNC:26545]	protein_coding	517.896	-0.582198	0.166456	-3.49761	0.000469444	0.0038776
ENSG00000019102.12	11	124747474	124752255	VSIG2	V-set and immunoglobulin domain containing 2 [Source:HGNC Symbol;Acc:HGNC:17149]	protein_coding	1429.01	-0.233351	0.0667469	-3.49606	0.000472177	0.00389798
ENSG00000116857.17	1	201134772	201171574	TMEM9	transmembrane protein 9 [Source:HGNC Symbol;Acc:HGNC:18823]	protein_coding	1173.27	0.210919	0.0603469	3.49511	0.000473862	0.00390969
ENSG00000198938.2	MT	9207	9990	MT-CO3	mitochondrially encoded cytochrome c oxidase III [Source:HGNC Symbol;Acc:HGNC:7422]	protein_coding	145475	-0.111935	0.0320512	-3.49237	0.00047875	0.0039478
ENSG00000131697.18	1	5862811	5992473	NPHP4	nephrocystin 4 [Source:HGNC Symbol;Acc:HGNC:19104]	protein_coding	434.726	0.71675	0.205251	3.49207	0.000479295	0.00395008
ENSG00000285868.1	5	157341596	157460100	AC008676.3	Novel protein	protein_coding	9.91011	-1.70666	0.488918	-3.49068	0.000481796	0.00396847
ENSG00000143811.19	1	225919877	225924340	PYCR2	pyrroline-5-carboxylate reductase 2 [Source:HGNC Symbol;Acc:HGNC:30262]	protein_coding	1471.03	0.253748	0.0727226	3.48927	0.000484347	0.00398724
ENSG00000162390.18	1	54542257	54639192	ACOT11	acyl-CoA thioesterase 11 [Source:HGNC Symbol;Acc:HGNC:18156]	protein_coding	844.802	0.230225	0.0660057	3.48796	0.000486719	0.00400452
ENSG00000076662.10	19	10333776	10339661	ICAM3	intercellular adhesion molecule 3 [Source:HGNC Symbol;Acc:HGNC:5346]	protein_coding	92.9111	0.666177	0.191043	3.48705	0.000488386	0.00401598
ENSG00000204876.4	7	155962632	155966343	AC021218.1	novel transcript	lncRNA	12.188	-1.40434	0.402972	-3.48497	0.000492198	0.00404506
ENSG00000177613.9	10	51695486	51699595	CSTF2T	cleavage stimulation factor subunit 2 tau variant [Source:HGNC Symbol;Acc:HGNC:17086]	protein_coding	532.621	0.24713	0.07092	3.48464	0.000492804	0.00404778
ENSG00000178028.14	1	44213455	44220681	DMAP1	DNA methyltransferase 1 associated protein 1 [Source:HGNC Symbol;Acc:HGNC:18291]	protein_coding	790.176	0.273136	0.078454	3.48148	0.000498655	0.00409354
ENSG00000127418.15	4	1009936	1026898	FGFRL1	fibroblast growth factor receptor like 1 [Source:HGNC Symbol;Acc:HGNC:3693]	protein_coding	1822.93	-0.251535	0.072262	-3.48088	0.000499767	0.00410038
ENSG00000162522.11	1	32741830	32774970	KIAA1522	KIAA1522 [Source:HGNC Symbol;Acc:HGNC:29301]	protein_coding	4332.12	-0.122596	0.0352262	-3.48024	0.000500973	0.00410798
ENSG00000143819.13	1	225810124	225845563	EPHX1	epoxide hydrolase 1 [Source:HGNC Symbol;Acc:HGNC:3401]	protein_coding	778.526	0.234578	0.0674627	3.47716	0.000506762	0.00415313
ENSG00000125945.15	1	23359448	23369836	ZNF436	zinc finger protein 436 [Source:HGNC Symbol;Acc:HGNC:20814]	protein_coding	419.96	0.332597	0.095687	3.47588	0.000509179	0.00417061
ENSG00000213563.7	8	144525733	144529132	C8orf82	chromosome 8 open reading frame 82 [Source:HGNC Symbol;Acc:HGNC:33826]	protein_coding	1234.42	0.299676	0.0862765	3.47344	0.000513837	0.00420641
ENSG00000158560.14	7	95772506	96110322	DYNC1I1	dynein cytoplasmic 1 intermediate chain 1 [Source:HGNC Symbol;Acc:HGNC:2963]	protein_coding	46.6943	-0.769191	0.221525	-3.47225	0.000516121	0.00422275
ENSG00000071537.14	14	81471547	81533853	SEL1L	SEL1L adaptor subunit of ERAD E3 ubiquitin ligase [Source:HGNC Symbol;Acc:HGNC:10717]	protein_coding	1975.51	-0.322382	0.0928561	-3.47185	0.000516891	0.0042267
ENSG00000095564.14	10	91923770	92030325	BTAF1	B-TFIID TATA-box binding protein associated factor 1 [Source:HGNC Symbol;Acc:HGNC:17307]	protein_coding	945.773	-0.215653	0.0621294	-3.47103	0.000518473	0.00423157
ENSG00000105372.8	19	41860255	41872925	RPS19	ribosomal protein S19 [Source:HGNC Symbol;Acc:HGNC:10402]	protein_coding	23065.3	-0.129571	0.0373303	-3.47094	0.00051864	0.00423157
ENSG00000111788.10	12	9277235	9313241	AC009533.1	DEAD/H (Asp-Glu-Ala-Asp/His) box polypeptide like pseudogene	unprocessed_pseudogene	406.209	0.348425	0.100383	3.47097	0.000518575	0.00423157
ENSG00000148110.16	9	94374569	94461042	MFSD14B	major facilitator superfamily domain containing 14B [Source:HGNC Symbol;Acc:HGNC:23376]	protein_coding	2001.11	0.188324	0.0542547	3.47111	0.000518316	0.00423157
ENSG00000159259.8	21	36385392	36419015	CHAF1B	chromatin assembly factor 1 subunit B [Source:HGNC Symbol;Acc:HGNC:1911]	protein_coding	1299.97	0.205976	0.0593636	3.46973	0.00052098	0.0042483
ENSG00000172367.16	11	119185457	119190223	PDZD3	PDZ domain containing 3 [Source:HGNC Symbol;Acc:HGNC:19891]	protein_coding	46.1933	1.70878	0.492899	3.4668	0.000526702	0.00429258
ENSG00000115419.13	2	190880821	190965552	GLS	glutaminase [Source:HGNC Symbol;Acc:HGNC:4331]	protein_coding	1182.85	-0.423525	0.122176	-3.46652	0.000527242	0.00429459
ENSG00000250722.6	5	42799880	42887392	SELENOP	selenoprotein P [Source:HGNC Symbol;Acc:HGNC:10751]	protein_coding	51.6699	-1.57851	0.455389	-3.46629	0.000527692	0.00429587
ENSG00000204568.12	6	30617840	30626395	MRPS18B	mitochondrial ribosomal protein S18B [Source:HGNC Symbol;Acc:HGNC:14516]	protein_coding	2047.85	0.134254	0.0387464	3.46493	0.000530368	0.00431527
ENSG00000185875.13	10	25016612	25026664	THNSL1	threonine synthase like 1 [Source:HGNC Symbol;Acc:HGNC:26160]	protein_coding	659.322	0.302255	0.0872494	3.46426	0.000531691	0.00432363
ENSG00000149257.16	11	75562056	75572783	SERPINH1	serpin family H member 1 [Source:HGNC Symbol;Acc:HGNC:1546]	protein_coding	3724.21	0.183229	0.0529027	3.46352	0.000533159	0.00433317
ENSG00000136478.8	17	64147227	64263260	TEX2	testis expressed 2 [Source:HGNC Symbol;Acc:HGNC:30884]	protein_coding	715.443	0.519688	0.150071	3.46294	0.000534305	0.00434008
ENSG00000099797.15	19	14517085	14565980	TECR	trans-2,3-enoyl-CoA reductase [Source:HGNC Symbol;Acc:HGNC:4551]	protein_coding	1871.32	0.281047	0.0811862	3.46176	0.000536658	0.00435437
ENSG00000272316.1	6	57908560	57913911	AL021368.2	novel transcript	lncRNA	36.8916	1.00103	0.289163	3.46182	0.000536528	0.00435437
ENSG00000079462.8	19	42297033	42303546	PAFAH1B3	platelet activating factor acetylhydrolase 1b catalytic subunit 3 [Source:HGNC Symbol;Acc:HGNC:8576]	protein_coding	1249.27	0.354467	0.102421	3.46088	0.000538417	0.00436624
ENSG00000139537.11	12	48904110	48931840	CCDC65	coiled-coil domain containing 65 [Source:HGNC Symbol;Acc:HGNC:29937]	protein_coding	18.3381	1.69459	0.48977	3.45998	0.000540214	0.00437838
ENSG00000176871.9	12	118032687	118062430	WSB2	WD repeat and SOCS box containing 2 [Source:HGNC Symbol;Acc:HGNC:19222]	protein_coding	1279.91	-0.281594	0.0814113	-3.45891	0.000542365	0.0043934
ENSG00000011376.12	3	45388561	45554726	LARS2	leucyl-tRNA synthetase 2, mitochondrial [Source:HGNC Symbol;Acc:HGNC:17095]	protein_coding	988.332	0.336881	0.0974457	3.45712	0.00054598	0.00442024
ENSG00000114770.17	3	183919934	184017939	ABCC5	ATP binding cassette subfamily C member 5 [Source:HGNC Symbol;Acc:HGNC:56]	protein_coding	741.003	0.628131	0.181769	3.45565	0.000548969	0.00444199
ENSG00000160285.15	21	46188141	46228824	LSS	lanosterol synthase [Source:HGNC Symbol;Acc:HGNC:6708]	protein_coding	565.26	0.461105	0.133479	3.45452	0.00055127	0.00445815
ENSG00000138709.19	4	128061286	128222931	LARP1B	La ribonucleoprotein 1B [Source:HGNC Symbol;Acc:HGNC:24704]	protein_coding	722.896	-0.237398	0.0687304	-3.45405	0.000552241	0.00446354
ENSG00000112208.11	6	57172326	57189833	BAG2	BAG cochaperone 2 [Source:HGNC Symbol;Acc:HGNC:938]	protein_coding	536.941	0.313219	0.0907362	3.45198	0.000556495	0.00449545
ENSG00000133318.14	11	63681446	63759891	RTN3	reticulon 3 [Source:HGNC Symbol;Acc:HGNC:10469]	protein_coding	3587.9	-0.155077	0.044943	-3.45052	0.000559501	0.00451725
ENSG00000184432.11	3	139353946	139389736	COPB2	COPI coat complex subunit beta 2 [Source:HGNC Symbol;Acc:HGNC:2232]	protein_coding	2717.72	0.251879	0.0730519	3.44794	0.000564882	0.00455819
ENSG00000118655.7	1	113905213	113914086	DCLRE1B	DNA cross-link repair 1B [Source:HGNC Symbol;Acc:HGNC:17641]	protein_coding	239.989	0.442462	0.128355	3.44717	0.000566501	0.00456873
ENSG00000205702.11	22	42140203	42149455	CYP2D7	cytochrome P450 family 2 subfamily D member 7 (gene/pseudogene) [Source:HGNC Symbol;Acc:HGNC:2624]	polymorphic_pseudogene	138.957	-0.820681	0.238348	-3.44321	0.000574848	0.00463351
ENSG00000269858.6	19	40798996	40808434	EGLN2	egl-9 family hypoxia inducible factor 2 [Source:HGNC Symbol;Acc:HGNC:14660]	protein_coding	1174.26	0.339899	0.0987392	3.44239	0.000576593	0.00464502
ENSG00000284194.3	22	50523568	50526461	SCO2	synthesis of cytochrome C oxidase 2 [Source:HGNC Symbol;Acc:HGNC:10604]	protein_coding	483.595	0.300791	0.0874016	3.44148	0.000578532	0.00465809
ENSG00000253741.2	8	142701857	142727016	LNCOC1	lncRNA associated with ovarian cancer 1 [Source:HGNC Symbol;Acc:HGNC:53947]	lncRNA	307.563	-0.339595	0.0987173	-3.44008	0.000581542	0.00467976
ENSG00000205323.9	12	55752463	55817724	SARNP	SAP domain containing ribonucleoprotein [Source:HGNC Symbol;Acc:HGNC:24432]	protein_coding	681.808	-0.311463	0.0905449	-3.43987	0.000581993	0.00468082
ENSG00000160741.17	1	153947669	153958615	CRTC2	CREB regulated transcription coactivator 2 [Source:HGNC Symbol;Acc:HGNC:27301]	protein_coding	587.323	1.0994	0.319627	3.43963	0.000582516	0.00468246
ENSG00000092201.10	14	21351476	21384019	SUPT16H	SPT16 homolog, facilitates chromatin remodeling subunit [Source:HGNC Symbol;Acc:HGNC:11465]	protein_coding	6251.86	0.102461	0.029792	3.43919	0.000583447	0.00468481
ENSG00000100105.18	22	31325804	31346346	PATZ1	POZ/BTB and AT hook containing zinc finger 1 [Source:HGNC Symbol;Acc:HGNC:13071]	protein_coding	1714.9	0.164559	0.0478482	3.4392	0.00058344	0.00468481
ENSG00000085719.13	8	86514435	86561498	CPNE3	copine 3 [Source:HGNC Symbol;Acc:HGNC:2316]	protein_coding	2921.72	0.494245	0.143739	3.43849	0.000584967	0.00469445
ENSG00000174804.4	11	86945679	86955395	FZD4	frizzled class receptor 4 [Source:HGNC Symbol;Acc:HGNC:4042]	protein_coding	554.996	0.303999	0.0884249	3.43793	0.000586176	0.00470158
ENSG00000127666.10	19	4815932	4831712	TICAM1	toll like receptor adaptor molecule 1 [Source:HGNC Symbol;Acc:HGNC:18348]	protein_coding	183.982	0.505931	0.1472	3.43703	0.000588141	0.00471476
ENSG00000163739.5	4	73869393	73871308	CXCL1	C-X-C motif chemokine ligand 1 [Source:HGNC Symbol;Acc:HGNC:4602]	protein_coding	236.429	-0.363328	0.105742	-3.43598	0.000590425	0.00473049
ENSG00000162105.20	11	70467854	71252577	SHANK2	SH3 and multiple ankyrin repeat domains 2 [Source:HGNC Symbol;Acc:HGNC:14295]	protein_coding	1820.58	-0.332355	0.0967326	-3.43581	0.000590791	0.00473084
ENSG00000115107.20	2	119223831	119265652	STEAP3	STEAP3 metalloreductase [Source:HGNC Symbol;Acc:HGNC:24592]	protein_coding	1067.54	0.204042	0.0594047	3.43477	0.000593051	0.00474635
ENSG00000105656.13	19	18442663	18522116	ELL	elongation factor for RNA polymerase II [Source:HGNC Symbol;Acc:HGNC:23114]	protein_coding	333.169	-0.442862	0.128966	-3.43394	0.000594867	0.00475829
ENSG00000141034.10	17	18039408	18068405	GID4	GID complex subunit 4 homolog [Source:HGNC Symbol;Acc:HGNC:28453]	protein_coding	188.504	0.675914	0.196855	3.43356	0.000595702	0.00475992
ENSG00000204619.8	6	30066709	30070333	PPP1R11	protein phosphatase 1 regulatory inhibitor subunit 11 [Source:HGNC Symbol;Acc:HGNC:9285]	protein_coding	820.107	-0.223816	0.065185	-3.43356	0.00059572	0.00475992
ENSG00000125247.16	13	100603625	100675093	TMTC4	transmembrane O-mannosyltransferase targeting cadherins 4 [Source:HGNC Symbol;Acc:HGNC:25904]	protein_coding	538.384	0.416269	0.121296	3.43184	0.00059951	0.0047876
ENSG00000161203.13	3	184174689	184184091	AP2M1	adaptor related protein complex 2 subunit mu 1 [Source:HGNC Symbol;Acc:HGNC:564]	protein_coding	5623.4	0.210967	0.0614901	3.43091	0.00060157	0.00480144
ENSG00000280128.1	6	30282349	30286054	AL662795.2	TEC	TEC	43.2516	-0.86649	0.252844	-3.42698	0.000610343	0.00486881
ENSG00000067167.8	8	70573218	70608416	TRAM1	translocation associated membrane protein 1 [Source:HGNC Symbol;Acc:HGNC:20568]	protein_coding	2156.07	0.36059	0.105235	3.42651	0.000611393	0.00487454
ENSG00000100575.14	14	58408495	58427531	TIMM9	translocase of inner mitochondrial membrane 9 [Source:HGNC Symbol;Acc:HGNC:11819]	protein_coding	585.326	-0.342584	0.100031	-3.42479	0.000615279	0.00490286
ENSG00000101126.18	20	50888916	50931437	ADNP	activity dependent neuroprotector homeobox [Source:HGNC Symbol;Acc:HGNC:15766]	protein_coding	4930.69	0.195644	0.0571435	3.42373	0.000617687	0.00491937
ENSG00000178764.8	8	122781655	122974510	ZHX2	zinc fingers and homeoboxes 2 [Source:HGNC Symbol;Acc:HGNC:18513]	protein_coding	234.613	-0.394106	0.11513	-3.42313	0.000619052	0.00492757
ENSG00000147813.16	8	143574785	143578649	NAPRT	nicotinate phosphoribosyltransferase [Source:HGNC Symbol;Acc:HGNC:30450]	protein_coding	515.09	-0.439408	0.128416	-3.42175	0.000622205	0.00494999
ENSG00000134748.13	1	52404602	52420836	PRPF38A	pre-mRNA processing factor 38A [Source:HGNC Symbol;Acc:HGNC:25930]	protein_coding	912.269	0.269564	0.0788054	3.42062	0.000624776	0.00496774
ENSG00000171953.16	17	17977409	18039209	ATPAF2	ATP synthase mitochondrial F1 complex assembly factor 2 [Source:HGNC Symbol;Acc:HGNC:18802]	protein_coding	424.631	0.400095	0.117015	3.41917	0.000628127	0.00499169
ENSG00000130985.17	X	47190861	47215128	UBA1	ubiquitin like modifier activating enzyme 1 [Source:HGNC Symbol;Acc:HGNC:12469]	protein_coding	4712.34	0.148534	0.0434624	3.41752	0.000631942	0.00501929
ENSG00000196141.14	2	200305881	200482264	SPATS2L	spermatogenesis associated serine rich 2 like [Source:HGNC Symbol;Acc:HGNC:24574]	protein_coding	2151.86	-0.358424	0.104884	-3.41733	0.000632395	0.00502017
ENSG00000147416.11	8	20197381	20226819	ATP6V1B2	ATPase H+ transporting V1 subunit B2 [Source:HGNC Symbol;Acc:HGNC:854]	protein_coding	1661.19	0.148546	0.0434854	3.41599	0.000635495	0.00503932
ENSG00000196704.14	17	68205481	68257712	AMZ2	archaelysin family metallopeptidase 2 [Source:HGNC Symbol;Acc:HGNC:28041]	protein_coding	1096.05	-0.574585	0.168197	-3.41613	0.000635168	0.00503932
ENSG00000120860.11	12	102012840	102062149	WASHC3	WASH complex subunit 3 [Source:HGNC Symbol;Acc:HGNC:24256]	protein_coding	477.877	0.36653	0.107304	3.4158	0.000635944	0.00504016
ENSG00000009780.16	1	27725961	27763116	FAM76A	family with sequence similarity 76 member A [Source:HGNC Symbol;Acc:HGNC:28530]	protein_coding	183.361	0.580821	0.170093	3.41473	0.000638458	0.00505556
ENSG00000174485.16	15	65658046	65792293	DENND4A	DENN domain containing 4A [Source:HGNC Symbol;Acc:HGNC:24321]	protein_coding	350.058	-0.652519	0.191099	-3.41456	0.000638858	0.00505556
ENSG00000185340.15	22	29306582	29312785	GAS2L1	growth arrest specific 2 like 1 [Source:HGNC Symbol;Acc:HGNC:16955]	protein_coding	686.183	0.258431	0.0756856	3.41453	0.00063892	0.00505556
ENSG00000110955.9	12	56638175	56645984	ATP5F1B	ATP synthase F1 subunit beta [Source:HGNC Symbol;Acc:HGNC:830]	protein_coding	23993.6	0.120863	0.0353986	3.41434	0.000639376	0.00505645
ENSG00000157827.20	2	152335174	152649826	FMNL2	formin like 2 [Source:HGNC Symbol;Acc:HGNC:18267]	protein_coding	2460.6	-0.198524	0.0581523	-3.41387	0.000640468	0.00506235
ENSG00000025423.11	12	56752161	56787790	HSD17B6	hydroxysteroid 17-beta dehydrogenase 6 [Source:HGNC Symbol;Acc:HGNC:23316]	protein_coding	10.9821	4.91346	1.43994	3.41227	0.000644237	0.0050894
ENSG00000107874.11	10	102423245	102432584	CUEDC2	CUE domain containing 2 [Source:HGNC Symbol;Acc:HGNC:28352]	protein_coding	586.064	0.243056	0.0712665	3.41052	0.000648383	0.0051194
ENSG00000087299.12	14	50237563	50312229	L2HGDH	L-2-hydroxyglutarate dehydrogenase [Source:HGNC Symbol;Acc:HGNC:20499]	protein_coding	834.141	0.408834	0.119895	3.40993	0.000649803	0.00512158
ENSG00000113522.14	5	132556019	132646349	RAD50	RAD50 double strand break repair protein [Source:HGNC Symbol;Acc:HGNC:9816]	protein_coding	777.103	0.614407	0.180187	3.40982	0.000650055	0.00512158
ENSG00000175063.17	20	45812576	45816957	UBE2C	ubiquitin conjugating enzyme E2 C [Source:HGNC Symbol;Acc:HGNC:15937]	protein_coding	2066.53	-0.185233	0.0543229	-3.40986	0.000649961	0.00512158
ENSG00000286746.1	13	80697177	81017737	AL590807.1	novel transcript	lncRNA	190.233	-0.383074	0.112339	-3.40997	0.000649703	0.00512158
ENSG00000163382.13	1	156591756	156609507	NAXE	NAD(P)HX epimerase [Source:HGNC Symbol;Acc:HGNC:18453]	protein_coding	1004.64	0.225266	0.0660814	3.40892	0.000652202	0.00513574
ENSG00000142949.17	1	43525187	43623666	PTPRF	protein tyrosine phosphatase receptor type F [Source:HGNC Symbol;Acc:HGNC:9670]	protein_coding	8583.74	0.30402	0.089336	3.4031	0.000666249	0.00524354
ENSG00000100284.22	22	35299275	35347992	TOM1	target of myb1 membrane trafficking protein [Source:HGNC Symbol;Acc:HGNC:11982]	protein_coding	774.974	0.404142	0.118904	3.3989	0.000676586	0.00532204
ENSG00000157557.13	21	38805183	38824955	ETS2	ETS proto-oncogene 2, transcription factor [Source:HGNC Symbol;Acc:HGNC:3489]	protein_coding	2210.15	-0.238442	0.070184	-3.39738	0.000680344	0.00534102
ENSG00000168002.12	11	62761565	62766710	POLR2G	RNA polymerase II subunit G [Source:HGNC Symbol;Acc:HGNC:9194]	protein_coding	1151.07	0.181961	0.0535588	3.3974	0.000680301	0.00534102
ENSG00000197965.12	1	167721192	167791919	MPZL1	myelin protein zero like 1 [Source:HGNC Symbol;Acc:HGNC:7226]	protein_coding	1214.28	0.260858	0.0767812	3.39741	0.000680258	0.00534102
ENSG00000204370.13	11	112086824	112120016	SDHD	succinate dehydrogenase complex subunit D [Source:HGNC Symbol;Acc:HGNC:10683]	protein_coding	3612.01	0.114818	0.0337965	3.39734	0.000680455	0.00534102
ENSG00000262877.5	17	81388126	81390319	AC110285.2	novel transcript	lncRNA	132.939	0.477642	0.140638	3.39625	0.000683153	0.00535934
ENSG00000133884.10	11	65333852	65354262	DPF2	double PHD fingers 2 [Source:HGNC Symbol;Acc:HGNC:9964]	protein_coding	1225.59	0.311367	0.091723	3.39464	0.000687185	0.00538809
ENSG00000136813.14	9	111360692	111484745	ECPAS	Ecm29 proteasome adaptor and scaffold [Source:HGNC Symbol;Acc:HGNC:29020]	protein_coding	3098.81	-0.266842	0.0786103	-3.39449	0.000687565	0.00538819
ENSG00000125207.7	12	130337887	130372637	PIWIL1	piwi like RNA-mediated gene silencing 1 [Source:HGNC Symbol;Acc:HGNC:9007]	protein_coding	78.2329	-1.36332	0.401659	-3.39422	0.000688243	0.00539062
ENSG00000131037.15	19	55072020	55087923	EPS8L1	EPS8 like 1 [Source:HGNC Symbol;Acc:HGNC:21295]	protein_coding	449.979	-0.878621	0.258973	-3.39272	0.000692034	0.00541743
ENSG00000012822.16	12	53708517	53727745	CALCOCO1	calcium binding and coiled-coil domain 1 [Source:HGNC Symbol;Acc:HGNC:29306]	protein_coding	973.061	-0.345938	0.101996	-3.39169	0.000694637	0.0054349
ENSG00000160957.14	8	144511288	144517845	RECQL4	RecQ like helicase 4 [Source:HGNC Symbol;Acc:HGNC:9949]	protein_coding	2986.67	0.344512	0.101601	3.39083	0.000696809	0.00544899
ENSG00000180900.20	8	143790920	143815773	SCRIB	scribble planar cell polarity protein [Source:HGNC Symbol;Acc:HGNC:30377]	protein_coding	6488.09	-0.270156	0.079774	-3.38652	0.000707854	0.00553242
ENSG00000137877.10	15	41848146	41894053	SPTBN5	spectrin beta, non-erythrocytic 5 [Source:HGNC Symbol;Acc:HGNC:15680]	protein_coding	52.5398	-1.45175	0.428975	-3.38423	0.000713791	0.00557585
ENSG00000142867.14	1	85265776	85276632	BCL10	BCL10 immune signaling adaptor [Source:HGNC Symbol;Acc:HGNC:989]	protein_coding	350.226	-0.427335	0.126323	-3.38288	0.000717302	0.0056003
ENSG00000065911.13	2	74186172	74217565	MTHFD2	methylenetetrahydrofolate dehydrogenase (NADP+ dependent) 2, methenyltetrahydrofolate cyclohydrolase [Source:HGNC Symbol;Acc:HGNC:7434]	protein_coding	6590.59	-0.104958	0.0310289	-3.3826	0.000718041	0.00560309
ENSG00000053918.18	11	2444684	2849105	KCNQ1	potassium voltage-gated channel subfamily Q member 1 [Source:HGNC Symbol;Acc:HGNC:6294]	protein_coding	2457.15	-0.299318	0.0885182	-3.38143	0.000721106	0.00562401
ENSG00000165490.13	11	82899975	82958277	DDIAS	DNA damage induced apoptosis suppressor [Source:HGNC Symbol;Acc:HGNC:26351]	protein_coding	784.471	0.399317	0.118115	3.38073	0.000722929	0.00563524
ENSG00000106609.16	7	66921225	66958551	TMEM248	transmembrane protein 248 [Source:HGNC Symbol;Acc:HGNC:25476]	protein_coding	2462.66	0.147762	0.043717	3.37996	0.000724957	0.00564805
ENSG00000160179.19	21	42199689	42297244	ABCG1	ATP binding cassette subfamily G member 1 [Source:HGNC Symbol;Acc:HGNC:73]	protein_coding	78.8929	-0.683766	0.202438	-3.37766	0.000731052	0.00568949
ENSG00000185344.15	12	123712353	123761755	ATP6V0A2	ATPase H+ transporting V0 subunit a2 [Source:HGNC Symbol;Acc:HGNC:18481]	protein_coding	643.128	0.327657	0.0970036	3.37779	0.000730718	0.00568949
ENSG00000165730.16	10	68827531	68895432	STOX1	storkhead box 1 [Source:HGNC Symbol;Acc:HGNC:23508]	protein_coding	129.316	0.619522	0.183446	3.37714	0.000732447	0.00569431
ENSG00000258088.1	12	75694010	75698816	AC078820.1	novel transcript	lncRNA	10.1834	-1.5179	0.449444	-3.37728	0.000732075	0.00569431
ENSG00000132749.11	11	68707440	68751520	TESMIN	testis expressed metallothionein like protein [Source:HGNC Symbol;Acc:HGNC:7446]	protein_coding	328.097	0.293134	0.0868265	3.37609	0.000735241	0.00571301
ENSG00000065675.15	10	6427143	6580301	PRKCQ	protein kinase C theta [Source:HGNC Symbol;Acc:HGNC:9410]	protein_coding	137.046	0.472394	0.139963	3.37513	0.000737817	0.00572998
ENSG00000123609.11	2	151270470	151289894	NMI	N-myc and STAT interactor [Source:HGNC Symbol;Acc:HGNC:7854]	protein_coding	604.032	0.273397	0.0810291	3.37406	0.000740677	0.00574916
ENSG00000287530.1	13	23954493	23970188	AL445985.1	novel transcript	lncRNA	13.5208	-1.59722	0.473508	-3.37317	0.000743089	0.00576483
ENSG00000162236.13	11	62806860	62832051	STX5	syntaxin 5 [Source:HGNC Symbol;Acc:HGNC:11440]	protein_coding	444.62	-0.267025	0.0791787	-3.37243	0.000745076	0.00577719
ENSG00000261488.1	3	112133423	112135359	TBILA	TGF-beta induced lncRNA [Source:HGNC Symbol;Acc:HGNC:53943]	lncRNA	13.2	-1.75435	0.520229	-3.37226	0.000745534	0.00577769
ENSG00000170089.15	5	177809407	177950732	AC106795.1	THO complex 3 (THOC3) pseudogene	transcribed_unprocessed_pseudogene	2239.83	0.289839	0.0859819	3.37093	0.00074916	0.00580273
ENSG00000243667.7	2	68122936	68157549	WDR92	WD repeat domain 92 [Source:HGNC Symbol;Acc:HGNC:25176]	protein_coding	203.072	0.413506	0.122679	3.37065	0.000749922	0.00580557
ENSG00000197461.13	7	497258	520296	PDGFA	platelet derived growth factor subunit A [Source:HGNC Symbol;Acc:HGNC:8799]	protein_coding	1145.47	-0.213303	0.0632868	-3.37043	0.000750519	0.00580712
ENSG00000239382.10	19	36009120	36014239	ALKBH6	alkB homolog 6 [Source:HGNC Symbol;Acc:HGNC:28243]	protein_coding	414.175	0.37891	0.11258	3.3657	0.000763497	0.00590443
ENSG00000116984.15	1	236795260	236921278	MTR	5-methyltetrahydrofolate-homocysteine methyltransferase [Source:HGNC Symbol;Acc:HGNC:7468]	protein_coding	1054.63	0.358731	0.106623	3.36447	0.000766906	0.00592483
ENSG00000124380.11	2	69893956	69905575	SNRNP27	small nuclear ribonucleoprotein U4/U6.U5 subunit 27 [Source:HGNC Symbol;Acc:HGNC:30240]	protein_coding	548.297	0.325172	0.0966491	3.36446	0.000766942	0.00592483
ENSG00000135823.14	1	180972712	181023121	STX6	syntaxin 6 [Source:HGNC Symbol;Acc:HGNC:11441]	protein_coding	978.315	0.2174	0.064625	3.36403	0.000768143	0.00593098
ENSG00000103994.18	15	42412823	42491141	ZNF106	zinc finger protein 106 [Source:HGNC Symbol;Acc:HGNC:12886]	protein_coding	1226.79	0.256429	0.0762317	3.36381	0.000768737	0.00593245
ENSG00000216490.4	19	18173162	18178117	IFI30	IFI30 lysosomal thiol reductase [Source:HGNC Symbol;Acc:HGNC:5398]	protein_coding	194.053	0.981004	0.291685	3.36323	0.000770367	0.0059419
ENSG00000179094.16	17	8140472	8156506	PER1	period circadian regulator 1 [Source:HGNC Symbol;Acc:HGNC:8845]	protein_coding	423.774	-0.81244	0.241773	-3.36034	0.000778463	0.0060012
ENSG00000146223.16	6	42879616	42889925	RPL7L1	ribosomal protein L7 like 1 [Source:HGNC Symbol;Acc:HGNC:21370]	protein_coding	4935.62	-0.108022	0.0321537	-3.35956	0.000780656	0.00601495
ENSG00000073584.20	17	40624962	40648654	SMARCE1	SWI/SNF related, matrix associated, actin dependent regulator of chromatin, subfamily e, member 1 [Source:HGNC Symbol;Acc:HGNC:11109]	protein_coding	2473.34	0.218081	0.0649227	3.35909	0.000782	0.00602172
ENSG00000112144.16	6	53001279	53061824	CILK1	ciliogenesis associated kinase 1 [Source:HGNC Symbol;Acc:HGNC:21219]	protein_coding	527.705	0.280252	0.0834356	3.3589	0.00078252	0.00602172
ENSG00000163125.15	1	150363091	150476566	RPRD2	regulation of nuclear pre-mRNA domain containing 2 [Source:HGNC Symbol;Acc:HGNC:29039]	protein_coding	1199.35	0.151286	0.0450415	3.35882	0.000782766	0.00602172
ENSG00000102580.15	13	95677139	95794988	DNAJC3	DnaJ heat shock protein family (Hsp40) member C3 [Source:HGNC Symbol;Acc:HGNC:9439]	protein_coding	1367.6	0.258011	0.0768652	3.35667	0.000788866	0.00606396
ENSG00000167807.15	19	10305427	10316009	AC011511.1	novel transcript	protein_coding	34.5004	-1.35812	0.404611	-3.3566	0.000789084	0.00606396
ENSG00000103326.12	16	527712	554636	CAPN15	calpain 15 [Source:HGNC Symbol;Acc:HGNC:11182]	protein_coding	2485.22	-0.211498	0.0630323	-3.35539	0.000792535	0.0060873
ENSG00000103024.7	16	1770286	1771730	NME3	NME/NM23 nucleoside diphosphate kinase 3 [Source:HGNC Symbol;Acc:HGNC:7851]	protein_coding	611.751	0.304337	0.0907287	3.35436	0.000795488	0.00610679
ENSG00000173914.12	11	66664998	66677887	RBM4B	RNA binding motif protein 4B [Source:HGNC Symbol;Acc:HGNC:28842]	protein_coding	478.646	0.385735	0.115002	3.35417	0.000796039	0.0061073
ENSG00000227953.7	1	246775880	246792385	LINC01341	long intergenic non-protein coding RNA 1341 [Source:HGNC Symbol;Acc:HGNC:49457]	lncRNA	46.2699	-1.09049	0.325126	-3.35405	0.000796387	0.0061073
ENSG00000160679.13	1	153633982	153646306	CHTOP	chromatin target of PRMT1 [Source:HGNC Symbol;Acc:HGNC:24511]	protein_coding	1913.52	-0.190413	0.0568149	-3.35146	0.000803861	0.0061614
ENSG00000058866.15	3	186105668	186362234	DGKG	diacylglycerol kinase gamma [Source:HGNC Symbol;Acc:HGNC:2853]	protein_coding	89.4502	-5.7034	1.70305	-3.34894	0.000811209	0.00621368
ENSG00000259479.6	15	44825747	44884694	SORD2P	sorbitol dehydrogenase 2, pseudogene [Source:HGNC Symbol;Acc:HGNC:49919]	transcribed_unprocessed_pseudogene	329.817	0.426072	0.12723	3.34883	0.000811529	0.00621368
ENSG00000111897.7	6	122443351	122471807	SERINC1	serine incorporator 1 [Source:HGNC Symbol;Acc:HGNC:13464]	protein_coding	2102.13	-0.206823	0.0618189	-3.34562	0.00082099	0.00627629
ENSG00000198736.12	16	1938229	1943293	MSRB1	methionine sulfoxide reductase B1 [Source:HGNC Symbol;Acc:HGNC:14133]	protein_coding	315.687	0.487572	0.145724	3.34585	0.000820303	0.00627629
ENSG00000242114.6	22	30425623	30429054	MTFP1	mitochondrial fission process 1 [Source:HGNC Symbol;Acc:HGNC:26945]	protein_coding	657.536	0.317982	0.0950442	3.34562	0.000820981	0.00627629
ENSG00000100503.26	14	50719763	50831162	NIN	ninein [Source:HGNC Symbol;Acc:HGNC:14906]	protein_coding	612.319	0.817321	0.244397	3.34423	0.000825109	0.0063045
ENSG00000100142.16	22	37952607	38041915	POLR2F	RNA polymerase II, I and III subunit F [Source:HGNC Symbol;Acc:HGNC:9193]	protein_coding	1320.46	0.243925	0.072955	3.34349	0.000827306	0.00631143
ENSG00000234840.2	9	22646200	22824213	LINC01239	long intergenic non-protein coding RNA 1239 [Source:HGNC Symbol;Acc:HGNC:49796]	lncRNA	54.3909	-1.52051	0.454735	-3.34372	0.000826636	0.00631143
ENSG00000239775.1	7	44064908	44066079	AC017116.1	novel transcript, sense overlapping DBNL	lncRNA	16.399	-1.3125	0.392544	-3.34358	0.000827041	0.00631143
ENSG00000188322.8	16	28259246	28323849	SBK1	SH3 domain binding kinase 1 [Source:HGNC Symbol;Acc:HGNC:17699]	protein_coding	234.396	0.392379	0.117403	3.34214	0.000831349	0.00633898
ENSG00000123989.14	2	219538948	219543809	CHPF	chondroitin polymerizing factor [Source:HGNC Symbol;Acc:HGNC:24291]	protein_coding	8938.92	0.155756	0.0466294	3.34029	0.0008369	0.00637799
ENSG00000184363.10	11	392614	404908	PKP3	plakophilin 3 [Source:HGNC Symbol;Acc:HGNC:9025]	protein_coding	4685.52	-0.189071	0.0566136	-3.33967	0.00083877	0.00638689
ENSG00000186376.15	X	135248920	135344109	ZNF75D	zinc finger protein 75D [Source:HGNC Symbol;Acc:HGNC:13145]	protein_coding	236.156	-0.402648	0.120567	-3.33962	0.000838938	0.00638689
ENSG00000198535.5	15	62066977	62070917	C2CD4A	C2 calcium dependent domain containing 4A [Source:HGNC Symbol;Acc:HGNC:33627]	protein_coding	1018.12	0.182978	0.0547968	3.33921	0.000840174	0.00639299
ENSG00000054965.11	11	73400487	73598189	FAM168A	family with sequence similarity 168 member A [Source:HGNC Symbol;Acc:HGNC:28999]	protein_coding	1312.03	0.263927	0.0790662	3.33805	0.000843683	0.0064122
ENSG00000120708.17	5	136028988	136063818	TGFBI	transforming growth factor beta induced [Source:HGNC Symbol;Acc:HGNC:11771]	protein_coding	18.9847	-1.56252	0.46808	-3.33815	0.000843373	0.0064122
ENSG00000169288.18	4	77862830	77952785	MRPL1	mitochondrial ribosomal protein L1 [Source:HGNC Symbol;Acc:HGNC:14275]	protein_coding	733.306	0.23416	0.0701509	3.33794	0.000844009	0.0064122
ENSG00000111110.12	12	62643994	62935150	PPM1H	protein phosphatase, Mg2+/Mn2+ dependent 1H [Source:HGNC Symbol;Acc:HGNC:18583]	protein_coding	1591.43	0.323959	0.0970803	3.33702	0.000846806	0.0064268
ENSG00000123505.19	6	110874770	110898879	AMD1	adenosylmethionine decarboxylase 1 [Source:HGNC Symbol;Acc:HGNC:457]	protein_coding	2781.07	-0.310799	0.0931335	-3.33714	0.000846465	0.0064268
ENSG00000065361.16	12	56076799	56103505	ERBB3	erb-b2 receptor tyrosine kinase 3 [Source:HGNC Symbol;Acc:HGNC:3431]	protein_coding	5203.36	0.180171	0.0540018	3.33639	0.000848737	0.00643479
ENSG00000082516.9	5	154887411	154938211	GEMIN5	gem nuclear organelle associated protein 5 [Source:HGNC Symbol;Acc:HGNC:20043]	protein_coding	855.513	0.41316	0.123832	3.33644	0.000848579	0.00643479
ENSG00000112877.8	5	612340	667168	CEP72	centrosomal protein 72 [Source:HGNC Symbol;Acc:HGNC:25547]	protein_coding	975.358	0.246966	0.0740713	3.33417	0.000855555	0.00648314
ENSG00000173915.16	10	103389041	103396492	ATP5MD	ATP synthase membrane subunit DAPIT [Source:HGNC Symbol;Acc:HGNC:30889]	protein_coding	1634.93	0.249019	0.0746946	3.33383	0.000856585	0.00648759
ENSG00000234155.1	6	85387219	85390186	LINC02535	long intergenic non-protein coding RNA 2535 [Source:HGNC Symbol;Acc:HGNC:53569]	lncRNA	29.9294	-0.881327	0.26449	-3.33218	0.000861691	0.0065229
ENSG00000237289.10	15	43593054	43604901	CKMT1B	creatine kinase, mitochondrial 1B [Source:HGNC Symbol;Acc:HGNC:1995]	protein_coding	205.416	0.597307	0.179279	3.33173	0.000863082	0.00653006
ENSG00000064703.13	1	111754832	111775602	DDX20	DEAD-box helicase 20 [Source:HGNC Symbol;Acc:HGNC:2743]	protein_coding	354.705	0.301477	0.090505	3.33106	0.000865169	0.00654248
ENSG00000135334.9	6	87674860	87702233	AKIRIN2	akirin 2 [Source:HGNC Symbol;Acc:HGNC:21407]	protein_coding	681.096	-0.229457	0.0689305	-3.32882	0.000872145	0.00659184
ENSG00000197563.11	18	61905255	62187118	PIGN	phosphatidylinositol glycan anchor biosynthesis class N [Source:HGNC Symbol;Acc:HGNC:8967]	protein_coding	573.123	0.309477	0.0929843	3.32827	0.000873882	0.00660156
ENSG00000131115.16	19	44207547	44237268	ZNF227	zinc finger protein 227 [Source:HGNC Symbol;Acc:HGNC:13020]	protein_coding	475.397	0.54299	0.163168	3.3278	0.000875359	0.00660932
ENSG00000111490.15	12	64759484	64881033	TBC1D30	TBC1 domain family member 30 [Source:HGNC Symbol;Acc:HGNC:29164]	protein_coding	1126.7	0.386745	0.116294	3.32559	0.00088231	0.00665838
ENSG00000071282.12	3	8501807	8574668	LMCD1	LIM and cysteine rich domains 1 [Source:HGNC Symbol;Acc:HGNC:6633]	protein_coding	530.335	0.366837	0.110375	3.32357	0.000888737	0.00670343
ENSG00000103064.15	16	68264516	68301823	SLC7A6	solute carrier family 7 member 6 [Source:HGNC Symbol;Acc:HGNC:11064]	protein_coding	1476.76	-0.410541	0.123551	-3.32284	0.000891076	0.00671762
ENSG00000176092.17	1	26321698	26360080	CRYBG2	crystallin beta-gamma domain containing 2 [Source:HGNC Symbol;Acc:HGNC:17295]	protein_coding	385.215	-0.755133	0.227281	-3.32246	0.000892274	0.00672321
ENSG00000049245.13	1	7771296	7781432	VAMP3	vesicle associated membrane protein 3 [Source:HGNC Symbol;Acc:HGNC:12644]	protein_coding	1606.58	-0.26818	0.0807269	-3.32207	0.000893538	0.00672927
ENSG00000106348.18	7	128392277	128410252	IMPDH1	inosine monophosphate dehydrogenase 1 [Source:HGNC Symbol;Acc:HGNC:6052]	protein_coding	2835.26	0.133159	0.0400918	3.32135	0.000895833	0.0067431
ENSG00000125505.17	19	54173412	54189882	MBOAT7	membrane bound O-acyltransferase domain containing 7 [Source:HGNC Symbol;Acc:HGNC:15505]	protein_coding	1480.91	0.298233	0.0898181	3.32042	0.000898835	0.0067553
ENSG00000154719.14	21	25585656	25607517	MRPL39	mitochondrial ribosomal protein L39 [Source:HGNC Symbol;Acc:HGNC:14027]	protein_coding	697.11	0.223698	0.0673659	3.32065	0.000898097	0.0067553
ENSG00000171346.16	17	41513745	41522529	KRT15	keratin 15 [Source:HGNC Symbol;Acc:HGNC:6421]	protein_coding	191.382	-0.821418	0.247374	-3.32055	0.000898415	0.0067553
ENSG00000048392.12	8	102204502	102238961	RRM2B	ribonucleotide reductase regulatory TP53 inducible subunit M2B [Source:HGNC Symbol;Acc:HGNC:17296]	protein_coding	3817.67	-0.359791	0.108362	-3.32025	0.000899369	0.00675585
ENSG00000153786.13	16	84974175	85011535	ZDHHC7	zinc finger DHHC-type palmitoyltransferase 7 [Source:HGNC Symbol;Acc:HGNC:18459]	protein_coding	1685.92	-0.220463	0.0664329	-3.31859	0.000904746	0.00679277
ENSG00000056998.20	X	2828822	2882820	GYG2	glycogenin 2 [Source:HGNC Symbol;Acc:HGNC:4700]	protein_coding	177.872	0.536783	0.161897	3.31559	0.000914512	0.00686258
ENSG00000184009.13	17	81509413	81523847	ACTG1	actin gamma 1 [Source:HGNC Symbol;Acc:HGNC:144]	protein_coding	43436.1	-0.0682931	0.0206209	-3.31183	0.000926864	0.00695171
ENSG00000267680.5	19	44094339	44109886	ZNF224	zinc finger protein 224 [Source:HGNC Symbol;Acc:HGNC:13017]	protein_coding	434.836	0.395157	0.11933	3.31148	0.00092804	0.00695698
ENSG00000058804.12	1	53765478	53838463	NDC1	NDC1 transmembrane nucleoporin [Source:HGNC Symbol;Acc:HGNC:25525]	protein_coding	2386.27	0.198544	0.060007	3.30867	0.00093739	0.00702349
ENSG00000173156.7	11	67056847	67072017	RHOD	ras homolog family member D [Source:HGNC Symbol;Acc:HGNC:670]	protein_coding	315.7	-0.34636	0.104724	-3.30737	0.000941754	0.00705258
ENSG00000104897.10	19	2236824	2248655	SF3A2	splicing factor 3a subunit 2 [Source:HGNC Symbol;Acc:HGNC:10766]	protein_coding	1884.46	-0.160266	0.0484691	-3.30657	0.000944455	0.00706676
ENSG00000258727.1	14	23561097	23568073	AL135999.1	novel transcript, antisense to AP1G2	lncRNA	98.1014	-0.539985	0.163309	-3.30652	0.00094461	0.00706676
ENSG00000119541.10	18	63389190	63422483	VPS4B	vacuolar protein sorting 4 homolog B [Source:HGNC Symbol;Acc:HGNC:10895]	protein_coding	1351.46	-0.271924	0.0823004	-3.30404	0.000953013	0.00712599
ENSG00000011422.12	19	43646095	43670547	PLAUR	plasminogen activator, urokinase receptor [Source:HGNC Symbol;Acc:HGNC:9053]	protein_coding	330.966	-0.381121	0.115356	-3.30388	0.00095358	0.0071266
ENSG00000080947.15	1	16467436	16499257	CROCCP3	CROCC pseudogene 3 [Source:HGNC Symbol;Acc:HGNC:29405]	transcribed_unprocessed_pseudogene	21.611	-1.83256	0.554735	-3.30349	0.000954897	0.00713282
ENSG00000173744.18	2	227472152	227561217	AGFG1	ArfGAP with FG repeats 1 [Source:HGNC Symbol;Acc:HGNC:5175]	protein_coding	2566.13	-0.214773	0.0650169	-3.30334	0.000955394	0.0071329
ENSG00000164292.13	5	95713522	95824383	RHOBTB3	Rho related BTB domain containing 3 [Source:HGNC Symbol;Acc:HGNC:18757]	protein_coding	3460.46	-0.268021	0.0811756	-3.30174	0.000960873	0.00716985
ENSG00000272899.4	7	128866330	128872047	ATP6V1FNB	ATP6V1F neighbor [Source:HGNC Symbol;Acc:HGNC:52392]	protein_coding	89.8613	-0.623192	0.188754	-3.30161	0.00096132	0.00716985
ENSG00000260772.1	16	69703065	69704652	AC012321.1	novel transcript	lncRNA	172.184	-0.45233	0.137025	-3.30107	0.000963162	0.00717994
ENSG00000181625.17	16	29454501	29458219	SLX1B	SLX1 homolog B, structure-specific endonuclease subunit [Source:HGNC Symbol;Acc:HGNC:28748]	protein_coding	923.999	0.418217	0.126762	3.29922	0.00096953	0.00722299
ENSG00000184428.13	8	143304384	143359979	TOP1MT	DNA topoisomerase I mitochondrial [Source:HGNC Symbol;Acc:HGNC:29787]	protein_coding	2150.71	0.131961	0.039999	3.29911	0.000969922	0.00722299
ENSG00000083857.14	4	186587794	186726722	FAT1	FAT atypical cadherin 1 [Source:HGNC Symbol;Acc:HGNC:3595]	protein_coding	22014.6	-0.183735	0.0557169	-3.29765	0.000974988	0.00725336
ENSG00000168824.14	4	4348140	4419058	NSG1	neuronal vesicle trafficking associated 1 [Source:HGNC Symbol;Acc:HGNC:18790]	protein_coding	13.8556	7.18142	2.17768	3.29774	0.000974662	0.00725336
ENSG00000282393.1	19	248551	251571	AC016588.2	novel transcript	lncRNA	226.417	-0.427729	0.129726	-3.29717	0.000976643	0.00726199
ENSG00000131480.9	17	42844580	42850707	AOC2	amine oxidase copper containing 2 [Source:HGNC Symbol;Acc:HGNC:549]	protein_coding	31.1285	-1.06158	0.322354	-3.29321	0.00099052	0.00736145
ENSG00000187678.10	5	142310427	142326455	SPRY4	sprouty RTK signaling antagonist 4 [Source:HGNC Symbol;Acc:HGNC:15533]	protein_coding	1421.91	0.16441	0.0499364	3.2924	0.000993373	0.00737891
ENSG00000138660.12	4	112231740	112273110	AP1AR	adaptor related protein complex 1 associated regulatory protein [Source:HGNC Symbol;Acc:HGNC:28808]	protein_coding	1038.63	-0.195374	0.0593499	-3.29189	0.000995151	0.00738838
ENSG00000185127.6	6	169702190	169704856	C6orf120	chromosome 6 open reading frame 120 [Source:HGNC Symbol;Acc:HGNC:21247]	protein_coding	384.2	-0.320098	0.0972592	-3.29118	0.000997668	0.00740332
ENSG00000062598.18	20	46366050	46432985	ELMO2	engulfment and cell motility 2 [Source:HGNC Symbol;Acc:HGNC:17233]	protein_coding	616.816	0.491863	0.14953	3.2894	0.00100402	0.00743915
ENSG00000166295.9	10	72216000	72235860	ANAPC16	anaphase promoting complex subunit 16 [Source:HGNC Symbol;Acc:HGNC:26976]	protein_coding	1131.45	-0.200921	0.0610799	-3.28948	0.00100372	0.00743915
ENSG00000210082.2	MT	1671	3229	MT-RNR2	mitochondrially encoded 16S rRNA [Source:HGNC Symbol;Acc:HGNC:7471]	Mt_rRNA	75956.5	-0.270582	0.0822578	-3.28944	0.00100387	0.00743915
ENSG00000170855.4	12	120443964	120446384	TRIAP1	TP53 regulated inhibitor of apoptosis 1 [Source:HGNC Symbol;Acc:HGNC:26937]	protein_coding	1707.26	-0.157854	0.0480051	-3.28828	0.00100801	0.00746499
ENSG00000135679.25	12	68808177	68850686	MDM2	MDM2 proto-oncogene [Source:HGNC Symbol;Acc:HGNC:6973]	protein_coding	5838.84	-0.375155	0.114096	-3.28807	0.00100878	0.00746582
ENSG00000268628.2	20	19756390	19758037	AL121761.1	novel transcript	lncRNA	50.4565	-0.695558	0.211547	-3.28797	0.00100914	0.00746582
ENSG00000196470.12	16	48356364	48448402	SIAH1	siah E3 ubiquitin protein ligase 1 [Source:HGNC Symbol;Acc:HGNC:10857]	protein_coding	442.57	-0.231111	0.0703002	-3.28749	0.00101084	0.00747457
ENSG00000135387.21	11	34051731	34102610	CAPRIN1	cell cycle associated protein 1 [Source:HGNC Symbol;Acc:HGNC:6743]	protein_coding	8829.86	0.238203	0.0724651	3.28714	0.00101209	0.00748008
ENSG00000010165.20	1	171781660	171814023	EEF1AKNMT	eEF1A lysine and N-terminal methyltransferase [Source:HGNC Symbol;Acc:HGNC:24248]	protein_coding	982.879	0.300511	0.0914284	3.28685	0.00101315	0.00748414
ENSG00000159202.18	17	48908407	48929056	UBE2Z	ubiquitin conjugating enzyme E2 Z [Source:HGNC Symbol;Acc:HGNC:25847]	protein_coding	3268.39	0.123541	0.0375897	3.28657	0.00101417	0.00748414
ENSG00000183077.15	17	78187317	78207701	AFMID	arylformamidase [Source:HGNC Symbol;Acc:HGNC:20910]	protein_coding	510.086	0.265569	0.0808035	3.28661	0.00101403	0.00748414
ENSG00000180667.11	1	207043849	207052980	YOD1	YOD1 deubiquitinase [Source:HGNC Symbol;Acc:HGNC:25035]	protein_coding	344.881	-0.376458	0.114567	-3.28594	0.00101644	0.00749714
ENSG00000168539.4	11	62908679	62921807	CHRM1	cholinergic receptor muscarinic 1 [Source:HGNC Symbol;Acc:HGNC:1950]	protein_coding	134.174	0.453987	0.138206	3.28486	0.00102033	0.00752202
ENSG00000090857.14	16	70114332	70162537	PDPR	pyruvate dehydrogenase phosphatase regulatory subunit [Source:HGNC Symbol;Acc:HGNC:30264]	protein_coding	1165.07	0.213463	0.0649932	3.28439	0.00102202	0.00752789
ENSG00000166794.6	15	64155740	64163134	PPIB	peptidylprolyl isomerase B [Source:HGNC Symbol;Acc:HGNC:9255]	protein_coding	5345.64	0.191441	0.0582887	3.28436	0.00102215	0.00752789
ENSG00000065613.15	10	103967140	104029233	SLK	STE20 like kinase [Source:HGNC Symbol;Acc:HGNC:11088]	protein_coding	5056.91	-0.594921	0.181175	-3.28368	0.0010246	0.00754217
ENSG00000176678.6	16	86576368	86583478	FOXL1	forkhead box L1 [Source:HGNC Symbol;Acc:HGNC:3817]	protein_coding	176.41	-0.924441	0.281579	-3.28306	0.00102686	0.00755501
ENSG00000221978.12	1	1385711	1399335	CCNL2	cyclin L2 [Source:HGNC Symbol;Acc:HGNC:20570]	protein_coding	4179.72	-0.127857	0.038947	-3.28283	0.0010277	0.00755739
ENSG00000171848.16	2	10120698	10211725	RRM2	ribonucleotide reductase regulatory subunit M2 [Source:HGNC Symbol;Acc:HGNC:10452]	protein_coding	4442.43	0.179451	0.0546709	3.28238	0.00102933	0.00756561
ENSG00000213977.8	17	3662895	3668679	TAX1BP3	Tax1 binding protein 3 [Source:HGNC Symbol;Acc:HGNC:30684]	protein_coding	1244.61	-0.173023	0.0527367	-3.28088	0.00103485	0.00760236
ENSG00000085185.16	X	129981107	130058071	BCORL1	BCL6 corepressor like 1 [Source:HGNC Symbol;Acc:HGNC:25657]	protein_coding	151.61	0.600287	0.182992	3.2804	0.0010366	0.00761144
[truncated: 12,679 more rows]

## Sheet: sgMAEA ALP vs sgCtrl ALP
	chromosome_name	start_position	end_position	external_gene_name	description	gene_biotype	baseMean	log2FoldChange	lfcSE	stat	pvalue	padj
ENSG00000103257.9	16	87830023	87869507	SLC7A5	solute carrier family 7 member 5 [Source:HGNC Symbol;Acc:HGNC:11063]	protein_coding	6114.3	-1.26316	0.0323692	-39.0236	0	0
ENSG00000065911.13	2	74186172	74217565	MTHFD2	methylenetetrahydrofolate dehydrogenase (NADP+ dependent) 2, methenyltetrahydrofolate cyclohydrolase [Source:HGNC Symbol;Acc:HGNC:7434]	protein_coding	6590.59	-0.994048	0.035702	-27.8429	1.31e-170	8.78e-167
ENSG00000135069.14	9	78297125	78330093	PSAT1	phosphoserine aminotransferase 1 [Source:HGNC Symbol;Acc:HGNC:19129]	protein_coding	5687.77	-1.15074	0.04896	-23.5037	3.74e-122	1.67e-118
ENSG00000128965.13	15	40952962	40956512	CHAC1	ChaC glutathione specific gamma-glutamylcyclotransferase 1 [Source:HGNC Symbol;Acc:HGNC:28680]	protein_coding	457.283	-3.13181	0.142342	-22.002	2.75e-107	9.22e-104
ENSG00000105281.12	19	46774883	46788594	SLC1A5	solute carrier family 1 member 5 [Source:HGNC Symbol;Acc:HGNC:10943]	protein_coding	8782.41	-0.869819	0.0444486	-19.5691	2.84e-85	7.59e-82
ENSG00000106105.15	7	30580533	30634033	GARS1	glycyl-tRNA synthetase 1 [Source:HGNC Symbol;Acc:HGNC:4162]	protein_coding	6988.49	-0.929812	0.0479057	-19.4092	6.45e-84	1.44e-80
ENSG00000139514.13	13	29509414	29595688	SLC7A1	solute carrier family 7 member 1 [Source:HGNC Symbol;Acc:HGNC:11057]	protein_coding	2868.49	-0.871524	0.0450478	-19.3466	2.18e-83	4.16e-80
ENSG00000187840.5	8	38030534	38060365	EIF4EBP1	eukaryotic translation initiation factor 4E binding protein 1 [Source:HGNC Symbol;Acc:HGNC:3288]	protein_coding	2219.88	-0.955643	0.0530048	-18.0293	1.15e-72	1.92e-69
ENSG00000134684.12	1	32775237	32817380	YARS1	tyrosyl-tRNA synthetase 1 [Source:HGNC Symbol;Acc:HGNC:12840]	protein_coding	4830.72	-0.718983	0.0420068	-17.1159	1.13e-65	1.68e-62
ENSG00000100889.12	14	24094053	24110598	PCK2	phosphoenolpyruvate carboxykinase 2, mitochondrial [Source:HGNC Symbol;Acc:HGNC:8725]	protein_coding	1729.88	-1.34185	0.078449	-17.1047	1.37e-65	1.83e-62
ENSG00000153879.9	19	33373685	33382686	CEBPG	CCAAT enhancer binding protein gamma [Source:HGNC Symbol;Acc:HGNC:1837]	protein_coding	2821.33	-0.559467	0.0362962	-15.4139	1.32e-53	1.61e-50
ENSG00000110619.18	11	3000922	3057613	CARS1	cysteinyl-tRNA synthetase 1 [Source:HGNC Symbol;Acc:HGNC:1493]	protein_coding	2214.89	-0.879892	0.0579796	-15.1759	5.11e-52	5.7e-49
ENSG00000163993.7	4	6693878	6697170	S100P	S100 calcium binding protein P [Source:HGNC Symbol;Acc:HGNC:10504]	protein_coding	3502.45	-0.727627	0.0489026	-14.8791	4.51e-50	4.64e-47
ENSG00000101057.16	20	43667019	43716495	MYBL2	MYB proto-oncogene like 2 [Source:HGNC Symbol;Acc:HGNC:7548]	protein_coding	5293.99	-0.63011	0.04237	-14.8716	5.04e-50	4.82e-47
ENSG00000242110.8	5	33986165	34008104	AMACR	alpha-methylacyl-CoA racemase [Source:HGNC Symbol;Acc:HGNC:451]	protein_coding	1734.26	0.702298	0.0482441	14.5572	5.26e-48	4.69e-45
ENSG00000146278.11	6	89080751	89085160	PNRC1	proline rich nuclear receptor coactivator 1 [Source:HGNC Symbol;Acc:HGNC:17278]	protein_coding	673.01	0.851737	0.0596447	14.2802	2.91e-46	2.43e-43
ENSG00000165092.13	9	72900671	73080442	ALDH1A1	aldehyde dehydrogenase 1 family member A1 [Source:HGNC Symbol;Acc:HGNC:402]	protein_coding	7530.1	0.39183	0.0278782	14.0551	7.17e-45	5.65e-42
ENSG00000128272.16	22	39519695	39522683	ATF4	activating transcription factor 4 [Source:HGNC Symbol;Acc:HGNC:786]	protein_coding	9447.7	-0.520293	0.0371979	-13.9872	1.87e-44	1.39e-41
ENSG00000183856.11	1	156525405	156572604	IQGAP3	IQ motif containing GTPase activating protein 3 [Source:HGNC Symbol;Acc:HGNC:20669]	protein_coding	2887.65	-0.5574	0.0401117	-13.8962	6.68e-44	4.7e-41
ENSG00000109861.17	11	88265069	88359684	CTSC	cathepsin C [Source:HGNC Symbol;Acc:HGNC:2528]	protein_coding	27430.2	0.270666	0.0200286	13.5139	1.29e-41	8.66e-39
ENSG00000100867.15	14	23630115	23645639	DHRS2	dehydrogenase/reductase 2 [Source:HGNC Symbol;Acc:HGNC:18349]	protein_coding	880.782	-1.06692	0.0811979	-13.1398	1.95e-39	1.24e-36
ENSG00000164104.12	4	173331376	173334432	HMGB2	high mobility group box 2 [Source:HGNC Symbol;Acc:HGNC:5000]	protein_coding	4603.99	-0.387012	0.0295709	-13.0876	3.88e-39	2.36e-36
ENSG00000164032.12	4	99948086	99950355	H2AZ1	H2A.Z variant histone 1 [Source:HGNC Symbol;Acc:HGNC:4741]	protein_coding	6894.73	-0.475281	0.0367982	-12.9159	3.66e-38	2.13e-35
ENSG00000170779.11	14	105009573	105021083	CDCA4	cell division cycle associated 4 [Source:HGNC Symbol;Acc:HGNC:14625]	protein_coding	1436.67	-0.633802	0.0495359	-12.7948	1.75e-37	9.77e-35
ENSG00000168003.18	11	62856004	62888880	SLC3A2	solute carrier family 3 member 2 [Source:HGNC Symbol;Acc:HGNC:11026]	protein_coding	6535.95	-0.620321	0.0493551	-12.5685	3.15e-36	1.68e-33
ENSG00000090861.17	16	70251983	70289707	AARS1	alanyl-tRNA synthetase 1 [Source:HGNC Symbol;Acc:HGNC:20]	protein_coding	5232.71	-0.726319	0.0588197	-12.3482	4.98e-35	2.56e-32
ENSG00000167900.12	17	78174091	78187233	TK1	thymidine kinase 1 [Source:HGNC Symbol;Acc:HGNC:11830]	protein_coding	2993.2	-0.560351	0.0454469	-12.3298	6.26e-35	3.1e-32
ENSG00000132646.11	20	5114953	5126626	PCNA	proliferating cell nuclear antigen [Source:HGNC Symbol;Acc:HGNC:8729]	protein_coding	11234.7	-0.306924	0.0250787	-12.2384	1.94e-34	9.26e-32
ENSG00000196230.14	6	30717435	30725538	TUBB	tubulin beta class I [Source:HGNC Symbol;Acc:HGNC:20778]	protein_coding	17153.6	-0.29664	0.0244331	-12.1409	6.41e-34	2.96e-31
ENSG00000151490.15	12	15322257	15602175	PTPRO	protein tyrosine phosphatase receptor type O [Source:HGNC Symbol;Acc:HGNC:9678]	protein_coding	739.311	0.668397	0.0556845	12.0033	3.41e-33	1.52e-30
ENSG00000171552.14	20	31664452	31723989	BCL2L1	BCL2 like 1 [Source:HGNC Symbol;Acc:HGNC:992]	protein_coding	12695.2	-0.262877	0.0220777	-11.9069	1.09e-32	4.7e-30
ENSG00000088325.16	20	31739271	31801805	TPX2	TPX2 microtubule nucleation factor [Source:HGNC Symbol;Acc:HGNC:1249]	protein_coding	5448.83	-0.35979	0.0304501	-11.8157	3.24e-32	1.35e-29
ENSG00000100297.16	22	35400134	35425431	MCM5	minichromosome maintenance complex component 5 [Source:HGNC Symbol;Acc:HGNC:6948]	protein_coding	4333.13	-0.608663	0.0517356	-11.7649	5.92e-32	2.4e-29
ENSG00000101412.13	20	33675477	33686385	E2F1	E2F transcription factor 1 [Source:HGNC Symbol;Acc:HGNC:3113]	protein_coding	1889.56	-0.611267	0.0522087	-11.7081	1.16e-31	4.56e-29
ENSG00000146670.10	11	65066300	65084164	CDCA5	cell division cycle associated 5 [Source:HGNC Symbol;Acc:HGNC:14626]	protein_coding	2363.76	-0.626537	0.0540455	-11.5928	4.48e-31	1.71e-28
ENSG00000143248.13	1	163111121	163321791	RGS5	regulator of G protein signaling 5 [Source:HGNC Symbol;Acc:HGNC:10001]	protein_coding	5461.09	0.406371	0.0352286	11.5353	8.76e-31	3.26e-28
ENSG00000167513.9	16	88803789	88809258	CDT1	chromatin licensing and DNA replication factor 1 [Source:HGNC Symbol;Acc:HGNC:24576]	protein_coding	1631.29	-0.632283	0.055178	-11.459	2.12e-30	7.67e-28
ENSG00000160949.17	8	144428775	144444440	TONSL	tonsoku like, DNA repair protein [Source:HGNC Symbol;Acc:HGNC:7801]	protein_coding	2595.41	-0.510784	0.0449147	-11.3723	5.74e-30	2.02e-27
ENSG00000167767.14	12	52168996	52192014	KRT80	keratin 80 [Source:HGNC Symbol;Acc:HGNC:27056]	protein_coding	2272.86	-0.543104	0.0482101	-11.2654	1.95e-29	6.68e-27
ENSG00000196517.13	1	43991500	44031467	SLC6A9	solute carrier family 6 member 9 [Source:HGNC Symbol;Acc:HGNC:11056]	protein_coding	298.594	-1.58755	0.142548	-11.137	8.29e-29	2.77e-26
ENSG00000113407.14	5	33440696	33468091	TARS1	threonyl-tRNA synthetase 1 [Source:HGNC Symbol;Acc:HGNC:11572]	protein_coding	5762.23	-0.457634	0.0426678	-10.7255	7.73e-27	2.52e-24
ENSG00000188486.3	11	119093854	119095467	H2AX	H2A.X variant histone [Source:HGNC Symbol;Acc:HGNC:4739]	protein_coding	4297.26	-0.584379	0.0547798	-10.6678	1.44e-26	4.59e-24
ENSG00000198535.5	15	62066977	62070917	C2CD4A	C2 calcium dependent domain containing 4A [Source:HGNC Symbol;Acc:HGNC:33627]	protein_coding	1018.12	0.470592	0.0442669	10.6308	2.14e-26	6.67e-24
ENSG00000168496.4	11	61792911	61797238	FEN1	flap structure-specific endonuclease 1 [Source:HGNC Symbol;Acc:HGNC:3650]	protein_coding	2451.56	-0.420474	0.0397285	-10.5837	3.55e-26	1.08e-23
ENSG00000148677.7	10	90912096	90921087	ANKRD1	ankyrin repeat domain 1 [Source:HGNC Symbol;Acc:HGNC:15819]	protein_coding	92.1821	-1.76183	0.168079	-10.4821	1.04e-25	3.1e-23
ENSG00000103187.8	16	84565596	84618078	COTL1	coactosin like F-actin binding protein 1 [Source:HGNC Symbol;Acc:HGNC:18304]	protein_coding	4681.71	-0.387501	0.0371643	-10.4267	1.87e-25	5.45e-23
ENSG00000125977.7	20	34088309	34112243	EIF2S2	eukaryotic translation initiation factor 2 subunit beta [Source:HGNC Symbol;Acc:HGNC:3266]	protein_coding	6708.75	-0.329048	0.0318152	-10.3425	4.53e-25	1.29e-22
ENSG00000276043.5	19	4903080	4962154	UHRF1	ubiquitin like with PHD and ring finger domains 1 [Source:HGNC Symbol;Acc:HGNC:12556]	protein_coding	1841.4	-0.485543	0.0470739	-10.3145	6.06e-25	1.69e-22
ENSG00000123416.15	12	49127782	49131397	TUBA1B	tubulin alpha 1b [Source:HGNC Symbol;Acc:HGNC:18809]	protein_coding	28009.6	-0.345071	0.03414	-10.1075	5.12e-24	1.4e-21
ENSG00000111206.13	12	2857680	2877174	FOXM1	forkhead box M1 [Source:HGNC Symbol;Acc:HGNC:3818]	protein_coding	3296.71	-0.515524	0.0515091	-10.0084	1.4e-23	3.75e-21
ENSG00000111057.11	12	52948871	52952906	KRT18	keratin 18 [Source:HGNC Symbol;Acc:HGNC:6430]	protein_coding	35326.9	-0.313417	0.0313653	-9.99248	1.64e-23	4.31e-21
ENSG00000122176.12	1	203340628	203351758	FMOD	fibromodulin [Source:HGNC Symbol;Acc:HGNC:3774]	protein_coding	353.748	0.854467	0.0856625	9.97481	1.96e-23	5.06e-21
ENSG00000157168.20	8	31639222	32855666	NRG1	neuregulin 1 [Source:HGNC Symbol;Acc:HGNC:7997]	protein_coding	143.809	-1.99585	0.200247	-9.96695	2.13e-23	5.37e-21
ENSG00000166508.18	7	100092728	100101940	MCM7	minichromosome maintenance complex component 7 [Source:HGNC Symbol;Acc:HGNC:6950]	protein_coding	12941.2	-0.32771	0.0331241	-9.8934	4.45e-23	1.1e-20
ENSG00000198786.2	MT	12337	14148	MT-ND5	mitochondrially encoded NADH:ubiquinone oxidoreductase core subunit 5 [Source:HGNC Symbol;Acc:HGNC:7461]	protein_coding	74805.7	-0.259638	0.0262971	-9.87327	5.44e-23	1.32e-20
ENSG00000140044.13	14	75427716	75474111	JDP2	Jun dimerization protein 2 [Source:HGNC Symbol;Acc:HGNC:17546]	protein_coding	201.344	-1.50133	0.152401	-9.85118	6.77e-23	1.62e-20
ENSG00000179918.19	16	30443631	30445874	SEPHS2	selenophosphate synthetase 2 [Source:HGNC Symbol;Acc:HGNC:19686]	protein_coding	2984.64	0.287999	0.029395	9.79755	1.15e-22	2.71e-20
ENSG00000151012.13	4	138164097	138242349	SLC7A11	solute carrier family 7 member 11 [Source:HGNC Symbol;Acc:HGNC:11059]	protein_coding	1926.88	-0.858197	0.0878163	-9.77265	1.48e-22	3.4e-20
ENSG00000065154.12	10	124397303	124418976	OAT	ornithine aminotransferase [Source:HGNC Symbol;Acc:HGNC:8091]	protein_coding	3554.02	0.420105	0.043528	9.65136	4.85e-22	1.08e-19
ENSG00000173207.13	1	154974653	154979251	CKS1B	CDC28 protein kinase regulatory subunit 1B [Source:HGNC Symbol;Acc:HGNC:19083]	protein_coding	1949.25	-0.37177	0.0385163	-9.65227	4.81e-22	1.08e-19
ENSG00000044574.9	9	125234853	125241382	HSPA5	heat shock protein family A (Hsp70) member 5 [Source:HGNC Symbol;Acc:HGNC:5238]	protein_coding	13588.3	0.183384	0.0191131	9.59469	8.42e-22	1.85e-19
ENSG00000031698.13	1	109213918	109238182	SARS1	seryl-tRNA synthetase 1 [Source:HGNC Symbol;Acc:HGNC:10537]	protein_coding	2494.6	-0.447078	0.0467596	-9.5612	1.16e-21	2.51e-19
ENSG00000125999.11	20	33273480	33309871	BPIFB1	BPI fold containing family B member 1 [Source:HGNC Symbol;Acc:HGNC:16108]	protein_coding	287.987	-1.08018	0.112994	-9.55959	1.18e-21	2.51e-19
ENSG00000111252.11	12	111405923	111451623	SH2B3	SH2B adaptor protein 3 [Source:HGNC Symbol;Acc:HGNC:29605]	protein_coding	368.74	-1.13443	0.118746	-9.55344	1.25e-21	2.58e-19
ENSG00000178999.13	17	8204733	8210600	AURKB	aurora kinase B [Source:HGNC Symbol;Acc:HGNC:11390]	protein_coding	1203.32	-0.654909	0.0685448	-9.55446	1.24e-21	2.58e-19
ENSG00000113368.12	5	126776623	126837020	LMNB1	lamin B1 [Source:HGNC Symbol;Acc:HGNC:6637]	protein_coding	3762.95	-0.468102	0.0493549	-9.48441	2.44e-21	4.94e-19
ENSG00000175567.11	11	73974672	73982843	UCP2	uncoupling protein 2 [Source:HGNC Symbol;Acc:HGNC:12518]	protein_coding	1860.06	0.38438	0.0411189	9.34803	8.93e-21	1.76e-18
ENSG00000090382.7	12	69348381	69354234	LYZ	lysozyme [Source:HGNC Symbol;Acc:HGNC:6740]	protein_coding	178224	0.299289	0.0325819	9.18575	4.09e-20	7.92e-18
ENSG00000156234.7	4	77511753	77611834	CXCL13	C-X-C motif chemokine ligand 13 [Source:HGNC Symbol;Acc:HGNC:10639]	protein_coding	125.748	1.74605	0.19103	9.14023	6.23e-20	1.19e-17
ENSG00000116852.15	1	200969390	201023714	KIF21B	kinesin family member 21B [Source:HGNC Symbol;Acc:HGNC:29442]	protein_coding	358.886	-0.981982	0.108066	-9.08691	1.02e-19	1.89e-17
ENSG00000182199.11	12	57229573	57234935	SHMT2	serine hydroxymethyltransferase 2 [Source:HGNC Symbol;Acc:HGNC:10852]	protein_coding	6647.06	-0.49854	0.0548606	-9.08739	1.01e-19	1.89e-17
ENSG00000130766.5	1	28259518	28282491	SESN2	sestrin 2 [Source:HGNC Symbol;Acc:HGNC:20746]	protein_coding	2051.69	-0.460733	0.0509324	-9.04597	1.48e-19	2.72e-17
ENSG00000204388.7	6	31827738	31830254	HSPA1B	heat shock protein family A (Hsp70) member 1B [Source:HGNC Symbol;Acc:HGNC:5233]	protein_coding	14789.9	-0.244377	0.0270325	-9.04011	1.57e-19	2.83e-17
ENSG00000013573.17	12	31073860	31104799	DDX11	DEAD/H-box helicase 11 [Source:HGNC Symbol;Acc:HGNC:2736]	protein_coding	2454.01	-0.52878	0.0589766	-8.96592	3.08e-19	5.49e-17
ENSG00000175197.12	12	57516588	57521737	DDIT3	DNA damage inducible transcript 3 [Source:HGNC Symbol;Acc:HGNC:2726]	protein_coding	476.643	-0.804209	0.0901811	-8.91772	4.76e-19	8.38e-17
ENSG00000184445.12	12	122527246	122626396	KNTC1	kinetochore associated 1 [Source:HGNC Symbol;Acc:HGNC:17255]	protein_coding	1518.77	-0.574023	0.0643854	-8.91543	4.86e-19	8.44e-17
ENSG00000168528.12	1	31409565	31434680	SERINC2	serine incorporator 2 [Source:HGNC Symbol;Acc:HGNC:23231]	protein_coding	3705.3	-0.29755	0.0338638	-8.78667	1.54e-18	2.64e-16
ENSG00000090316.16	4	1289887	1340147	MAEA	macrophage erythroblast attacher, E3 ubiquitin ligase [Source:HGNC Symbol;Acc:HGNC:13731]	protein_coding	1655.89	-0.714422	0.0813855	-8.77825	1.66e-18	2.81e-16
ENSG00000165175.16	X	38801432	38806537	MID1IP1	MID1 interacting protein 1 [Source:HGNC Symbol;Acc:HGNC:20715]	protein_coding	1358.52	-0.461988	0.053739	-8.59689	8.19e-18	1.37e-15
ENSG00000173702.7	3	124905442	124953819	MUC13	mucin 13, cell surface associated [Source:HGNC Symbol;Acc:HGNC:7511]	protein_coding	2253.4	0.33051	0.0384806	8.58901	8.77e-18	1.45e-15
ENSG00000100290.3	22	43110750	43129712	BIK	BCL2 interacting killer [Source:HGNC Symbol;Acc:HGNC:1051]	protein_coding	1086.92	0.443108	0.0516991	8.57091	1.03e-17	1.68e-15
ENSG00000179750.16	22	38982347	38992804	APOBEC3B	apolipoprotein B mRNA editing enzyme catalytic subunit 3B [Source:HGNC Symbol;Acc:HGNC:17352]	protein_coding	1711.76	-0.404213	0.0475004	-8.50966	1.74e-17	2.81e-15
ENSG00000106541.12	7	16791811	16833433	AGR2	anterior gradient 2, protein disulphide isomerase family member [Source:HGNC Symbol;Acc:HGNC:328]	protein_coding	14325.5	0.311783	0.0369913	8.42853	3.5e-17	5.58e-15
ENSG00000175063.17	20	45812576	45816957	UBE2C	ubiquitin conjugating enzyme E2 C [Source:HGNC Symbol;Acc:HGNC:15937]	protein_coding	2066.53	-0.464322	0.0555809	-8.35398	6.6e-17	1.04e-14
ENSG00000125148.7	16	56608584	56609497	MT2A	metallothionein 2A [Source:HGNC Symbol;Acc:HGNC:7406]	protein_coding	394.502	-0.6317	0.0760726	-8.30391	1.01e-16	1.57e-14
ENSG00000123485.12	2	233833416	233854566	HJURP	Holliday junction recognition protein [Source:HGNC Symbol;Acc:HGNC:25444]	protein_coding	1419.82	-0.445383	0.0536887	-8.29566	1.08e-16	1.66e-14
ENSG00000117632.23	1	25884181	25906991	STMN1	stathmin 1 [Source:HGNC Symbol;Acc:HGNC:6510]	protein_coding	5862.31	-0.222146	0.026829	-8.28007	1.23e-16	1.87e-14
ENSG00000119333.12	9	128633653	128656847	DYNC2I2	dynein 2 intermediate chain 2 [Source:HGNC Symbol;Acc:HGNC:28296]	protein_coding	2698.26	-0.351509	0.0425621	-8.25874	1.47e-16	2.19e-14
ENSG00000164087.8	3	52075226	52154690	POC1A	POC1 centriolar protein A [Source:HGNC Symbol;Acc:HGNC:24488]	protein_coding	495.229	-0.595875	0.0721429	-8.25964	1.46e-16	2.19e-14
ENSG00000070669.17	7	97851677	97872542	ASNS	asparagine synthetase (glutamine-hydrolyzing) [Source:HGNC Symbol;Acc:HGNC:753]	protein_coding	522.48	-1.72296	0.213223	-8.08058	6.45e-16	9.27e-14
ENSG00000173905.9	3	168008689	168095924	GOLIM4	golgi integral membrane protein 4 [Source:HGNC Symbol;Acc:HGNC:15448]	protein_coding	1875.27	0.430836	0.0533094	8.0818	6.38e-16	9.27e-14
ENSG00000141582.15	17	79833156	79839440	CBX4	chromobox 4 [Source:HGNC Symbol;Acc:HGNC:1554]	protein_coding	2092.05	-0.490192	0.0607425	-8.07001	7.03e-16	1e-13
ENSG00000184897.6	3	129314771	129316286	H1-10	H1.10 linker histone [Source:HGNC Symbol;Acc:HGNC:4722]	protein_coding	5887.15	-0.439906	0.0546736	-8.04604	8.55e-16	1.2e-13
ENSG00000111602.12	12	56416363	56449426	TIMELESS	timeless circadian regulator [Source:HGNC Symbol;Acc:HGNC:11813]	protein_coding	2534.44	-0.305837	0.0381171	-8.02361	1.03e-15	1.43e-13
ENSG00000076248.11	12	109097597	109110992	UNG	uracil DNA glycosylase [Source:HGNC Symbol;Acc:HGNC:12572]	protein_coding	2404.89	-0.301376	0.0378818	-7.9557	1.78e-15	2.45e-13
ENSG00000172216.6	20	50190830	50192668	CEBPB	CCAAT enhancer binding protein beta [Source:HGNC Symbol;Acc:HGNC:1834]	protein_coding	1835.12	-0.622574	0.0782644	-7.95476	1.79e-15	2.45e-13
ENSG00000105011.9	19	14119512	14136613	ASF1B	anti-silencing function 1B histone chaperone [Source:HGNC Symbol;Acc:HGNC:20996]	protein_coding	958.505	-0.565121	0.0710968	-7.94861	1.89e-15	2.55e-13
ENSG00000126215.14	14	103697609	103715504	XRCC3	X-ray repair cross complementing 3 [Source:HGNC Symbol;Acc:HGNC:12830]	protein_coding	1099.38	-0.672386	0.0847904	-7.92998	2.19e-15	2.9e-13
ENSG00000110108.10	11	60914158	60923443	TMEM109	transmembrane protein 109 [Source:HGNC Symbol;Acc:HGNC:28771]	protein_coding	2729.46	-0.351956	0.0446737	-7.87838	3.32e-15	4.35e-13
ENSG00000089472.16	X	66162549	66268867	HEPH	hephaestin [Source:HGNC Symbol;Acc:HGNC:4866]	protein_coding	2124.08	0.446114	0.056839	7.84873	4.2e-15	5.46e-13
ENSG00000142945.13	1	44739818	44767767	KIF2C	kinesin family member 2C [Source:HGNC Symbol;Acc:HGNC:6393]	protein_coding	2213.7	-0.463416	0.0592223	-7.82502	5.08e-15	6.53e-13
ENSG00000189060.5	22	37805093	37807436	H1-0	H1.0 linker histone [Source:HGNC Symbol;Acc:HGNC:4714]	protein_coding	15204.1	-0.227699	0.0291301	-7.81662	5.43e-15	6.91e-13
ENSG00000120875.9	8	29333064	29350684	DUSP4	dual specificity phosphatase 4 [Source:HGNC Symbol;Acc:HGNC:3070]	protein_coding	2118.72	-0.311797	0.0401906	-7.75796	8.63e-15	1.09e-12
ENSG00000064666.15	19	1026586	1039068	CNN2	calponin 2 [Source:HGNC Symbol;Acc:HGNC:2156]	protein_coding	3111.35	-0.354734	0.045771	-7.75018	9.18e-15	1.15e-12
ENSG00000094804.12	17	40287879	40304657	CDC6	cell division cycle 6 [Source:HGNC Symbol;Acc:HGNC:1744]	protein_coding	2129.11	-0.514701	0.0665098	-7.73872	1e-14	1.24e-12
ENSG00000111371.16	12	46183063	46270017	SLC38A1	solute carrier family 38 member 1 [Source:HGNC Symbol;Acc:HGNC:13447]	protein_coding	5895.8	-0.624066	0.0808509	-7.71873	1.17e-14	1.44e-12
ENSG00000171314.9	10	97426191	97433444	PGAM1	phosphoglycerate mutase 1 [Source:HGNC Symbol;Acc:HGNC:8888]	protein_coding	5622.82	-0.206576	0.0267927	-7.71016	1.26e-14	1.53e-12
ENSG00000077152.11	1	202331657	202341980	UBE2T	ubiquitin conjugating enzyme E2 T [Source:HGNC Symbol;Acc:HGNC:25009]	protein_coding	948.518	-0.430954	0.0563616	-7.64623	2.07e-14	2.49e-12
ENSG00000122779.18	7	138460259	138589996	TRIM24	tripartite motif containing 24 [Source:HGNC Symbol;Acc:HGNC:11812]	protein_coding	2388	0.281153	0.0367834	7.64347	2.11e-14	2.53e-12
ENSG00000132475.10	17	75776434	75785893	H3-3B	H3.3 histone B [Source:HGNC Symbol;Acc:HGNC:4765]	protein_coding	14456.6	-0.237814	0.0312727	-7.60453	2.86e-14	3.39e-12
ENSG00000106462.11	7	148807383	148884321	EZH2	enhancer of zeste 2 polycomb repressive complex 2 subunit [Source:HGNC Symbol;Acc:HGNC:3527]	protein_coding	2385.16	-0.345591	0.0454552	-7.60288	2.9e-14	3.4e-12
ENSG00000140534.14	15	89575469	89631056	TICRR	TOPBP1 interacting checkpoint and replication regulator [Source:HGNC Symbol;Acc:HGNC:28704]	protein_coding	950.682	-0.547608	0.0723471	-7.56917	3.76e-14	4.37e-12
ENSG00000109205.16	4	70196496	70204576	ODAM	odontogenic, ameloblast associated [Source:HGNC Symbol;Acc:HGNC:26043]	protein_coding	14720.3	-0.302598	0.0401705	-7.53282	4.97e-14	5.68e-12
ENSG00000116711.10	1	186828949	186988981	PLA2G4A	phospholipase A2 group IVA [Source:HGNC Symbol;Acc:HGNC:9035]	protein_coding	1798.47	0.447241	0.0595094	7.51547	5.67e-14	6.43e-12
ENSG00000197451.12	5	178204533	178211163	HNRNPAB	heterogeneous nuclear ribonucleoprotein A/B [Source:HGNC Symbol;Acc:HGNC:5034]	protein_coding	8360.11	-0.240424	0.0321872	-7.46955	8.05e-14	9.05e-12
ENSG00000275342.5	8	8317736	8386439	PRAG1	PEAK1 related, kinase-activating pseudokinase 1 [Source:HGNC Symbol;Acc:HGNC:25438]	protein_coding	1729.11	-0.359218	0.0481729	-7.45685	8.86e-14	9.88e-12
ENSG00000196611.6	11	102789401	102798160	MMP1	matrix metallopeptidase 1 [Source:HGNC Symbol;Acc:HGNC:7155]	protein_coding	721.039	0.741	0.0994688	7.44957	9.36e-14	1.04e-11
ENSG00000130066.16	X	23783173	23786226	SAT1	spermidine/spermine N1-acetyltransferase 1 [Source:HGNC Symbol;Acc:HGNC:10540]	protein_coding	10466.1	0.172692	0.0232716	7.4207	1.17e-13	1.28e-11
ENSG00000135862.6	1	183023420	183145592	LAMC1	laminin subunit gamma 1 [Source:HGNC Symbol;Acc:HGNC:6492]	protein_coding	5301.51	0.551935	0.0749955	7.35957	1.85e-13	2.01e-11
ENSG00000096433.11	6	33620365	33696574	ITPR3	inositol 1,4,5-trisphosphate receptor type 3 [Source:HGNC Symbol;Acc:HGNC:6182]	protein_coding	4287.41	-0.231337	0.0315973	-7.3214	2.45e-13	2.65e-11
ENSG00000156802.13	8	123319850	123416350	ATAD2	ATPase family AAA domain containing 2 [Source:HGNC Symbol;Acc:HGNC:30123]	protein_coding	4302.97	-0.366164	0.0506183	-7.23383	4.7e-13	5.03e-11
ENSG00000136156.15	13	48232612	48270357	ITM2B	integral membrane protein 2B [Source:HGNC Symbol;Acc:HGNC:6174]	protein_coding	3421.39	0.344357	0.0477719	7.20836	5.66e-13	6.01e-11
ENSG00000109452.12	4	142023160	142847432	INPP4B	inositol polyphosphate-4-phosphatase type II B [Source:HGNC Symbol;Acc:HGNC:6075]	protein_coding	733.343	0.509976	0.0708705	7.19588	6.21e-13	6.54e-11
ENSG00000167553.16	12	49188736	49274600	TUBA1C	tubulin alpha 1c [Source:HGNC Symbol;Acc:HGNC:20768]	protein_coding	13147.1	-0.280249	0.0392119	-7.14704	8.87e-13	9.27e-11
ENSG00000173456.5	11	119334527	119337309	RNF26	ring finger protein 26 [Source:HGNC Symbol;Acc:HGNC:14646]	protein_coding	2491.37	-0.272801	0.0382003	-7.14133	9.24e-13	9.59e-11
ENSG00000111331.14	12	112938051	112976460	OAS3	2'-5'-oligoadenylate synthetase 3 [Source:HGNC Symbol;Acc:HGNC:8088]	protein_coding	4045.61	-0.301164	0.0422896	-7.12145	1.07e-12	1.1e-10
ENSG00000099901.17	22	20115938	20127355	RANBP1	RAN binding protein 1 [Source:HGNC Symbol;Acc:HGNC:9847]	protein_coding	4386.87	-0.332991	0.0467719	-7.11947	1.08e-12	1.11e-10
ENSG00000146904.9	7	143390289	143408856	EPHA1	EPH receptor A1 [Source:HGNC Symbol;Acc:HGNC:3385]	protein_coding	1440.9	0.369924	0.0522371	7.08164	1.42e-12	1.44e-10
ENSG00000112715.25	6	43770184	43786487	VEGFA	vascular endothelial growth factor A [Source:HGNC Symbol;Acc:HGNC:12680]	protein_coding	6220.32	-0.48814	0.0692773	-7.04618	1.84e-12	1.84e-10
ENSG00000165891.16	12	77021248	77065569	E2F7	E2F transcription factor 7 [Source:HGNC Symbol;Acc:HGNC:23820]	protein_coding	1299.99	-0.517838	0.0734975	-7.04566	1.85e-12	1.84e-10
ENSG00000123989.14	2	219538948	219543809	CHPF	chondroitin polymerizing factor [Source:HGNC Symbol;Acc:HGNC:24291]	protein_coding	8938.92	-0.316132	0.0451485	-7.00207	2.52e-12	2.5e-10
ENSG00000160957.14	8	144511288	144517845	RECQL4	RecQ like helicase 4 [Source:HGNC Symbol;Acc:HGNC:9949]	protein_coding	2986.67	-0.70729	0.101322	-6.98061	2.94e-12	2.89e-10
ENSG00000100219.16	22	28794555	28800597	XBP1	X-box binding protein 1 [Source:HGNC Symbol;Acc:HGNC:12801]	protein_coding	3081.62	-0.239513	0.034431	-6.9563	3.49e-12	3.39e-10
ENSG00000135677.11	12	64713445	64759431	GNS	glucosamine (N-acetyl)-6-sulfatase [Source:HGNC Symbol;Acc:HGNC:4422]	protein_coding	7214.49	0.232242	0.0335136	6.9298	4.21e-12	4.06e-10
ENSG00000134690.11	1	37692481	37709719	CDCA8	cell division cycle associated 8 [Source:HGNC Symbol;Acc:HGNC:14629]	protein_coding	1271.62	-0.342734	0.0494669	-6.92855	4.25e-12	4.06e-10
ENSG00000164379.7	6	1312098	1314758	FOXQ1	forkhead box Q1 [Source:HGNC Symbol;Acc:HGNC:20951]	protein_coding	6286.31	-0.300197	0.0433411	-6.92638	4.32e-12	4.1e-10
ENSG00000093009.11	22	19479457	19520612	CDC45	cell division cycle 45 [Source:HGNC Symbol;Acc:HGNC:1739]	protein_coding	1439.54	-0.555339	0.080278	-6.9177	4.59e-12	4.33e-10
ENSG00000181019.13	16	69706996	69726668	NQO1	NAD(P)H quinone dehydrogenase 1 [Source:HGNC Symbol;Acc:HGNC:2874]	protein_coding	3489.94	0.235103	0.0340416	6.90635	4.97e-12	4.65e-10
ENSG00000051108.15	16	56932142	56944864	HERPUD1	homocysteine inducible ER protein with ubiquitin like domain 1 [Source:HGNC Symbol;Acc:HGNC:13744]	protein_coding	804.044	-0.939261	0.136541	-6.87896	6.03e-12	5.6e-10
ENSG00000120254.16	6	150865679	151101887	MTHFD1L	methylenetetrahydrofolate dehydrogenase (NADP+ dependent) 1 like [Source:HGNC Symbol;Acc:HGNC:21055]	protein_coding	2236.91	-0.445118	0.0648183	-6.86717	6.55e-12	6.04e-10
ENSG00000122952.17	10	56357227	56361273	ZWINT	ZW10 interacting kinetochore protein [Source:HGNC Symbol;Acc:HGNC:13195]	protein_coding	2406.13	-0.349405	0.0511198	-6.83503	8.2e-12	7.51e-10
ENSG00000100243.21	22	42617840	42649392	CYB5R3	cytochrome b5 reductase 3 [Source:HGNC Symbol;Acc:HGNC:2873]	protein_coding	3199.28	-0.421205	0.0617711	-6.8188	9.18e-12	8.36e-10
ENSG00000100162.15	22	41938737	41947152	CENPM	centromere protein M [Source:HGNC Symbol;Acc:HGNC:18352]	protein_coding	772.837	-0.521561	0.0768851	-6.78364	1.17e-11	1.06e-09
ENSG00000073111.14	3	127598410	127622436	MCM2	minichromosome maintenance complex component 2 [Source:HGNC Symbol;Acc:HGNC:6944]	protein_coding	4433.86	-0.476374	0.0703328	-6.77314	1.26e-11	1.13e-09
ENSG00000136881.12	9	101354182	101385400	BAAT	bile acid-CoA:amino acid N-acyltransferase [Source:HGNC Symbol;Acc:HGNC:932]	protein_coding	654.027	-0.566374	0.0839545	-6.7462	1.52e-11	1.34e-09
ENSG00000179051.14	1	17406760	17439677	RCC2	regulator of chromosome condensation 2 [Source:HGNC Symbol;Acc:HGNC:30297]	protein_coding	8222.17	-0.17518	0.0259659	-6.74652	1.51e-11	1.34e-09
ENSG00000151725.12	4	184694085	184734130	CENPU	centromere protein U [Source:HGNC Symbol;Acc:HGNC:21348]	protein_coding	1288.78	-0.504357	0.0747813	-6.74443	1.54e-11	1.35e-09
ENSG00000134193.15	1	119794017	119811580	REG4	regenerating family member 4 [Source:HGNC Symbol;Acc:HGNC:22977]	protein_coding	781.231	0.451669	0.0672438	6.71688	1.86e-11	1.62e-09
ENSG00000085840.13	1	52372829	52404423	ORC1	origin recognition complex subunit 1 [Source:HGNC Symbol;Acc:HGNC:8487]	protein_coding	603.805	-0.533239	0.0794645	-6.71041	1.94e-11	1.69e-09
ENSG00000125835.19	20	2461634	2470853	SNRPB	small nuclear ribonucleoprotein polypeptides B and B1 [Source:HGNC Symbol;Acc:HGNC:11153]	protein_coding	7808.58	-0.225593	0.0336915	-6.69584	2.14e-11	1.85e-09
ENSG00000184990.13	14	104753147	104768494	SIVA1	SIVA1 apoptosis inducing factor [Source:HGNC Symbol;Acc:HGNC:17712]	protein_coding	1555.49	-0.383619	0.057312	-6.69352	2.18e-11	1.87e-09
ENSG00000198830.11	1	26472440	26476642	HMGN2	high mobility group nucleosomal binding domain 2 [Source:HGNC Symbol;Acc:HGNC:4986]	protein_coding	12341	-0.204093	0.0305173	-6.68777	2.27e-11	1.93e-09
ENSG00000134686.18	1	33323623	33431052	PHC2	polyhomeotic homolog 2 [Source:HGNC Symbol;Acc:HGNC:3183]	protein_coding	2278.44	-0.2658	0.0399965	-6.64558	3.02e-11	2.56e-09
ENSG00000166598.16	12	103930107	103953931	HSP90B1	heat shock protein 90 beta family member 1 [Source:HGNC Symbol;Acc:HGNC:12028]	protein_coding	23662.6	0.176843	0.026728	6.61637	3.68e-11	3.1e-09
ENSG00000132780.17	1	45583846	45618904	NASP	nuclear autoantigenic sperm protein [Source:HGNC Symbol;Acc:HGNC:7644]	protein_coding	5593.66	-0.188009	0.0284351	-6.61186	3.8e-11	3.17e-09
ENSG00000137310.12	6	31158547	31167159	TCF19	transcription factor 19 [Source:HGNC Symbol;Acc:HGNC:11629]	protein_coding	867.865	-0.576545	0.0874645	-6.59177	4.35e-11	3.61e-09
ENSG00000106258.15	7	99648194	99679998	CYP3A5	cytochrome P450 family 3 subfamily A member 5 [Source:HGNC Symbol;Acc:HGNC:2638]	protein_coding	773.661	0.568576	0.0863019	6.58822	4.45e-11	3.68e-09
ENSG00000165271.17	9	33461353	33473930	NOL6	nucleolar protein 6 [Source:HGNC Symbol;Acc:HGNC:19910]	protein_coding	4298.26	-0.224291	0.0341124	-6.57505	4.86e-11	3.99e-09
ENSG00000154839.10	18	50375040	50394168	SKA1	spindle and kinetochore associated complex subunit 1 [Source:HGNC Symbol;Acc:HGNC:28109]	protein_coding	433.068	-0.630318	0.0958884	-6.57345	4.92e-11	4.01e-09
ENSG00000131462.9	17	42609641	42615238	TUBG1	tubulin gamma 1 [Source:HGNC Symbol;Acc:HGNC:12417]	protein_coding	1377.13	-0.355817	0.0545679	-6.52063	7e-11	5.68e-09
ENSG00000164733.22	8	11842524	11869533	CTSB	cathepsin B [Source:HGNC Symbol;Acc:HGNC:2527]	protein_coding	8447.3	0.149352	0.0229391	6.51083	7.47e-11	6.02e-09
ENSG00000170348.9	14	75131469	75176612	TMED10	transmembrane p24 trafficking protein 10 [Source:HGNC Symbol;Acc:HGNC:16998]	protein_coding	6160.93	0.184787	0.0284409	6.4972	8.18e-11	6.56e-09
ENSG00000115009.13	2	227805739	227817564	CCL20	C-C motif chemokine ligand 20 [Source:HGNC Symbol;Acc:HGNC:10619]	protein_coding	234.9	-0.901815	0.139159	-6.48048	9.14e-11	7.25e-09
ENSG00000142627.13	1	16124337	16156069	EPHA2	EPH receptor A2 [Source:HGNC Symbol;Acc:HGNC:3386]	protein_coding	3620.35	-0.274687	0.0423885	-6.48022	9.16e-11	7.25e-09
[truncated: 10,541 more rows]
