# Supplementary material for: The CTLH ubiquitin ligase substrates ZMYND19 and MKLN1 negatively regulate mTORC1 at the lysosomal membrane
Source: Nat Commun. 2025 Nov 28;16:10731. doi: 10.1038/s41467-025-65760-6 (PMC12663577; doi:10.1038/s41467-025-65760-6)
Supplement: Supplementary file 10 — Supplementary Data 7 [file 41467_2025_65760_MOESM10_ESM.xlsx]

## Sheet: Dataset1
Protein Group IDs	Protein FDR Confidence: Combined	Exp. q-value: Combined	Accession	Gene names	Coverage [%]	# Peptides	# PSMs	# Unique Peptides	MW [kDa]	Score Sequest HT: Sequest HT	Abundance Ratio: (sgMAEA ALP) / (sgCtrl ALP)	Abundance Ratio: (sgCtrl ALP) / (sgCtrl DMSO)	Abundance Ratio: (sgMAEA ALP) / (sgCtrl DMSO)	Abundance Ratio: (sgMAEA DMSO) / (sgCtrl DMSO)	Abundance Ratio: (sgCtrl ALP) / (sgMAEA DMSO)	Abundance Ratio: (sgMAEA ALP) / (sgMAEA DMSO)	Abundance Ratio (log2): (sgMAEA ALP) / (sgCtrl ALP)	Abundance Ratio (log2): (sgCtrl ALP) / (sgCtrl DMSO)	Abundance Ratio (log2): (sgMAEA ALP) / (sgCtrl DMSO)	Abundance Ratio (log2): (sgMAEA DMSO) / (sgCtrl DMSO)	Abundance Ratio (log2): (sgCtrl ALP) / (sgMAEA DMSO)	Abundance Ratio (log2): (sgMAEA ALP) / (sgMAEA DMSO)	Abundance Ratio P-Value: (sgMAEA ALP) / (sgCtrl ALP)	Abundance Ratio P-Value: (sgCtrl ALP) / (sgCtrl DMSO)	Abundance Ratio P-Value: (sgMAEA ALP) / (sgCtrl DMSO)	Abundance Ratio P-Value: (sgMAEA DMSO) / (sgCtrl DMSO)	Abundance Ratio P-Value: (sgCtrl ALP) / (sgMAEA DMSO)	Abundance Ratio P-Value: (sgMAEA ALP) / (sgMAEA DMSO)	Abundance Ratio Adj. P-Value: (sgMAEA ALP) / (sgCtrl ALP)	Abundance Ratio Adj. P-Value: (sgCtrl ALP) / (sgCtrl DMSO)	Abundance Ratio Adj. P-Value: (sgMAEA ALP) / (sgCtrl DMSO)	Abundance Ratio Adj. P-Value: (sgMAEA DMSO) / (sgCtrl DMSO)	Abundance Ratio Adj. P-Value: (sgCtrl ALP) / (sgMAEA DMSO)	Abundance Ratio Adj. P-Value: (sgMAEA ALP) / (sgMAEA DMSO)	|FC|>1.3, q<0.1: (sgMAEA ALP) / (sgCtrl ALP)	|FC|>1.3, q<0.1: (sgCtrl ALP) / (sgCtrl DMSO)	|FC|>1.3, q<0.1: (sgMAEA ALP) / (sgCtrl DMSO)	|FC|>1.3, q<0.1: (sgMAEA DMSO) / (sgCtrl DMSO)	|FC|>1.3, q<0.1: (sgCtrl ALP) / (sgMAEA DMSO)	|FC|>1.3, q<0.1: (sgMAEA ALP) / (sgMAEA DMSO)	Abundances (Grouped): sgCtrl ALP	Abundances (Grouped): sgCtrl DMSO	Abundances (Grouped): sgMAEA ALP	Abundances (Grouped): sgMAEA DMSO	Abundances (Grouped) CV [%]: sgCtrl ALP	Abundances (Grouped) CV [%]: sgCtrl DMSO	Abundances (Grouped) CV [%]: sgMAEA ALP	Abundances (Grouped) CV [%]: sgMAEA DMSO	Abundances (Grouped) Count: sgCtrl ALP
1858	High	0	Q01581	HMGCS1	54	19	54	19	57.3	172.3	1.857	0.962	1.786	1.87	0.515	0.955	0.89	-0.06	0.84	0.9	-0.96	-0.07	1.03797e-10	0.109928	2.14554e-10	7.0341e-11	3.21404e-11	0.0165101	4.17773e-06	0.313105	1.23365e-06	2.26141e-06	1.29362e-06	0.162792	TRUE	FALSE	TRUE	TRUE	TRUE	FALSE	7070.8	7348.5	13128	13742.9	1.05	1.25	1.03	2.24	3
2589	High	0	P21333	FLNA	59	120	551	106	280.6	1915.99	0.941	0.912	0.858	0.886	1.029	0.968	-0.09	-0.13	-0.22	-0.17	0.04	-0.05	6.9483e-08	6.45167e-09	3.10182e-11	7.32729e-10	3.08253e-05	1.29784e-05	0.000133921	1.85105e-05	2.4969e-07	4.21309e-06	0.00200111	0.00248482	FALSE	FALSE	FALSE	FALSE	FALSE	FALSE	103872	113873	97705.3	100922	0.28	0.43	0.34	0.3	3
4582	High	0	Q9UL63	MKLN1	25	14	19	14	84.7	61.79	2.23	0.993	2.214	2.17	0.457	1.02	1.16	-0.01	1.15	1.12	-1.13	0.03	1.40856e-08	0.970754	1.31035e-08	1.45866e-08	1.56977e-08	0.914827	5.43432e-05	1	1.06832e-05	3.61998e-05	5.045e-05	1	TRUE	FALSE	TRUE	TRUE	TRUE	FALSE	1234.9	1243.9	2753.9	2699.6	2.93	5.72	1.16	1.73	3
7660	High	0	Q96PY5	FMNL2	20	22	41	15	123.2	107.81	1.148	1.033	1.187	1.151	0.898	1.031	0.2	0.05	0.25	0.2	-0.16	0.04	1.62021e-08	0.00189006	6.05175e-09	1.61891e-08	7.22129e-08	0.00189999	5.43432e-05	0.0187142	8.19376e-06	3.61998e-05	7.98731e-05	0.0390965	FALSE	FALSE	FALSE	FALSE	FALSE	FALSE	6377.5	6171.4	7324.1	7102.6	0.88	0.11	0.36	0.81	3
2040	High	0	Q96JQ2	CLMN	26	24	61	24	111.6	175.62	1.192	1.002	1.194	1.21	0.828	0.987	0.25	0	0.26	0.27	-0.27	-0.02	2.80435e-08	0.906859	3.32297e-08	2.30569e-08	2.02053e-08	0.456354	8.06232e-05	1	1.3693e-05	4.64008e-05	5.25147e-05	1	FALSE	FALSE	FALSE	FALSE	FALSE	FALSE	9485.6	9470.7	11306.8	11456.1	0.97	0.57	0.39	1.27	3
3580	High	0	P23921	RRM1	57	36	131	36	90	377.23	0.86	0.966	0.831	0.818	1.181	1.016	-0.22	-0.05	-0.27	-0.29	0.24	0.02	1.93599e-07	0.013735	3.71988e-08	2.51598e-08	9.61072e-08	0.459948	0.000236126	0.0722736	1.41247e-05	4.82217e-05	9.06149e-05	1	FALSE	FALSE	FALSE	FALSE	FALSE	FALSE	25355.4	26237.6	21816.2	21472.8	1.61	0.82	0.32	0.66	3
6314	High	0	P13866	SLC5A1	5	3	7	3	73.4	26.58	1.445	0.981	1.418	1.681	0.584	0.844	0.53	-0.03	0.5	0.75	-0.78	-0.25	1.88651e-06	0.560161	3.86324e-06	8.89271e-08	5.25753e-08	0.000260356	0.000818995	0.928618	0.00018533	0.000123422	7.83741e-05	0.0113043	TRUE	FALSE	TRUE	TRUE	TRUE	FALSE	469.6	478.7	678.7	804.5	0.96	5.13	1.88	2.09	3
6374	High	0	Q08379	GOLGA2	40	30	83	30	113	298.53	1.091	1.036	1.131	1.124	0.922	1.006	0.13	0.05	0.18	0.17	-0.12	0.01	1.14905e-06	0.000815922	5.62193e-08	9.74185e-08	2.30895e-06	0.545603	0.00071151	0.0105867	1.72442e-05	0.00012897	0.000450511	1	FALSE	FALSE	FALSE	FALSE	FALSE	FALSE	13747.1	13264.7	15004.9	14908.4	0.36	0.94	0.81	0.35	3
7015	High	0	O95716	RAB3D	44	9	26	5	24.3	79.22	1.217	1.096	1.334	1.315	0.834	1.014	0.28	0.13	0.42	0.39	-0.26	0.02	1.44848e-06	0.000573696	5.86959e-08	9.93338e-08	2.83874e-06	0.585448	0.000812094	0.00835734	1.72442e-05	0.00012897	0.000511841	1	FALSE	FALSE	TRUE	TRUE	FALSE	FALSE	2657.8	2424.2	3233.6	3187.5	1.48	1.14	2.25	1.06	3
3825	High	0	O75691	UTP20	37	83	275	82	318.2	865.62	1.037	1.043	1.081	1.116	0.934	0.968	0.05	0.06	0.11	0.16	-0.1	-0.05	0.000256535	0.000546592	2.21002e-06	1.07247e-07	3.20213e-06	0.00112421	0.0141389	0.00804203	0.000132727	0.000134893	0.000526052	0.0282273	FALSE	FALSE	FALSE	FALSE	FALSE	FALSE	35977.4	34501.7	37297.7	38518.3	0.93	0.45	0.62	0.39	3
3829	Medium	0.046	J3KR82	PLK4	1	1	3	1	100	6.07	2.365	1.017	2.406	2.141	0.475	1.124	1.24	0.03	1.27	1.1	-1.07	0.17	6.98737e-08	0.965679	5.85974e-08	1.9449e-07	2.42256e-07	0.0905952	0.000133921	1	1.72442e-05	0.000147699	0.000154771	0.445436	TRUE	FALSE	TRUE	TRUE	TRUE	FALSE	268.7	264.1	635.5	565.4	2.85	2.42	8.46	2.04	3
5198	High	0	Q9UHK6	AMACR	40	12	41	12	42.4	138.28	1.195	1.066	1.275	1.271	0.839	1.003	0.26	0.09	0.35	0.35	-0.25	0	1.57041e-06	0.00276769	1.14065e-07	1.48885e-07	2.11941e-06	0.933231	0.000812094	0.0243863	2.14533e-05	0.000147699	0.000424399	1	FALSE	FALSE	FALSE	FALSE	FALSE	FALSE	3992.5	3744.3	4772.4	4758.2	0.14	0.48	1.63	2.24	3
5720	High	0	Q9NUQ9	CYRIB	60	16	99	15	36.7	311.73	0.979	0.949	0.929	0.914	1.038	1.016	-0.03	-0.08	-0.11	-0.13	0.05	0.02	0.00178616	1.78092e-05	7.09325e-07	1.73878e-07	0.000108128	0.0759221	0.0413469	0.000950664	7.08428e-05	0.000147699	0.00444995	0.406124	FALSE	FALSE	FALSE	FALSE	FALSE	FALSE	19112.9	20144.5	18707.8	18409	0.48	0.5	0.9	0.12	3
6343	High	0	Q06210	GFPT1	55	34	178	34	78.8	616.58	0.987	0.853	0.842	0.911	0.937	0.925	-0.02	-0.23	-0.25	-0.13	-0.09	-0.11	0.0272127	7.93443e-09	4.06173e-09	1.90008e-07	8.95061e-06	1.22718e-06	0.198457	1.85105e-05	7.84404e-06	0.000147699	0.00090289	0.0005758	FALSE	FALSE	FALSE	FALSE	FALSE	FALSE	28160	33005	27802.7	30057.7	0.66	0.33	0.24	0.89	3
374	High	0	Q8N2G8	GHDC	41	17	44	17	57.5	113.34	1.088	1.113	1.21	1.181	0.942	1.025	0.12	0.15	0.28	0.24	-0.09	0.04	5.66621e-05	1.05611e-05	8.48895e-08	2.04883e-07	0.000296492	0.281024	0.00609785	0.000728353	1.85922e-05	0.000149933	0.00828716	0.825404	FALSE	FALSE	FALSE	FALSE	FALSE	FALSE	6562.8	5898.6	7139.1	6964	0.99	1.33	1.12	0.85	3
3453	High	0	P17655	CAPN2	52	30	116	29	79.9	385.05	0.924	0.941	0.869	0.874	1.076	0.994	-0.11	-0.09	-0.2	-0.19	0.11	-0.01	1.40532e-05	0.000107683	1.46996e-07	2.15579e-07	2.4428e-05	0.845996	0.00254788	0.00285139	2.50697e-05	0.000151947	0.00170695	1	FALSE	FALSE	FALSE	FALSE	FALSE	FALSE	19335.9	20547.6	17864.8	17967.9	0.58	0.44	0.29	1.46	3
1692	High	0	P49327	FASN	44	91	400	91	273.3	1240.83	0.972	0.855	0.831	0.912	0.937	0.911	-0.04	-0.23	-0.27	-0.13	-0.09	-0.13	0.00218552	6.16578e-09	2.01912e-09	2.52304e-07	2.82348e-06	1.74567e-07	0.0460549	1.85105e-05	5.07921e-06	0.000166475	0.000511841	0.000281046	FALSE	FALSE	FALSE	FALSE	FALSE	FALSE	77612.1	90808.4	75442.8	82799.8	0.88	0.38	0.52	0.47	3
4322	High	0	P25774	CTSS	9	3	9	3	37.5	22.24	1.343	1.064	1.43	1.34	0.794	1.067	0.43	0.09	0.52	0.42	-0.33	0.09	2.62386e-07	0.0173966	4.80541e-08	4.16866e-07	3.04601e-06	0.00508763	0.000285426	0.0856811	1.56238e-05	0.000238813	0.000520588	0.0744625	TRUE	FALSE	TRUE	TRUE	FALSE	FALSE	3289.9	3090.7	4419.5	4142	1.56	2.45	2.37	1.19	3
2067	High	0	Q9BWW4	SSBP3	5	2	5	1	40.4	10.97	1.363	1.215	1.656	1.502	0.809	1.103	0.45	0.28	0.73	0.59	-0.31	0.14	3.82054e-06	0.000137981	6.59706e-08	5.19573e-07	7.64233e-05	0.00863792	0.0012232	0.00336786	1.73546e-05	0.000246027	0.00352838	0.107536	TRUE	FALSE	TRUE	TRUE	FALSE	FALSE	479.9	395	654.3	593.4	2.81	2.11	2.49	3.2	3
1106	High	0	Q7LG56	RRM2B	47	14	73	12	40.7	203.33	0.913	0.937	0.856	0.861	1.089	0.994	-0.13	-0.09	-0.22	-0.22	0.12	-0.01	4.56264e-05	0.000186874	4.45581e-07	4.94788e-07	5.37374e-05	0.996213	0.00553621	0.00393179	5.40187e-05	0.000246027	0.00286095	1	FALSE	FALSE	FALSE	FALSE	FALSE	FALSE	11410.9	12175.6	10421.4	10479.3	1.54	1.19	0.27	0.66	3
5850	High	0	P12081	HARS1	51	27	111	20	57.4	327.54	0.957	0.907	0.868	0.901	1.006	0.963	-0.06	-0.14	-0.2	-0.15	0.01	-0.05	0.000298184	2.02012e-06	5.81692e-08	5.0511e-07	0.0891428	0.00609933	0.0154262	0.000253295	1.72442e-05	0.000246027	0.359294	0.084594	FALSE	FALSE	FALSE	FALSE	FALSE	FALSE	29532	32558.5	28267.2	29345.6	0.74	0.28	0.45	1.24	3
3566	High	0	Q8TE04	PANK1	9	5	11	3	64.3	37.26	1.269	1.018	1.293	1.237	0.823	1.045	0.34	0.03	0.37	0.31	-0.28	0.06	1.3964e-07	0.74409	8.90447e-08	5.54766e-07	9.13759e-07	0.0191939	0.000200728	1	1.88302e-05	0.000256653	0.000266506	0.178539	FALSE	FALSE	FALSE	FALSE	FALSE	FALSE	1618.8	1589.5	2054.8	1966.7	1.57	1.39	0.84	1.81	3
1342	High	0.005	P31275	HOXC12	3	1	4	1	30.2	6.49	0.581	1.08	0.628	0.611	1.768	1.028	-0.78	0.11	-0.67	-0.71	0.82	0.04	1.22608e-07	0.0222264	7.52838e-07	5.94376e-07	9.90598e-08	0.960799	0.000183044	0.101866	7.25568e-05	0.000257291	9.06149e-05	1	TRUE	FALSE	TRUE	TRUE	TRUE	FALSE	1388.4	1285	807	785.4	3.9	2.64	1.06	4.66	3
5062	High	0	Q9NZ08	ERAP1	34	30	102	30	107.2	271.19	1.108	1.04	1.153	1.13	0.92	1.02	0.15	0.06	0.21	0.18	-0.12	0.03	6.07741e-06	0.000614821	1.90654e-07	5.72588e-07	2.63807e-05	0.183664	0.00156801	0.0086757	3.00926e-05	0.000257291	0.00180503	0.659507	FALSE	FALSE	FALSE	FALSE	FALSE	FALSE	17716.7	17033.6	19638.2	19256.1	1.06	0.91	0.65	0.94	3
5353	High	0	P12429	ANXA3	65	25	169	25	36.4	504.7	0.936	0.971	0.908	0.848	1.145	1.071	-0.1	-0.04	-0.14	-0.24	0.2	0.1	0.00127333	0.0338014	5.3343e-05	6.82198e-07	4.05591e-06	0.0003438	0.034008	0.136951	0.000930646	0.00028903	0.000580948	0.0132926	FALSE	FALSE	FALSE	FALSE	FALSE	FALSE	42005.9	43261.8	39298.6	36682.2	1.44	1.71	0.21	0.61	3
1888	High	0	P08559	PDHA1	42	18	77	18	43.3	222.52	1.079	1.127	1.217	1.095	1.03	1.111	0.11	0.17	0.28	0.13	0.04	0.15	6.73989e-06	6.54735e-08	4.67731e-09	7.50973e-07	0.00333108	4.37481e-07	0.00160517	4.25039e-05	7.84404e-06	0.000290634	0.0419764	0.000448054	FALSE	FALSE	FALSE	FALSE	FALSE	FALSE	17113.5	15179.4	18467.1	16615.9	0.31	0.29	1.11	0.6	3
7967	High	0	P63151	PPP2R2A	43	13	56	8	51.7	208.38	0.954	0.9	0.859	0.878	1.025	0.978	-0.07	-0.15	-0.22	-0.19	0.04	-0.03	0.00171614	3.81219e-06	2.04875e-07	7.86252e-07	0.0593359	0.0921331	0.0405357	0.000381684	3.13536e-05	0.000295756	0.277342	0.449361	FALSE	FALSE	FALSE	FALSE	FALSE	FALSE	9066.8	10074.5	8648.9	8848	1.44	0.76	0.77	0.56	3
6358	High	0	P06756	ITGAV	35	33	90	33	116	243.56	1.069	1.045	1.118	1.106	0.945	1.01	0.1	0.06	0.16	0.15	-0.08	0.01	1.29083e-05	0.000335095	2.53367e-07	9.62342e-07	9.50725e-05	0.0965225	0.00244911	0.00577759	3.69485e-05	0.00032011	0.00407516	0.462107	FALSE	FALSE	FALSE	FALSE	FALSE	FALSE	13821.1	13220.9	14780.5	14628	0.15	1.17	0.82	0.47	3
456	High	0	Q5T5C7	SARS1	34	17	75	17	61.3	216.56	0.978	0.84	0.821	0.904	0.929	0.909	-0.03	-0.25	-0.28	-0.15	-0.11	-0.14	0.0329567	1.50501e-08	8.36973e-09	9.56441e-07	1.21356e-05	1.67574e-06	0.221263	2.16339e-05	9.59473e-06	0.00032011	0.00112286	0.00070257	FALSE	FALSE	FALSE	FALSE	FALSE	FALSE	10416	12406.9	10187.5	11211.8	0.98	0.15	0.05	1.18	3
4148	High	0	P26038	MSN	70	52	403	38	67.8	1291.95	0.974	0.919	0.895	0.889	1.033	1.006	-0.04	-0.12	-0.16	-0.17	0.05	0.01	0.0436678	1.13756e-05	1.76379e-06	9.48382e-07	0.00820367	0.620124	0.25946	0.000750588	0.000118121	0.00032011	0.0759845	1	FALSE	FALSE	FALSE	FALSE	FALSE	FALSE	54241.7	59029.8	52830.3	52501.7	0.46	1.57	0.11	0.7	3
7910	High	0	O15379	HDAC3	18	8	15	7	48.8	37.56	1.113	1.161	1.292	1.189	0.976	1.086	0.15	0.22	0.37	0.25	-0.03	0.12	4.86965e-05	4.9118e-06	4.85224e-08	1.08084e-06	0.0781669	0.000604104	0.00555599	0.000438348	1.56238e-05	0.000338102	0.330477	0.0189913	FALSE	FALSE	FALSE	FALSE	FALSE	FALSE	2543.9	2190.3	2830.4	2605.4	0.32	1.67	1.22	1.8	3
2749	High	0	G3V1L9	TJP1	32	47	131	1	197.3	420.28	1.106	1.052	1.164	1.106	0.952	1.053	0.15	0.07	0.22	0.14	-0.07	0.07	1.35234e-06	0.00020168	3.86844e-08	1.21003e-06	0.000228153	0.000246605	0.000778651	0.00415212	1.44167e-05	0.000340577	0.00732874	0.0108122	FALSE	FALSE	FALSE	FALSE	FALSE	FALSE	21767.6	20688.3	24081.2	22871.7	0.35	0.86	1.18	0.69	3
4027	High	0	P15924	DSP	56	169	710	169	331.6	2198.67	1.062	1.125	1.195	1.066	1.055	1.121	0.09	0.17	0.26	0.09	0.08	0.16	2.07584e-06	1.16293e-08	5.71465e-10	1.20564e-06	3.65592e-06	1.38983e-08	0.000870317	2.08748e-05	2.55565e-06	0.000340577	0.000561631	0.000115467	FALSE	FALSE	FALSE	FALSE	FALSE	FALSE	166434	147980	176830	157747	0.52	0.6	0.54	0.15	3
3413	High	0	P26358-2	DNMT1	39	55	130	1	184.7	363.17	1.079	1.059	1.143	1.188	0.892	0.962	0.11	0.08	0.19	0.25	-0.16	-0.06	0.000679133	0.00480096	1.22709e-05	1.15254e-06	1.95952e-05	0.0117291	0.023989	0.0356981	0.000367479	0.000340577	0.00147143	0.130446	FALSE	FALSE	FALSE	FALSE	FALSE	FALSE	23996.5	22652.8	25884.2	26902.2	2.18	0.5	1.29	0.64	3
6382	High	0	P55265	ADAR	37	45	226	45	136	692.84	1.019	1.048	1.068	1.079	0.971	0.99	0.03	0.07	0.1	0.11	-0.04	-0.01	0.00775985	3.21716e-05	1.99608e-06	1.19618e-06	0.0022792	0.746087	0.0971944	0.00134375	0.00012692	0.000340577	0.0327861	1	FALSE	FALSE	FALSE	FALSE	FALSE	FALSE	38617	36851.2	39365.5	39772.9	0.67	0.31	0.88	0.29	3
2296	High	0	F8VXC8	SMARCC2	40	54	216	48	136.1	730.14	1.025	1.085	1.112	1.081	1.004	1.029	0.04	0.12	0.15	0.11	0.01	0.04	0.0104646	6.6553e-07	8.59187e-08	1.17855e-06	0.665609	0.00251696	0.114548	0.000135112	1.85922e-05	0.000340577	1	0.0465343	FALSE	FALSE	FALSE	FALSE	FALSE	FALSE	44426.8	40947.5	45530.5	44266.7	0.46	0.44	0.95	0.47	3
8108	High	0	P60983	GMFB	47	7	45	7	16.7	159.98	1.006	0.946	0.952	0.921	1.027	1.033	0.01	-0.08	-0.07	-0.12	0.04	0.05	0.888282	2.50988e-05	4.21819e-05	1.14166e-06	0.00305851	0.00136094	1	0.00114536	0.00079484	0.000340577	0.0399552	0.0319071	FALSE	FALSE	FALSE	FALSE	FALSE	FALSE	5711	6038.3	5745.8	5561.5	0.64	0.79	0.35	0.81	3
7593	High	0	P07384	CAPN1	62	41	241	40	81.8	760.35	0.955	0.943	0.901	0.899	1.049	1.002	-0.07	-0.08	-0.15	-0.15	0.07	0	0.000535486	0.000194868	1.86875e-06	1.28349e-06	0.000263229	0.876511	0.0211302	0.00405541	0.000123819	0.000350316	0.00788087	1	FALSE	FALSE	FALSE	FALSE	FALSE	FALSE	46227.3	49024.5	44168.4	44061.1	1.29	0.86	0.49	0.46	3
5894	High	0	C9JBI3	PSPH	45	7	31	7	20.7	104.12	0.98	0.831	0.814	0.866	0.959	0.94	-0.03	-0.27	-0.3	-0.21	-0.06	-0.09	0.214917	9.90556e-08	4.36089e-08	1.31563e-06	0.00287033	0.000301576	0.619642	5.14056e-05	1.50018e-05	0.000350679	0.0380903	0.0122505	FALSE	FALSE	FALSE	FALSE	FALSE	FALSE	5822.5	7009.7	5705.3	6071	1.5	1.1	0.47	0.84	3
3084	High	0	Q5JRA6	MIA3	30	44	99	43	213.6	365.46	1.091	1.059	1.156	1.148	0.923	1.007	0.13	0.08	0.21	0.2	-0.12	0.01	7.58601e-05	0.000639583	1.1637e-06	1.32767e-06	9.39925e-05	0.992992	0.00750195	0.00891875	8.88765e-05	0.000351561	0.00403747	1	FALSE	FALSE	FALSE	FALSE	FALSE	FALSE	14989.9	14153.9	16359.9	16243.7	0.8	0.42	1.74	0.78	3
3887	High	0	Q9H201	EPN3	11	7	15	3	68.2	47.62	1.197	1.037	1.242	1.204	0.861	1.031	0.26	0.05	0.31	0.27	-0.22	0.04	1.6817e-06	0.0531266	3.54739e-07	1.3794e-06	7.70101e-06	0.0925647	0.000812094	0.186084	4.73792e-05	0.000362873	0.000829486	0.450773	FALSE	FALSE	FALSE	FALSE	FALSE	FALSE	1309	1262.1	1567.4	1519.8	1.01	1.88	0.8	1.74	3
3554	High	0	A0A2R8Y653	UCK2	41	8	18	7	27.4	52.23	1.17	0.977	1.143	1.169	0.836	0.978	0.23	-0.03	0.19	0.22	-0.26	-0.03	1.72985e-06	0.338507	4.52607e-06	1.52383e-06	6.25065e-07	0.246321	0.000812094	0.678143	0.000200407	0.000380948	0.000216881	0.773125	FALSE	FALSE	FALSE	FALSE	FALSE	FALSE	1934.1	1979.6	2262.8	2313.4	1.4	1.28	1.23	1.21	3
2418	High	0	O14832	PHYH	22	8	14	8	38.5	28.53	1.034	1.165	1.204	1.149	1.014	1.048	0.05	0.22	0.27	0.2	0.02	0.07	0.0198643	8.12402e-07	1.26686e-07	1.50598e-06	0.618739	0.00402959	0.165669	0.000146611	2.27633e-05	0.000380948	1	0.0639286	FALSE	FALSE	FALSE	FALSE	FALSE	FALSE	3378.8	2900.4	3492.3	3331.6	0.43	1.9	0.88	0.93	3
2352	High	0	P07942	LAMB1	21	35	136	35	197.9	456.91	1.117	0.944	1.054	1.132	0.833	0.931	0.16	-0.08	0.08	0.18	-0.26	-0.1	5.89025e-06	0.00132966	0.000625436	1.61419e-06	8.80549e-08	0.0001325	0.00155972	0.0148879	0.00503766	0.000396789	8.6442e-05	0.00733563	FALSE	FALSE	FALSE	FALSE	FALSE	FALSE	24627	26094.5	27511.6	29547.5	1.56	0.46	1.13	0.65	3
6691	High	0	O00748	CES2	24	10	27	10	61.8	71.28	1.106	1.07	1.184	1.129	0.948	1.048	0.15	0.1	0.24	0.18	-0.08	0.07	7.1532e-06	0.000138814	1.03749e-07	1.66364e-06	0.000628646	0.00189904	0.00164792	0.00337037	2.02792e-05	0.000400576	0.0135018	0.0390965	FALSE	FALSE	FALSE	FALSE	FALSE	FALSE	2968	2773.3	3282.4	3131.5	0.4	1.78	0.48	0.21	3
4953	High	0	P29323-3	EPHB2	26	20	58	18	110	164.72	1.096	1.07	1.174	1.137	0.941	1.032	0.13	0.1	0.23	0.19	-0.09	0.05	2.52987e-05	0.000254823	3.555e-07	1.70187e-06	0.000336393	0.0517177	0.00368931	0.00484478	4.73792e-05	0.000400576	0.00908081	0.324134	FALSE	FALSE	FALSE	FALSE	FALSE	FALSE	7840.6	7324.4	8597.2	8328.7	0.32	1.5	1.12	0.76	3
7592	High	0	Q9H0D6	XRN2	45	36	187	36	108.5	572.02	1.04	1.012	1.053	1.093	0.926	0.964	0.06	0.02	0.07	0.13	-0.11	-0.05	0.000483596	0.310063	9.05635e-05	1.68442e-06	4.57376e-06	0.00109493	0.0196609	0.643626	0.00133716	0.000400576	0.000639199	0.027682	FALSE	FALSE	FALSE	FALSE	FALSE	FALSE	31223.9	30850.3	32481.4	33704.1	0.66	0.83	0.6	0.73	3
7109	High	0	P17480	UBTF	37	30	78	2	89.4	219.3	1.038	1.131	1.174	1.096	1.032	1.071	0.05	0.18	0.23	0.13	0.05	0.1	0.00250128	8.89744e-08	1.84862e-08	1.68726e-06	0.00124227	1.24958e-05	0.0504378	5.14056e-05	1.07261e-05	0.000400576	0.0218023	0.00245338	FALSE	FALSE	FALSE	FALSE	FALSE	FALSE	16215.3	14332	16824.7	15712.7	0.76	0.74	0.66	0.69	3
4774	High	0	P23396	RPS3	74	18	172	18	26.7	506.86	0.976	0.89	0.868	0.904	0.984	0.96	-0.04	-0.17	-0.2	-0.15	-0.02	-0.06	0.0175154	9.43845e-07	1.39507e-07	1.64588e-06	0.69089	0.00420737	0.15406	0.000158287	2.39958e-05	0.000400576	1	0.0657641	FALSE	FALSE	FALSE	FALSE	FALSE	FALSE	35692.4	40117.3	34819.7	36262.4	0.77	0.08	0.57	1.41	3
7652	High	0	Q8TD06	AGR3	33	5	43	4	19.2	83.25	1.218	0.99	1.206	1.319	0.751	0.914	0.28	-0.01	0.27	0.4	-0.41	-0.13	1.47275e-05	0.833193	2.61917e-05	1.71315e-06	1.12312e-06	0.00764347	0.0025885	1	0.000594243	0.000400887	0.000284306	0.0989058	FALSE	FALSE	FALSE	TRUE	TRUE	FALSE	2196.8	2218.2	2674.7	2926.3	2.19	1.26	0.67	3.47	3
973	High	0	F5H5D3	TUBA1C	57	29	649	4	57.7	1992.56	0.995	0.921	0.916	0.927	0.994	0.988	-0.01	-0.12	-0.13	-0.11	-0.01	-0.02	0.388651	6.59428e-07	2.89827e-07	1.77008e-06	0.267749	0.0258256	0.846266	0.000135112	4.12199e-05	0.000402626	0.705278	0.212611	FALSE	FALSE	FALSE	FALSE	FALSE	FALSE	83574.7	90712.1	83123.7	84098.3	0.23	0.67	0.57	0.79	3
3647	High	0	E5RFU2	EPHX2	25	9	15	9	58.8	36.02	1.399	1.083	1.516	1.32	0.82	1.148	0.48	0.12	0.6	0.4	-0.29	0.2	7.85733e-07	0.0072659	8.79039e-08	1.81495e-06	2.92139e-05	0.00103347	0.000608173	0.0471602	1.87198e-05	0.000405833	0.00194674	0.0265111	TRUE	FALSE	TRUE	TRUE	FALSE	FALSE	2019.2	1864.4	2825.5	2461.2	1.2	3.35	1.5	2.89	3
6689	High	0	Q969S3	ZNF622	31	12	37	12	54.2	107.32	0.933	0.873	0.814	0.863	1.012	0.944	-0.1	-0.2	-0.3	-0.21	0.02	-0.08	0.000373687	2.61935e-06	7.74735e-08	1.80802e-06	0.888658	0.000757848	0.016995	0.000309168	1.82164e-05	0.000405833	1	0.0218188	FALSE	FALSE	FALSE	FALSE	FALSE	FALSE	6183	7080.2	5765.7	6110.6	0.3	1.65	0.84	1.52	3
2435	High	0	A0A0C4DG76	HEPH	5	5	9	5	130.7	21.08	1.367	1.002	1.369	1.297	0.772	1.056	0.45	0	0.45	0.38	-0.37	0.08	9.25836e-07	0.872408	6.39434e-07	2.21595e-06	3.30711e-06	0.136482	0.000665428	1	6.6526e-05	0.000448191	0.000528085	0.560246	TRUE	FALSE	TRUE	FALSE	FALSE	FALSE	1264.6	1262.5	1728.4	1637.4	2.54	0.76	1.53	3.35	3
7170	High	0	O76024	WFS1	27	24	98	24	100.2	256.46	1.068	1.076	1.149	1.108	0.971	1.038	0.1	0.11	0.2	0.15	-0.04	0.05	7.07482e-05	2.79097e-05	1.84457e-07	2.18651e-06	0.0125927	0.00444638	0.00713063	0.00122102	2.95785e-05	0.000448191	0.101939	0.0683584	FALSE	FALSE	FALSE	FALSE	FALSE	FALSE	15424.4	14337.1	16478.7	15881.6	0.36	1.63	0.35	0.32	3
7837	High	0	Q07065	CKAP4	71	44	310	43	66	1018.88	1.054	1.078	1.136	1.135	0.95	1.001	0.08	0.11	0.18	0.18	-0.07	0	0.00251859	0.000123909	3.03187e-06	2.21449e-06	0.00129444	0.930837	0.0505843	0.00315446	0.000157052	0.000448191	0.0223031	1	FALSE	FALSE	FALSE	FALSE	FALSE	FALSE	68204.2	63279.6	71869.1	71810.7	1.31	0.69	1.22	0.9	3
7795	Medium	0.013	J3QQM3	KLHL14	3	1	3	1	24.7	5.83	0.585	1.257	0.735	0.659	1.909	1.116	-0.77	0.33	-0.44	-0.6	0.93	0.16	1.6574e-07	0.000145687	1.3175e-05	2.6054e-06	5.19812e-08	0.0915775	0.000219352	0.00347173	0.000382973	0.000479954	7.83741e-05	0.44808	TRUE	FALSE	TRUE	TRUE	TRUE	FALSE	733.8	583.7	429.1	384.5	1.91	2.93	1.43	5.6	3
4411	High	0	Q09472	EP300	12	25	46	13	264	127.01	1.111	1.023	1.137	1.139	0.899	0.998	0.15	0.03	0.19	0.19	-0.15	0	1.62049e-05	0.0547664	2.53743e-06	2.64726e-06	1.70999e-05	0.999798	0.00268408	0.18996	0.000143563	0.000479954	0.00137651	1	FALSE	FALSE	FALSE	FALSE	FALSE	FALSE	7904.3	7723	8780.5	8794.2	1.45	0.91	0.92	0.95	3
6907	High	0	Q9UBM7	DHCR7	21	10	32	10	54.5	75.11	1.072	1.009	1.082	1.14	0.885	0.949	0.1	0.01	0.11	0.19	-0.18	-0.08	0.000105612	0.999972	0.000102024	2.45486e-06	2.50927e-06	0.00208487	0.00891138	1	0.00145187	0.000479954	0.000465417	0.0415635	FALSE	FALSE	FALSE	FALSE	FALSE	FALSE	7973.5	7905.3	8550	9009.2	1.94	0.71	0.31	0.62	3
2301	High	0	O60610	DIAPH1	43	53	181	51	141.3	568.64	0.946	0.869	0.822	0.901	0.964	0.912	-0.08	-0.2	-0.28	-0.15	-0.05	-0.13	0.000215053	3.41115e-07	2.02475e-08	2.5297e-06	0.0159826	1.03598e-05	0.0131346	0.000108964	1.07261e-05	0.000479954	0.119508	0.00227963	FALSE	FALSE	FALSE	FALSE	FALSE	FALSE	38660.1	44486.5	36580.3	40102.7	1.01	0.68	0.87	1.02	3
1843	High	0	C9JG97	AAMP	18	7	15	7	44.7	44.46	1.376	1.021	1.405	1.344	0.76	1.045	0.46	0.03	0.49	0.43	-0.4	0.06	1.6552e-06	0.727765	9.80923e-07	2.89055e-06	5.16679e-06	0.225075	0.000812094	1	8.25079e-05	0.000501772	0.000692819	0.731398	TRUE	FALSE	TRUE	TRUE	TRUE	FALSE	3110.8	3045.7	4279.3	4094.5	3.25	1.8	1.43	3.05	3
8099	High	0	O00410	IPO5	50	40	209	37	123.6	647.23	0.993	0.873	0.867	0.941	0.928	0.921	-0.01	-0.2	-0.21	-0.09	-0.11	-0.12	0.224864	8.8513e-09	6.08842e-09	2.98777e-06	6.50558e-07	2.31953e-07	0.633039	1.85105e-05	8.19376e-06	0.000513909	0.000221901	0.000311196	FALSE	FALSE	FALSE	FALSE	FALSE	FALSE	28687.8	32852.2	28473	30922.1	0.94	0.33	0.33	0.19	3
3655	High	0	Q15599	SLC9A3R2	48	16	43	16	37.4	139.88	1.213	0.982	1.19	1.239	0.793	0.961	0.28	-0.03	0.25	0.31	-0.34	-0.06	6.06098e-06	0.552089	1.41517e-05	3.09065e-06	1.5217e-06	0.123139	0.00156801	0.921116	0.000400281	0.000520484	0.000343747	0.527765	FALSE	FALSE	FALSE	FALSE	FALSE	FALSE	6650	6772.9	8063.1	8390.5	2.37	2.14	1.69	1.58	3
1388	High	0	P46100	ATRX	8	17	35	9	282.4	115.36	1.087	1.118	1.215	1.104	1.013	1.101	0.12	0.16	0.28	0.14	0.02	0.14	1.34644e-05	9.11676e-07	1.52109e-08	3.27124e-06	0.134371	3.0683e-06	0.00248291	0.000154827	1.0716e-05	0.000534643	0.466381	0.00100403	FALSE	FALSE	FALSE	FALSE	FALSE	FALSE	8632	7721.6	9385.5	8522	1.52	0.25	0.61	0.47	3
6447	High	0	P04083	ANXA1	69	23	219	23	38.7	680.63	0.929	0.985	0.915	0.871	1.131	1.051	-0.11	-0.02	-0.13	-0.2	0.18	0.07	0.000251753	0.988646	0.000190062	3.24125e-06	3.84581e-06	0.00165553	0.0140136	1	0.00222378	0.000534643	0.000575594	0.035756	FALSE	FALSE	FALSE	FALSE	FALSE	FALSE	39848.9	40439.6	37008.6	35229.3	1.53	1.32	0.65	1.33	3
897	High	0	O00571	DDX3X	52	31	181	30	73.2	517.96	0.994	0.906	0.901	0.937	0.968	0.962	-0.01	-0.14	-0.15	-0.09	-0.05	-0.06	0.648935	1.04729e-07	6.41289e-08	3.43838e-06	0.000455616	0.000152762	1	5.14056e-05	1.7323e-05	0.000534643	0.0110404	0.0078523	FALSE	FALSE	FALSE	FALSE	FALSE	FALSE	33395.8	36848.7	33205.9	34510.5	0.47	0.96	0.03	0.28	3
5323	High	0	H0YDU8	PPP5C	48	21	86	21	55.2	271.03	0.968	0.934	0.904	0.898	1.04	1.007	-0.05	-0.1	-0.15	-0.15	0.06	0.01	0.0157237	0.0001538	8.11954e-06	3.60483e-06	0.00271906	0.531276	0.145252	0.00350321	0.000289719	0.000544106	0.0366509	1	FALSE	FALSE	FALSE	FALSE	FALSE	FALSE	21335.8	22832.4	20642.5	20506.8	1.52	0.51	0.22	1.12	3
6244	High	0	E7EQY4	MTA3	33	15	59	9	58.7	182.87	1.071	1.086	1.163	1.119	0.97	1.039	0.1	0.12	0.22	0.16	-0.04	0.05	0.000325345	7.41491e-05	8.14694e-07	3.67901e-06	0.00830596	0.0719882	0.0161826	0.00227645	7.42962e-05	0.000544399	0.0763012	0.394429	FALSE	FALSE	FALSE	FALSE	FALSE	FALSE	4744	4368.9	5079.3	4889.8	0.75	0.62	1	1.69	3
4424	High	0	E9PKC0	PLEKHA7	22	23	45	4	144.3	139.54	1.219	1.026	1.252	1.207	0.85	1.037	0.29	0.04	0.32	0.27	-0.23	0.05	2.42369e-06	0.55099	1.20914e-06	3.85711e-06	8.56124e-06	0.194776	0.000937993	0.920352	9.16509e-05	0.000564527	0.000883174	0.680905	FALSE	FALSE	FALSE	FALSE	FALSE	FALSE	5093.6	4962.2	6210.9	5989.4	2.06	1.05	0.7	2.53	3
1174	High	0	Q6PL18	ATAD2	32	38	97	34	158.5	304.18	0.965	1.107	1.068	1.115	0.993	0.958	-0.05	0.15	0.09	0.16	-0.01	-0.06	0.0295407	1.45086e-05	0.000229273	3.85204e-06	0.203494	0.00186306	0.207327	0.000863842	0.00250898	0.000564527	0.600207	0.0386528	FALSE	FALSE	FALSE	FALSE	FALSE	FALSE	16576.3	14974.7	15987.9	16694	0.99	0.85	0.18	1.67	3
2186	High	0	P31150	GDI1	67	26	143	15	50.6	441.96	0.991	0.922	0.913	0.913	1.01	1	-0.01	-0.12	-0.13	-0.13	0.01	0	0.794215	1.73622e-05	9.54604e-06	3.85081e-06	0.140616	0.456998	1	0.00093926	0.000315891	0.000564527	0.481335	1	FALSE	FALSE	FALSE	FALSE	FALSE	FALSE	12441.6	13498.6	12327.7	12322.9	0.78	0.24	0.54	1.52	3
7523	High	0	Q14126	DSG2	36	28	100	28	122.2	325.46	1.045	1.005	1.05	1.072	0.938	0.98	0.06	0.01	0.07	0.1	-0.09	-0.03	0.000113306	0.872588	6.15902e-05	4.06236e-06	6.25978e-06	0.0142463	0.00930703	1	0.00102309	0.000575725	0.00076045	0.14892	FALSE	FALSE	FALSE	FALSE	FALSE	FALSE	23280.2	23164	24320	24823.8	0.79	0.95	0.14	0.55	3
1285	High	0	Q12955-4	ANK3	32	50	120	50	204	375.41	1.104	1.031	1.138	1.11	0.929	1.025	0.14	0.04	0.19	0.15	-0.11	0.04	7.4306e-06	0.0230672	9.94264e-07	4.17009e-06	4.84722e-05	0.0926771	0.00168968	0.104483	8.30252e-05	0.000576777	0.00268004	0.451156	FALSE	FALSE	FALSE	FALSE	FALSE	FALSE	20767.1	20142.8	22925.9	22359.2	0.69	1.02	1.12	1.23	3
4844	High	0	Q92530	PSMF1	35	8	19	8	29.8	48.18	0.937	0.998	0.935	0.904	1.103	1.034	-0.09	0	-0.1	-0.14	0.14	0.05	8.55115e-05	0.808393	4.26104e-05	4.13575e-06	6.93391e-06	0.0285794	0.00787587	1	0.000797316	0.000576777	0.000781996	0.227016	FALSE	FALSE	FALSE	FALSE	FALSE	FALSE	4950.2	4961.9	4638.3	4487.9	0.46	1.09	0.7	1.18	3
7095	High	0	P56545	CTBP2	43	17	74	11	48.9	187.53	1.1	1.044	1.148	1.109	0.941	1.035	0.14	0.06	0.2	0.15	-0.09	0.05	7.71383e-06	0.00147864	3.45073e-07	4.25135e-06	0.000327056	0.00483619	0.00172485	0.0159085	4.66069e-05	0.000580042	0.00885252	0.0721553	FALSE	FALSE	FALSE	FALSE	FALSE	FALSE	16871.7	16161	18551.9	17925.6	1.32	0.74	0.83	0.61	3
4624	High	0	Q9UJ72	ANXA10	22	7	14	7	37.3	21.54	0.811	0.84	0.681	0.705	1.192	0.966	-0.3	-0.25	-0.56	-0.51	0.25	-0.05	0.000283377	0.000727961	2.71558e-06	4.20843e-06	0.000615558	0.850769	0.014968	0.00976332	0.000147503	0.000580042	0.0133059	1	FALSE	FALSE	TRUE	TRUE	FALSE	FALSE	2721.1	3240.8	2205.8	2283.4	3.59	1.56	2.84	4.34	3
2701	High	0	P25205	MCM3	63	42	234	42	90.9	806.37	1.008	1.117	1.125	1.066	1.047	1.056	0.01	0.16	0.17	0.09	0.07	0.08	0.929786	3.91504e-08	3.30069e-08	4.64312e-06	3.18875e-05	2.08994e-05	1	3.42557e-05	1.3693e-05	0.000620867	0.0020601	0.0031231	FALSE	FALSE	FALSE	FALSE	FALSE	FALSE	31657.2	28352.4	31908.7	30228.6	0.29	0.29	1.01	0.32	3
2424	High	0	O60218	AKR1B10	58	16	44	16	36	105.71	1.198	0.909	1.089	1.16	0.783	0.938	0.26	-0.14	0.12	0.21	-0.35	-0.09	6.65705e-07	6.07648e-05	0.000280348	4.72157e-06	5.2328e-08	0.0021901	0.000558208	0.00202796	0.00285158	0.000621041	7.83741e-05	0.0429375	FALSE	FALSE	FALSE	FALSE	FALSE	FALSE	8171.4	8988.4	9787.1	10430.6	1.64	0.32	1.77	1.23	3
7444	High	0	P61088	UBE2N	78	10	79	10	17.1	215.07	0.981	0.924	0.907	0.891	1.037	1.018	-0.03	-0.11	-0.14	-0.17	0.05	0.03	0.304144	4.61427e-05	1.23296e-05	4.69126e-06	0.033648	0.431746	0.742763	0.0016904	0.000368008	0.000621041	0.192673	1	FALSE	FALSE	FALSE	FALSE	FALSE	FALSE	11154.9	12066.7	10947.2	10755.9	1.12	0.92	0.93	0.97	3
4124	High	0	Q14694	USP10	31	22	63	22	87.1	190.55	1.136	0.968	1.099	1.08	0.896	1.018	0.18	-0.05	0.14	0.11	-0.16	0.03	1.22791e-07	0.00177464	2.08374e-06	5.24831e-06	2.72677e-07	0.383552	0.000183044	0.0179647	0.000129253	0.000658066	0.000155355	0.95765	FALSE	FALSE	FALSE	FALSE	FALSE	FALSE	12471.1	12888.7	14165.2	13917.6	0.82	0.7	0.61	0.87	3
7165	High	0	O95340	PAPSS2	13	7	10	6	69.5	19.67	1.381	0.987	1.363	1.418	0.696	0.961	0.47	-0.02	0.45	0.5	-0.52	-0.06	1.22375e-05	0.998653	1.11052e-05	5.33969e-06	5.8314e-06	0.639628	0.002391	1	0.000346224	0.000665378	0.000746923	1	TRUE	FALSE	TRUE	TRUE	TRUE	FALSE	439.9	445.7	607.3	631.9	3.53	1.24	2.44	4.27	3
808	High	0	Q7KZ85	SUPT6H	35	46	168	46	198.9	622.37	1.073	1.046	1.123	1.124	0.93	0.998	0.1	0.06	0.17	0.17	-0.1	0	9.25233e-05	0.0154138	5.61423e-06	5.52065e-06	9.03625e-05	0.999991	0.00825714	0.0787598	0.000232238	0.000681597	0.00391974	1	FALSE	FALSE	FALSE	FALSE	FALSE	FALSE	16900.2	16160.2	18140.3	18170.5	1.47	0.52	0.52	1.53	3
1161	High	0	Q9BYC5	FUT8	34	18	56	18	66.5	158.59	1.08	1.013	1.094	1.123	0.902	0.974	0.11	0.02	0.13	0.17	-0.15	-0.04	0.000133473	0.161728	2.17092e-05	5.91941e-06	2.72981e-05	0.250778	0.0102605	0.41105	0.000522593	0.000717622	0.00183733	0.781416	FALSE	FALSE	FALSE	FALSE	FALSE	FALSE	10653.7	10519.5	11505.7	11816.9	1.57	0.59	1.25	0.72	3
4484	High	0	Q12873	CHD3	35	53	129	39	226.5	400.45	1.031	1.044	1.076	1.102	0.947	0.977	0.04	0.06	0.11	0.14	-0.08	-0.03	0.0163407	0.00346832	7.01601e-05	6.03463e-06	0.000288188	0.0290774	0.148464	0.0287768	0.00112415	0.000723797	0.00820463	0.228629	FALSE	FALSE	FALSE	FALSE	FALSE	FALSE	10612.9	10169.4	10946.3	11206.3	0.56	0.64	0.73	1.48	3
420	High	0	P20020	ATP2B1	30	32	106	21	134.6	356.21	1.047	1.057	1.106	1.109	0.952	0.997	0.07	0.08	0.15	0.15	-0.07	0	0.00421539	0.00090289	1.36982e-05	6.12329e-06	0.000973126	0.589086	0.0695357	0.0113493	0.000392413	0.000724872	0.0184511	1	FALSE	FALSE	FALSE	FALSE	FALSE	FALSE	19025.8	18007.9	19916.7	19976.9	0.94	1.35	0.46	1.11	3
2614	High	0	P62241	RPS8	39	8	86	8	24.2	260.25	0.97	0.901	0.874	0.899	1.003	0.972	-0.04	-0.15	-0.19	-0.15	0	-0.04	0.0279377	7.283e-06	1.04787e-06	6.56534e-06	0.99799	0.0355273	0.200475	0.000568936	8.52748e-05	0.000759334	1	0.260605	FALSE	FALSE	FALSE	FALSE	FALSE	FALSE	16178.4	17947	15687.1	16131.3	1.22	0.76	0.47	1.43	3
5391	High	0	Q6NVY1	HIBCH	46	18	72	18	43.5	198.89	1.119	1.105	1.237	1.161	0.951	1.065	0.16	0.14	0.31	0.22	-0.07	0.09	5.98703e-05	9.07542e-05	3.50057e-07	6.7079e-06	0.023948	0.0019792	0.00634137	0.00259483	4.71219e-05	0.00077139	0.154801	0.0400305	FALSE	FALSE	FALSE	FALSE	FALSE	FALSE	14849	13441.2	16620.8	15608.6	1.18	0.57	2.06	1.24	3
989	High	0	P13798	APEH	44	23	106	23	81.2	318.13	0.949	0.926	0.879	0.906	1.022	0.97	-0.07	-0.11	-0.19	-0.14	0.03	-0.04	0.000501822	0.00010117	1.22953e-06	6.83354e-06	0.0208616	0.0507889	0.0202586	0.00274763	9.23921e-05	0.000779928	0.14119	0.321466	FALSE	FALSE	FALSE	FALSE	FALSE	FALSE	18526.6	20015.4	17589.3	18124.5	1.64	0.44	0.3	1.02	3
7635	High	0	P41250	GARS1	60	39	229	39	83.1	723.46	0.939	0.831	0.78	0.871	0.954	0.895	-0.09	-0.27	-0.36	-0.2	-0.07	-0.16	0.000416301	1.23248e-06	4.66968e-08	7.41927e-06	0.0421892	2.6742e-05	0.0179205	0.000185092	1.56238e-05	0.00082264	0.221594	0.00355228	FALSE	FALSE	FALSE	FALSE	FALSE	FALSE	43464.2	52316.7	40801.1	45564.4	2.11	0.67	1.08	1.12	3
3845	High	0	O95299	NDUFA10	29	9	30	9	40.7	90.87	1.037	1.134	1.175	1.089	1.041	1.079	0.05	0.18	0.23	0.12	0.06	0.11	0.00271161	4.22254e-07	4.08718e-08	7.68004e-06	0.0023755	1.92631e-05	0.0533168	0.000120534	1.4558e-05	0.000835444	0.0337135	0.00295159	FALSE	FALSE	FALSE	FALSE	FALSE	FALSE	6004	5296.3	6223.9	5769.2	1	0.34	1.23	0.5	3
7198	High	0	P14618	PKM	79	49	805	4	57.9	2512.52	0.973	0.926	0.902	0.911	1.017	0.99	-0.04	-0.11	-0.15	-0.13	0.02	-0.02	0.00864818	5.48369e-05	3.03609e-06	7.67787e-06	0.0796755	0.416823	0.102739	0.00188161	0.000157069	0.000835444	0.3328	0.996731	FALSE	FALSE	FALSE	FALSE	FALSE	FALSE	126748	136815	123354	124657	1.02	0.8	0.64	1.15	3
5319	High	0	P05198	EIF2S1	61	22	152	22	36.1	522.72	0.995	0.908	0.904	0.915	0.992	0.987	-0.01	-0.14	-0.15	-0.13	-0.01	-0.02	0.99843	3.30098e-06	3.60142e-06	7.7606e-06	0.485184	0.570833	1	0.000350557	0.000175969	0.000838496	0.971308	1	FALSE	FALSE	FALSE	FALSE	FALSE	FALSE	28709.6	31619.3	28568.9	28932.5	1.16	1.04	0.52	0.42	3
539	High	0	Q5VTR2	RNF20	50	45	127	40	113.6	429.17	1.039	1.107	1.151	1.106	1.001	1.04	0.06	0.15	0.2	0.15	0	0.06	0.0161508	6.40461e-06	7.7291e-07	7.83779e-06	0.985919	0.0103625	0.14771	0.000533163	7.337e-05	0.000843484	1	0.120873	FALSE	FALSE	FALSE	FALSE	FALSE	FALSE	21061.9	19024.3	21888.6	21038.3	1.23	0.9	0.92	1.1	3
2999	High	0	P11413	G6PD	63	33	150	33	59.2	416.95	0.973	0.915	0.891	0.9	1.017	0.99	-0.04	-0.13	-0.17	-0.15	0.02	-0.01	0.0456804	3.45812e-05	4.26385e-06	8.18347e-06	0.215841	0.692106	0.265961	0.00141305	0.000195257	0.000864505	0.620925	1	FALSE	FALSE	FALSE	FALSE	FALSE	FALSE	34389.4	37569.6	33471.6	33815.6	1.81	0.76	0.69	0.2	3
649	High	0	Q13126	MTAP	53	12	70	12	31.2	242.31	0.954	0.946	0.903	0.889	1.064	1.016	-0.07	-0.08	-0.15	-0.17	0.09	0.02	0.00757462	0.00112895	2.17057e-05	8.26538e-06	0.0013245	0.48923	0.0960437	0.0133136	0.000522593	0.000866337	0.0226177	1	FALSE	FALSE	FALSE	FALSE	FALSE	FALSE	13914.5	14705.5	13278.8	13075.2	1.14	1.2	0.43	1.42	3
3948	High	0	O75146	HIP1R	40	44	116	41	119.3	381.42	1.104	1.03	1.138	1.109	0.929	1.026	0.14	0.04	0.19	0.15	-0.11	0.04	1.75732e-05	0.0250571	2.01746e-06	8.39248e-06	0.000120052	0.125254	0.00287521	0.110917	0.000127875	0.000871945	0.00477865	0.533873	FALSE	FALSE	FALSE	FALSE	FALSE	FALSE	21876.8	21238.4	24162	23544.3	0.75	0.33	1.17	1.61	3
7171	High	0	Q9NYU2	UGGT1	50	56	203	54	177.1	673.4	1.042	1.024	1.067	1.084	0.944	0.984	0.06	0.03	0.09	0.12	-0.08	-0.02	0.000714522	0.0224516	2.84822e-05	8.5991e-06	0.000132878	0.337928	0.0247707	0.10249	0.000616925	0.000882921	0.00505509	0.900707	FALSE	FALSE	FALSE	FALSE	FALSE	FALSE	35660.3	34814.6	37157.3	37756.3	0.17	1.11	1.2	0.57	3
2864	High	0	Q9NRL2	BAZ1A	16	21	54	21	178.6	165.66	1.124	0.996	1.12	1.178	0.845	0.95	0.17	-0.01	0.16	0.24	-0.24	-0.07	0.000105832	0.955533	0.000162665	8.74922e-06	6.44506e-06	0.0169727	0.00891138	1	0.00199363	0.000891512	0.000762957	0.165568	FALSE	FALSE	FALSE	FALSE	FALSE	FALSE	5446.2	5467.5	6122.9	6443.1	1.92	0.93	0.9	2.73	3
6643	High	0	Q13951-2	CBFB	44	8	20	2	22	65.69	0.988	0.96	0.949	0.886	1.084	1.071	-0.02	-0.06	-0.08	-0.18	0.12	0.1	0.766084	0.00778136	0.00238577	9.06549e-06	0.000292894	0.000760657	1	0.0495165	0.0134696	0.000906615	0.00823809	0.021884	FALSE	FALSE	FALSE	FALSE	FALSE	FALSE	3921.9	4085	3875.6	3618.3	0.88	1.41	1.55	1.49	3
3298	High	0	P23919	DTYMK	60	14	64	14	23.8	205.03	0.957	0.978	0.936	0.896	1.091	1.045	-0.06	-0.03	-0.1	-0.16	0.13	0.06	0.0104826	0.0721139	0.000386554	9.14805e-06	7.2474e-05	0.00547967	0.11462	0.231719	0.00358903	0.000911386	0.00348091	0.0783485	FALSE	FALSE	FALSE	FALSE	FALSE	FALSE	14330.6	14654.2	13720.1	13131.2	1.03	0.86	1.25	1.13	3
7191	High	0	Q14019	COTL1	75	11	76	11	15.9	218.34	0.925	0.867	0.802	0.834	1.04	0.962	-0.11	-0.21	-0.32	-0.26	0.06	-0.06	0.00418302	0.000184674	4.96826e-06	9.2853e-06	0.0159012	0.727924	0.0695357	0.00390181	0.000215019	0.000918424	0.119137	1	FALSE	FALSE	FALSE	FALSE	FALSE	FALSE	18648	21507.6	17257.1	17930	1.94	1.03	1.44	2.78	3
7156	High	0	Q08426	EHHADH	28	15	30	15	79.4	76.43	1.185	1.02	1.208	1.156	0.882	1.045	0.24	0.03	0.27	0.21	-0.18	0.06	4.15652e-06	0.158079	1.19799e-06	9.31414e-06	4.79674e-05	0.0233192	0.0012232	0.404082	9.09771e-05	0.000918835	0.00266247	0.200349	FALSE	FALSE	FALSE	FALSE	FALSE	FALSE	4360.5	4275.7	5165.8	4942.2	0.68	1.46	1.27	2.06	3
7883	High	0	P62249	RPS16	72	15	99	15	16.4	223.38	0.972	0.887	0.862	0.899	0.987	0.959	-0.04	-0.17	-0.21	-0.15	-0.02	-0.06	0.168497	4.56215e-06	1.33149e-06	9.38165e-06	0.635481	0.0307236	0.542373	0.000423092	9.71153e-05	0.000923233	1	0.235856	FALSE	FALSE	FALSE	FALSE	FALSE	FALSE	20219.9	22789	19644.7	20478.9	0.41	1.33	1.38	0.9	3
1297	High	0	P31947	SFN	85	21	253	17	27.8	754.77	0.938	0.897	0.841	0.853	1.051	0.986	-0.09	-0.16	-0.25	-0.23	0.07	-0.02	0.00916526	0.000136158	5.83376e-06	9.75416e-06	0.028521	0.829884	0.106633	0.00334108	0.000235481	0.000948297	0.173865	1	FALSE	FALSE	FALSE	FALSE	FALSE	FALSE	31449	35077	29507.6	29911.7	1.62	0.73	2.02	2.02	3
1990	High	0	Q15147-4	PLCB4	40	41	124	2	136	419.71	1.086	1.085	1.178	1.094	0.992	1.077	0.12	0.12	0.24	0.13	-0.01	0.11	2.03934e-05	3.46975e-05	9.83459e-08	9.92885e-06	0.320976	8.0457e-05	0.00318145	0.00141637	2.0093e-05	0.000956044	0.777434	0.00539719	FALSE	FALSE	FALSE	FALSE	FALSE	FALSE	22033.4	20304.4	23919.7	22204.1	0.68	0.86	0.69	1.45	3
5604	High	0	P52597	HNRNPF	58	18	296	15	45.6	1035.01	1.038	1.047	1.086	1.059	0.988	1.026	0.05	0.07	0.12	0.08	-0.02	0.04	0.000286632	4.38137e-05	5.46568e-07	9.964e-06	0.215356	0.00268833	0.0151201	0.0016556	6.17944e-05	0.000957139	0.620024	0.0487651	FALSE	FALSE	FALSE	FALSE	FALSE	FALSE	31734.3	30317.8	32936.2	32114.3	0.4	0.72	0.62	0.52	3
159	High	0	Q9H173	SIL1	25	10	17	10	52.1	51.41	1.054	1.036	1.093	1.122	0.923	0.973	0.08	0.05	0.13	0.17	-0.12	-0.04	0.00581165	0.0276275	0.000136763	1.03406e-05	0.00015042	0.0322011	0.0830068	0.118586	0.00177396	0.000986252	0.00547555	0.243209	FALSE	FALSE	FALSE	FALSE	FALSE	FALSE	2789.1	2691.2	2940.5	3020.6	1.07	0.24	1.76	1.18	3
5010	High	0	Q9BVK6	TMED9	47	12	81	9	27.3	267.69	1.065	1.061	1.131	1.112	0.954	1.017	0.09	0.09	0.18	0.15	-0.07	0.02	0.00146009	0.000568187	5.8555e-06	1.04396e-05	0.00437684	0.779487	0.0369604	0.00829264	0.000235481	0.00098635	0.0502245	1	FALSE	FALSE	FALSE	FALSE	FALSE	FALSE	12569.2	11845	13391.3	13169.6	0.59	1.17	1.76	0.86	3
1059	Medium	0.016	A0A590UJ23	PALM3	2	1	1	1	68.3	1.97	1.509	0.981	1.481	1.488	0.659	0.995	0.59	-0.03	0.57	0.57	-0.6	-0.01	8.55533e-06	0.899214	1.32165e-05	1.0712e-05	7.01386e-06	0.987022	0.00184141	1	0.000382973	0.000993426	0.000781996	1	TRUE	FALSE	TRUE	TRUE	TRUE	FALSE	64.3	65.5	97.1	97.5	2.52	4.97	5.33	2.18	3
1307	High	0	P31946	YWHAB	76	19	400	10	28.1	1224.83	0.999	0.927	0.926	0.913	1.015	1.014	0	-0.11	-0.11	-0.13	0.02	0.02	0.89901	5.53187e-05	3.30512e-05	1.06667e-05	0.164659	0.398754	1	0.0018933	0.000666805	0.000993426	0.529342	0.974686	FALSE	FALSE	FALSE	FALSE	FALSE	FALSE	28449.6	30689.2	28427	28033.8	0.87	0.75	0.58	1.33	3
672	High	0	Q9BY44	EIF2A	46	22	62	22	64.9	163.75	0.962	0.887	0.853	0.908	0.978	0.94	-0.06	-0.17	-0.23	-0.14	-0.03	-0.09	0.00671024	3.17488e-06	3.03241e-07	1.09829e-05	0.225438	0.000614891	0.089106	0.00034259	4.29758e-05	0.00101388	0.636396	0.0192	FALSE	FALSE	FALSE	FALSE	FALSE	FALSE	10173	11466.6	9784.9	10406.3	0.98	1.45	0.39	0.96	3
4673	High	0	Q6IN85	PPP4R3A	43	29	78	23	95.3	223.09	1.061	1.04	1.103	1.138	0.914	0.97	0.09	0.06	0.14	0.19	-0.13	-0.04	0.00130894	0.0563752	7.23903e-05	1.12185e-05	0.000108769	0.114134	0.0346829	0.193819	0.00114575	0.00102779	0.00446145	0.507126	FALSE	FALSE	FALSE	FALSE	FALSE	FALSE	10913.4	10496.4	11582.7	11945.1	0.5	2.32	0.86	0.21	3
6196	High	0	Q96S59	RANBP9	16	9	32	9	77.8	97.36	1.343	0.993	1.334	1.315	0.755	1.014	0.43	-0.01	0.42	0.4	-0.41	0.02	1.09418e-05	0.999931	1.13395e-05	1.14718e-05	1.10689e-05	0.999998	0.00223552	1	0.000349628	0.00103857	0.00107094	1	TRUE	FALSE	TRUE	TRUE	TRUE	FALSE	2778.1	2797.9	3731.7	3679.2	2.11	3.12	0.96	4.57	3
7491	High	0	Q96E35	ZMYND19	9	1	2	1	26.4	10.13	1.875	1.052	1.972	1.937	0.543	1.018	0.91	0.07	0.98	0.95	-0.88	0.03	1.19707e-05	0.999736	1.13161e-05	1.15342e-05	1.22031e-05	0.99999	0.00236936	1	0.000349628	0.00103857	0.00112652	1	TRUE	FALSE	TRUE	TRUE	TRUE	FALSE	64.6	61.4	121.2	119	3.92	4.76	5.32	11.63	3
2157	High	0	Q15007	WTAP	37	12	37	12	44.2	110.18	1.041	1.04	1.083	1.103	0.943	0.982	0.06	0.06	0.12	0.14	-0.08	-0.03	0.00334917	0.00948388	4.9716e-05	1.14456e-05	0.000358716	0.230704	0.0605574	0.0561348	0.000881512	0.00103857	0.00946131	0.741957	FALSE	FALSE	FALSE	FALSE	FALSE	FALSE	6646.2	6390.6	6921.9	7049	1.13	0.35	0.44	1.51	3
7686	High	0	Q96J02	ITCH	28	22	54	17	102.7	115.59	1.13	0.971	1.097	1.088	0.892	1.009	0.18	-0.04	0.13	0.12	-0.16	0.01	1.91273e-06	0.0805228	9.5599e-06	1.20937e-05	2.31697e-06	0.981379	0.000818995	0.250809	0.000315891	0.0010456	0.000450511	1	FALSE	FALSE	FALSE	FALSE	FALSE	FALSE	3160.5	3255.3	3572.7	3542.1	1.18	0.76	0.77	0.97	3
3108	High	0	Q86TX2	ACOT1	27	7	23	7	46.2	82.58	1.13	1.124	1.27	1.181	0.952	1.076	0.18	0.17	0.34	0.24	-0.07	0.11	0.000163699	0.000159634	8.82148e-07	1.20807e-05	0.0352303	0.00605386	0.0113987	0.00356159	7.82061e-05	0.0010456	0.198292	0.0841955	FALSE	FALSE	FALSE	FALSE	FALSE	FALSE	1852.8	1648.8	2093.7	1946.5	1.44	1.27	2.33	1.72	3
6023	High	0	G0XQ39	STIM1	24	19	53	18	88.6	176.33	1.052	1.006	1.059	1.084	0.928	0.976	0.07	0.01	0.08	0.12	-0.11	-0.03	0.000557599	0.338703	0.000108177	1.18593e-05	4.13135e-05	0.0643148	0.0213624	0.678367	0.00151234	0.0010456	0.00250049	0.369748	FALSE	FALSE	FALSE	FALSE	FALSE	FALSE	9298.9	9243.1	9785.3	10022.6	0.71	1.09	0.97	0.9	3
1913	High	0	Q5W0H4	TPT1	77	10	94	10	21.5	382.8	0.951	0.774	0.735	0.852	0.908	0.863	-0.07	-0.37	-0.44	-0.23	-0.14	-0.21	0.0121643	5.53468e-07	7.71129e-08	1.19243e-05	0.00200226	4.10743e-05	0.124819	0.000126677	1.82164e-05	0.0010456	0.0300482	0.00406726	FALSE	FALSE	TRUE	FALSE	FALSE	FALSE	14288.1	18470.6	13581.5	15738.5	1.69	1.36	1.53	2.32	3
5314	High	0	P07737	PFN1	75	14	338	11	15	782.41	1.018	0.903	0.919	0.903	1.001	1.018	0.03	-0.15	-0.12	-0.15	0	0.03	0.810792	1.70303e-05	3.16552e-05	1.1754e-05	0.939788	0.504119	1	0.000933861	0.000647737	0.0010456	1	1	FALSE	FALSE	FALSE	FALSE	FALSE	FALSE	38551.8	42678.1	39227.2	38520.4	1.34	1.22	1.07	0.16	3
4466	High	0	P17174	GOT1	61	22	97	22	46.2	280.18	0.988	0.926	0.915	0.916	1.011	0.999	-0.02	-0.11	-0.13	-0.13	0.02	0	0.197874	4.62878e-05	1.00253e-05	1.22294e-05	0.297778	0.988655	0.592093	0.0016904	0.000324624	0.00105343	0.746048	1	FALSE	FALSE	FALSE	FALSE	FALSE	FALSE	22278.4	24065.5	22013.1	22044.6	1.24	1.19	0.67	0.61	3
4885	High	0	P61221	ABCE1	53	29	107	29	67.3	355.54	1.007	0.887	0.894	0.921	0.963	0.97	0.01	-0.17	-0.16	-0.12	-0.05	-0.04	0.999853	1.05606e-06	1.01907e-06	1.25077e-05	0.008976	0.00818358	1	0.000171393	8.43964e-05	0.00106432	0.0805926	0.103579	FALSE	FALSE	FALSE	FALSE	FALSE	FALSE	19593.6	22088.1	19736.9	20337.1	1.55	0.6	0.3	0.5	3
7658	High	0	P05165	PCCA	33	21	41	21	80	115.94	1.107	1.153	1.277	1.174	0.982	1.088	0.15	0.21	0.35	0.23	-0.03	0.12	0.000246294	5.90673e-05	6.10359e-07	1.26517e-05	0.210719	0.00226486	0.0138451	0.00198447	6.56317e-05	0.00106754	0.613071	0.0439285	FALSE	FALSE	FALSE	FALSE	FALSE	FALSE	8449.9	7325.8	9356.8	8600.5	2.37	1.09	0.15	2.3	3
7513	High	0	Q9Y5X3	SNX5	29	13	51	12	46.8	129.71	0.974	1.012	0.985	0.934	1.084	1.055	-0.04	0.02	-0.02	-0.1	0.12	0.08	0.022683	0.664005	0.115596	1.33755e-05	6.48609e-06	8.95153e-05	0.179576	1	0.244992	0.00111543	0.000762957	0.00586792	FALSE	FALSE	FALSE	FALSE	FALSE	FALSE	10807.2	10681.4	10524.4	9972.1	1.09	0.9	0.44	0.29	3
7025	High	0	O60244	MED14	7	9	11	9	160.5	20.61	1.022	1.073	1.096	1.135	0.945	0.966	0.03	0.1	0.13	0.18	-0.08	-0.05	0.661691	0.000367701	0.000128715	1.33855e-05	0.0125769	0.0625516	1	0.00615881	0.00170344	0.00111543	0.101852	0.362981	FALSE	FALSE	FALSE	FALSE	FALSE	FALSE	1049.9	978.8	1073.3	1110.7	1.28	0.09	1.37	1.69	3
6714	High	0	Q86UV5	USP48	24	20	50	20	119	157.95	1.048	1.018	1.067	1.072	0.949	0.995	0.07	0.03	0.09	0.1	-0.08	-0.01	0.000139565	0.092974	1.71646e-05	1.37016e-05	0.000104805	0.985513	0.0105391	0.278499	0.000446292	0.00113008	0.0043713	1	FALSE	FALSE	FALSE	FALSE	FALSE	FALSE	7679.2	7544.9	8047.2	8089.6	0.37	0.83	0.46	0.97	3
120	High	0	B4DKV7	EPS8L1	31	18	39	9	73.3	134.46	1.251	0.92	1.15	1.214	0.758	0.948	0.32	-0.12	0.2	0.28	-0.4	-0.08	3.81577e-06	0.00195823	0.000216927	1.37838e-05	6.1143e-07	0.0288672	0.0012232	0.019233	0.00242329	0.00113221	0.000216881	0.227832	FALSE	FALSE	FALSE	FALSE	TRUE	FALSE	4426.3	4813.1	5536.2	5841.3	2.66	0.62	1.27	2.81	3
6383	High	0	A0A499FIZ0	WDR26	15	10	19	10	81.3	48.09	1.149	0.986	1.133	1.118	0.882	1.013	0.2	-0.02	0.18	0.16	-0.18	0.02	3.75302e-06	0.710726	6.97863e-06	1.41009e-05	7.15688e-06	0.687467	0.0012232	1	0.000265584	0.0011559	0.000795739	1	FALSE	FALSE	FALSE	FALSE	FALSE	FALSE	3437.2	3485.8	3948.6	3898	1.68	0.68	0.35	1.58	3
4634	High	0	O94875	SORBS2	9	9	12	9	124	29.1	1.332	1.057	1.408	1.268	0.833	1.11	0.41	0.08	0.49	0.34	-0.26	0.15	4.25471e-06	0.08552	9.8397e-07	1.48106e-05	0.000121599	0.00540915	0.0012232	0.261955	8.25079e-05	0.00116001	0.00477865	0.0775883	TRUE	FALSE	TRUE	FALSE	FALSE	FALSE	1786	1690.4	2379.5	2144.1	1.83	0.91	1.52	4.52	3
301	High	0	Q12929	EPS8	40	26	76	26	91.8	245.49	1.148	0.877	1.007	1.143	0.767	0.881	0.2	-0.19	0.01	0.19	-0.38	-0.18	1.54163e-05	2.59259e-05	0.870478	1.46794e-05	6.80188e-08	2.46083e-05	0.0026292	0.00116202	1	0.00116001	7.98731e-05	0.00336891	FALSE	FALSE	FALSE	FALSE	TRUE	FALSE	8217.7	9372.3	9437.9	10711.8	2.06	0.68	1.65	1.23	3
1662	High	0	C9JZY6	UBE2H	33	4	8	4	13.8	16.39	0.81	0.924	0.748	0.781	1.182	0.958	-0.3	-0.11	-0.42	-0.36	0.24	-0.06	0.000104032	0.0299324	8.17747e-06	1.48139e-05	0.000233897	0.78794	0.00891138	0.125954	0.000291013	0.00116001	0.00743611	1	FALSE	FALSE	TRUE	FALSE	FALSE	FALSE	1553.6	1681.9	1258.8	1314	1.79	4.07	0.35	3.84	3
5606	High	0	Q9ULX6	AKAP8L	22	11	32	11	71.6	102.01	1.091	0.997	1.087	1.13	0.882	0.962	0.13	-0.01	0.12	0.18	-0.18	-0.06	0.000153564	0.999837	0.000143981	1.46992e-05	1.54441e-05	0.0635787	0.0112174	1	0.0018403	0.00116001	0.00129562	0.367142	FALSE	FALSE	FALSE	FALSE	FALSE	FALSE	4359	4374.3	4754	4941.3	1.19	0.83	1.28	1.61	3
5341	High	0	Q6NTF9	RHBDD2	13	4	13	4	39.2	29.35	1.102	1.009	1.112	1.187	0.849	0.936	0.14	0.01	0.15	0.25	-0.24	-0.09	0.000568608	0.966794	0.000365127	1.43656e-05	1.94866e-05	0.0146499	0.0215498	1	0.00343766	0.00116001	0.00146876	0.151502	FALSE	FALSE	FALSE	FALSE	FALSE	FALSE	2327.4	2307.4	2565.3	2739.8	0.95	2.23	0.99	2.09	3
7400	High	0	P08758	ANXA5	83	30	248	29	35.9	816.24	0.979	0.969	0.948	0.924	1.049	1.026	-0.03	-0.05	-0.08	-0.11	0.07	0.04	0.0385445	0.00866624	0.000222913	1.50579e-05	0.000579113	0.0333463	0.242242	0.053091	0.00245953	0.00117275	0.0129273	0.249425	FALSE	FALSE	FALSE	FALSE	FALSE	FALSE	42529.2	43892.4	41618.3	40551.2	1.36	0.08	0.71	0.75	3
102	High	0	A0A2U3TZM0	CHD4	52	91	344	1	216.7	1057.73	1.028	1.06	1.09	1.096	0.967	0.994	0.04	0.08	0.12	0.13	-0.05	-0.01	0.0470451	0.00042555	2.87247e-05	1.54835e-05	0.013777	0.80708	0.270696	0.00678066	0.000616925	0.00118704	0.107735	1	FALSE	FALSE	FALSE	FALSE	FALSE	FALSE	57530.6	54261.8	59165.7	59497.2	1.07	1.3	0.33	0.82	3
5177	High	0	Q15691	MAPRE1	69	17	113	16	30	406.03	0.988	0.894	0.884	0.911	0.982	0.97	-0.02	-0.16	-0.18	-0.13	-0.03	-0.04	0.21552	5.54989e-06	1.73355e-06	1.65807e-05	0.35905	0.0188283	0.620936	0.000480382	0.000116468	0.00124973	0.830022	0.176401	FALSE	FALSE	FALSE	FALSE	FALSE	FALSE	23670.4	26467.1	23391	24114.2	0.56	1.12	1.58	0.9	3
4720	High	0	Q9Y5X1	SNX9	33	13	30	13	66.6	84.3	1.101	0.996	1.096	1.081	0.921	1.014	0.14	-0.01	0.13	0.11	-0.12	0.02	5.0271e-06	0.970898	6.47436e-06	1.66792e-05	1.25345e-05	0.479728	0.00137643	1	0.000252262	0.0012548	0.00114141	1	FALSE	FALSE	FALSE	FALSE	FALSE	FALSE	3075.9	3088.6	3386.4	3339.3	0.92	0.25	0.64	1.31	3
6081	High	0	P49588	AARS1	60	47	262	47	106.7	854.1	0.944	0.829	0.782	0.886	0.935	0.883	-0.08	-0.27	-0.35	-0.17	-0.1	-0.18	0.00594414	8.97721e-07	9.21429e-08	1.69666e-05	0.00337252	3.78712e-05	0.0840343	0.000154437	1.91553e-05	0.00127167	0.0424189	0.00396229	FALSE	FALSE	FALSE	FALSE	FALSE	FALSE	48635.1	58694	45906.6	52005.5	2.16	0.76	0.73	1.42	3
2487	High	0	P49915	GMPS	72	38	200	38	76.7	673.65	1.104	0.964	1.064	1.131	0.852	0.941	0.14	-0.05	0.09	0.18	-0.23	-0.09	5.25474e-05	0.0240096	0.00163513	1.72224e-05	1.95505e-06	0.00329306	0.00584249	0.107637	0.0102619	0.00128368	0.00040404	0.0554095	FALSE	FALSE	FALSE	FALSE	FALSE	FALSE	37618.5	39015.4	41525.8	44142.9	0.86	1.4	1.08	1.45	3
676	High	0	P28074	PSMB5	49	11	65	11	28.5	209.12	0.971	0.914	0.887	0.915	0.998	0.969	-0.04	-0.13	-0.17	-0.13	0	-0.05	0.011821	1.27499e-05	1.19046e-06	1.73867e-05	0.963727	0.00647366	0.122973	0.000797471	9.05762e-05	0.00129114	1	0.088265	FALSE	FALSE	FALSE	FALSE	FALSE	FALSE	11554.9	12644.6	11220.3	11575.9	0.86	0.26	1.32	0.93	3
1324	High	0	F5GYA2	UNG	31	6	16	6	28.5	75.55	1.116	1.223	1.365	1.221	1.002	1.118	0.16	0.29	0.45	0.29	0	0.16	0.00448317	2.50465e-05	1.33673e-06	1.80345e-05	0.962319	0.00811157	0.0721195	0.00114536	9.71153e-05	0.00131987	1	0.102937	FALSE	FALSE	TRUE	FALSE	FALSE	FALSE	2419.2	1978.7	2701	2415.3	1.98	1	3.16	2.4	3
3001	High	0	P47712	PLA2G4A	44	24	90	24	85.2	251.35	1.133	0.873	0.989	1.122	0.779	0.882	0.18	-0.2	-0.02	0.17	-0.36	-0.18	4.94172e-06	2.63463e-06	0.674354	1.849e-05	2.46071e-08	8.80702e-06	0.00136232	0.000310062	0.90667	0.00134091	5.82594e-05	0.00216142	FALSE	FALSE	FALSE	FALSE	FALSE	FALSE	8046.6	9214.4	9115.1	10335.1	1.1	1.69	0.38	1.32	3
1961	High	0	B1AMN7	CTTNBP2NL	9	3	4	3	31.8	10.13	1.291	1.005	1.297	1.228	0.818	1.056	0.37	0.01	0.38	0.3	-0.29	0.08	6.66141e-06	0.989676	5.5763e-06	1.93829e-05	2.38864e-05	0.271968	0.00160517	1	0.000231382	0.00138943	0.00168077	0.812046	FALSE	FALSE	FALSE	FALSE	FALSE	FALSE	705.2	701.7	910.1	861.8	1.69	2.02	2.88	2.5	3
6438	High	0	P23634	ATP2B4	22	23	70	12	137.8	266.62	1.149	1.116	1.282	1.257	0.888	1.02	0.2	0.16	0.36	0.33	-0.17	0.03	0.000445232	0.0041361	8.68658e-06	2.04917e-05	0.00175767	0.577775	0.0186474	0.03256	0.000301142	0.00142694	0.0275879	1	FALSE	FALSE	FALSE	FALSE	FALSE	FALSE	4642.9	4161	5334	5231.1	0.31	2.73	3.77	1.77	3
3797	High	0	P00568	AK1	57	12	42	12	21.6	112.31	0.955	0.923	0.881	0.863	1.069	1.021	-0.07	-0.12	-0.18	-0.21	0.1	0.03	0.0281497	0.00408566	0.000108514	2.08239e-05	0.00182488	0.208041	0.20085	0.0322961	0.00151547	0.00142844	0.0280999	0.703473	FALSE	FALSE	FALSE	FALSE	FALSE	FALSE	8683	9409.2	8288.8	8121.3	2.3	1.24	1.74	0.63	3
579	High	0	P34059	GALNS	18	7	16	7	58	40.23	1.193	1.113	1.328	1.239	0.898	1.071	0.25	0.15	0.41	0.31	-0.16	0.1	7.78113e-05	0.00377727	2.69521e-06	2.09959e-05	0.00199056	0.0376164	0.00764828	0.0305161	0.000147191	0.00142989	0.0299284	0.269338	FALSE	FALSE	TRUE	FALSE	FALSE	FALSE	1635.3	1469.3	1951.1	1821.1	2.02	1.73	2.46	3.35	3
5174	High	0	P33908	MAN1A1	19	13	34	13	72.9	104.44	1.059	1.082	1.145	1.143	0.947	1.002	0.08	0.11	0.2	0.19	-0.08	0	0.00534897	0.0024111	2.88863e-05	2.12745e-05	0.00316417	0.970674	0.0802558	0.0222732	0.000617772	0.00144154	0.0406494	1	FALSE	FALSE	FALSE	FALSE	FALSE	FALSE	4832.2	4467	5116.3	5104.6	1.52	1.35	0.89	2.18	3
4382	High	0	Q14789	GOLGB1	48	137	307	137	375.8	1005.98	1.072	1.074	1.151	1.1	0.977	1.047	0.1	0.1	0.2	0.14	-0.03	0.07	0.000407554	0.000667405	3.18844e-06	2.14781e-05	0.0143087	0.0558012	0.0176194	0.00916329	0.000162445	0.00145125	0.110603	0.337482	FALSE	FALSE	FALSE	FALSE	FALSE	FALSE	53215.4	49557	57054.6	54492.3	1.16	0.57	0.84	1.86	3
6592	High	0	P30740	SERPINB1	61	23	136	22	42.7	443.22	0.994	0.909	0.903	0.913	0.995	0.989	-0.01	-0.14	-0.15	-0.13	-0.01	-0.02	0.357375	4.19568e-05	1.23652e-05	2.20231e-05	0.807674	0.823545	0.809317	0.00161291	0.000368383	0.00148477	1	1	FALSE	FALSE	FALSE	FALSE	FALSE	FALSE	27692.3	30478	27519.3	27827.3	1.63	0.13	0.75	1.19	3
7543	High	0	P12270	TPR	50	128	492	127	267.1	1546.6	1.012	1.081	1.094	1.066	1.014	1.026	0.02	0.11	0.13	0.09	0.02	0.04	0.120946	5.48793e-06	1.3881e-06	2.2069e-05	0.204623	0.00614973	0.45149	0.000479141	0.000100125	0.00148538	0.602301	0.085117	FALSE	FALSE	FALSE	FALSE	FALSE	FALSE	108794	100656	110145	107309	0.77	1.05	0.29	0.55	3
2930	High	0	P62269	RPS18	54	12	106	12	17.7	273.42	0.979	0.889	0.871	0.908	0.98	0.959	-0.03	-0.17	-0.2	-0.14	-0.03	-0.06	0.141433	1.75388e-05	3.89197e-06	2.32744e-05	0.974777	0.0792644	0.491525	0.000943874	0.000186264	0.00154838	1	0.416262	FALSE	FALSE	FALSE	FALSE	FALSE	FALSE	24685.4	27759.8	24165.1	25199.5	0.83	0.46	0.67	2.23	3
2549	High	0	P18085	ARF4	65	11	105	5	20.5	359.32	1.012	0.932	0.943	0.931	1.001	1.013	0.02	-0.1	-0.08	-0.1	0	0.02	0.381241	2.69739e-05	9.93198e-05	2.32449e-05	0.996384	0.294246	0.838227	0.00119964	0.00143075	0.00154838	1	0.845574	FALSE	FALSE	FALSE	FALSE	FALSE	FALSE	10437.4	11197.7	10558.6	10425.4	0.2	1.22	0.78	0.22	3
1344	High	0	Q9H4L7	SMARCAD1	20	19	30	19	117.3	86.85	1.055	1.02	1.076	1.122	0.909	0.959	0.08	0.03	0.11	0.17	-0.14	-0.06	0.0012212	0.624986	0.000351193	2.38704e-05	5.92932e-05	0.0431861	0.0331659	0.992665	0.0033456	0.00156475	0.00306747	0.291595	FALSE	FALSE	FALSE	FALSE	FALSE	FALSE	5215.8	5113.5	5501.6	5738	1	1.35	1.65	1.11	3
6016	High	0	Q9Y281	CFL2	57	11	86	5	18.7	207.07	0.933	0.912	0.851	0.857	1.064	0.993	-0.1	-0.13	-0.23	-0.22	0.09	-0.01	0.00828417	0.000768979	1.77319e-05	2.38366e-05	0.014521	0.971557	0.10028	0.0101577	0.000455966	0.00156475	0.111775	1	FALSE	FALSE	FALSE	FALSE	FALSE	FALSE	3244.4	3556.4	3027.8	3048.8	1.13	2.05	1.52	2.53	3
6163	High	0	Q9P2B2	PTGFRN	20	18	39	18	98.5	104.21	1.128	1.024	1.155	1.145	0.894	1.008	0.17	0.03	0.21	0.2	-0.16	0.01	9.02089e-05	0.176019	1.64468e-05	2.4791e-05	0.000149023	0.929742	0.00819598	0.436997	0.000435028	0.00160238	0.00547555	1	FALSE	FALSE	FALSE	FALSE	FALSE	FALSE	12000.8	11716.7	13532.7	13418.8	0.56	1.96	1.75	1.58	3
6651	High	0	Q96TA1	NIBAN2	45	27	119	26	84.1	409.62	0.965	0.965	0.931	0.911	1.059	1.022	-0.05	-0.05	-0.1	-0.13	0.08	0.03	0.005219	0.0335506	0.000143165	2.51596e-05	0.000448916	0.192934	0.0789994	0.136168	0.00183161	0.00160238	0.0109911	0.677491	FALSE	FALSE	FALSE	FALSE	FALSE	FALSE	22175.2	22979.6	21399.2	20941.7	1.58	1.36	0.65	0.65	3
655	High	0	Q15326	ZMYND11	24	13	15	13	70.9	36.43	1.042	1.253	1.306	1.125	1.114	1.16	0.06	0.33	0.38	0.17	0.16	0.21	0.0188137	4.87072e-07	7.92038e-08	2.52406e-05	0.000471082	1.94333e-05	0.160839	0.000126677	1.82164e-05	0.00160238	0.0112193	0.00295159	FALSE	FALSE	TRUE	FALSE	FALSE	FALSE	2347.7	1873.4	2446.1	2108.2	1.72	1.85	0.57	1.81	3
3674	High	0	Q92925	SMARCD2	47	21	83	19	58.9	256.86	1.035	1.075	1.113	1.124	0.956	0.99	0.05	0.1	0.15	0.17	-0.07	-0.01	0.019779	0.00108853	3.5661e-05	2.48578e-05	0.0101563	0.956231	0.165498	0.0129661	0.000707403	0.00160238	0.0880106	1	FALSE	FALSE	FALSE	FALSE	FALSE	FALSE	9577.9	8912.5	9917.8	10019.6	0.43	0.55	2.01	1.97	3
2522	High	0	P43246	MSH2	53	41	163	41	104.7	516.19	0.997	1.067	1.064	1.052	1.015	1.012	0	0.09	0.09	0.07	0.02	0.02	0.967221	6.80078e-06	5.21504e-06	2.45678e-05	0.270088	0.147061	1	0.000552979	0.000221648	0.00160238	0.709582	0.582411	FALSE	FALSE	FALSE	FALSE	FALSE	FALSE	32865.8	30802.9	32768.1	32394	0.58	0.61	0.74	0.42	3
4675	High	0	Q92995	USP13	22	14	30	12	97.3	85.76	1.121	0.984	1.103	1.117	0.88	0.987	0.17	-0.02	0.14	0.16	-0.18	-0.02	3.67283e-05	0.424036	0.00013151	2.59055e-05	8.91599e-06	0.232866	0.00476863	0.783826	0.00172696	0.00162283	0.00090289	0.746584	FALSE	FALSE	FALSE	FALSE	FALSE	FALSE	2989.4	3039.2	3352.2	3395.6	2.13	0.79	0.68	1.24	3
3447	High	0	Q13310-3	PABPC4	45	33	169	22	72.3	440.64	0.94	0.914	0.859	0.89	1.028	0.966	-0.09	-0.13	-0.22	-0.17	0.04	-0.05	0.00292875	0.000299716	5.68797e-06	2.59899e-05	0.0649374	0.161955	0.0560669	0.00540966	0.00023365	0.00162378	0.291834	0.615013	FALSE	FALSE	FALSE	FALSE	FALSE	FALSE	21049.5	23022.8	19779.9	20479.5	2.21	0.74	0.58	1.7	3
4501	High	0	Q9HBR0	SLC38A10	21	18	36	18	119.7	125.16	1.082	1.104	1.195	1.173	0.941	1.018	0.11	0.14	0.26	0.23	-0.09	0.03	0.00509857	0.0010813	1.70127e-05	2.68039e-05	0.0117681	0.909672	0.0777614	0.0129258	0.000443666	0.00165465	0.0970605	1	FALSE	FALSE	FALSE	FALSE	FALSE	FALSE	5857.1	5306.9	6340.2	6227.1	2.58	0.22	1.61	2.32	3
7489	High	0	Q7Z406-6	MYH14	59	124	680	111	228.5	2388.29	1.053	1.02	1.073	1.051	0.97	1.021	0.07	0.03	0.1	0.07	-0.04	0.03	1.85072e-05	0.0228596	2.02732e-06	2.76732e-05	0.000676591	0.0105632	0.00293266	0.103854	0.000128056	0.00170309	0.0141561	0.122454	FALSE	FALSE	FALSE	FALSE	FALSE	FALSE	90458.8	88726.2	95214	93216.7	0.8	0.4	0.74	0.49	3
5828	High	0	P42785	PRCP	22	8	16	8	55.8	51.38	1.171	1.059	1.241	1.212	0.874	1.024	0.23	0.08	0.31	0.28	-0.19	0.03	0.000160328	0.0359858	1.22391e-05	2.80378e-05	0.000496217	0.631258	0.011341	0.142797	0.000366974	0.00171806	0.0116976	1	FALSE	FALSE	FALSE	FALSE	FALSE	FALSE	955.8	902.3	1119.7	1093.8	1.01	2.95	2.72	1.88	3
2706	High	0	Q92878	RAD50	45	64	181	64	153.8	553.71	0.99	1.109	1.098	1.067	1.04	1.03	-0.01	0.15	0.14	0.09	0.06	0.04	0.56291	9.54018e-07	1.8704e-06	2.88209e-05	0.00161777	0.00802041	1	0.000158671	0.000123819	0.00175269	0.0259748	0.102189	FALSE	FALSE	FALSE	FALSE	FALSE	FALSE	40092.1	36148.2	39701.4	38554.1	0.65	0.64	0.38	1.21	3
261	High	0	Q9NVI1	FANCI	31	34	66	34	149.2	173.12	0.997	1.112	1.109	1.061	1.048	1.045	0	0.15	0.15	0.09	0.07	0.06	0.807758	6.99352e-07	1.08634e-06	3.12488e-05	0.000732019	0.00191375	1	0.000139348	8.52748e-05	0.00186285	0.0148934	0.0392793	FALSE	FALSE	FALSE	FALSE	FALSE	FALSE	6972.9	6268.4	6949.6	6652.8	0.33	1.27	0.36	0.83	3
7896	High	0	P04181	OAT	64	24	166	24	48.5	544.29	1.094	1.134	1.241	1.163	0.975	1.067	0.13	0.18	0.31	0.22	-0.04	0.09	0.000840429	0.000114311	1.7104e-06	3.14883e-05	0.402708	0.00551306	0.0268516	0.00297793	0.000115313	0.00186653	0.880327	0.0786264	FALSE	FALSE	FALSE	FALSE	FALSE	FALSE	23602.6	20814.4	25827.5	24202.7	1.19	1.31	2.91	0.78	3
1860	High	0	P30622-2	CLIP1	41	55	113	49	156.7	378.4	1.156	0.944	1.091	1.131	0.835	0.965	0.21	-0.08	0.13	0.18	-0.26	-0.05	1.02438e-05	0.00247271	0.000901921	3.16859e-05	1.22626e-06	0.0202125	0.00214741	0.0226294	0.0065835	0.00187273	0.000300655	0.18502	FALSE	FALSE	FALSE	FALSE	FALSE	FALSE	19145.5	20286.9	22124.6	22937.9	1.79	0.19	2.11	1.12	3
3877	High	0	P11047	LAMC1	24	29	85	29	177.5	269.29	1.31	0.97	1.27	1.257	0.771	1.01	0.39	-0.04	0.34	0.33	-0.37	0.01	1.27572e-05	0.37908	4.19215e-05	3.22379e-05	1.01576e-05	0.98333	0.00244911	0.730849	0.000791787	0.00189699	0.0010045	1	TRUE	FALSE	FALSE	FALSE	FALSE	FALSE	10257.7	10578.9	13433.3	13302.2	3.5	0.44	2.84	3.02	3
6355	High	0	O14979	HNRNPDL	42	16	108	14	46.4	316.39	1.044	1.025	1.07	1.112	0.921	0.962	0.06	0.04	0.1	0.15	-0.12	-0.06	0.0133808	0.0736618	0.000469575	3.24839e-05	0.000369477	0.0518701	0.132391	0.235191	0.00413927	0.00189955	0.00961907	0.324886	FALSE	FALSE	FALSE	FALSE	FALSE	FALSE	15502.2	15127.5	16187.1	16827.6	1.41	1.54	0.67	1.42	3
7352	High	0	P49368	CCT3	69	40	259	40	60.5	757.08	0.984	0.908	0.893	0.934	0.973	0.957	-0.02	-0.14	-0.16	-0.1	-0.04	-0.06	0.0521924	4.61073e-06	8.88476e-07	3.25173e-05	0.0625558	0.00115164	0.283341	0.000424662	7.84532e-05	0.00189955	0.285595	0.0284895	FALSE	FALSE	FALSE	FALSE	FALSE	FALSE	46514.2	51223.1	45761.5	47821.9	1.09	0.95	0.87	0.54	3
1632	High	0	Q8NE62	CHDH	39	18	45	18	65.3	147.16	1.146	1.105	1.266	1.168	0.946	1.084	0.2	0.14	0.34	0.22	-0.08	0.12	8.43968e-05	0.0011078	1.62096e-06	3.29049e-05	0.016676	0.00449388	0.00780894	0.0131141	0.000111908	0.00190645	0.12275	0.0689308	FALSE	FALSE	FALSE	FALSE	FALSE	FALSE	9492.5	8591.5	10875.1	10030.7	0.44	3.1	1.31	1.73	3
3777	High	0	O95302	FKBP9	33	17	51	16	63	149.09	1.074	1.077	1.157	1.084	0.994	1.068	0.1	0.11	0.21	0.12	-0.01	0.09	0.000203644	9.0388e-05	7.15043e-07	3.29207e-05	0.581195	0.000712366	0.0126684	0.00259324	7.10612e-05	0.00190645	1	0.0210377	FALSE	FALSE	FALSE	FALSE	FALSE	FALSE	12243	11365.2	13153.8	12321.7	0.43	1.21	0.65	1.61	3
6172	High	0	P62854	RPS26	35	4	23	4	13	76.16	0.952	0.915	0.871	0.92	0.995	0.947	-0.07	-0.13	-0.2	-0.12	-0.01	-0.08	0.00133975	3.10693e-05	9.22906e-07	3.29258e-05	0.999799	0.00122843	0.0350275	0.00131494	8.05771e-05	0.00190645	1	0.0298029	FALSE	FALSE	FALSE	FALSE	FALSE	FALSE	5064.1	5535.1	4821.9	5090	0.99	1.08	0.94	0.83	3
3146	High	0	P14735	IDE	40	40	129	40	117.9	365.92	0.979	0.93	0.91	0.942	0.986	0.966	-0.03	-0.11	-0.14	-0.09	-0.02	-0.05	0.0112549	5.21418e-06	5.69161e-07	3.30143e-05	0.082325	0.000445977	0.119293	0.000457224	6.32822e-05	0.00190645	0.339533	0.0155054	FALSE	FALSE	FALSE	FALSE	FALSE	FALSE	24428.8	26278	23913.7	24767	0.72	0.36	0.21	1.07	3
2776	High	0	Q96SI1	KCTD15	9	3	4	3	31.9	10.27	1.291	1.003	1.295	1.283	0.782	1.009	0.37	0	0.37	0.36	-0.35	0.01	4.71793e-05	0.850393	2.61676e-05	3.41931e-05	6.28444e-05	0.981177	0.00553621	1	0.000594243	0.001943	0.00318969	1	FALSE	FALSE	FALSE	FALSE	FALSE	FALSE	648.2	646	836.6	829	3.35	2.97	1.86	3.2	3
5141	High	0	Q6UWP2	DHRS11	30	7	15	7	28.3	35.22	0.994	0.932	0.927	0.896	1.041	1.035	-0.01	-0.1	-0.11	-0.16	0.06	0.05	0.954418	0.000992194	0.000587555	3.42246e-05	0.0206341	0.0417224	1	0.0121456	0.00481835	0.001943	0.140207	0.286176	FALSE	FALSE	FALSE	FALSE	FALSE	FALSE	3750.9	4023.5	3728.7	3604.2	1.56	1.13	0.24	1.68	3
6154	High	0	Q96RQ3	MCCC1	35	18	57	18	80.4	211.12	1.097	1.125	1.233	1.118	1.006	1.103	0.13	0.17	0.3	0.16	0.01	0.14	0.000117033	2.05439e-05	2.00749e-07	3.42985e-05	0.885113	6.50214e-05	0.00957412	0.00101456	3.09611e-05	0.00194434	1	0.00483742	FALSE	FALSE	FALSE	FALSE	FALSE	FALSE	11398.7	10134.6	12500.2	11329.2	0.96	0.63	0.61	2.22	3
319	High	0	Q96KB5	PBK	43	14	41	14	36.1	118.24	0.994	0.96	0.954	0.93	1.032	1.026	-0.01	-0.06	-0.07	-0.1	0.05	0.04	0.293108	0.00472278	0.000566886	3.62265e-05	0.00392136	0.0489246	0.728397	0.0353322	0.00468803	0.00200286	0.0473256	0.31332	FALSE	FALSE	FALSE	FALSE	FALSE	FALSE	8360.7	8709.5	8312.3	8101.5	1.28	0.46	0.88	0.8	3
4866	High	0	Q9NVV4	MTPAP	29	16	39	16	66.1	108.86	1.013	1.121	1.136	1.078	1.04	1.054	0.02	0.16	0.18	0.11	0.06	0.08	0.318519	2.06042e-06	8.15488e-07	3.72493e-05	0.00651172	0.00078873	0.760342	0.000255169	7.42962e-05	0.00205376	0.0656046	0.0226108	FALSE	FALSE	FALSE	FALSE	FALSE	FALSE	6239.5	5565.6	6323	6000.6	1.17	1.25	0.65	0.5	3
7833	High	0	Q14258	TRIM25	28	19	81	19	70.9	217.84	0.982	0.969	0.952	0.929	1.043	1.025	-0.03	-0.05	-0.07	-0.11	0.06	0.04	0.303951	0.00820868	0.000917514	3.77431e-05	0.00248642	0.0274142	0.742427	0.0511676	0.00667553	0.0020753	0.0348289	0.220973	FALSE	FALSE	FALSE	FALSE	FALSE	FALSE	16693.1	17227.5	16400.3	16000.4	0.58	0.82	0.91	1.22	3
5054	High	0	Q9NZL4	HSPBP1	47	14	61	14	39.3	173.04	1.253	0.902	1.131	1.181	0.764	0.958	0.33	-0.15	0.18	0.24	-0.39	-0.06	4.15333e-06	0.00108344	0.000413336	3.85652e-05	9.68712e-07	0.0869056	0.0012232	0.0129361	0.00375663	0.00210238	0.000272655	0.435896	FALSE	FALSE	FALSE	FALSE	TRUE	FALSE	6228	6903.3	7805.8	8150.2	1.65	1.44	2.55	2.1	3
6328	High	0	P62745	RHOB	32	4	26	3	22.1	97.15	1.236	1.031	1.275	1.23	0.839	1.037	0.31	0.04	0.35	0.3	-0.25	0.05	9.88205e-05	0.340522	2.51304e-05	3.86011e-05	0.000163551	0.930965	0.00859056	0.680916	0.00058064	0.00210238	0.00578757	1	FALSE	FALSE	FALSE	FALSE	FALSE	FALSE	599.6	581.3	741.3	714.9	2.98	0.75	0.95	4.8	3
747	High	0	B7ZKQ9	SCARB1	23	11	29	11	53.8	64.01	1.135	0.944	1.071	1.146	0.824	0.935	0.18	-0.08	0.1	0.2	-0.28	-0.1	0.00010539	0.00874039	0.0117907	3.93851e-05	2.41755e-06	0.00192978	0.00891138	0.0533908	0.043594	0.00211216	0.000454691	0.0395074	FALSE	FALSE	FALSE	FALSE	FALSE	FALSE	3822.8	4050.2	4339.1	4641.9	0.71	1.82	2.57	0.37	3
796	High	0	K7EM09	TMEM205	25	2	5	2	13.4	16.29	1.161	1.025	1.19	1.216	0.843	0.979	0.22	0.04	0.25	0.28	-0.25	-0.03	0.000559947	0.554179	0.000158033	3.91704e-05	0.00011448	0.365793	0.0213624	0.92292	0.00194933	0.00211216	0.00461696	0.933418	FALSE	FALSE	FALSE	FALSE	FALSE	FALSE	514.1	501.6	597	610	1.82	1.79	2.51	2.75	3
1944	High	0	O75369-8	FLNB	59	122	516	108	281.5	1648.86	1.009	0.976	0.984	0.955	1.021	1.03	0.01	-0.04	-0.02	-0.07	0.03	0.04	0.213815	0.00409358	0.0723882	4.03075e-05	0.00539687	0.000496786	0.617392	0.0323444	0.172207	0.00213747	0.0578016	0.0165797	FALSE	FALSE	FALSE	FALSE	FALSE	FALSE	110562	113313	111509	108269	0.44	0.77	0.21	0.38	3
4967	High	0	Q8WXA9-2	SREK1	27	14	27	14	71.6	65.45	0.996	1.022	1.018	1.112	0.919	0.916	-0.01	0.03	0.03	0.15	-0.12	-0.13	0.74804	0.11959	0.443231	4.03038e-05	0.000352167	0.00014156	1	0.332186	0.67564	0.00213747	0.00933752	0.00764784	FALSE	FALSE	FALSE	FALSE	FALSE	FALSE	2687.5	2629.1	2677.2	2922.8	0.59	1.26	1.81	1.48	3
7835	High	0	P04040	CAT	62	29	134	29	59.7	469.83	1.037	1.079	1.12	1.118	0.965	1.001	0.05	0.11	0.16	0.16	-0.05	0	0.0080055	0.00144386	2.62351e-05	4.09159e-05	0.0178587	0.925456	0.0985618	0.0157576	0.000594893	0.00215836	0.128265	1	FALSE	FALSE	FALSE	FALSE	FALSE	FALSE	22539.8	20887.2	23383.6	23359.2	1.56	1.44	0.76	1.23	3
5939	High	0	P62701	RPS4X	69	22	158	11	29.6	376.82	0.967	0.876	0.847	0.894	0.981	0.948	-0.05	-0.19	-0.24	-0.16	-0.03	-0.08	0.0170971	4.07611e-05	3.25271e-06	4.24093e-05	0.999942	0.0159233	0.152379	0.00157447	0.000164677	0.00222547	1	0.159427	FALSE	FALSE	FALSE	FALSE	FALSE	FALSE	33360	38065.8	32243.4	34019.6	1.78	0.44	1.24	2.06	3
2039	High	0	P15586	GNS	31	14	79	14	62	201.17	1.088	1.118	1.216	1.097	1.02	1.109	0.12	0.16	0.28	0.13	0.03	0.15	0.000174815	1.05682e-05	1.55714e-07	4.25355e-05	0.256561	3.46161e-05	0.0115726	0.000728353	2.60055e-05	0.00222918	0.688603	0.00379635	FALSE	FALSE	FALSE	FALSE	FALSE	FALSE	13312.1	11902.1	14478	13057.3	0.57	1.47	1.41	0.93	3
6321	High	0	Q9BQ13	KCTD14	28	6	14	6	29.6	39.89	1.277	1.029	1.315	1.147	0.897	1.146	0.35	0.04	0.39	0.2	-0.16	0.2	1.29529e-06	0.125061	3.70315e-07	4.3186e-05	0.000372997	0.000143013	0.000778124	0.342122	4.85498e-05	0.00223994	0.00968566	0.00769534	FALSE	FALSE	TRUE	FALSE	FALSE	FALSE	2394.3	2326.1	3058.2	2668.5	2.28	0.51	2.04	1.85	3
2421	High	0	O75822	EIF3J	52	15	67	15	29	204.98	0.984	0.86	0.847	0.906	0.95	0.934	-0.02	-0.22	-0.24	-0.14	-0.07	-0.1	0.298132	1.95236e-06	7.54852e-07	4.3764e-05	0.00438118	0.000540347	0.734364	0.000248673	7.25568e-05	0.0022525	0.0502245	0.0174546	FALSE	FALSE	FALSE	FALSE	FALSE	FALSE	14231.3	16540.6	14002.9	14984.9	1.16	0.84	1.37	1.65	3
7271	High	0	P50395	GDI2	75	33	241	22	50.6	726.9	0.986	0.922	0.91	0.901	1.023	1.01	-0.02	-0.12	-0.14	-0.15	0.03	0.01	0.285334	0.000380702	7.03998e-05	4.59793e-05	0.136317	0.94388	0.716566	0.00631091	0.00112531	0.00234256	0.470913	1	FALSE	FALSE	FALSE	FALSE	FALSE	FALSE	51496.1	55844.9	50800.1	50316	1.43	1.55	0.78	1.2	3
7982	High	0	Q08380	LGALS3BP	25	14	71	14	65.3	207.79	1.052	1.153	1.214	1.097	1.051	1.106	0.07	0.21	0.28	0.13	0.07	0.15	0.00213342	1.11735e-06	7.74324e-08	4.63335e-05	0.00113497	1.08331e-05	0.0454327	0.000174989	1.82164e-05	0.00235762	0.0203662	0.002307	FALSE	FALSE	FALSE	FALSE	FALSE	FALSE	14016.2	12152.3	14751.3	13332.5	0.98	0.6	1.55	0.98	3
1847	High	0	P26640	VARS1	45	49	219	49	140.4	641.11	0.973	0.914	0.89	0.916	0.998	0.972	-0.04	-0.13	-0.17	-0.13	0	-0.04	0.0845867	2.49002e-05	4.21337e-06	4.69882e-05	0.82006	0.0250219	0.373673	0.00114536	0.000195257	0.0023849	1	0.208486	FALSE	FALSE	FALSE	FALSE	FALSE	FALSE	36683.8	40130	35705.8	36749.3	0.66	0.48	0.17	1.95	3
7564	High	0	P63244	RACK1	74	21	136	21	35.1	431.1	0.986	0.902	0.889	0.921	0.979	0.966	-0.02	-0.15	-0.17	-0.12	-0.03	-0.05	0.108086	1.20192e-05	2.57234e-06	4.74517e-05	0.275985	0.00740217	0.42587	0.000779002	0.00014451	0.00240539	0.719337	0.0964682	FALSE	FALSE	FALSE	FALSE	FALSE	FALSE	29366.6	32567.1	28966.3	29998.4	1.64	0.95	0.57	0.64	3
6474	High	0	P54577	YARS1	63	37	187	37	59.1	502.08	0.957	0.833	0.797	0.901	0.924	0.884	-0.06	-0.26	-0.33	-0.15	-0.11	-0.18	0.00940618	7.08118e-07	8.75326e-08	4.7732e-05	0.000424952	1.27731e-05	0.108261	0.000140296	1.87198e-05	0.00241656	0.0106104	0.0024836	FALSE	FALSE	FALSE	FALSE	FALSE	FALSE	36628.6	43978.7	35056.6	39646.6	1.08	0.39	0.73	2.21	3
5946	High	0	Q8WXH0	SYNE2	45	286	871	265	795.9	2700.83	1.044	1.182	1.235	1.071	1.104	1.153	0.06	0.24	0.3	0.1	0.14	0.21	0.00128761	3.73051e-08	1.11093e-08	4.79147e-05	3.13246e-06	1.5301e-07	0.0343165	3.42557e-05	1.05994e-05	0.00241669	0.000520985	0.000277576	FALSE	FALSE	FALSE	FALSE	FALSE	FALSE	162998	137855	170240	147649	0.68	0.34	0.64	1.42	3
6169	High	0	Q9P0W2	HMG20B	37	9	11	9	35.8	33.49	1.098	1.192	1.31	1.191	1.001	1.099	0.14	0.25	0.39	0.25	0	0.14	0.00523354	6.84451e-05	2.85368e-06	4.89609e-05	0.971285	0.00901439	0.07916	0.00218812	0.000151928	0.00244857	1	0.11028	FALSE	FALSE	TRUE	FALSE	FALSE	FALSE	1388.5	1164.5	1525.1	1387.2	2.32	2.23	0.94	3.47	3
1128	High	0	A0A6I8PIV1	LARS1	47	50	229	50	134.3	685.92	0.986	0.939	0.927	0.921	1.021	1.007	-0.02	-0.09	-0.11	-0.12	0.03	0.01	0.190832	0.000575569	7.73346e-05	4.87316e-05	0.0838043	0.931887	0.583112	0.00837227	0.0011974	0.00244857	0.343207	1	FALSE	FALSE	FALSE	FALSE	FALSE	FALSE	39226.2	41754.4	38696.5	38438	1.56	0.27	1.4	0.17	3
2808	High	0	J3QRV5	LLGL2	36	30	101	30	113.3	327.32	1.05	1.05	1.103	1.1	0.955	1.003	0.07	0.07	0.14	0.14	-0.07	0	0.00136625	0.00584397	2.12639e-05	4.98162e-05	0.00533393	0.65848	0.0354319	0.0409773	0.000514334	0.00247537	0.0574025	1	FALSE	FALSE	FALSE	FALSE	FALSE	FALSE	13553.2	12906.2	14233.8	14196.6	1.33	0.83	0.26	1.5	3
7933	High	0	O00170	AIP	46	14	49	14	37.6	155.26	0.979	0.986	0.964	0.93	1.059	1.037	-0.03	-0.02	-0.05	-0.1	0.08	0.05	0.131495	0.51645	0.0178968	5.00553e-05	0.0001605	0.00193987	0.472383	0.886514	0.0597584	0.00248113	0.00573708	0.0395343	FALSE	FALSE	FALSE	FALSE	FALSE	FALSE	10236.5	10386.8	10016.6	9663.7	0.6	0.56	1.26	0.94	3
7801	High	0	P62258	YWHAE	77	25	692	22	29.2	1885.93	1.003	0.934	0.937	0.917	1.018	1.021	0.01	-0.1	-0.09	-0.12	0.03	0.03	0.396723	9.06752e-05	0.000397465	5.03334e-05	0.87602	0.151071	0.855076	0.00259483	0.00365241	0.00248878	1	0.591038	FALSE	FALSE	FALSE	FALSE	FALSE	FALSE	101644	108876	101998	99889.5	2.06	0.61	0.2	0.08	3
349	High	0	A0A0C4DFL7	CYP51A1	30	12	25	11	57.2	71.61	1.092	1.033	1.128	1.127	0.917	1.001	0.13	0.05	0.17	0.17	-0.13	0	0.000178732	0.329119	4.07692e-05	5.05564e-05	0.000230556	0.991284	0.0115842	0.670821	0.000777687	0.00249368	0.00737095	1	FALSE	FALSE	FALSE	FALSE	FALSE	FALSE	4783.4	4631.8	5225.4	5217.9	1.24	1.41	1.59	1.96	3
762	High	0	Q9BXK5	BCL2L13	26	10	26	10	52.7	81.09	1.066	1.082	1.154	1.118	0.968	1.032	0.09	0.11	0.21	0.16	-0.05	0.05	0.0047727	0.000954337	1.51692e-05	5.11747e-05	0.0457272	0.379326	0.075214	0.0117789	0.000418094	0.00250881	0.233326	0.951779	FALSE	FALSE	FALSE	FALSE	FALSE	FALSE	4119.9	3807.6	4392.5	4256.7	0.97	1.45	0.71	2.24	3
2174	High	0	A0A0G2JIW1	HSPA1B	80	44	776	38	70.1	2278.78	1.116	0.964	1.076	1.143	0.844	0.941	0.16	-0.05	0.11	0.19	-0.25	-0.09	0.0001644	0.0906448	0.00271192	5.14057e-05	7.71169e-06	0.0126941	0.0113987	0.273549	0.0148103	0.00251041	0.000829486	0.137827	FALSE	FALSE	FALSE	FALSE	FALSE	FALSE	89372.7	92683	99700.2	105918	1.57	1.83	0.6	1.89	3
7267	High	0	P37268	FDFT1	37	12	42	12	48.1	117.14	1.102	0.946	1.042	1.191	0.794	0.875	0.14	-0.08	0.06	0.25	-0.33	-0.19	0.00124936	0.0648047	0.0560584	5.13853e-05	6.68305e-06	0.000825141	0.0335685	0.21443	0.141709	0.00251041	0.000772034	0.0234211	FALSE	FALSE	FALSE	FALSE	FALSE	FALSE	4871.9	5152.5	5367.3	6136.7	1.69	2.54	2.4	1.88	3
5113	High	0	Q16706	MAN2A1	26	27	55	27	131.1	146.73	1.009	1.049	1.058	1.083	0.969	0.977	0.01	0.07	0.08	0.11	-0.05	-0.03	0.938492	0.00328858	0.00171049	5.14569e-05	0.0102561	0.0218831	1	0.027633	0.0105261	0.00251041	0.0887691	0.194089	FALSE	FALSE	FALSE	FALSE	FALSE	FALSE	6799.8	6480.8	6858.2	7017.4	0.72	0.44	1.42	1.45	3
3660	High	0	Q14204	DYNC1H1	57	237	993	237	532.1	3053.83	1.002	0.908	0.909	0.931	0.975	0.976	0	-0.14	-0.14	-0.1	-0.04	-0.03	0.761992	3.25072e-06	5.6497e-06	5.33648e-05	0.0106599	0.0404755	1	0.000347974	0.000233226	0.00258263	0.0905552	0.28117	FALSE	FALSE	FALSE	FALSE	FALSE	FALSE	198471	218688	198796	203597	1.63	0.21	0.41	0.46	3
1303	High	0	P62714	PPP2CB	71	17	69	2	35.6	221.94	0.992	0.952	0.944	0.928	1.026	1.017	-0.01	-0.07	-0.08	-0.11	0.04	0.02	0.545567	0.00129695	0.000323325	5.45856e-05	0.0344154	0.233973	0.998637	0.0146509	0.00315632	0.00261611	0.195289	0.749237	FALSE	FALSE	FALSE	FALSE	FALSE	FALSE	12051.9	12658.6	11952.7	11751.9	0.9	0.79	1.12	1.28	3
3215	High	0	Q8NF37	LPCAT1	25	13	28	13	59.1	60.74	0.945	1.111	1.05	1.064	1.044	0.987	-0.08	0.15	0.07	0.09	0.06	-0.02	4.70812e-05	5.49238e-07	0.000264917	5.61439e-05	0.000214948	0.322719	0.00553621	0.000126677	0.00274175	0.00265539	0.00698261	0.880575	FALSE	FALSE	FALSE	FALSE	FALSE	FALSE	3519.5	3168.5	3327.6	3369.9	0.27	1.15	0.65	0.52	3
5245	High	0	O60547	GMDS	80	27	234	26	41.9	680.98	0.969	0.993	0.962	0.932	1.065	1.032	-0.05	-0.01	-0.06	-0.1	0.09	0.05	0.0132748	0.690817	0.00328056	5.63182e-05	0.000139602	0.0119859	0.132121	1	0.017	0.00265582	0.00520744	0.132874	FALSE	FALSE	FALSE	FALSE	FALSE	FALSE	51480.5	51852.7	49876.8	48321.4	0.99	0.47	0.48	1.31	3
7840	High	0	Q9Y2K7	KDM2A	21	22	28	22	132.7	65.47	1.026	1.101	1.129	1.102	0.999	1.025	0.04	0.14	0.18	0.14	0	0.04	0.10732	0.00010446	1.46118e-05	5.6351e-05	0.865458	0.30375	0.424225	0.00280979	0.000407561	0.00265582	1	0.858307	FALSE	FALSE	FALSE	FALSE	FALSE	FALSE	5879.4	5338.6	6029.7	5883.1	1.41	1.47	1.01	1.26	3
4747	High	0	P53007	SLC25A1	24	8	20	8	34	38.84	1.108	1.093	1.212	1.133	0.965	1.07	0.15	0.13	0.28	0.18	-0.05	0.1	0.000721629	0.000528504	3.84665e-06	5.74366e-05	0.127744	0.0140865	0.0249526	0.00786096	0.00018533	0.00268188	0.451251	0.148031	FALSE	FALSE	FALSE	FALSE	FALSE	FALSE	3325.8	3042.1	3686.4	3446.4	0.22	1.95	0.97	2.77	3
7014	High	0	Q01082	SPTBN1	71	168	1118	13	274.4	3926.26	1.019	1.068	1.089	1.06	1.008	1.028	0.03	0.1	0.12	0.08	0.01	0.04	0.0686913	1.86453e-05	3.08815e-06	5.7425e-05	0.454456	0.00834299	0.333424	0.000969582	0.000159149	0.00268188	0.936002	0.105266	FALSE	FALSE	FALSE	FALSE	FALSE	FALSE	220991	206829	225227	219167	1	0.62	0.78	0.6	3
630	High	0	P11216	PYGB	57	45	244	45	96.6	742.37	1.002	0.895	0.897	0.929	0.963	0.965	0	-0.16	-0.16	-0.11	-0.05	-0.05	0.999797	2.90476e-06	2.78269e-06	5.75843e-05	0.00718429	0.0064922	1	0.000335959	0.000149334	0.00268188	0.0695097	0.0884579	FALSE	FALSE	FALSE	FALSE	FALSE	FALSE	45886.1	51258.9	45988.1	47639.7	1.46	0.72	0.92	0.07	3
2008	High	0	P46783	RPS10	77	16	130	16	18.9	323.09	0.978	0.882	0.863	0.882	1.001	0.979	-0.03	-0.18	-0.21	-0.18	0	-0.03	0.609124	5.1032e-05	2.04521e-05	5.78222e-05	0.998351	0.520091	1	0.00179231	0.000501325	0.0026843	1	1	FALSE	FALSE	FALSE	FALSE	FALSE	FALSE	26418.5	29936.2	25835	26397.3	1.95	1.53	1.22	1.34	3
2596	High	0	Q9NR19	ACSS2	22	16	43	15	78.5	109.99	0.972	0.917	0.892	0.926	0.99	0.963	-0.04	-0.13	-0.17	-0.11	-0.01	-0.06	0.0130209	4.07428e-05	2.91253e-06	5.86231e-05	0.96181	0.00702243	0.130497	0.00157447	0.00015398	0.00269113	1	0.0934984	FALSE	FALSE	FALSE	FALSE	FALSE	FALSE	8845	9646.4	8599.8	8934.5	1.45	0.93	0.7	0.48	3
2826	High	0	Q969G3	SMARCE1	53	21	92	20	46.6	300.64	1.007	1.109	1.117	1.134	0.978	0.985	0.01	0.15	0.16	0.18	-0.03	-0.02	0.815249	0.0003294	0.000149078	5.86005e-05	0.257077	0.676822	1	0.00573321	0.00187672	0.00269113	0.689225	1	FALSE	FALSE	FALSE	FALSE	FALSE	FALSE	15606.2	14073.3	15717.6	15958.8	1.22	2.13	0.52	1.74	3
1381	High	0	P23381	WARS1	51	20	101	20	53.1	295.89	0.951	0.845	0.804	0.862	0.981	0.932	-0.07	-0.24	-0.32	-0.21	-0.03	-0.1	0.0703794	2.4346e-05	3.84951e-06	5.91418e-05	0.642612	0.0134244	0.338339	0.00113153	0.00018533	0.00269886	1	0.143817	FALSE	FALSE	FALSE	FALSE	FALSE	FALSE	17441	20634.5	16580.2	17784.9	2.11	2.82	1.76	0.7	3
3171	High	0.004	O60637	TSPAN3	8	2	4	2	28	4.91	1.119	1.204	1.348	1.344	0.896	1.003	0.16	0.27	0.43	0.43	-0.16	0	0.0109756	0.00108975	2.59447e-05	6.0129e-05	0.0514238	0.681246	0.118013	0.0129729	0.000591282	0.00273771	0.25155	1	FALSE	FALSE	TRUE	TRUE	FALSE	FALSE	518.6	430.6	580.4	578.8	1.79	2.34	5.72	3.38	3
7819	High	0	Q6PCB5	RSBN1L	9	7	10	7	94.8	25.36	1.185	0.979	1.16	1.204	0.814	0.964	0.24	-0.03	0.21	0.27	-0.3	-0.05	0.000244599	0.982343	0.000342867	6.07832e-05	4.59654e-05	0.258578	0.0138451	1	0.00329593	0.00275193	0.00260572	0.793133	FALSE	FALSE	FALSE	FALSE	FALSE	FALSE	1023.4	1045.1	1212.4	1257.9	4.22	1.19	0.81	1.93	3
1942	High	0	P61081	UBE2M	55	12	46	12	20.9	131.46	0.992	0.908	0.901	0.896	1.013	1.005	-0.01	-0.14	-0.15	-0.16	0.02	0.01	0.941461	0.000110536	7.01519e-05	6.14479e-05	0.883541	0.998159	1	0.00291332	0.00112415	0.00276533	1	1	FALSE	FALSE	FALSE	FALSE	FALSE	FALSE	11977.1	13198	11886.5	11822.8	0.51	0.23	2.34	1.24	3
6264	High	0	P11171	EPB41	39	27	89	12	97	281.25	1.018	1.106	1.126	1.134	0.975	0.993	0.03	0.15	0.17	0.18	-0.04	-0.01	0.800075	0.000666313	0.000276144	6.15603e-05	0.104652	0.353083	1	0.00915305	0.00282597	0.00276533	0.3961	0.916382	FALSE	FALSE	FALSE	FALSE	FALSE	FALSE	11664.9	10548.3	11878.8	11963.8	1.67	1.42	1.82	1.78	3
1333	High	0	Q96ST3	SIN3A	32	38	90	37	145.1	251.39	1.045	1.097	1.146	1.107	0.99	1.035	0.06	0.13	0.2	0.15	-0.01	0.05	0.0181316	0.000300911	1.39363e-05	6.19454e-05	0.318274	0.236657	0.15762	0.00541895	0.000396972	0.00277335	0.774285	0.754551	FALSE	FALSE	FALSE	FALSE	FALSE	FALSE	13930	12703.2	14560.7	14067.9	1.63	1.47	1.14	1.52	3
5808	High	0	A0A286YFF8	MON2	13	22	40	22	190.4	86.7	1.127	0.935	1.055	1.076	0.869	0.98	0.17	-0.1	0.08	0.11	-0.2	-0.03	1.1406e-06	0.000132956	0.000317491	6.65533e-05	4.67239e-07	0.331945	0.00071151	0.00327901	0.00312056	0.00279515	0.000186197	0.892117	FALSE	FALSE	FALSE	FALSE	FALSE	FALSE	6862.2	7336.4	7736.9	7892.7	1.37	0.87	0.28	0.94	3
6743	High	0	A0A0A0MR98	NADK	7	2	2	2	45.2	7.74	1.276	0.979	1.25	1.282	0.764	0.975	0.35	-0.03	0.32	0.36	-0.39	-0.04	5.21688e-05	0.639527	0.000138691	6.52654e-05	2.65044e-05	0.795952	0.00581646	1	0.00179004	0.00279515	0.00180503	1	FALSE	FALSE	FALSE	FALSE	TRUE	FALSE	242.8	248	309.9	317.8	1.87	4.09	3.36	1.55	3
2933	High	0	P49757	NUMB	19	11	26	11	70.8	75.86	1.105	1.04	1.149	1.094	0.951	1.051	0.14	0.06	0.2	0.13	-0.07	0.07	5.4568e-05	0.0319544	5.20762e-06	6.64174e-05	0.00181539	0.0225846	0.00599543	0.131587	0.000221566	0.00279515	0.0280489	0.196663	FALSE	FALSE	FALSE	FALSE	FALSE	FALSE	5342.1	5138.9	5904.7	5620.2	1.38	0.91	0.87	1.95	3
5535	High	0	Q6P4A8	PLBD1	40	18	62	15	63.2	200.4	1.129	1.083	1.223	1.147	0.945	1.066	0.17	0.12	0.29	0.2	-0.08	0.09	0.000180546	0.00110271	2.57356e-06	6.61156e-05	0.0600561	0.0043525	0.0116829	0.0130715	0.00014451	0.00279515	0.279154	0.0673524	FALSE	FALSE	FALSE	FALSE	FALSE	FALSE	13625.7	12579.5	15378.5	14424.6	2.11	0.66	2.34	1.51	3
2265	High	0	P16989-2	YBX3	64	12	115	2	31.9	429.17	0.942	0.823	0.776	0.875	0.94	0.886	-0.09	-0.28	-0.37	-0.19	-0.09	-0.17	0.00676361	3.37998e-06	3.21658e-07	6.47791e-05	0.00847525	7.27065e-05	0.0895618	0.000355449	4.47973e-05	0.00279515	0.0775905	0.00516114	FALSE	FALSE	FALSE	FALSE	FALSE	FALSE	2630.3	3195.4	2478.9	2797.2	0.6	1.66	2.01	2.07	3
1039	High	0	Q7Z2T5	TRMT1L	23	12	27	12	81.7	95.45	1.07	1.072	1.147	1.143	0.938	1.004	0.1	0.1	0.2	0.19	-0.09	0.01	0.00736071	0.00575099	6.01589e-05	6.49103e-05	0.00832901	0.999643	0.0945012	0.0405025	0.0010047	0.00279515	0.0763883	1	FALSE	FALSE	FALSE	FALSE	FALSE	FALSE	4391	4095.4	4698	4680.8	1.76	2.81	1.38	1.03	3
5270	High	0	E9PRY8	EEF1D	30	19	111	17	76.5	316.45	0.939	0.834	0.784	0.849	0.982	0.923	-0.09	-0.26	-0.35	-0.24	-0.03	-0.12	0.0407877	3.4394e-05	4.05856e-06	6.43397e-05	0.84039	0.0132026	0.249647	0.00140978	0.000192633	0.00279515	1	0.141818	FALSE	FALSE	FALSE	FALSE	FALSE	FALSE	21547.3	25820.9	20238.9	21931.9	0.93	3.86	1.4	0.17	3
6346	High	0	P46781	RPS9	58	17	131	17	22.6	262.37	0.959	0.884	0.848	0.884	1	0.96	-0.06	-0.18	-0.24	-0.18	0	-0.06	0.0976162	4.54759e-05	7.22122e-06	6.37512e-05	0.969914	0.0525217	0.402887	0.00168622	0.000271379	0.00279515	1	0.327034	FALSE	FALSE	FALSE	FALSE	FALSE	FALSE	27173.7	30732.2	26066.8	27166.7	1.55	0.42	1.76	2.14	3
6047	High	0	P55884	EIF3B	57	36	180	23	92.4	671	1.004	0.876	0.88	0.94	0.931	0.935	0.01	-0.19	-0.19	-0.09	-0.1	-0.1	0.595302	1.16776e-07	2.1201e-07	6.69748e-05	1.48085e-05	3.62928e-05	1	5.52957e-05	3.20797e-05	0.00279515	0.00128454	0.00390575	FALSE	FALSE	FALSE	FALSE	FALSE	FALSE	27438.7	31321.7	27550.5	29457	1.15	0.74	0.58	0.43	3
4544	High	0	Q9NW08	POLR3B	12	13	19	13	127.7	37.76	1.109	1.012	1.122	1.126	0.899	0.997	0.15	0.02	0.17	0.17	-0.15	0	0.000177629	0.841954	8.84842e-05	6.78656e-05	0.000133382	0.986585	0.0115842	1	0.00131223	0.00279949	0.00505509	1	FALSE	FALSE	FALSE	FALSE	FALSE	FALSE	2325.1	2297.7	2579.1	2586.3	0.22	1.18	1.94	1.7	3
7953	High	0	Q9BX59	TAPBPL	9	3	5	3	50.2	18.4	1.184	1.11	1.314	1.246	0.89	1.054	0.24	0.15	0.39	0.32	-0.17	0.08	0.000319394	0.0270144	1.76635e-05	6.81633e-05	0.00216121	0.319687	0.016029	0.116814	0.00045573	0.00279949	0.0314788	0.877101	FALSE	FALSE	TRUE	FALSE	FALSE	FALSE	1080.4	973.6	1279.2	1213.3	3.66	0.82	0.9	4.55	3
2246	High	0	Q9Y2E5	MAN2B2	15	12	21	12	113.9	61.86	1.129	1.09	1.231	1.18	0.924	1.043	0.18	0.12	0.3	0.24	-0.11	0.06	0.000384526	0.00963148	1.20859e-05	6.8093e-05	0.00539037	0.149435	0.0170067	0.0566585	0.000365474	0.00279949	0.0577475	0.586619	FALSE	FALSE	FALSE	FALSE	FALSE	FALSE	4242.5	3892.8	4791.6	4592.8	1.92	0.96	1.8	3.34	3
4639	High	0	Q9NTI5	PDS5B	31	47	119	28	164.6	317.86	0.994	1.092	1.086	1.075	1.016	1.01	-0.01	0.13	0.12	0.1	0.02	0.01	0.688159	9.56982e-06	1.99154e-05	6.81256e-05	0.0891814	0.395806	1	0.000679138	0.000492671	0.00279949	0.359378	0.97083	FALSE	FALSE	FALSE	FALSE	FALSE	FALSE	15693.1	14366.2	15598.2	15442.2	0.32	1.22	0.8	0.9	3
4830	High	0	P07355	ANXA2	78	32	473	32	38.6	1447.59	0.993	0.915	0.909	0.883	1.037	1.029	-0.01	-0.13	-0.14	-0.18	0.05	0.04	0.614479	0.00216208	0.000569203	7.10027e-05	0.0289892	0.167456	1	0.0206948	0.00470042	0.00289104	0.175854	0.628024	FALSE	FALSE	FALSE	FALSE	FALSE	FALSE	82302.6	89903.7	81725	79395.3	1	2.61	0.79	0.85	3
7343	High	0	Q92610	ZNF592	5	7	9	6	137.4	10.97	1.125	1.034	1.163	1.163	0.889	0.999	0.17	0.05	0.22	0.22	-0.17	0	0.00012539	0.66951	4.96432e-05	7.14273e-05	0.000187937	0.964145	0.00995429	1	0.000880991	0.00290118	0.00631936	1	FALSE	FALSE	FALSE	FALSE	FALSE	FALSE	1487.6	1439.3	1673.4	1674.3	2.65	1.01	2.54	1.03	3
7818	High	0	Q9H330	TMEM245	13	10	25	10	97.3	51.41	1.087	1.07	1.163	1.118	0.957	1.04	0.12	0.1	0.22	0.16	-0.06	0.06	0.00249336	0.00126744	1.26243e-05	7.27728e-05	0.0593423	0.146108	0.0503285	0.0144227	0.000374257	0.00294375	0.277342	0.58018	FALSE	FALSE	FALSE	FALSE	FALSE	FALSE	4123.5	3854.4	4483.2	4309.5	1.72	1.74	1.14	2.01	3
7774	High	0	A0A1B0GUN5	PLEKHA6	27	27	62	27	131.2	181.74	1.098	1.12	1.23	1.185	0.945	1.038	0.13	0.16	0.3	0.24	-0.08	0.05	0.00206557	0.00420232	2.2836e-05	7.39789e-05	0.0144251	0.440866	0.0445134	0.0328044	0.000540663	0.00297232	0.111199	1	FALSE	FALSE	FALSE	FALSE	FALSE	FALSE	11357.5	10142.3	12471.1	12019.1	3.21	0.24	2.33	2.44	3
3670	High	0	Q8NBQ5	HSD17B11	54	13	48	13	32.9	125.83	1.067	1.154	1.231	1.111	1.039	1.108	0.09	0.21	0.3	0.15	0.05	0.15	0.00352026	1.10696e-05	6.63233e-07	7.42176e-05	0.106059	0.000220901	0.0624998	0.000740099	6.75922e-05	0.00297232	0.399743	0.00993414	FALSE	FALSE	FALSE	FALSE	FALSE	FALSE	3719.8	3223.5	3969.1	3580.9	0.8	0.96	0.72	2.63	3
4704	High	0	P19174-2	PLCG1	32	33	67	33	148.6	199.97	1.172	0.958	1.123	1.109	0.864	1.012	0.23	-0.06	0.17	0.15	-0.21	0.02	2.25794e-06	0.0181948	2.39883e-05	7.59049e-05	5.23414e-06	0.459986	0.000908799	0.0885944	0.000560688	0.00299828	0.000692989	1	FALSE	FALSE	FALSE	FALSE	FALSE	FALSE	12704.4	13267.3	14892.7	14710	2.12	0.3	1.34	0.89	3
694	High	0	Q8WUB8	PHF10	17	7	13	7	56	41.02	1.071	1.041	1.114	1.094	0.952	1.019	0.1	0.06	0.16	0.13	-0.07	0.03	0.000664863	0.0174198	2.37304e-05	7.58016e-05	0.00367895	0.453081	0.0236866	0.0856811	0.000555306	0.00299828	0.0452826	1	FALSE	FALSE	FALSE	FALSE	FALSE	FALSE	3180.9	3055.9	3405.6	3341.7	1.34	1.56	0.47	1.3	3
6780	High	0	Q7LBC6	KDM3B	21	25	50	25	191.5	144.93	1.076	1.162	1.25	1.169	0.994	1.07	0.11	0.22	0.32	0.22	-0.01	0.1	0.00691955	0.000193191	6.49037e-06	7.5746e-05	0.69321	0.0301888	0.0909256	0.00403439	0.000252397	0.00299828	1	0.233006	FALSE	FALSE	FALSE	FALSE	FALSE	FALSE	5238.1	4508.5	5636.6	5269.5	3.01	1.55	1.03	2.19	3
291	High	0	Q92621	NUP205	33	57	177	57	227.8	501.38	1.02	1.029	1.05	1.048	0.982	1.002	0.03	0.04	0.07	0.07	-0.03	0	0.0453959	0.00289811	0.000113529	7.51698e-05	0.0225722	0.955822	0.265152	0.0251284	0.00156273	0.00299828	0.148838	1	FALSE	FALSE	FALSE	FALSE	FALSE	FALSE	28979.7	28153.3	29558	29497.8	0.56	0.58	0.94	0.6	3
1389	High	0	E9PHV5	ITPRID2	28	28	61	27	136.1	205.03	1.025	1.018	1.044	1.092	0.933	0.957	0.04	0.03	0.06	0.13	-0.1	-0.06	0.0468955	0.444413	0.00578233	7.60575e-05	0.00029458	0.0107184	0.270144	0.807728	0.025819	0.00299828	0.00825089	0.123402	FALSE	FALSE	FALSE	FALSE	FALSE	FALSE	10278.5	10094	10540.3	11019.3	1.68	0.51	1.44	0.87	3
35	High	0	P04075	ALDOA	77	31	395	25	39.4	1278.76	0.953	0.912	0.869	0.881	1.035	0.986	-0.07	-0.13	-0.2	-0.18	0.05	-0.02	0.0503527	0.000643361	4.03755e-05	7.50888e-05	0.155946	0.85058	0.276751	0.00895403	0.000772741	0.00299828	0.513111	1	FALSE	FALSE	FALSE	FALSE	FALSE	FALSE	66158	72529.1	63049.9	63929.2	2.55	0.85	1.07	1.81	3
4936	High	0	O43823	AKAP8	28	14	44	14	76.1	204.54	1.023	1.047	1.072	1.073	0.976	0.999	0.03	0.07	0.1	0.1	-0.03	0	0.0627775	0.00100639	6.33352e-05	7.60167e-05	0.0869356	0.995334	0.317748	0.0122642	0.00104176	0.00299828	0.352681	1	FALSE	FALSE	FALSE	FALSE	FALSE	FALSE	5845.3	5580.3	5979.8	5988.2	0.55	0.78	1.18	0.97	3
1385	High	0	P10155	RO60	35	18	55	18	60.6	143.96	0.998	0.982	0.98	0.938	1.047	1.045	0	-0.03	-0.03	-0.09	0.07	0.06	0.942369	0.1834	0.0845661	7.57016e-05	0.000577085	0.00102182	1	0.449745	0.193588	0.00299828	0.0129039	0.0263468	FALSE	FALSE	FALSE	FALSE	FALSE	FALSE	11463.3	11669.5	11438.9	10949.3	0.25	1.57	0.51	0.13	3
6139	High	0	Q9UPN9	TRIM33	19	16	33	1	122.5	93.35	1.119	1.013	1.134	1.171	0.865	0.968	0.16	0.02	0.18	0.23	-0.21	-0.05	0.00420708	0.427885	0.000706979	7.66182e-05	0.000306597	0.142005	0.0695357	0.788551	0.00551778	0.00301742	0.00848126	0.572471	FALSE	FALSE	FALSE	FALSE	FALSE	FALSE	4384.7	4326.6	4906.6	5067.2	1.47	2.37	2.91	1.39	3
3601	High	0	O60488	ACSL4	33	20	56	17	79.1	165.6	1.077	1.072	1.155	1.217	0.881	0.949	0.11	0.1	0.21	0.28	-0.18	-0.08	0.0186302	0.187362	0.00120231	7.68838e-05	0.000579171	0.0700744	0.159916	0.456183	0.00816052	0.00302197	0.0129273	0.387865	FALSE	FALSE	FALSE	FALSE	FALSE	FALSE	4750.2	4430.3	5117.2	5392.9	1.58	4.52	0.72	0.28	3
5893	High	0	Q8N3U4	STAG2	37	39	126	31	141.2	406.03	1.026	1.097	1.125	1.082	1.014	1.04	0.04	0.13	0.17	0.11	0.02	0.06	0.0976976	2.40869e-05	4.34511e-06	7.82374e-05	0.444039	0.0112108	0.403016	0.00112208	0.000195257	0.00305902	0.925969	0.127033	FALSE	FALSE	FALSE	FALSE	FALSE	FALSE	22124.5	20164.6	22689.2	21819.9	1.28	1.32	1	0.35	3
7578	High	0	P50416	CPT1A	45	32	189	32	88.3	573.7	1.018	1.056	1.075	1.059	0.997	1.015	0.03	0.08	0.1	0.08	0	0.02	0.0203896	0.000123419	7.80731e-06	7.87146e-05	0.945076	0.0433467	0.168341	0.00314538	0.00028541	0.00306994	1	0.292097	FALSE	FALSE	FALSE	FALSE	FALSE	FALSE	38881.5	36832.4	39586	38998.1	0.3	0.35	1.4	0.42	3
7094	High	0	Q99613	EIF3C	40	37	124	37	105.3	368.21	1.01	0.926	0.935	0.948	0.977	0.987	0.01	-0.11	-0.1	-0.08	-0.03	-0.02	0.283331	5.53382e-06	1.87962e-05	7.89085e-05	0.019409	0.284758	0.714172	0.000480382	0.000472534	0.00307156	0.135113	0.831331	FALSE	FALSE	FALSE	FALSE	FALSE	FALSE	28419.6	30698.9	28713.1	29091.2	0.98	0.71	0.76	0.43	3
97	High	0	P26641	EEF1G	75	32	184	32	50.1	563.54	0.963	0.795	0.766	0.837	0.949	0.914	-0.05	-0.33	-0.39	-0.26	-0.08	-0.13	0.161303	2.50551e-05	5.50935e-06	7.98082e-05	0.45972	0.018847	0.528444	0.00114536	0.000229788	0.00309163	0.942463	0.176484	FALSE	FALSE	TRUE	FALSE	FALSE	FALSE	37797.2	47543.5	36406.7	39817.6	2	2.12	2.37	3.18	3
7583	High	0	Q9UIU6	SIX4	3	2	3	2	82.9	9.55	1.246	1.11	1.384	1.208	0.919	1.145	0.32	0.15	0.47	0.27	-0.12	0.2	1.12809e-05	0.00467726	7.55331e-07	8.17813e-05	0.0151499	0.00025185	0.00228091	0.0351813	7.25568e-05	0.00315289	0.115246	0.0109943	FALSE	FALSE	TRUE	FALSE	FALSE	FALSE	447	402.6	557.1	486.4	2.78	2.33	2.93	0.93	3
2582	High	0	Q8WVV4-1	POF1B	43	23	83	23	68.7	250.82	1.085	1.029	1.117	1.066	0.966	1.048	0.12	0.04	0.16	0.09	-0.05	0.07	1.14473e-05	0.013307	1.14553e-06	8.39708e-05	0.00548994	0.000546044	0.00228091	0.0705469	8.83262e-05	0.00320519	0.058302	0.0175962	FALSE	FALSE	FALSE	FALSE	FALSE	FALSE	16606	16132.8	18019.5	17191.1	0.5	1.4	0.97	0.27	3
2258	High	0	Q8NFW8	CMAS	26	11	24	11	48.3	62.48	1.108	1.024	1.134	1.134	0.903	1	0.15	0.03	0.18	0.18	-0.15	0	0.000709329	0.24384	0.000106403	8.39598e-05	0.000530624	0.990951	0.0247613	0.545694	0.0014969	0.00320519	0.0121693	1	FALSE	FALSE	FALSE	FALSE	FALSE	FALSE	4025.6	3932.6	4458.8	4459.5	2.16	2.27	0.58	1.8	3
5886	High	0	P35579	MYH9	66	149	1592	122	226.4	5728.44	0.98	0.956	0.937	0.924	1.034	1.014	-0.03	-0.07	-0.09	-0.11	0.05	0.02	0.216487	0.00508328	0.000478007	8.6798e-05	0.0152627	0.294738	0.622039	0.0369309	0.00420063	0.00327345	0.115844	0.846624	FALSE	FALSE	FALSE	FALSE	FALSE	FALSE	250977	262662	245995	242641	0.75	1.02	1.17	1.2	3
12	High	0	Q13423	NNT	45	45	245	45	113.8	758.76	1.07	1.112	1.19	1.133	0.982	1.051	0.1	0.15	0.25	0.18	-0.03	0.07	0.00283658	0.000163544	3.8238e-06	8.80615e-05	0.880365	0.00692329	0.0550214	0.00363471	0.000184981	0.00329098	1	0.0925458	FALSE	FALSE	FALSE	FALSE	FALSE	FALSE	56207.2	50537.7	60154.2	57234.3	2.04	0.79	1.9	1.61	3
7869	High	0	P61289	PSME3	78	19	170	19	29.5	543.59	1.093	0.93	1.017	1.095	0.85	0.929	0.13	-0.1	0.02	0.13	-0.23	-0.11	0.000181126	0.00075871	0.477266	8.84504e-05	1.39115e-06	0.000330181	0.0116829	0.0100816	0.712227	0.00329633	0.00032744	0.0130233	FALSE	FALSE	FALSE	FALSE	FALSE	FALSE	23586	25350.4	25769.1	27749.6	1.84	0.47	1.53	0.62	3
5330	High	0	Q8TB96	ITFG1	9	6	10	6	68.1	14.54	1.059	1.123	1.189	1.151	0.976	1.033	0.08	0.17	0.25	0.2	-0.04	0.05	0.0607135	0.000267757	2.30755e-05	8.95729e-05	0.607389	0.339732	0.311258	0.00500322	0.00054569	0.00332585	1	0.902966	FALSE	FALSE	FALSE	FALSE	FALSE	FALSE	370.4	329.8	392.2	379.6	1.7	2.59	0.65	2.91	3
6568	High	0	P49790	NUP153	24	27	44	27	153.8	98.81	1.027	1.056	1.084	1.09	0.969	0.994	0.04	0.08	0.12	0.12	-0.05	-0.01	0.0538833	0.00166823	8.42374e-05	9.21221e-05	0.0629268	0.999482	0.289274	0.017283	0.0012651	0.00339544	0.286671	1	FALSE	FALSE	FALSE	FALSE	FALSE	FALSE	7949.5	7528.3	8160.3	8207.4	0.94	1.51	1.13	0.6	3
2367	High	0	Q8TCJ2	STT3B	23	19	80	17	93.6	221.06	0.991	1.108	1.098	1.083	1.023	1.013	-0.01	0.15	0.13	0.12	0.03	0.02	0.785305	1.47444e-05	2.8102e-05	9.20956e-05	0.135494	0.452383	1	0.000863992	0.000616925	0.00339544	0.468795	1	FALSE	FALSE	FALSE	FALSE	FALSE	FALSE	22182	20016.7	21974.4	21682.8	1.71	0.85	0.11	1.03	3
1681	High	0	A0A087WXM8	BCAM	22	11	31	11	63.7	90.93	1.134	1.183	1.342	1.135	1.042	1.182	0.18	0.24	0.42	0.18	0.06	0.24	0.000178248	2.77592e-05	3.12255e-07	9.33168e-05	0.435896	4.86544e-05	0.0115842	0.00121708	4.37908e-05	0.00341446	0.916832	0.00407129	FALSE	FALSE	TRUE	FALSE	FALSE	FALSE	4397.7	3718.3	4988.3	4219.6	0.99	1.64	0.41	3.31	3
4909	High	0	O95674	CDS2	22	6	21	6	51.4	72.36	1.058	1.13	1.196	1.169	0.967	1.023	0.08	0.18	0.26	0.22	-0.05	0.03	0.0929877	0.000762223	6.39107e-05	9.40856e-05	0.181865	0.960914	0.391909	0.0101116	0.00105036	0.00343946	0.561314	1	FALSE	FALSE	FALSE	FALSE	FALSE	FALSE	1569	1388.9	1660.5	1622.9	0.83	2.47	3.44	2.1	3
5824	High	0	Q9BXS4	TMEM59	12	3	5	3	36.2	10.64	0.935	1.487	1.39	1.229	1.21	1.132	-0.1	0.57	0.48	0.3	0.28	0.18	0.0701104	9.83181e-07	4.60151e-06	9.45257e-05	0.000351465	0.00945086	0.337825	0.000162181	0.000202435	0.00344796	0.00932505	0.11311	FALSE	TRUE	TRUE	FALSE	FALSE	FALSE	257.8	173.4	241.1	213	1.93	4	0.7	4.21	3
4580	High	0	Q96HY6	DDRGK1	45	12	61	12	35.6	211.9	1.031	1.076	1.11	1.072	1.004	1.035	0.04	0.11	0.15	0.1	0.01	0.05	0.046469	0.000126902	1.15546e-05	9.54677e-05	0.985334	0.0751903	0.268707	0.00321037	0.000354739	0.00345547	1	0.403852	FALSE	FALSE	FALSE	FALSE	FALSE	FALSE	10006.1	9295.6	10316.3	9965.7	0.17	1.32	0.69	1.34	3
5810	High	0	Q8IZ73	RPUSD2	15	7	24	7	61.3	81.18	1.139	0.971	1.107	1.178	0.825	0.939	0.19	-0.04	0.15	0.24	-0.28	-0.09	0.000133581	0.113156	0.00172305	9.75594e-05	1.41855e-05	0.066664	0.0102605	0.319405	0.0105799	0.00348613	0.0012412	0.376689	FALSE	FALSE	FALSE	FALSE	FALSE	FALSE	2697.4	2776.8	3072.6	3271.2	3.9	0.55	1.81	1.28	3
4280	High	0	Q00534	CDK6	50	15	59	14	36.9	183.81	0.929	1.031	0.957	0.907	1.136	1.055	-0.11	0.04	-0.06	-0.14	0.18	0.08	0.000369432	0.176858	0.00440642	9.71823e-05	1.7523e-05	0.0215279	0.0169713	0.438727	0.0211715	0.00348613	0.00139384	0.192262	FALSE	FALSE	FALSE	FALSE	FALSE	FALSE	11738.1	11389.1	10902.2	10333.5	1.6	1.84	1.42	0.57	3
1861	Medium	0.016	H0YCR1	FHAD1	1	1	2	1	54.2	4.33	1.044	1.3	1.358	1.167	1.114	1.164	0.06	0.38	0.44	0.22	0.16	0.22	0.147101	1.41572e-06	4.27394e-07	9.75681e-05	0.000695596	7.72044e-05	0.500804	0.000202061	5.31715e-05	0.00348613	0.0143869	0.0052937	FALSE	FALSE	TRUE	FALSE	FALSE	FALSE	455.2	350	475.2	408.4	0.22	1.43	1.9	3.36	3
7433	High	0	Q9BSE5	AGMAT	47	15	39	15	37.6	116.82	1.063	1.083	1.152	1.119	0.968	1.03	0.09	0.12	0.2	0.16	-0.05	0.04	0.0038123	0.0013468	1.66126e-05	9.9141e-05	0.0939909	0.153416	0.0654613	0.0149868	0.000437021	0.00352814	0.37136	0.595397	FALSE	FALSE	FALSE	FALSE	FALSE	FALSE	9593.1	8855.8	10198.1	9905.5	0.83	1.3	2.21	1.47	3
7111	High	0	Q14980	NUMA1	64	138	688	73	238.1	2297.79	1	1.181	1.181	1.064	1.11	1.11	0	0.24	0.24	0.09	0.15	0.15	0.999893	2.58653e-08	2.62483e-08	9.97735e-05	9.42726e-07	9.73358e-07	1	2.89181e-05	1.18704e-05	0.00354125	0.000271027	0.000515483	FALSE	FALSE	FALSE	FALSE	FALSE	FALSE	156613	132655	156660	141138	1.05	0.31	0.69	0.96	3
1704	High	0	Q96HU1	SGSM3	15	9	17	9	85.3	48.13	1.127	1.095	1.234	1.119	0.978	1.102	0.17	0.13	0.3	0.16	-0.03	0.14	6.15186e-05	0.000615173	1.00128e-06	9.9951e-05	0.265401	0.000341344	0.00646491	0.0086757	8.32651e-05	0.00354131	0.70102	0.0132104	FALSE	FALSE	FALSE	FALSE	FALSE	FALSE	2327.7	2125.8	2622.8	2379.2	1.41	1.6	0.58	2.13	3
6071	High	0	Q8WUM4	PDCD6IP	52	44	180	44	96	518.6	1.004	0.952	0.956	0.931	1.023	1.027	0.01	-0.07	-0.06	-0.1	0.03	0.04	0.939143	0.00334793	0.0017439	0.00010005	0.0309494	0.068555	1	0.0279798	0.0106688	0.00354169	0.183135	0.381983	FALSE	FALSE	FALSE	FALSE	FALSE	FALSE	36446	38277.5	36597.6	35634.5	1.75	0.45	0.6	0.62	3
7960	High	0	P46940	IQGAP1	70	98	665	90	189.1	2301.12	0.97	0.97	0.94	0.938	1.034	1.003	-0.04	-0.04	-0.09	-0.09	0.05	0	0.00645039	0.018593	0.000114814	0.000100447	0.00528256	0.998396	0.0875032	0.0899566	0.00157236	0.00354952	0.0570748	1	FALSE	FALSE	FALSE	FALSE	FALSE	FALSE	123960	127845	120233	119884	0.6	0.76	0.55	1.12	3
3779	High	0	Q01813	PFKP	41	29	112	24	85.5	335.8	0.998	0.892	0.89	0.912	0.978	0.976	0	-0.17	-0.17	-0.13	-0.03	-0.03	0.994276	2.15072e-05	1.81627e-05	0.000100392	0.250589	0.180178	1	0.0010399	0.000459191	0.00354952	0.678185	0.651629	FALSE	FALSE	FALSE	FALSE	FALSE	FALSE	22263.5	24969.6	22223.5	22768.3	1.69	1.66	0.73	0.97	3
1851	High	0	Q15363	TMED2	39	8	145	1	22.7	419.23	1.035	1.077	1.114	1.11	0.97	1.004	0.05	0.11	0.16	0.15	-0.04	0.01	0.0663967	0.000583419	4.34688e-05	0.000101202	0.289536	0.714257	0.326014	0.00845064	0.000807373	0.00357306	0.736287	1	FALSE	FALSE	FALSE	FALSE	FALSE	FALSE	23986.6	22275	24818.6	24725.6	1.55	1.87	0.9	0.99	3
2887	High	0	P17987	TCP1	72	31	276	31	60.3	973.7	1.007	0.905	0.911	0.932	0.971	0.978	0.01	-0.14	-0.13	-0.1	-0.04	-0.03	0.968396	1.15847e-05	8.7474e-06	0.000101689	0.0678623	0.0362114	1	0.000759402	0.000302209	0.00358711	0.300054	0.263443	FALSE	FALSE	FALSE	FALSE	FALSE	FALSE	48524.9	53632.2	48881.9	49982.1	1.38	0.8	0.74	0.96	3
3377	High	0	Q9NWU2	GID8	54	7	38	7	26.7	149.31	1.229	0.973	1.195	1.195	0.814	1	0.3	-0.04	0.26	0.26	-0.3	0	8.20799e-05	0.793097	0.000178919	0.000102848	4.93622e-05	0.913144	0.00773685	1	0.00213689	0.00362165	0.00269943	1	FALSE	FALSE	FALSE	FALSE	FALSE	FALSE	2130.3	2190.2	2617.9	2617.2	2.06	2.42	2.72	3.44	3
7650	High	0	P14324	FDPS	19	9	35	9	48.2	109.37	0.931	0.983	0.916	0.897	1.096	1.021	-0.1	-0.02	-0.13	-0.16	0.13	0.03	0.000745905	0.71611	0.000264104	0.000104797	0.000266755	0.722058	0.0253629	1	0.00274165	0.00366308	0.00793512	1	FALSE	FALSE	FALSE	FALSE	FALSE	FALSE	8565.2	8712.3	7976.2	7814.2	0.42	1.99	0.51	1.81	3
248	High	0	F8VU90	FKBP11	10	2	5	2	19.8	16.74	1.072	1.018	1.092	1.112	0.915	0.981	0.1	0.03	0.13	0.15	-0.13	-0.03	0.000876917	0.544004	0.000229671	0.000105719	0.00035985	0.807799	0.0274243	0.913598	0.00251129	0.00366308	0.0094664	1	FALSE	FALSE	FALSE	FALSE	FALSE	FALSE	1876.1	1842.9	2012	2049.9	0.49	2.51	1.57	0.62	3
1379	High	0	Q15043	SLC39A14	6	3	10	3	54.2	32.95	1.07	1.002	1.072	1.12	0.895	0.957	0.1	0	0.1	0.16	-0.16	-0.06	0.00135335	0.720809	0.00459823	0.000106159	4.58099e-05	0.023745	0.0352562	1	0.0217914	0.00366308	0.00260057	0.202358	FALSE	FALSE	FALSE	FALSE	FALSE	FALSE	2188.6	2185.1	2342.5	2446.7	1.69	1.9	1.28	0.53	3
3814	High	0	Q8NE01	CNNM3	33	20	41	19	76.1	104.75	1.085	1.091	1.184	1.107	0.985	1.07	0.12	0.13	0.24	0.15	-0.02	0.1	0.00144834	0.000347289	4.35958e-06	0.000105457	0.562859	0.00706208	0.0368484	0.0058979	0.000195456	0.00366308	1	0.0938711	FALSE	FALSE	FALSE	FALSE	FALSE	FALSE	6712.4	6151.6	7285.2	6811.7	1.02	2.27	0.45	1.88	3
6207	High	0	P13639	EEF2	64	53	461	51	95.3	1290	0.913	0.837	0.764	0.881	0.95	0.868	-0.13	-0.26	-0.39	-0.18	-0.07	-0.2	0.00355703	2.25728e-05	1.12812e-06	0.000105308	0.254542	0.000404474	0.0627616	0.00107646	8.76557e-05	0.00366308	0.685143	0.0147684	FALSE	FALSE	TRUE	FALSE	FALSE	FALSE	96764.6	115619	88362.7	101828	1.65	1.75	1.07	3.21	3
5715	High	0	P55011	SLC12A2	34	36	120	36	131.4	378.22	1.021	0.98	1.001	1.087	0.902	0.921	0.03	-0.03	0	0.12	-0.15	-0.12	0.162574	0.306238	0.961684	0.000108541	2.56232e-05	0.000163215	0.530804	0.638852	1	0.00367917	0.00177812	0.00811696	FALSE	FALSE	FALSE	FALSE	FALSE	FALSE	22340	22796.8	22814.3	24776.2	0.31	2.21	0.37	0.71	3
2527	Medium	0.018	Q14134	TRIM29	2	1	1	1	65.8	3.25	1.519	0.992	1.507	1.552	0.639	0.971	0.6	-0.01	0.59	0.63	-0.65	-0.04	0.000105366	0.990948	8.31603e-05	0.000110872	0.000141585	0.984207	0.00891138	1	0.00125467	0.00371354	0.00526243	1	TRUE	FALSE	TRUE	TRUE	TRUE	FALSE	84.3	85	128.1	132	5.77	9.38	4.68	4.53	3
1176	High	0	P35998	PSMC2	69	29	171	28	48.6	512.14	0.964	0.927	0.894	0.937	0.989	0.954	-0.05	-0.11	-0.16	-0.09	-0.02	-0.07	0.0351637	2.40531e-05	2.91517e-06	0.000110785	0.26468	0.00270018	0.229906	0.00112208	0.00015398	0.00371354	0.699962	0.0487651	FALSE	FALSE	FALSE	FALSE	FALSE	FALSE	27844.6	30044.1	26855.9	28150.2	1.46	0.42	1.07	0.08	3
4083	High	0	Q8NCL4	GALNT6	30	17	58	16	71.1	189.95	1.049	1.069	1.122	1.155	0.925	0.971	0.07	0.1	0.17	0.21	-0.11	-0.04	0.0176079	0.0373499	0.000359625	0.000112085	0.0033541	0.582931	0.154603	0.146561	0.00340045	0.00373461	0.0422398	1	FALSE	FALSE	FALSE	FALSE	FALSE	FALSE	10274	9609.9	10782.1	11103.5	3.04	0.03	2.7	1.22	3
6275	High	0.006	P35968	KDR	1	2	2	1	151.4	2.25	1.055	1.022	1.078	1.17	0.874	0.922	0.08	0.03	0.11	0.23	-0.19	-0.12	0.191964	0.688573	0.040064	0.00011289	0.000303443	0.00319285	0.584197	1	0.109547	0.00375514	0.00839977	0.0543149	FALSE	FALSE	FALSE	FALSE	FALSE	FALSE	757.9	741.5	799.5	867.5	1.73	2.99	2.22	1.07	3
2220	High	0	Q4VCS5	AMOT	3	4	5	4	118	14.35	1.152	1.258	1.45	1.2	1.048	1.208	0.2	0.33	0.54	0.26	0.07	0.27	0.000876588	6.53601e-05	1.23495e-06	0.000113076	0.903408	0.000444113	0.0274243	0.00212494	9.25611e-05	0.00375778	1	0.0155054	FALSE	FALSE	TRUE	FALSE	FALSE	FALSE	1379.2	1096.1	1589.2	1315.8	1.79	1.59	0.94	5.22	3
1334	High	0	P52565	ARHGDIA	29	7	61	7	23.2	166.7	0.897	0.894	0.802	0.833	1.073	0.962	-0.16	-0.16	-0.32	-0.26	0.1	-0.06	0.0039425	0.00473794	3.6416e-05	0.000114021	0.0258199	0.503661	0.06677	0.0354061	0.000717078	0.00377714	0.163093	1	FALSE	FALSE	FALSE	FALSE	FALSE	FALSE	16165.7	18084.7	14501.5	15069.5	1.53	2.33	1.26	4.27	3
4935	High	0	P26639	TARS1	58	38	164	35	83.4	471.72	0.99	0.848	0.84	0.918	0.925	0.916	-0.01	-0.24	-0.25	-0.12	-0.11	-0.13	0.392177	1.67225e-06	7.2637e-07	0.000116634	0.000783015	0.000159691	0.849982	0.000227791	7.17725e-05	0.00382547	0.0155838	0.00805437	FALSE	FALSE	FALSE	FALSE	FALSE	FALSE	38282.2	45118.6	37913.4	41408.3	1.95	0.61	0.36	1.34	3
4000	High	0	O96005	CLPTM1	36	17	64	17	76	270.03	0.975	1.049	1.022	1.044	1.004	0.979	-0.04	0.07	0.03	0.06	0.01	-0.03	0.0010485	5.68704e-05	0.0489213	0.000118397	0.800978	0.0028873	0.0306255	0.00193536	0.127735	0.00386827	1	0.0509411	FALSE	FALSE	FALSE	FALSE	FALSE	FALSE	11390.7	10862.3	11103.7	11339.9	0.29	0.94	0.45	0.35	3
3598	High	0	O00291	HIP1	36	34	72	31	116.1	220.7	1.046	1.114	1.165	1.123	0.993	1.038	0.06	0.16	0.22	0.17	-0.01	0.05	0.0471562	0.000295503	2.19373e-05	0.000119609	0.741935	0.196928	0.270986	0.00535752	0.000526194	0.0038981	1	0.68429	FALSE	FALSE	FALSE	FALSE	FALSE	FALSE	11333.9	10170.7	11853	11417.5	1.34	1.95	1.48	1.96	3
2919	High	0	Q5BKZ1	ZNF326	27	14	45	14	65.6	126.81	1.023	1.078	1.102	1.08	0.998	1.02	0.03	0.11	0.14	0.11	0	0.03	0.308597	0.00014339	3.25733e-05	0.0001211	0.996998	0.392576	0.74792	0.00343326	0.000659944	0.00393078	1	0.967495	FALSE	FALSE	FALSE	FALSE	FALSE	FALSE	8763.5	8132	8962.7	8783.1	1.28	0.87	1.04	1.32	3
7167	High	0	Q9NXC2	GFOD1	8	3	4	2	43.1	5.98	1.072	1.075	1.151	1.227	0.876	0.938	0.1	0.1	0.2	0.3	-0.19	-0.09	0.048248	0.0663599	0.00113445	0.000122777	0.00236252	0.167711	0.273241	0.218052	0.00781454	0.00395095	0.0336361	0.628067	FALSE	FALSE	FALSE	FALSE	FALSE	FALSE	261.8	243.7	280.5	299	3.93	2.24	3.68	0.4	3
6652	High	0	Q8WXX5	DNAJC9	53	17	62	17	29.9	198.56	0.987	0.982	0.969	0.915	1.073	1.059	-0.02	-0.03	-0.04	-0.13	0.1	0.08	0.396671	0.358582	0.0365729	0.000124359	0.000628234	0.00395814	0.85501	0.704509	0.102188	0.00399469	0.0135018	0.0632188	FALSE	FALSE	FALSE	FALSE	FALSE	FALSE	14549.6	14810.6	14355.8	13555.5	1.95	0.58	1.58	0.47	3
2918	High	0	P27338	MAOB	44	21	127	18	58.7	413.15	1.044	1.088	1.137	1.071	1.016	1.061	0.06	0.12	0.18	0.1	0.02	0.09	0.00572231	3.93629e-05	2.02985e-06	0.000124679	0.503217	0.00107202	0.0822416	0.00152926	0.000128056	0.00400065	0.993963	0.0273259	FALSE	FALSE	FALSE	FALSE	FALSE	FALSE	26883.7	24702.6	28076.9	26465.1	0.38	0.67	1.82	0.95	3
5482	High	0	Q96I99	SUCLG2	61	25	152	25	46.5	494.45	1.046	1.134	1.186	1.13	1.004	1.05	0.06	0.18	0.25	0.18	0.01	0.07	0.041082	4.66609e-05	5.13414e-06	0.000124843	0.626705	0.00787752	0.25076	0.0016904	0.000220538	0.00400065	1	0.100783	FALSE	FALSE	FALSE	FALSE	FALSE	FALSE	38188	33661.6	39931.6	38027.1	1.42	1.61	1.95	1.78	3
4508	High	0	P51809	VAMP7	47	9	22	9	24.9	57.48	1.038	1.045	1.085	1.052	0.993	1.031	0.05	0.06	0.12	0.07	-0.01	0.04	0.00200765	0.000344707	5.1279e-06	0.000126382	0.687639	0.0077131	0.0435846	0.00586395	0.000220505	0.0040403	1	0.0995015	FALSE	FALSE	FALSE	FALSE	FALSE	FALSE	5718.3	5474.2	5938.1	5758.2	0.74	0.6	0.32	1.13	3
23	High	0	Q9UGI8	TES	40	19	68	19	48	199.48	0.937	0.937	0.878	0.878	1.067	1	-0.09	-0.09	-0.19	-0.19	0.09	0	0.0416478	0.0104914	0.000268292	0.000126692	0.0130669	0.829771	0.252195	0.0599645	0.0027653	0.00404379	0.104705	1	FALSE	FALSE	FALSE	FALSE	FALSE	FALSE	19993.6	21342.2	18728.4	18734.7	1.23	1.4	1.83	2.69	3
6223	High	0	P31939	ATIC	76	35	272	35	64.6	872.18	1.012	0.925	0.936	0.943	0.981	0.993	0.02	-0.11	-0.1	-0.09	-0.03	-0.01	0.251699	1.4601e-05	6.3113e-05	0.000127339	0.0767995	0.824242	0.672091	0.000863992	0.00103981	0.0040548	0.32641	1	FALSE	FALSE	FALSE	FALSE	FALSE	FALSE	43462.2	46995.3	43980.6	44303.2	1.15	1.16	0.48	0.8	3
4619	High	0	Q96AY3	FKBP10	36	19	53	18	64.2	144.26	1.085	1.116	1.211	1.174	0.951	1.032	0.12	0.16	0.28	0.23	-0.07	0.05	0.0034436	0.00567267	3.73147e-05	0.000130138	0.0261923	0.440516	0.061464	0.0400923	0.000732266	0.00412436	0.165056	1	FALSE	FALSE	FALSE	FALSE	FALSE	FALSE	16331.6	14635.6	17721.4	17177	3.36	1.68	2.28	0.14	3
3088	High	0	Q01518-2	CAP1	55	27	148	1	51.8	491.98	0.971	0.909	0.883	0.895	1.016	0.987	-0.04	-0.14	-0.18	-0.16	0.02	-0.02	0.271372	0.000847328	0.000131863	0.000130739	0.267876	1	0.699121	0.0108854	0.00172928	0.00413363	0.705376	1	FALSE	FALSE	FALSE	FALSE	FALSE	FALSE	30338.6	33388	29473	29867.6	2.08	0.92	2.11	1.22	3
1691	High	0	Q9UK61	TASOR	9	14	18	14	188.9	44.98	1.116	1.108	1.237	1.16	0.955	1.066	0.16	0.15	0.31	0.21	-0.07	0.09	0.00094445	0.00427764	1.42016e-05	0.000132295	0.0370129	0.067908	0.0286964	0.0331864	0.000400281	0.0041514	0.204943	0.380444	FALSE	FALSE	FALSE	FALSE	FALSE	FALSE	2560	2310.4	2857.8	2681	1	2.95	0.56	2.72	3
1639	High	0	P51648	ALDH3A2	38	16	76	15	54.8	204.74	1.056	1.038	1.096	1.09	0.952	1.006	0.08	0.05	0.13	0.12	-0.07	0.01	0.00176036	0.0262228	5.81189e-05	0.000132334	0.00580676	0.747252	0.0410028	0.114535	0.000979577	0.0041514	0.0606582	1	FALSE	FALSE	FALSE	FALSE	FALSE	FALSE	12830.8	12359	13549.8	13471.1	0.45	1.86	1.51	0.32	3
6310	High	0	Q06830	PRDX1	63	16	184	11	22.1	454.61	0.997	0.939	0.936	0.917	1.024	1.02	0	-0.09	-0.1	-0.12	0.03	0.03	0.952614	0.00192815	0.001094	0.000132292	0.0967017	0.197977	1	0.0189885	0.00760867	0.0041514	0.378214	0.686516	FALSE	FALSE	FALSE	FALSE	FALSE	FALSE	39641.3	42211.4	39515.8	38727.5	1.14	1.37	1.46	0.89	3
4546	High	0	A0A2R8Y783	EPB41	37	8	28	5	33.5	102.39	1.082	1.073	1.161	1.187	0.904	0.978	0.11	0.1	0.22	0.25	-0.15	-0.03	0.0129032	0.0225371	0.000207002	0.000134141	0.00680192	0.957595	0.129705	0.102822	0.00234917	0.00419056	0.0673134	1	FALSE	FALSE	FALSE	FALSE	FALSE	FALSE	3816.8	3555.9	4128.8	4221.8	0.64	2.71	2.29	3.68	3
7213	High	0	O15228	GNPAT	28	17	49	17	77.1	129.21	1.016	1.088	1.106	1.086	1.002	1.018	0.02	0.12	0.14	0.12	0	0.03	0.357978	0.000132667	3.32894e-05	0.00013463	0.999998	0.350602	0.809902	0.00327901	0.000671275	0.00419731	1	0.9139	FALSE	FALSE	FALSE	FALSE	FALSE	FALSE	7521	6914.7	7644.4	7507.2	0.87	1.78	0.68	0.74	3
5164	High	0	Q8IWA5-2	SLC44A2	12	9	19	8	80.7	44.6	1.105	1.084	1.198	1.125	0.964	1.064	0.14	0.12	0.26	0.17	-0.05	0.09	0.00139656	0.0014683	9.90124e-06	0.000136406	0.143285	0.0293907	0.0359629	0.0158354	0.000321124	0.00424283	0.486714	0.22983	FALSE	FALSE	FALSE	FALSE	FALSE	FALSE	2538.5	2340.8	2803.9	2634.6	2.37	1.14	0.99	2.54	3
5641	High	0	P78347	GTF2I	65	61	340	61	112.3	1100.27	1.017	1.089	1.107	1.103	0.987	1.004	0.02	0.12	0.15	0.14	-0.02	0.01	0.154216	0.000485262	5.96661e-05	0.000137916	0.547053	0.739401	0.513778	0.0074405	0.000998961	0.0042569	1	1	FALSE	FALSE	FALSE	FALSE	FALSE	FALSE	63025.3	57888.1	64070.1	63836.7	1.77	1.08	0.33	1.41	3
5200	High	0	P61353	RPL27	54	9	62	8	15.8	183.89	0.991	0.913	0.905	0.92	0.992	0.983	-0.01	-0.13	-0.14	-0.12	-0.01	-0.02	0.379237	0.000125544	3.28886e-05	0.000140231	0.999149	0.32404	0.835599	0.00319004	0.000664557	0.0043198	1	0.882547	FALSE	FALSE	FALSE	FALSE	FALSE	FALSE	19102.1	20917.5	18922	19249.6	1.91	0.62	0.55	1.31	3
3867	High	0	Q9UKX7	NUP50	66	25	97	25	50.1	346.7	1.051	1.055	1.109	1.181	0.894	0.939	0.07	0.08	0.15	0.24	-0.16	-0.09	0.0756609	0.22255	0.00440911	0.000142314	0.00109167	0.0402723	0.349991	0.512643	0.0211769	0.00436584	0.0197921	0.28029	FALSE	FALSE	FALSE	FALSE	FALSE	FALSE	19777.7	18743.1	20781.9	22131.3	2.48	1.87	2.86	2.11	3
6057	High	0	Q96B77	TMEM186	21	5	5	5	24.9	11.34	1.055	1.141	1.205	1.192	0.958	1.011	0.08	0.19	0.27	0.25	-0.06	0.02	0.087837	0.0017332	0.000115242	0.000143822	0.126743	0.993276	0.379001	0.0177686	0.00157714	0.00440205	0.448843	1	FALSE	FALSE	FALSE	FALSE	FALSE	FALSE	650.2	569.6	686.2	678.7	1.48	2.71	2.69	3.08	3
4019	High	0	P12814	ACTN1	76	62	562	38	103	1960.85	0.965	0.972	0.938	0.933	1.042	1.005	-0.05	-0.04	-0.09	-0.1	0.06	0.01	0.00304692	0.0791604	0.000164928	0.000144366	0.00254703	0.998594	0.057697	0.247716	0.00201553	0.00440865	0.0353257	1	FALSE	FALSE	FALSE	FALSE	FALSE	FALSE	61058.3	62785.3	58898.3	58599.2	1.33	1.34	0.57	0.85	3
2019	High	0	Q16555	DPYSL2	62	24	193	24	62.3	771.83	0.91	1.177	1.071	0.908	1.296	1.179	-0.14	0.23	0.1	-0.14	0.37	0.24	0.000292053	4.71896e-06	0.00208057	0.000145322	7.85078e-08	3.06468e-06	0.0153101	0.000431137	0.0121363	0.00442087	8.10221e-05	0.00100403	FALSE	FALSE	FALSE	FALSE	FALSE	FALSE	28734.8	24415.9	26150.4	22176.4	2.11	0.79	0.68	1.47	3
6416	High	0	Q12830	BPTF	14	39	63	38	338.1	182.57	1.052	1.071	1.127	1.119	0.957	1.007	0.07	0.1	0.17	0.16	-0.06	0.01	0.0307399	0.00810052	0.00018392	0.000145857	0.021337	0.992895	0.212076	0.0507294	0.00217659	0.00442087	0.143635	1	FALSE	FALSE	FALSE	FALSE	FALSE	FALSE	12038.7	11242.3	12666.8	12581.5	2.23	1.45	1.41	1.64	3
3591	High	0	P36952	SERPINB5	73	24	158	24	42.1	561.98	0.978	0.915	0.895	0.888	1.03	1.008	-0.03	-0.13	-0.16	-0.17	0.04	0.01	0.6038	0.0028252	0.000705492	0.000144984	0.0702753	0.387612	1	0.0247246	0.00551463	0.00442087	0.30738	0.962609	FALSE	FALSE	FALSE	FALSE	FALSE	FALSE	42498.5	46468.9	41584.4	41264.2	2.47	0.81	1.26	2.66	3
6766	High	0	Q5T2T1	MPP7	38	15	29	15	65.5	91	1.111	1.103	1.225	1.151	0.958	1.064	0.15	0.14	0.29	0.2	-0.06	0.09	0.00184146	0.00215866	1.4512e-05	0.000146757	0.0996663	0.0599491	0.0421839	0.0206843	0.000406749	0.00443789	0.38464	0.352917	FALSE	FALSE	FALSE	FALSE	FALSE	FALSE	4106.4	3721.6	4560.5	4284.3	1.1	1.21	1.57	3.51	3
3808	High	0	Q5RI15	COX20	22	2	10	2	13.3	30.77	1.021	1.13	1.155	1.174	0.963	0.984	0.03	0.18	0.21	0.23	-0.05	-0.02	0.191614	0.0026907	0.000264721	0.000148214	0.0773043	0.912082	0.583598	0.0240662	0.00274165	0.00446518	0.327707	1	FALSE	FALSE	FALSE	FALSE	FALSE	FALSE	695.6	615.4	710.5	722.2	1.97	2.2	2.01	2.71	3
59	High	0	P04632	CAPNS1	74	10	81	10	28.3	344.52	0.958	0.918	0.879	0.877	1.046	1.002	-0.06	-0.12	-0.19	-0.19	0.07	0	0.173981	0.00622858	0.000479	0.000148808	0.0293042	0.60324	0.552252	0.0427587	0.00420063	0.00447636	0.176945	1	FALSE	FALSE	FALSE	FALSE	FALSE	FALSE	13349.6	14543	12788.2	12758.2	2.32	1.37	2.45	1.49	3
4573	High	0	Q8NI27	THOC2	30	46	123	45	182.7	299.24	1.009	1.022	1.031	1.046	0.977	0.985	0.01	0.03	0.04	0.07	-0.03	-0.02	0.352339	0.0125874	0.00148564	0.00014894	0.0139612	0.162617	0.802699	0.0676497	0.00958649	0.00447699	0.108879	0.616307	FALSE	FALSE	FALSE	FALSE	FALSE	FALSE	27099.4	26523.5	27335.5	27749	1.16	0.32	0.46	0.21	3
2155	High	0	Q92828	CORO2A	13	8	14	7	59.7	24.31	1.117	1.035	1.155	1.135	0.912	1.018	0.16	0.05	0.21	0.18	-0.13	0.03	0.000236147	0.203879	3.90318e-05	0.00014991	0.00124965	0.39094	0.0137581	0.481626	0.000754197	0.00450277	0.0218896	0.966476	FALSE	FALSE	FALSE	FALSE	FALSE	FALSE	2272.2	2196	2537	2492.1	0.54	0.69	2.61	2.65	3
5700	High	0	C9J4X5	ING2	30	4	4	3	16.1	11.78	1.011	1.132	1.144	1.175	0.963	0.973	0.02	0.18	0.19	0.23	-0.05	-0.04	0.607505	0.00129694	0.000359429	0.000150719	0.196311	0.775111	1	0.0146509	0.00339992	0.00451361	0.587939	1	FALSE	FALSE	FALSE	FALSE	FALSE	FALSE	361.8	319.7	365.7	375.7	1.58	1.84	2.3	3.1	3
7919	High	0	Q9UIQ6	LNPEP	28	23	77	23	117.3	238.73	1.049	1.057	1.109	1.109	0.953	1	0.07	0.08	0.15	0.15	-0.07	0	0.0412363	0.0263678	0.000513288	0.000151562	0.00704266	0.575942	0.251206	0.114981	0.00436566	0.0045321	0.0687558	1	FALSE	FALSE	FALSE	FALSE	FALSE	FALSE	9594.8	9080.7	10069.2	10072.6	1.89	1.06	1.89	1.6	3
660	High	0	Q14554	PDIA5	52	20	57	20	59.6	172.07	1.023	1.059	1.083	1.103	0.961	0.983	0.03	0.08	0.12	0.14	-0.06	-0.03	0.286386	0.00644167	0.000716829	0.000156347	0.0305559	0.421148	0.717612	0.0436262	0.00557951	0.00464756	0.181527	1	FALSE	FALSE	FALSE	FALSE	FALSE	FALSE	14707.8	13883.7	15042.5	15307.3	1.46	1.59	1.44	1.16	3
139	High	0	Q5T280	SPOUT1	31	11	23	11	42	80.34	1.062	1.043	1.107	1.08	0.966	1.025	0.09	0.06	0.15	0.11	-0.05	0.04	0.00180292	0.00595293	2.56013e-05	0.000156467	0.0333951	0.173472	0.0416713	0.0414174	0.000587243	0.0046477	0.191989	0.637166	FALSE	FALSE	FALSE	FALSE	FALSE	FALSE	4118.5	3949.8	4371.9	4264	1.74	1.01	1	0.61	3
5789	High	0	Q96PK6-5	RBM14	47	12	41	3	37	127.15	1.095	1.101	1.205	1.176	0.936	1.025	0.13	0.14	0.27	0.23	-0.1	0.04	0.0220131	0.00572146	0.000117578	0.000157843	0.0354042	0.984892	0.17583	0.0403368	0.00159716	0.00467134	0.198798	1	FALSE	FALSE	FALSE	FALSE	FALSE	FALSE	1179.1	1071.1	1290.8	1259.8	3.09	2	0.93	3.53	3
965	High	0	Q8NHX9	TPCN2	2	1	3	1	85.2	10.86	1.265	1.034	1.308	1.332	0.776	0.982	0.34	0.05	0.39	0.41	-0.37	-0.03	0.000209006	0.969183	0.00014176	0.000160114	0.000237333	0.998915	0.0128825	1	0.0018171	0.00471236	0.00748905	1	FALSE	FALSE	TRUE	TRUE	FALSE	FALSE	145.3	140.5	183.7	187.2	2.47	2.6	5.36	3.84	3
2624	High	0	Q8TAT6	NPLOC4	31	18	65	18	68.1	208.76	0.974	0.954	0.929	0.938	1.016	0.99	-0.04	-0.07	-0.11	-0.09	0.02	-0.01	0.146413	0.000448771	5.4471e-05	0.000160842	0.690802	0.575089	0.500804	0.00701732	0.000939707	0.00472535	1	1	FALSE	FALSE	FALSE	FALSE	FALSE	FALSE	12767.5	13390	12436.3	12563.4	1.18	1.28	0.69	0.79	3
7074	High	0	A0A0C4DFM1	TM9SF4	23	14	54	14	72.5	181.4	1.054	1.073	1.131	1.09	0.985	1.037	0.08	0.1	0.18	0.12	-0.02	0.05	0.00174575	0.000531183	6.18689e-06	0.000161672	0.598013	0.00807275	0.0409812	0.00787026	0.000245578	0.00473245	1	0.102693	FALSE	FALSE	FALSE	FALSE	FALSE	FALSE	13511	12586	14234.3	13721.9	0.62	0.94	1.76	1.24	3
7785	High	0	P68036	UBE2L3	64	6	55	3	17.9	165.98	0.967	0.912	0.882	0.895	1.018	0.985	-0.05	-0.13	-0.18	-0.16	0.03	-0.02	0.210519	0.000318399	5.07147e-05	0.000161947	0.874963	0.520095	0.612048	0.00558137	0.000893703	0.00473364	1	1	FALSE	FALSE	FALSE	FALSE	FALSE	FALSE	8364.2	9176.3	8091.1	8216.9	2.14	0.65	1.66	1.82	3
6480	High	0	Q9BS26	ERP44	58	19	102	18	46.9	337.3	1.012	1.079	1.091	1.087	0.992	1.004	0.02	0.11	0.13	0.12	-0.01	0.01	0.809406	0.00015093	7.20651e-05	0.00016213	0.999781	0.767371	1	0.00350321	0.0011433	0.00473554	1	1	FALSE	FALSE	FALSE	FALSE	FALSE	FALSE	16298.3	15110.7	16488.4	16430.5	1.2	0.46	0.98	1.47	3
7566	High	0	O75152	ZC3H11A	22	17	34	10	89.1	87.2	1.01	1.083	1.094	1.066	1.016	1.026	0.01	0.11	0.13	0.09	0.02	0.04	0.908277	1.59194e-05	1.03607e-05	0.000162573	0.0618029	0.0245314	1	0.000905002	0.000332278	0.00474504	0.282876	0.205888	FALSE	FALSE	FALSE	FALSE	FALSE	FALSE	4954.8	4575.5	5003.3	4876	0.86	0.89	0.88	0.81	3
7874	High	0	Q9UBB9	TFIP11	32	23	42	23	96.8	123.09	1.019	1.068	1.088	1.084	0.985	1.004	0.03	0.09	0.12	0.12	-0.02	0.01	0.689648	0.00104733	0.000342005	0.000164124	0.29009	0.848629	1	0.0126361	0.00329393	0.00478336	0.736461	1	FALSE	FALSE	FALSE	FALSE	FALSE	FALSE	4384.1	4105.9	4469	4452	0.91	0.48	0.86	2.33	3
805	High	0	Q13347	EIF3I	58	14	67	14	36.5	205.06	0.987	0.893	0.881	0.928	0.961	0.948	-0.02	-0.16	-0.18	-0.11	-0.06	-0.08	0.26047	8.06237e-06	2.58355e-06	0.00016471	0.0139409	0.00124357	0.686058	0.00059982	0.00014451	0.00479696	0.108784	0.0300074	FALSE	FALSE	FALSE	FALSE	FALSE	FALSE	12237	13710.5	12072.2	12729.1	0.78	0.71	1.58	0.98	3
1063	High	0	A0A1W2PR28	IQSEC2	3	2	4	2	127.9	14.68	1.292	1.03	1.33	1.222	0.843	1.089	0.37	0.04	0.41	0.29	-0.25	0.12	2.90631e-05	0.415823	9.75517e-06	0.000166232	0.00077938	0.0207892	0.00393859	0.773926	0.000318078	0.00480572	0.0155217	0.188286	FALSE	FALSE	TRUE	FALSE	FALSE	FALSE	481.6	467.6	622.1	571.3	1.44	1.47	3.43	4.3	3
717	High	0	Q96E17	RAB3C	20	4	15	1	25.9	43.63	1.175	1.015	1.192	1.129	0.899	1.056	0.23	0.02	0.25	0.17	-0.15	0.08	4.55875e-05	0.719278	2.11557e-05	0.000166312	0.000443029	0.107666	0.00553621	1	0.000513569	0.00480572	0.0108861	0.491434	FALSE	FALSE	FALSE	FALSE	FALSE	FALSE	1517.8	1496.1	1783	1688.7	1.05	3.07	1	1.73	3
874	High	0	Q9NZ45	CISD1	34	3	10	3	12.2	48.07	1.076	1.16	1.248	1.208	0.96	1.033	0.11	0.21	0.32	0.27	-0.06	0.05	0.0677003	0.000780593	5.46388e-05	0.000166017	0.414403	0.557286	0.33047	0.0102329	0.000939979	0.00480572	0.893877	1	FALSE	FALSE	FALSE	FALSE	FALSE	FALSE	2207.1	1903	2374.4	2299.2	1.4	4.49	0.97	1.7	3
7970	High	0	Q86UP2	KTN1	63	86	335	86	156.2	1102.7	1.04	1.084	1.127	1.131	0.958	0.996	0.06	0.12	0.17	0.18	-0.06	-0.01	0.0842625	0.00244037	0.000145257	0.000166443	0.10514	0.998502	0.372854	0.0224662	0.00184489	0.00480572	0.397314	1	FALSE	FALSE	FALSE	FALSE	FALSE	FALSE	76097.9	70197.2	79121.9	79424.6	0.88	1.61	0.91	2.73	3
2009	High	0	P49589-3	CARS1	46	37	130	36	94.6	396.66	0.98	0.836	0.819	0.918	0.91	0.891	-0.03	-0.26	-0.29	-0.12	-0.14	-0.17	0.656469	8.1594e-07	4.58783e-07	0.000166408	0.000136976	5.28e-05	1	0.000146611	5.52861e-05	0.00480572	0.00515416	0.00427485	FALSE	FALSE	FALSE	FALSE	FALSE	FALSE	28360	33930.4	27780.7	31163.4	2.32	0.61	0.53	1.29	3
6271	High	0	P61247	RPS3A	65	23	204	23	29.9	579.98	0.98	0.895	0.878	0.855	1.047	1.026	-0.03	-0.16	-0.19	-0.23	0.07	0.04	0.728609	0.000819578	0.000293525	0.000170648	0.406968	0.928853	1	0.0106307	0.00294836	0.00490601	0.8856	1	FALSE	FALSE	FALSE	FALSE	FALSE	FALSE	34116.4	38100.4	33449.5	32587.3	2.52	1.83	2.16	2.31	3
2564	High	0	Q86V21	AACS	32	21	66	21	75.1	174.66	0.962	0.938	0.902	0.918	1.021	0.982	-0.06	-0.09	-0.15	-0.12	0.03	-0.03	0.00511896	0.00261463	2.96097e-05	0.000172522	0.102408	0.196655	0.07798	0.0236737	0.000624669	0.00494493	0.391362	0.684102	FALSE	FALSE	FALSE	FALSE	FALSE	FALSE	14035.2	14965.6	13498.5	13742.1	1.43	1.23	1.24	1.13	3
429	High	0	P46926	GNPDA1	73	15	49	15	32.6	141.7	0.988	0.947	0.935	0.901	1.051	1.038	-0.02	-0.08	-0.1	-0.15	0.07	0.05	0.522059	0.0104064	0.00186412	0.000178303	0.0224162	0.1631	0.979233	0.0596563	0.0112144	0.00504678	0.148174	0.617438	FALSE	FALSE	FALSE	FALSE	FALSE	FALSE	13049.4	13780.2	12889.6	12421.1	2.46	1.37	0.83	0.77	3
891	High	0	Q9NR30	DDX21	58	47	257	44	87.3	806.48	1.09	0.908	0.99	1.149	0.79	0.862	0.12	-0.14	-0.01	0.2	-0.34	-0.21	0.00401191	0.00288075	0.991817	0.000179227	4.08222e-06	0.000140632	0.0676195	0.0250143	1	0.00506935	0.000582642	0.00760792	FALSE	FALSE	FALSE	FALSE	FALSE	FALSE	50700.8	55835.2	55262.9	64139.9	1.33	1.44	0.96	3.55	3
3186	High	0	P00533	EGFR	21	20	42	19	134.2	133	1.062	0.984	1.046	1.099	0.896	0.951	0.09	-0.02	0.06	0.14	-0.16	-0.07	0.00423781	0.28816	0.0545861	0.000180557	3.80055e-05	0.00472673	0.0697904	0.614765	0.13893	0.00510338	0.00234254	0.0710935	FALSE	FALSE	FALSE	FALSE	FALSE	FALSE	5683.4	5773.4	6036.5	6345.6	1.64	0.87	0.92	2.5	3
928	High	0.002	Q6ZMV5	PPP4R3C	1	1	3	1	95.7	9.92	1.07	1.141	1.22	1.255	0.909	0.972	0.1	0.19	0.29	0.33	-0.14	-0.04	0.105877	0.0086611	0.000435761	0.000181581	0.0280282	0.781689	0.420815	0.0530675	0.00391844	0.00511796	0.172152	1	FALSE	FALSE	FALSE	FALSE	FALSE	FALSE	577.6	506.4	617.8	635.5	1.99	6.53	0.85	1.59	3
3445	High	0	Q8NFI3	ENGASE	16	8	9	8	83.9	25.68	1.184	1.024	1.213	1.168	0.877	1.038	0.24	0.03	0.28	0.22	-0.19	0.05	0.000127326	0.455673	3.74454e-05	0.000185524	0.000815195	0.270006	0.0100664	0.820817	0.000733901	0.0052113	0.0160995	0.811006	FALSE	FALSE	FALSE	FALSE	FALSE	FALSE	1091.5	1065.9	1292.5	1245	2.35	3.01	2.54	1.17	3
6428	High	0	O75150	RNF40	43	40	115	35	113.6	395.83	1.049	1.112	1.167	1.106	1.006	1.055	0.07	0.15	0.22	0.15	0.01	0.08	0.00843585	0.000558302	1.44947e-05	0.000186857	0.662272	0.040522	0.101444	0.00816834	0.000406749	0.00522277	1	0.281444	FALSE	FALSE	FALSE	FALSE	FALSE	FALSE	15370.3	13820	16129.6	15282.9	2.15	0.2	0.77	2.45	3
3191	High	0	P62753	RPS6	42	14	119	14	28.7	361.81	0.936	0.895	0.837	0.866	1.033	0.967	-0.1	-0.16	-0.26	-0.21	0.05	-0.05	0.11584	0.000698844	6.76058e-05	0.000186736	0.538026	0.634677	0.443283	0.00945154	0.00109438	0.00522277	1	1	FALSE	FALSE	FALSE	FALSE	FALSE	FALSE	24344.3	27213.4	22776.4	23565.8	3.41	1.35	1.24	2.44	3
514	High	0	Q969P0	IGSF8	4	2	5	2	65	19.01	1.213	1.039	1.26	1.225	0.848	1.028	0.28	0.05	0.33	0.29	-0.24	0.04	0.000616933	0.646726	0.000199207	0.000189844	0.000584317	0.999938	0.0228226	1	0.00229296	0.00527695	0.0129346	1	FALSE	FALSE	FALSE	FALSE	FALSE	FALSE	483.3	465.3	586.2	570	1.64	0.21	1.2	7.11	3
2616	High	0	I3L325	CRYM	13	3	4	3	26.1	9.38	1.445	1.027	1.484	1.337	0.768	1.11	0.53	0.04	0.57	0.42	-0.38	0.15	2.31069e-05	0.983668	1.81158e-05	0.000191429	0.000263551	0.0623794	0.00347026	1	0.000458581	0.0053027	0.00788087	0.362296	TRUE	FALSE	TRUE	TRUE	TRUE	FALSE	1201.8	1170.8	1737.2	1565.3	5.98	3.44	2.35	5.38	3
6002	High	0	P40227	CCT6A	54	27	180	27	58	564.6	0.976	0.898	0.876	0.927	0.969	0.945	-0.04	-0.16	-0.19	-0.11	-0.05	-0.08	0.0854495	3.07327e-05	5.00141e-06	0.000191343	0.179907	0.00404179	0.375465	0.00130344	0.000216221	0.0053027	0.556876	0.0640716	FALSE	FALSE	FALSE	FALSE	FALSE	FALSE	32818.2	36548.3	32025.9	33877.7	1.84	0.88	0.26	1.32	3
1373	High	0	Q8NBL1	POGLUT1	21	8	14	8	46.2	39.56	1.035	1.053	1.09	1.084	0.971	1.005	0.05	0.07	0.12	0.12	-0.04	0.01	0.0284217	0.0034795	9.76739e-05	0.000195179	0.0884929	0.848412	0.20211	0.0288	0.00141108	0.00538434	0.357289	1	FALSE	FALSE	FALSE	FALSE	FALSE	FALSE	2889.8	2744.9	2991.1	2976.3	0.29	1.22	1.94	1.52	3
6529	High	0	P48637	GSS	62	27	135	18	52.4	405.77	0.993	0.945	0.939	0.921	1.025	1.019	-0.01	-0.08	-0.09	-0.12	0.04	0.03	0.986627	0.00290977	0.00198977	0.000195133	0.109505	0.173249	1	0.0252076	0.0117463	0.00538434	0.408552	0.636848	FALSE	FALSE	FALSE	FALSE	FALSE	FALSE	24730.6	26173.4	24567.4	24116.4	1.71	1.39	0.27	1.75	3
2805	High	0	Q04724	TLE1	16	11	18	5	83.1	45.28	1.11	1.004	1.115	1.143	0.878	0.975	0.15	0.01	0.16	0.19	-0.19	-0.04	0.000916627	0.994152	0.000708761	0.000196088	0.000245333	0.560533	0.0282491	1	0.00553061	0.00540571	0.0075957	1	FALSE	FALSE	FALSE	FALSE	FALSE	FALSE	1710.7	1703.1	1898.6	1947.4	1.5	2.12	1.41	2.97	3
3930	High	0	Q6DKK2	TTC19	54	17	71	17	42.4	224.62	1.008	1.074	1.083	1.088	0.987	0.995	0.01	0.1	0.11	0.12	-0.02	-0.01	0.283738	0.0013455	0.000198493	0.000197928	0.28258	1	0.714699	0.0149847	0.00229296	0.00544897	0.727955	1	FALSE	FALSE	FALSE	FALSE	FALSE	FALSE	8824	8213.9	8891.7	8938.9	1.34	1.48	1.91	0.76	3
6291	High	0	Q53EL6	PDCD4	27	10	36	10	51.7	104.83	1.174	1.242	1.459	1.142	1.088	1.277	0.23	0.31	0.54	0.19	0.12	0.35	5.3177e-05	1.05053e-05	8.17499e-08	0.000198774	0.01853	4.07778e-06	0.00588001	0.000728353	1.84851e-05	0.00545909	0.131236	0.00126251	FALSE	FALSE	TRUE	FALSE	FALSE	FALSE	4665.3	3754.8	5476.9	4289	2.23	0.23	0.79	3.57	3
7028	High	0	O75083	WDR1	58	30	134	30	66.2	389.34	0.911	0.952	0.867	0.894	1.064	0.97	-0.13	-0.07	-0.21	-0.16	0.09	-0.04	0.00188588	0.0200014	5.22945e-05	0.000198651	0.0136331	0.422347	0.0427393	0.0949324	0.000913939	0.00545909	0.107385	1	FALSE	FALSE	FALSE	FALSE	FALSE	FALSE	29022.6	30493.9	26451.8	27266.2	2.6	1.45	1.22	1.61	3
4934	High	0	O14880	MGST3	40	5	16	5	16.5	36.83	1.063	1.133	1.204	1.182	0.959	1.019	0.09	0.18	0.27	0.24	-0.06	0.03	0.191984	0.00141433	0.00015919	0.000198974	0.268505	0.993824	0.584197	0.0155534	0.00196014	0.00545909	0.70639	1	FALSE	FALSE	FALSE	FALSE	FALSE	FALSE	2037.6	1798.9	2166.3	2125.6	1.57	4.7	1.42	1.97	3
6664	High	0	Q92466	DDB2	31	12	36	12	47.8	108.78	0.892	1.163	1.037	0.921	1.263	1.126	-0.17	0.22	0.05	-0.12	0.34	0.17	3.13516e-05	6.05054e-06	0.130343	0.000199974	1.10151e-07	2.69414e-05	0.00418548	0.000511614	0.268525	0.00547546	9.5272e-05	0.00356698	FALSE	FALSE	FALSE	FALSE	FALSE	FALSE	13109.1	11270.5	11692	10382.5	1.63	1.32	1.06	1.28	3
2629	High	0	Q86UE8-2	TLK2	18	13	29	5	85.4	77.57	1.106	1.067	1.18	1.14	0.935	1.035	0.15	0.09	0.24	0.19	-0.1	0.05	0.000932259	0.0423547	4.82603e-05	0.000201466	0.00689263	0.366721	0.0285341	0.159439	0.000862535	0.00548006	0.0678292	0.934843	FALSE	FALSE	FALSE	FALSE	FALSE	FALSE	4645.3	4355.4	5137.9	4966.1	3.34	1.56	2.02	0.54	3
2248	High	0	Q15785	TOMM34	57	17	75	17	34.5	273.91	0.985	0.878	0.865	0.918	0.956	0.942	-0.02	-0.19	-0.21	-0.12	-0.07	-0.09	0.286292	5.00338e-06	1.76725e-06	0.000201644	0.00376858	0.000463069	0.717612	0.00044455	0.000118156	0.00548006	0.0459994	0.0158677	FALSE	FALSE	FALSE	FALSE	FALSE	FALSE	15239.9	17363.5	15018.8	15945.3	0.28	0.67	0.84	2.2	3
3750	High	0	Q9UMS4	PRPF19	53	16	96	16	55.1	298.66	1.079	1.053	1.136	1.097	0.959	1.035	0.11	0.07	0.18	0.13	-0.06	0.05	0.000793745	0.00615095	1.54582e-05	0.000203697	0.0489523	0.0405364	0.0260823	0.0423703	0.000423	0.00552895	0.243937	0.281496	FALSE	FALSE	FALSE	FALSE	FALSE	FALSE	23017.3	21867	24841.4	23995	0.68	0.78	1.33	2.05	3
335	High	0	O00462	MANBA	30	24	69	23	100.8	172.22	1.131	1.087	1.229	1.131	0.96	1.086	0.18	0.12	0.3	0.18	-0.06	0.12	0.00114003	0.00253211	1.19499e-05	0.000205704	0.140557	0.0231436	0.0320922	0.023089	0.00036465	0.00555291	0.481335	0.199181	FALSE	FALSE	FALSE	FALSE	FALSE	FALSE	13300.2	12241	15045.3	13847.6	1.24	2.36	3.02	1.34	3
1448	High	0	Q4G0N4	NADK2	46	19	51	10	49.4	163.23	1.075	1.086	1.168	1.085	1.002	1.077	0.1	0.12	0.22	0.12	0	0.11	0.000751504	0.000377281	3.25093e-06	0.000209891	0.918128	0.00147296	0.0253966	0.0062664	0.000164677	0.00564597	1	0.0336656	FALSE	FALSE	FALSE	FALSE	FALSE	FALSE	11320.7	10420.5	12167.8	11301.8	0.54	0.71	2.08	1.53	3
3788	High	0	Q9Y4E5	ZNF451	7	5	11	5	121.4	46.72	1.114	0.986	1.098	1.132	0.871	0.97	0.16	-0.02	0.14	0.18	-0.2	-0.04	0.00138246	0.884331	0.00314732	0.000210414	0.000112309	0.112251	0.0356739	1	0.0164623	0.00564597	0.00456136	0.502168	FALSE	FALSE	FALSE	FALSE	FALSE	FALSE	634	642.7	706	727.7	2.06	1.82	0.59	3.36	3
4750	High	0	Q13823	GNL2	33	23	55	23	83.6	164.92	1.011	1.019	1.03	1.077	0.946	0.956	0.02	0.03	0.04	0.11	-0.08	-0.06	0.581902	0.124361	0.0199436	0.000211333	0.00290468	0.0149888	1	0.340644	0.0644331	0.0056593	0.0384177	0.153899	FALSE	FALSE	FALSE	FALSE	FALSE	FALSE	12033.2	11810.8	12167.3	12721.7	1.61	0.49	1.48	0.92	3
5349	High	0	P24534	EEF1B2	60	11	65	9	24.7	203.67	0.928	0.823	0.764	0.836	0.985	0.914	-0.11	-0.28	-0.39	-0.26	-0.02	-0.13	0.0180729	0.000149189	8.46803e-06	0.000211732	0.977216	0.0106661	0.157177	0.00350321	0.000295346	0.00566623	1	0.123291	FALSE	FALSE	TRUE	FALSE	FALSE	FALSE	14180	17228.1	13159.8	14402.6	0.85	1.62	3.74	3.96	3
998	High	0	C9JQS9	PCCB	36	15	40	15	60.7	127.07	1.124	1.105	1.242	1.176	0.94	1.056	0.17	0.14	0.31	0.23	-0.09	0.08	0.00076873	0.0110223	2.06112e-05	0.000213518	0.0278634	0.0685478	0.0256769	0.0620236	0.000503244	0.00568137	0.171506	0.381983	FALSE	FALSE	FALSE	FALSE	FALSE	FALSE	3797.9	3436.8	4269	4042	2.88	1.71	2.73	1.72	3
2189	High	0	Q7RTS9	DYM	8	4	7	4	75.9	16.68	1.108	1.108	1.228	1.194	0.928	1.028	0.15	0.15	0.3	0.26	-0.11	0.04	0.00422416	0.0060205	4.38993e-05	0.000217027	0.0554037	0.283352	0.0696226	0.0417575	0.000811623	0.00572688	0.264902	0.828586	FALSE	FALSE	FALSE	FALSE	FALSE	FALSE	267.4	241.3	296.2	288.1	2.34	3.79	3.7	0.49	3
7924	High	0	Q92889	ERCC4	8	8	10	8	104.4	24.98	1.137	1.015	1.154	1.18	0.86	0.978	0.19	0.02	0.21	0.24	-0.22	-0.03	0.00113701	0.99893	0.00132264	0.000219577	0.00019369	0.33329	0.0320828	1	0.00876581	0.00577455	0.00644815	0.894059	FALSE	FALSE	FALSE	FALSE	FALSE	FALSE	1160.7	1143.8	1319.6	1349.9	1.01	3.81	1.13	2.29	3
1340	High	0	Q9H1B7	IRF2BPL	11	8	20	7	82.6	56.36	1.169	1.079	1.262	1.222	0.883	1.032	0.23	0.11	0.34	0.29	-0.18	0.05	0.000760313	0.275018	0.000121714	0.000220868	0.00157497	0.900524	0.0256297	0.594511	0.00163897	0.00579653	0.0254684	1	FALSE	FALSE	FALSE	FALSE	FALSE	FALSE	2070.5	1919	2421.4	2345.5	4.01	0.12	1.97	5.34	3
88	High	0	A8MXP9	MATR3	53	45	296	3	99.9	1003.38	1.004	1.065	1.07	1.05	1.015	1.019	0.01	0.09	0.1	0.07	0.02	0.03	0.696811	3.7756e-05	1.73237e-05	0.000221916	0.210491	0.0450248	1	0.00148723	0.000449556	0.00580877	0.612877	0.297424	FALSE	FALSE	FALSE	FALSE	FALSE	FALSE	62324.6	58516.3	62588.6	61424.7	0.4	0.81	1.09	0.7	3
782	High	0	O43570	CA12	25	8	16	8	39.4	33.92	1.2	1.024	1.23	1.202	0.852	1.023	0.26	0.03	0.3	0.26	-0.23	0.03	0.000359145	0.775253	0.000150646	0.000224469	0.000557075	0.967443	0.01675	1	0.00188987	0.00586096	0.0126035	1	FALSE	FALSE	FALSE	FALSE	FALSE	FALSE	1348.2	1316.2	1618.3	1581.5	3.8	4.03	2.82	1.38	3
7229	High	0	P55010	EIF5	31	16	68	16	49.2	192.71	1.006	0.941	0.947	0.959	0.982	0.988	0.01	-0.09	-0.08	-0.06	-0.03	-0.02	0.947824	1.64049e-05	2.36628e-05	0.000225725	0.0391367	0.0832337	1	0.000918332	0.000555306	0.00588419	0.211962	0.427796	FALSE	FALSE	FALSE	FALSE	FALSE	FALSE	12754.6	13554.9	12830.4	12992.4	0.17	0.9	0.8	0.43	3
2763	High	0	P16219	ACADS	47	15	59	15	44.3	155.36	1.075	1.135	1.219	1.118	1.015	1.091	0.1	0.18	0.29	0.16	0.02	0.13	0.00211664	9.30278e-05	2.33103e-06	0.000226268	0.735739	0.000696008	0.0453098	0.00264053	0.000134995	0.00589455	1	0.0207662	FALSE	FALSE	FALSE	FALSE	FALSE	FALSE	7471.8	6585.1	8030.2	7363.4	1.26	1.95	1.5	1.92	3
6482	High	0	O60231	DHX16	32	29	70	28	119.2	223.37	1.039	1.014	1.053	1.072	0.945	0.982	0.05	0.02	0.07	0.1	-0.08	-0.03	0.00383644	0.678549	0.00106104	0.000228138	0.000678543	0.445643	0.0656059	1	0.00743098	0.00592407	0.0141874	1	FALSE	FALSE	FALSE	FALSE	FALSE	FALSE	11305.2	11154.3	11744.5	11958.2	0.87	0.55	0.16	1.59	3
6968	High	0	Q9NUY8	TBC1D23	22	12	20	12	78.3	61.53	1.059	1.043	1.105	1.088	0.959	1.015	0.08	0.06	0.14	0.12	-0.06	0.02	0.00144786	0.0171598	4.00968e-05	0.0002303	0.0197899	0.222057	0.0368484	0.084942	0.000769969	0.005961	0.136718	0.726655	FALSE	FALSE	FALSE	FALSE	FALSE	FALSE	1885	1807.1	1996	1966	1.63	1.12	0.94	1.37	3
2734	High	0	J3KN16	ECPAS	36	61	175	61	223.6	452.79	0.973	0.943	0.917	0.955	0.987	0.961	-0.04	-0.09	-0.12	-0.07	-0.02	-0.06	0.0203335	7.68673e-05	5.53921e-06	0.000230629	0.593033	0.00389226	0.168246	0.00232075	0.000230318	0.00596184	1	0.0627391	FALSE	FALSE	FALSE	FALSE	FALSE	FALSE	25129	26661.7	24453.1	25454.3	1.11	0.35	0.36	1.04	3
4307	High	0	Q9ULV0	MYO5B	31	47	87	45	213.5	280.17	1.073	1.042	1.117	1.068	0.975	1.046	0.1	0.06	0.16	0.1	-0.04	0.06	0.000322985	0.015999	1.37774e-05	0.000231094	0.0213545	0.0261836	0.0161689	0.0806643	0.000393839	0.00596611	0.143682	0.214542	FALSE	FALSE	FALSE	FALSE	FALSE	FALSE	15458.1	14841.2	16581.7	15852.6	0.61	0.6	1.18	1.86	3
5122	High	0	P41091	EIF2S3	48	18	84	18	51.1	255.31	0.947	0.897	0.85	0.896	1.001	0.948	-0.08	-0.16	-0.23	-0.16	0	-0.08	0.0299848	0.000491145	2.53548e-05	0.000231147	0.852909	0.0921537	0.209088	0.00749076	0.0005832	0.00596611	1	0.449369	FALSE	FALSE	FALSE	FALSE	FALSE	FALSE	20017.1	22308.4	18962.8	19995.8	2.66	1.55	0.92	1.71	3
3155	High	0	Q9UKY1	ZHX1	14	7	10	7	98	29.56	1.098	1.002	1.101	1.116	0.898	0.986	0.13	0	0.14	0.16	-0.16	-0.02	0.00472657	0.848249	0.00183164	0.000234561	0.000504137	0.251489	0.0746623	1	0.0110837	0.00602243	0.011781	0.783147	FALSE	FALSE	FALSE	FALSE	FALSE	FALSE	1650.8	1647	1812.6	1838.4	0.66	2.78	1.89	2.19	3
8064	High	0	Q5T160	RARS2	34	18	38	18	65.5	81.57	1.082	1.071	1.159	1.107	0.968	1.047	0.11	0.1	0.21	0.15	-0.05	0.07	0.000648622	0.0050473	1.2235e-05	0.000235609	0.0770407	0.0198165	0.023477	0.036849	0.000366974	0.00604013	0.327055	0.182282	FALSE	FALSE	FALSE	FALSE	FALSE	FALSE	5401.8	5042.4	5844.9	5582.1	0.55	0.94	1.61	2.5	3
3707	High	0	P08238	HSP90AB1	67	54	1075	32	83.2	3750.99	0.966	0.915	0.884	0.933	0.98	0.947	-0.05	-0.13	-0.18	-0.1	-0.03	-0.08	0.0120491	5.27956e-05	3.39469e-06	0.000236936	0.339994	0.00138729	0.124368	0.00182558	0.000170732	0.00606258	0.802087	0.0323016	FALSE	FALSE	FALSE	FALSE	FALSE	FALSE	51447.3	56245.3	49723.4	52480.6	1.76	0.5	1.15	0.67	3
1335	High	0	A0A2R8Y5P7	HARS2	35	16	36	9	57.5	90.6	1.069	1.039	1.111	1.074	0.968	1.034	0.1	0.06	0.15	0.1	-0.05	0.05	0.00114419	0.0149548	3.17037e-05	0.000238297	0.0239611	0.136328	0.0320922	0.0769124	0.000647737	0.00606655	0.154801	0.560017	FALSE	FALSE	FALSE	FALSE	FALSE	FALSE	1363.9	1312.4	1457.9	1409.6	0.83	0.8	0.84	1.95	3
7782	High	0	Q9UI26	IPO11	19	16	29	16	112.5	93.28	0.991	0.935	0.927	0.949	0.985	0.977	-0.01	-0.1	-0.11	-0.08	-0.02	-0.03	0.502095	3.14248e-05	1.16494e-05	0.000239715	0.132817	0.0174239	0.961958	0.00132581	0.000357104	0.00609495	0.462517	0.167823	FALSE	FALSE	FALSE	FALSE	FALSE	FALSE	6861.1	7336.7	6802.3	6962.6	0.53	0.63	0.78	1.07	3
8030	High	0	Q8IUH4	ZDHHC13	16	8	14	7	70.8	35.93	1.059	1.058	1.12	1.08	0.979	1.036	0.08	0.08	0.16	0.11	-0.03	0.05	0.00038566	0.00215854	5.69726e-06	0.000240198	0.214874	0.00390887	0.0170067	0.0206843	0.00023365	0.00610336	0.619163	0.0628385	FALSE	FALSE	FALSE	FALSE	FALSE	FALSE	1835.2	1735.3	1943	1874.8	1.26	0.84	0.76	1.43	3
852	High	0	P42892	ECE1	34	22	44	22	87.1	129.72	1.064	1.037	1.104	1.081	0.96	1.021	0.09	0.05	0.14	0.11	-0.06	0.03	0.00125853	0.0972213	9.60463e-05	0.000241823	0.00427488	0.717009	0.0336798	0.287852	0.00139106	0.00611249	0.0496441	1	FALSE	FALSE	FALSE	FALSE	FALSE	FALSE	5519.3	5321.9	5874.2	5751.8	1.69	1.01	0.89	1.92	3
6576	High	0	Q9NU22	MDN1	19	85	168	85	632.4	524.84	0.996	1.001	0.997	1.051	0.953	0.949	-0.01	0	0	0.07	-0.07	-0.08	0.943485	0.922386	0.658756	0.000241296	0.000139438	8.79807e-05	1	1	0.892827	0.00611249	0.00520744	0.00579564	FALSE	FALSE	FALSE	FALSE	FALSE	FALSE	24496.3	24462	24397.3	25703.6	0.22	1.12	0.18	1.12	3
4150	High	0	Q92599	SEPTIN8	34	17	69	13	55.7	162.38	0.988	0.985	0.974	0.928	1.061	1.049	-0.02	-0.02	-0.04	-0.11	0.09	0.07	0.264878	0.662333	0.0527579	0.00024464	0.000756073	0.0074266	0.691997	1	0.13555	0.00614054	0.0152384	0.0966419	FALSE	FALSE	FALSE	FALSE	FALSE	FALSE	17107.5	17363.3	16908.2	16119.8	1.46	0.84	1.46	0.73	3
4838	High	0	Q8IU81	IRF2BP1	33	17	36	17	61.6	70.77	1.134	1.07	1.214	1.161	0.922	1.046	0.18	0.1	0.28	0.22	-0.12	0.06	0.000653839	0.16025	7.72686e-05	0.000245157	0.0028424	0.559444	0.0235649	0.4083	0.0011974	0.00614403	0.0378319	1	FALSE	FALSE	FALSE	FALSE	FALSE	FALSE	6550.3	6122.5	7430.2	7106.4	2.19	2.28	0.48	3.84	3
4495	High	0	B4DDF4	CNN2	36	10	44	8	32.6	109.48	0.919	0.921	0.846	0.904	1.019	0.936	-0.12	-0.12	-0.24	-0.14	0.03	-0.1	0.00334746	0.00186601	1.88336e-05	0.000247003	0.264982	0.0453659	0.0605536	0.018549	0.00047259	0.0061482	0.700141	0.298981	FALSE	FALSE	FALSE	FALSE	FALSE	FALSE	10085.3	10946.7	9263.8	9900.9	1.27	0.55	0.67	3.42	3
2638	High	0	Q86U86	PBRM1	29	45	107	45	192.8	320.62	1.017	1.114	1.133	1.09	1.022	1.039	0.02	0.16	0.18	0.12	0.03	0.06	0.929214	4.54395e-05	2.92275e-05	0.000246638	0.250514	0.110434	1	0.00168622	0.000619798	0.0061482	0.678026	0.498136	FALSE	FALSE	FALSE	FALSE	FALSE	FALSE	16564.8	14869.4	16847.1	16208.1	0.38	1.57	1.89	0.89	3
4238	High	0	P62899	RPL31	55	11	126	11	14.5	312.35	0.989	0.928	0.918	0.93	0.998	0.987	-0.02	-0.11	-0.12	-0.1	0	-0.02	0.60653	0.000240233	8.12617e-05	0.000248111	0.999983	0.586798	1	0.00464192	0.00123843	0.00616814	1	1	FALSE	FALSE	FALSE	FALSE	FALSE	FALSE	25856.2	27859.3	25570.8	25913.2	0.78	1.35	1.18	1.1	3
4509	High	0	G3V599	MIA2	19	26	49	16	151.6	138.45	1.054	1.025	1.081	1.094	0.937	0.988	0.08	0.04	0.11	0.13	-0.09	-0.02	0.0066593	0.18226	0.000522037	0.000252444	0.00264452	0.868142	0.088781	0.447822	0.00441696	0.00620307	0.0359219	1	FALSE	FALSE	FALSE	FALSE	FALSE	FALSE	11688.4	11401.3	12320.7	12474.2	2.38	1.56	0.87	0.97	3
7725	High	0	P32119	PRDX2	58	12	100	11	21.9	275.12	0.999	0.941	0.94	0.918	1.025	1.024	0	-0.09	-0.09	-0.12	0.03	0.03	0.999401	0.00468954	0.00407656	0.000258001	0.0965068	0.113517	1	0.0352393	0.020029	0.00631264	0.377887	0.50491	FALSE	FALSE	FALSE	FALSE	FALSE	FALSE	20007	21266.2	19993.6	19527.9	2.56	0.19	0.67	0.75	3
7224	High	0	Q9Y6K5	OAS3	34	31	95	31	121.1	231.46	0.968	0.985	0.953	0.951	1.036	1.002	-0.05	-0.02	-0.07	-0.07	0.05	0	0.0156882	0.214332	0.0011666	0.000258919	0.00237644	0.470907	0.145157	0.497759	0.00798004	0.00632741	0.033715	1	FALSE	FALSE	FALSE	FALSE	FALSE	FALSE	18902	19193.5	18288.6	18243.6	0.11	0.53	0.6	1.85	3
3978	High	0	P51114	FXR1	49	28	85	3	69.7	315.96	1.089	0.968	1.054	1.084	0.893	0.972	0.12	-0.05	0.08	0.12	-0.16	-0.04	0.000197981	0.032368	0.0085896	0.000263799	1.67916e-05	0.0504509	0.0124703	0.132852	0.0346208	0.00643105	0.00135985	0.31978	FALSE	FALSE	FALSE	FALSE	FALSE	FALSE	15368.4	15873.2	16737.4	17211.7	0.87	1	1.8	0.89	3
6137	High	0	P52701	MSH6	35	45	151	45	152.7	432.95	0.991	1.053	1.043	1.07	0.983	0.974	-0.01	0.07	0.06	0.1	-0.02	-0.04	0.745342	0.00153124	0.00499381	0.000267947	0.369355	0.0951323	1	0.016352	0.0231222	0.00650851	0.844476	0.458067	FALSE	FALSE	FALSE	FALSE	FALSE	FALSE	29080.3	27622.4	28805.1	29568.9	1.76	0.66	0.56	1.06	3
2295	High	0	Q9BX66-8	SORBS1	28	17	31	17	91	107.67	1.197	1.087	1.3	1.185	0.917	1.098	0.26	0.12	0.38	0.24	-0.12	0.13	0.000369963	0.0189216	1.64547e-05	0.000269298	0.0226357	0.0300893	0.0169713	0.0911303	0.000435028	0.00653345	0.149086	0.232685	FALSE	FALSE	FALSE	FALSE	FALSE	FALSE	3754.8	3455.3	4493.3	4093.2	0.58	2.99	1.89	4.78	3
7525	High	0	P62195	PSMC5	61	27	135	25	45.6	469.85	0.958	0.953	0.913	0.967	0.986	0.945	-0.06	-0.07	-0.13	-0.05	-0.02	-0.08	0.00012164	1.49546e-05	1.64309e-07	0.000271785	0.0243503	8.36527e-06	0.00967566	0.000867817	2.6993e-05	0.00658254	0.156772	0.00207986	FALSE	FALSE	FALSE	FALSE	FALSE	FALSE	21410.4	22458.9	20507.3	21709	0.57	0.93	0.23	0.08	3
3039	High	0	Q9H019	MTFR1L	19	4	16	4	31.9	57.59	1.075	1.063	1.143	1.183	0.899	0.967	0.1	0.09	0.19	0.24	-0.15	-0.05	0.0408227	0.131585	0.00169345	0.000276615	0.00393233	0.34508	0.249745	0.353981	0.0104989	0.00665275	0.0474011	0.908029	FALSE	FALSE	FALSE	FALSE	FALSE	FALSE	1099.1	1033.7	1181.8	1222.6	3.05	0.28	3.47	3.79	3
6620	High	0	Q86SF2	GALNT7	38	22	71	21	75.3	186.69	1.015	1.087	1.104	1.119	0.972	0.987	0.02	0.12	0.14	0.16	-0.04	-0.02	0.974739	0.00092264	0.00143554	0.000276486	0.629526	0.411768	1	0.0115435	0.00934784	0.00665275	1	0.988736	FALSE	FALSE	FALSE	FALSE	FALSE	FALSE	9995.1	9191.8	10146.3	10283.1	1.59	1.73	2.38	0.7	3
6409	High	0	A1X283	SH3PXD2B	13	11	19	11	101.5	37.86	1.124	0.968	1.088	1.075	0.9	1.012	0.17	-0.05	0.12	0.1	-0.15	0.02	1.04366e-05	0.035211	0.000131095	0.000277476	1.815e-05	0.831533	0.00216602	0.140582	0.00172376	0.0066596	0.0014268	1	FALSE	FALSE	FALSE	FALSE	FALSE	FALSE	4847.6	5009.5	5449.9	5383.9	1.88	0.53	1.11	1.27	3
1435	High	0	M0R3D4	RABAC1	25	3	5	3	17	14.17	1.041	1.127	1.174	1.094	1.031	1.073	0.06	0.17	0.23	0.13	0.04	0.1	0.0232885	2.72186e-05	2.72962e-06	0.00028095	0.0785651	0.000742266	0.182162	0.00120213	0.000147547	0.00671893	0.331063	0.0215552	FALSE	FALSE	FALSE	FALSE	FALSE	FALSE	899	797.4	935.9	872.1	1.71	0.71	2.14	0.98	3
1198	High	0	O95747	OXSR1	37	15	50	13	58	166.45	0.915	0.988	0.903	0.895	1.104	1.009	-0.13	-0.02	-0.15	-0.16	0.14	0.01	0.000824012	0.503302	0.000203274	0.000281483	0.00120268	0.98314	0.0265611	0.871285	0.00232432	0.00672768	0.0212964	1	FALSE	FALSE	FALSE	FALSE	FALSE	FALSE	5825.7	5898.5	5327.9	5278.8	1.34	0.64	1.61	2.25	3
860	High	0	O95994	AGR2	72	13	189	12	20	498.55	1.164	0.967	1.126	1.176	0.823	0.958	0.22	-0.05	0.17	0.23	-0.28	-0.06	0.000420165	0.796965	0.00106378	0.000284683	0.000126381	0.571973	0.018029	1	0.00744884	0.00679492	0.00486766	1	FALSE	FALSE	FALSE	FALSE	FALSE	FALSE	28463	29426.7	33136.4	34592.6	2.42	3.04	3.42	1.29	3
155	High	0	A0A087WZT0	SAMD4B	27	11	19	11	72.4	53.26	1.125	1.041	1.171	1.189	0.876	0.985	0.17	0.06	0.23	0.25	-0.19	-0.02	0.00219854	0.33298	0.000334139	0.000286732	0.00182706	0.998305	0.0461362	0.675059	0.00323494	0.00680865	0.0280999	1	FALSE	FALSE	FALSE	FALSE	FALSE	FALSE	1021.2	981.3	1149	1166.2	1.76	3.32	1.53	3.08	3
3901	High	0	Q10472	GALNT1	15	9	27	9	64.2	72.76	1.052	1.034	1.088	1.087	0.951	1.001	0.07	0.05	0.12	0.12	-0.07	0	0.00521103	0.0639051	0.000214043	0.000292202	0.00798687	0.985382	0.0789382	0.212607	0.00239972	0.00688992	0.0744864	1	FALSE	FALSE	FALSE	FALSE	FALSE	FALSE	2606.9	2521.4	2743.6	2741.6	0.9	0.48	1.45	2.12	3
2413	High	0	Q9H4L5	OSBPL3	18	15	36	15	101.2	123.4	1.067	0.975	1.041	1.067	0.914	0.975	0.09	-0.04	0.06	0.09	-0.13	-0.04	0.000355938	0.0301621	0.0213652	0.000296529	1.76674e-05	0.0230881	0.0166777	0.126656	0.0680808	0.00695512	0.0013998	0.198979	FALSE	FALSE	FALSE	FALSE	FALSE	FALSE	5907.6	6056.5	6305.9	6465.3	0.93	1.47	0.47	1.09	3
4404	High	0	Q96S55	WRNIP1	34	19	53	19	72.1	165.21	1.071	1.076	1.153	1.11	0.969	1.038	0.1	0.11	0.21	0.15	-0.04	0.05	0.00460962	0.00480748	4.04222e-05	0.000297795	0.116666	0.154134	0.0734492	0.0357156	0.0007729	0.00696857	0.425758	0.596971	FALSE	FALSE	FALSE	FALSE	FALSE	FALSE	6886	6397.1	7374.1	7103.6	1.34	2.1	1.44	2.38	3
5734	High	0	Q92747	ARPC1A	40	15	41	14	41.5	91.26	0.954	0.962	0.918	0.914	1.053	1.004	-0.07	-0.06	-0.12	-0.13	0.07	0.01	0.0136153	0.154744	0.000810098	0.00029864	0.00377376	0.744725	0.133496	0.398115	0.0060911	0.00698023	0.0459994	1	FALSE	FALSE	FALSE	FALSE	FALSE	FALSE	13929.6	14473	13290.1	13234	2.01	0.24	0.9	2.25	3
5473	High	0	Q2TAL8	QRICH1	17	10	23	10	86.4	68.32	1.052	1.044	1.098	1.101	0.948	0.998	0.07	0.06	0.14	0.14	-0.08	0	0.00452828	0.12203	0.000293144	0.00029885	0.00464406	0.999997	0.0726421	0.337079	0.00294527	0.00698109	0.0524534	1	FALSE	FALSE	FALSE	FALSE	FALSE	FALSE	3561.4	3411	3746.6	3754.8	1.64	1.53	0.87	1.48	3
5512	High	0	O14966	RAB29	28	5	5	4	23.1	10.61	1.139	1.077	1.226	1.189	0.905	1.031	0.19	0.11	0.29	0.25	-0.14	0.04	0.00216865	0.0572617	0.000105658	0.000300012	0.0091497	0.651011	0.0458435	0.195997	0.00148949	0.0070001	0.081743	1	FALSE	FALSE	FALSE	FALSE	FALSE	FALSE	540.5	502	615.6	597.1	0.62	1.55	0.89	5.49	3
2207	High	0	P42766	RPL35	46	7	33	7	14.5	71.13	0.94	0.903	0.849	0.896	1.008	0.948	-0.09	-0.15	-0.24	-0.16	0.01	-0.08	0.0525493	0.000832788	4.99542e-05	0.000301026	0.73495	0.222125	0.284602	0.0107439	0.000884951	0.00701563	1	0.726655	FALSE	FALSE	FALSE	FALSE	FALSE	FALSE	9531.6	10553.7	8963.6	9455.1	1.78	2.4	0.84	3	3
6232	High	0	P51553	IDH3G	26	9	23	8	42.8	82.78	1.035	1.104	1.143	1.117	0.989	1.024	0.05	0.14	0.19	0.16	-0.02	0.03	0.386905	0.000329642	7.60114e-05	0.000301526	0.999664	0.431745	0.84436	0.00573321	0.00118397	0.00702323	1	1	FALSE	FALSE	FALSE	FALSE	FALSE	FALSE	2959.1	2679.7	3062.9	2992.5	1.29	1.61	1.46	1.94	3
1855	High	0	O75116	ROCK2	47	61	164	56	160.8	481.03	0.982	0.98	0.963	0.941	1.042	1.023	-0.03	-0.03	-0.06	-0.09	0.06	0.03	0.296133	0.107187	0.00788136	0.000303138	0.0053004	0.0685743	0.732295	0.307593	0.0326241	0.00702817	0.0571792	0.382013	FALSE	FALSE	FALSE	FALSE	FALSE	FALSE	32677.5	33336	32088.4	31360.9	0.42	0.89	1.43	0.87	3
463	High	0	Q92890-1	UFD1	38	11	28	11	38.7	81.92	0.932	0.927	0.864	0.914	1.014	0.946	-0.1	-0.11	-0.21	-0.13	0.02	-0.08	0.00065515	0.00077253	4.50163e-06	0.000304607	0.780168	0.00180029	0.0235649	0.0101865	0.000199984	0.00704201	1	0.0376024	FALSE	FALSE	FALSE	FALSE	FALSE	FALSE	3371.5	3636.7	3143.4	3323.9	0.69	1.46	1.34	1.48	3
865	High	0	A0A3B3IUC4	GLA	16	7	11	7	53.2	28.42	0.997	1.178	1.174	1.085	1.086	1.083	0	0.24	0.23	0.12	0.12	0.11	0.999978	1.84326e-06	1.87962e-06	0.000306587	0.000322941	0.000334755	1	0.000239308	0.000124021	0.00707558	0.00878247	0.0130811	FALSE	FALSE	FALSE	FALSE	FALSE	FALSE	2610.2	2216.4	2603.2	2404.6	0.96	1.43	1.52	1.68	3
3848	High	0	A0A0A0MTI1	DHCR24	17	8	21	8	61.4	47.57	1.083	1.033	1.118	1.104	0.935	1.013	0.11	0.05	0.16	0.14	-0.1	0.02	0.000953957	0.202809	0.000120371	0.00031517	0.00319218	0.708415	0.0286964	0.480224	0.00162578	0.00720862	0.0408343	1	FALSE	FALSE	FALSE	FALSE	FALSE	FALSE	2654.2	2570.1	2873.9	2838.2	1.26	1.59	1.63	1.65	3
5321	High	0	Q15019	SEPTIN2	68	20	127	19	41.5	459.43	1.013	1.007	1.02	0.962	1.047	1.06	0.02	0.01	0.03	-0.06	0.07	0.08	0.842362	0.753212	0.329875	0.000315575	0.00012923	6.5951e-05	1	1	0.541259	0.00720862	0.00493957	0.00486165	FALSE	FALSE	FALSE	FALSE	FALSE	FALSE	21163.6	21017.4	21428.2	20209.7	0.33	0.51	1.14	0.68	3
7394	High	0	Q08211	DHX9	57	60	483	60	140.9	1701.52	0.989	1.04	1.028	1.04	1	0.989	-0.02	0.06	0.04	0.06	0	-0.02	0.139124	0.000141075	0.00156951	0.000316537	0.80456	0.442881	0.487303	0.00339446	0.00994982	0.00722239	1	1	FALSE	FALSE	FALSE	FALSE	FALSE	FALSE	72405.4	69621.4	71583.6	72409.9	0.71	0.03	0.91	0.44	3
4229	High	0	P50990	CCT8	67	36	317	36	59.6	858	0.983	0.91	0.895	0.942	0.966	0.95	-0.02	-0.14	-0.16	-0.09	-0.05	-0.07	0.295207	4.41985e-05	1.17056e-05	0.000317765	0.16508	0.0117324	0.731683	0.00166101	0.000358279	0.0072422	0.530396	0.130447	FALSE	FALSE	FALSE	FALSE	FALSE	FALSE	68969.7	75805.8	67822.8	71377.2	1.04	0.44	0.41	2	3
2957	High	0	P16435	POR	61	38	192	38	76.6	624.15	1.028	0.995	1.022	1.065	0.934	0.96	0.04	-0.01	0.03	0.09	-0.1	-0.06	0.107459	0.956487	0.0529699	0.000319451	0.000517485	0.0107216	0.424406	1	0.135934	0.00726417	0.0119903	0.123402	FALSE	FALSE	FALSE	FALSE	FALSE	FALSE	40075.7	40281.2	41180.9	42894.7	1.21	0.64	1.56	0.81	3
2376	High	0	A0A0J9YXF2	PON2	60	12	49	12	41.5	155.12	1.007	1.074	1.082	1.137	0.945	0.952	0.01	0.1	0.11	0.18	-0.08	-0.07	0.825712	0.0167775	0.00554149	0.000322587	0.0334525	0.11187	1	0.0834912	0.0250409	0.00730659	0.192045	0.501328	FALSE	FALSE	FALSE	FALSE	FALSE	FALSE	4963.7	4620	5000.8	5252.1	2.89	3.36	1.4	0.72	3
6867	High	0	Q4KMQ2-2	ANO6	22	16	38	16	108.4	105.22	1.049	1.03	1.08	1.061	0.97	1.018	0.07	0.04	0.11	0.09	-0.04	0.03	0.00834465	0.0229547	0.000155873	0.000326562	0.0247407	0.843957	0.100709	0.10409	0.00193401	0.00734291	0.158317	1	FALSE	FALSE	FALSE	FALSE	FALSE	FALSE	4483.4	4354.2	4704.4	4619.8	1.22	1.1	0.68	1.59	3
3828	High	0	P55060	CSE1L	64	52	281	52	110.3	838.51	0.961	0.937	0.9	0.926	1.012	0.972	-0.06	-0.09	-0.15	-0.11	0.02	-0.04	0.0150948	0.00178473	4.29851e-05	0.000325151	0.40111	0.151667	0.142363	0.0180441	0.000801718	0.00734291	0.878266	0.592338	FALSE	FALSE	FALSE	FALSE	FALSE	FALSE	45929.7	49008.1	44121.7	45370.5	1.34	1.72	0.87	1.25	3
2007	High	0	E5RGR0	LYPLA1	42	7	32	7	20.8	69.95	0.972	0.981	0.954	0.897	1.095	1.064	-0.04	-0.03	-0.07	-0.16	0.13	0.09	0.533798	0.322054	0.0473136	0.000325853	0.00219942	0.0122426	0.987574	0.66074	0.124388	0.00734291	0.0319122	0.134192	FALSE	FALSE	FALSE	FALSE	FALSE	FALSE	9747	9932.1	9475.6	8905.3	2.03	0.52	1.52	2.6	3
3539	High	0.003	Q68CP4	HGSNAT	2	1	2	1	73.2	3.45	1.025	1.205	1.235	1.205	1	1.025	0.04	0.27	0.3	0.27	0	0.04	0.929909	0.000358905	0.000206868	0.000326531	0.99961	0.957343	1	0.00603408	0.00234917	0.00734291	1	1	FALSE	FALSE	FALSE	FALSE	FALSE	FALSE	129.7	107.6	132.9	129.6	2.79	1.74	2.91	4.37	3
983	High	0	Q9NRZ9	HELLS	24	19	31	19	97	86.77	0.951	1.302	1.238	1.145	1.138	1.082	-0.07	0.38	0.31	0.19	0.19	0.11	0.298239	4.37758e-06	1.39153e-05	0.000327685	0.00156238	0.0159954	0.734437	0.000415403	0.000396654	0.00735173	0.0252954	0.159712	FALSE	TRUE	FALSE	FALSE	FALSE	FALSE	7661.1	5882	7282.6	6733	3.29	1.26	2.53	0.75	3
1927	High	0	P36405	ARL3	53	9	26	9	20.4	71.91	1.007	0.962	0.969	0.922	1.044	1.052	0.01	-0.06	-0.05	-0.12	0.06	0.07	0.916522	0.0285481	0.0698558	0.000329478	0.0201816	0.00868331	1	0.121698	0.167602	0.00737146	0.138521	0.107907	FALSE	FALSE	FALSE	FALSE	FALSE	FALSE	3171.2	3295.4	3193.8	3037.4	1.16	1.75	0.29	1.43	3
1686	High	0	Q9NR31	SAR1A	69	11	53	6	22.4	153.82	1.017	0.935	0.951	0.933	1.003	1.02	0.02	-0.1	-0.07	-0.1	0	0.03	0.806517	0.000823122	0.00218356	0.000336725	0.80321	0.338817	1	0.0106488	0.0125566	0.00748015	1	0.902194	FALSE	FALSE	FALSE	FALSE	FALSE	FALSE	12442.8	13302.6	12655.6	12405.1	1.96	1.18	0.73	0.76	3
7073	High	0	O94832	MYO1D	45	39	101	39	116.1	253.45	0.863	1.155	0.997	0.923	1.251	1.08	-0.21	0.21	0	-0.12	0.32	0.11	1.77873e-06	1.43127e-06	0.971643	0.00033903	4.80338e-08	0.000227901	0.000812094	0.000202103	1	0.00749758	7.83741e-05	0.0101807	FALSE	FALSE	FALSE	FALSE	FALSE	FALSE	20070.4	17382.3	17329.6	16041.7	0.26	0.18	1.35	1.82	3
1880	High	0	Q12824	SMARCB1	46	14	72	14	44.1	279.4	1.049	1.078	1.131	1.073	1.005	1.054	0.07	0.11	0.18	0.1	0.01	0.08	0.0212259	0.000264679	1.37346e-05	0.000340508	0.992537	0.0147511	0.172381	0.00495953	0.000392895	0.00751376	1	0.152365	FALSE	FALSE	FALSE	FALSE	FALSE	FALSE	10515.9	9756.4	11034.2	10465.9	1.63	0.79	1.57	1.17	3
6850	High	0	P09758	TACSTD2	22	7	18	7	35.7	51.19	1.12	1.164	1.303	1.135	1.026	1.149	0.16	0.22	0.38	0.18	0.04	0.2	0.00163696	0.00027188	4.00622e-06	0.000346885	0.993282	0.00123062	0.0394526	0.00505912	0.000190824	0.00761058	1	0.0298381	FALSE	FALSE	TRUE	FALSE	FALSE	FALSE	3425.3	2942.8	3835.2	3339	1.04	1.61	2.88	3.2	3
5933	High	0.008	O60381	HBP1	2	1	2	1	57.6	5.15	1.429	1.165	1.665	1.243	0.937	1.34	0.52	0.22	0.74	0.31	-0.09	0.42	2.79231e-05	0.0034863	1.30009e-06	0.000348333	0.211664	0.000153148	0.00390235	0.028825	9.58376e-05	0.00761612	0.614267	0.0078523	TRUE	FALSE	TRUE	FALSE	FALSE	TRUE	195.6	167.9	279.5	208.7	1.31	3.33	2.6	6.61	3
6874	High	0	Q15075	EEA1	51	68	176	67	162.4	581.18	1.029	1.043	1.074	1.062	0.982	1.011	0.04	0.06	0.1	0.09	-0.03	0.02	0.0256494	0.00748964	0.000155354	0.000352192	0.0909167	0.803834	0.192211	0.0482321	0.00193048	0.00766551	0.363495	1	FALSE	FALSE	FALSE	FALSE	FALSE	FALSE	35736.9	34248.1	36768.4	36386	1.84	0.35	0.52	0.64	3
4593	High	0	Q8NBJ4	GOLM1	38	17	44	17	45.3	134.4	0.99	1.099	1.088	1.063	1.034	1.023	-0.02	0.14	0.12	0.09	0.05	0.03	0.961971	3.61839e-05	5.1773e-05	0.000352238	0.097414	0.188976	1	0.00144195	0.000907261	0.00766551	0.380003	0.669846	FALSE	FALSE	FALSE	FALSE	FALSE	FALSE	9223.5	8392.8	9127.3	8920.8	0.68	0.65	1.64	1.2	3
6667	High	0	O00461	GOLIM4	44	24	80	24	81.8	275.66	1.161	1.039	1.207	1.181	0.88	1.021	0.22	0.06	0.27	0.24	-0.19	0.03	0.00231915	0.541429	0.000530543	0.000352848	0.00144665	0.973261	0.0477215	0.910758	0.00447107	0.00766836	0.0241303	1	FALSE	FALSE	FALSE	FALSE	FALSE	FALSE	9436.8	9082.2	10958.7	10728.8	2.32	2.93	3.31	3.4	3
3141	High	0	O15254	ACOX3	27	14	31	14	77.6	87.67	1.067	1.073	1.144	1.118	0.959	1.023	0.09	0.1	0.19	0.16	-0.06	0.03	0.0110681	0.0181147	0.000161961	0.000357634	0.0359739	0.819427	0.1187	0.0882791	0.00198865	0.00771209	0.200766	1	FALSE	FALSE	FALSE	FALSE	FALSE	FALSE	4243.5	3955.5	4525.8	4423.6	2.2	2.1	1.07	2.83	3
1697	High	0	H0YIV4	NAP1L1	56	17	110	2	44.7	410.06	0.958	0.869	0.833	0.904	0.961	0.921	-0.06	-0.2	-0.26	-0.15	-0.06	-0.12	0.0256811	4.82217e-05	4.34083e-06	0.000357926	0.162623	0.00138712	0.192213	0.00171153	0.000195257	0.00771209	0.524808	0.0323016	FALSE	FALSE	FALSE	FALSE	FALSE	FALSE	18005.9	20722.1	17252.8	18738.8	1.42	2.62	0.87	0.57	3
5334	High	0	O60229-6	KALRN	15	14	33	13	141.1	114.68	1.127	0.971	1.094	1.109	0.876	0.986	0.17	-0.04	0.13	0.15	-0.19	-0.02	0.000136705	0.202473	0.00111973	0.000358537	5.46249e-05	0.682452	0.0104228	0.480051	0.00774896	0.0077211	0.0028967	1	FALSE	FALSE	FALSE	FALSE	FALSE	FALSE	3160.4	3253.2	3560.5	3609.3	2.88	1.35	0.27	0.85	3
2033	High	0	P22061	PCMT1	54	12	28	12	24.6	84.11	0.976	0.97	0.947	0.941	1.031	1.006	-0.04	-0.04	-0.08	-0.09	0.04	0.01	0.0787079	0.0235256	0.000748913	0.000364779	0.0283518	0.883167	0.358331	0.106034	0.00575139	0.00781789	0.173187	1	FALSE	FALSE	FALSE	FALSE	FALSE	FALSE	5635.5	5808.5	5500.3	5466.7	0.49	1.39	0.65	1.03	3
2823	High	0.006	A0A0G2JJQ8	HLA-DRB4	4	1	1	1	30	3.42	1.271	1.224	1.556	1.313	0.933	1.186	0.35	0.29	0.64	0.39	-0.1	0.25	0.000315772	0.00171047	4.483e-06	0.000368785	0.485543	0.00142672	0.0159267	0.0176208	0.000199598	0.00788275	0.971786	0.0329455	FALSE	FALSE	TRUE	TRUE	FALSE	FALSE	231.3	188.9	293.9	247.9	1.46	1.95	2.36	7.25	3
2168	High	0	Q99536	VAT1	58	16	100	16	41.9	402.49	0.962	0.993	0.956	0.937	1.061	1.021	-0.06	-0.01	-0.07	-0.09	0.08	0.03	0.0022507	0.999293	0.00195933	0.00036849	0.000414224	0.424411	0.0467444	1	0.0116194	0.00788275	0.0104136	1	FALSE	FALSE	FALSE	FALSE	FALSE	FALSE	15445.4	15549.1	14861.8	14562.6	0.26	1.21	0.94	1.01	3
5680	High	0	P22314	UBA1	58	50	398	50	117.8	1413.47	0.99	0.966	0.957	0.962	1.004	0.995	-0.01	-0.05	-0.06	-0.06	0.01	-0.01	0.346118	0.000913166	0.000165841	0.000372493	0.806566	0.811805	0.794915	0.0114534	0.00202301	0.00792833	1	1	FALSE	FALSE	FALSE	FALSE	FALSE	FALSE	71123.5	73625.5	70445.1	70824.8	0.57	1.05	0.58	0.41	3
4906	High	0	O95273	CCNDBP1	8	3	6	2	40.2	15.55	0.996	1.079	1.075	0.9	1.199	1.194	-0.01	0.11	0.1	-0.15	0.26	0.26	0.916535	0.0246444	0.0600627	0.000372324	1.8842e-05	2.94383e-05	1	0.109867	0.149291	0.00792833	0.00143716	0.00365198	FALSE	FALSE	FALSE	FALSE	FALSE	FALSE	622.6	576.8	620.4	519.4	0.95	2.97	1.84	1.67	3
4356	High	0	P51784	USP11	15	11	15	10	109.7	40.14	1.125	1.1	1.238	1.187	0.927	1.043	0.17	0.14	0.31	0.25	-0.11	0.06	0.00390806	0.0349804	0.000119973	0.00037801	0.0201376	0.598886	0.0664536	0.13979	0.00162148	0.00799923	0.138337	1	FALSE	FALSE	FALSE	FALSE	FALSE	FALSE	2303	2092.9	2590.5	2483.6	2.87	3.6	1.38	3.14	3
8013	High	0	Q9HCD5	NCOA5	23	12	42	12	65.5	102.76	1.076	1.083	1.165	1.123	0.965	1.038	0.11	0.12	0.22	0.17	-0.05	0.05	0.0331859	0.00243235	8.33748e-05	0.000382848	0.356115	0.367775	0.222088	0.0224129	0.00125684	0.0080719	0.825543	0.936857	FALSE	FALSE	FALSE	FALSE	FALSE	FALSE	8922.7	8238.5	9601.7	9250.7	2.41	2.5	1.89	1.63	3
7069	High	0	Q14152	EIF3A	57	88	402	88	166.5	1189.54	0.985	0.915	0.901	0.944	0.969	0.955	-0.02	-0.13	-0.15	-0.08	-0.05	-0.07	0.365673	1.22939e-05	4.31672e-06	0.000385317	0.0099395	0.00126166	0.818528	0.00078151	0.000195257	0.00811546	0.0866107	0.0303894	FALSE	FALSE	FALSE	FALSE	FALSE	FALSE	62961.6	68813	62029.8	64959.6	0.66	0.16	1.2	1.21	3
6930	High	0	A0A5S8K7D1	HLA-DRB1	10	3	5	3	29.5	14.01	1.195	1.083	1.294	1.161	0.933	1.115	0.26	0.11	0.37	0.22	-0.1	0.16	0.000161598	0.0183375	9.02362e-06	0.000388532	0.0401037	0.00529734	0.0113709	0.08902	0.000305203	0.0081618	0.215128	0.0767229	FALSE	FALSE	FALSE	FALSE	FALSE	FALSE	1902.3	1756.6	2273.6	2039.5	2	2.46	0.7	4.22	3
551	High	0	Q8NFT2	STEAP2	32	13	19	13	56	41.89	1.139	0.853	0.971	1.104	0.772	0.879	0.19	-0.23	-0.04	0.14	-0.37	-0.19	0.00017786	3.69974e-05	0.281144	0.000390829	5.74425e-07	7.12904e-05	0.0115842	0.00146566	0.479473	0.00817985	0.000216603	0.00510564	FALSE	FALSE	FALSE	FALSE	FALSE	FALSE	2754.1	3229	3135.6	3565.9	0.69	1.63	1.51	3	3
3011	High	0	P49755	TMED10	48	12	134	12	25	408.32	1.052	1.063	1.118	1.084	0.981	1.032	0.07	0.09	0.16	0.12	-0.03	0.05	0.00347001	0.00320453	2.66502e-05	0.000392238	0.273654	0.0457042	0.0618258	0.0271821	0.000599913	0.00818837	0.715773	0.300339	FALSE	FALSE	FALSE	FALSE	FALSE	FALSE	20328	19119.5	21378	20717.8	0.58	1.43	2.07	0.69	3
4748	High	0	Q9UPW5	AGTPBP1	3	5	8	5	138.4	10.46	0.821	1.08	0.887	0.844	1.281	1.051	-0.28	0.11	-0.17	-0.25	0.36	0.07	0.000119541	0.0288624	0.00459799	0.000394052	2.12298e-05	0.184858	0.00962277	0.12254	0.0217914	0.00819225	0.00154006	0.661893	FALSE	FALSE	FALSE	FALSE	FALSE	FALSE	762.5	705.7	625.8	595.3	3	1.24	2.81	3.38	3
4904	High	0	P60900	PSMA6	49	12	67	12	27.4	258.09	0.965	0.977	0.942	0.955	1.022	0.986	-0.05	-0.03	-0.09	-0.07	0.03	-0.02	0.00105233	0.0807489	7.5402e-05	0.000393396	0.00967635	0.30471	0.0306255	0.251301	0.00117584	0.00819225	0.084853	0.860047	FALSE	FALSE	FALSE	FALSE	FALSE	FALSE	11111.4	11377.2	10718	10867.7	1.53	0.31	0.32	0.52	3
3209	High	0	Q96BK5	PINX1	34	9	14	9	37	52.36	0.976	0.991	0.967	1.067	0.929	0.907	-0.03	-0.01	-0.05	0.09	-0.11	-0.14	0.0976905	0.913534	0.039236	0.000396436	0.000217243	2.48713e-05	0.403016	1	0.107862	0.0082236	0.00704578	0.00339338	FALSE	FALSE	FALSE	FALSE	FALSE	FALSE	3360.6	3391.4	3280.3	3618.2	1.86	1.1	0.39	0.87	3
3973	High	0	P60842	EIF4A1	74	32	317	4	46.1	892.12	0.976	0.836	0.816	0.902	0.927	0.905	-0.03	-0.26	-0.29	-0.15	-0.11	-0.14	0.545075	1.42107e-05	6.03774e-06	0.000396304	0.0127947	0.00234037	0.998168	0.000849873	0.000241084	0.0082236	0.103118	0.0446434	FALSE	FALSE	FALSE	FALSE	FALSE	FALSE	50846.9	60824.5	49638.1	54834.3	2.8	1.93	1.6	1.45	3
5232	High	0	P07099	EPHX1	40	15	60	15	52.9	167.69	1.031	1.085	1.119	1.116	0.972	1.002	0.04	0.12	0.16	0.16	-0.04	0	0.311934	0.00160936	0.000246017	0.000396811	0.555786	0.954132	0.752517	0.0168642	0.00262095	0.00822412	1	1	FALSE	FALSE	FALSE	FALSE	FALSE	FALSE	11563.7	10653.4	11922.8	11893.3	1.88	0.49	2.46	1.55	3
5976	High	0	Q8IV36	HID1	20	14	29	14	88.7	78.14	1.094	1.013	1.108	1.103	0.918	1.004	0.13	0.02	0.15	0.14	-0.12	0.01	0.000385599	0.980891	0.000271366	0.000402275	0.000580443	0.97376	0.0170067	1	0.00278841	0.00829465	0.0129273	1	FALSE	FALSE	FALSE	FALSE	FALSE	FALSE	4056.6	4005.5	4439.3	4419.6	0.83	2.21	1	1.83	3
5969	High	0	Q96IU4	ABHD14B	60	9	27	9	22.3	74.19	1.014	0.991	1.005	0.941	1.053	1.068	0.02	-0.01	0.01	-0.09	0.07	0.09	0.172078	0.564197	0.765224	0.000405205	0.00162091	0.000165322	0.549039	0.9322	0.981353	0.00833798	0.0259748	0.00811696	FALSE	FALSE	FALSE	FALSE	FALSE	FALSE	5013	5056.7	5082.7	4760.6	0.64	1.66	0.88	0.52	3
6092	High	0	Q9H892	TTC12	11	6	9	6	78.7	16.76	1.067	1.027	1.095	1.101	0.933	0.995	0.09	0.04	0.13	0.14	-0.1	-0.01	0.00187989	0.45738	0.000379243	0.00040908	0.00205511	0.999808	0.0426274	0.822422	0.00354399	0.00836993	0.0304796	1	FALSE	FALSE	FALSE	FALSE	FALSE	FALSE	741.6	722	790.9	795	1.73	1.93	0.72	1.45	3
4161	Medium	0.046	Q9UBV7	B4GALT7	2	1	1	1	37.4	2.35	1.124	1.056	1.187	1.19	0.887	0.997	0.17	0.08	0.25	0.25	-0.17	0	0.00421925	0.25154	0.000460117	0.000409253	0.00364862	0.999313	0.0695701	0.557441	0.00407016	0.00836993	0.0450332	1	FALSE	FALSE	FALSE	FALSE	FALSE	FALSE	215.8	204.3	242.6	243.2	4.72	3.37	0.69	0.91	3
2674	High	0	Q08257	CRYZ	49	12	23	12	35.2	71.14	1.129	1.052	1.187	1.151	0.914	1.032	0.17	0.07	0.25	0.2	-0.13	0.04	0.00116461	0.328711	0.000195618	0.000410885	0.00285881	0.851781	0.0323774	0.670329	0.00227687	0.00837602	0.038	1	FALSE	FALSE	FALSE	FALSE	FALSE	FALSE	4513.4	4290.3	5093.8	4937.5	2.32	2.69	2.38	1.05	3
1139	High	0	Q6UW02	CYP20A1	21	9	22	9	52.4	56.47	1.037	1.096	1.136	1.099	0.997	1.034	0.05	0.13	0.18	0.14	0	0.05	0.0599149	0.00220968	0.000110014	0.000410996	0.428273	0.495347	0.308773	0.0209709	0.00153004	0.00837602	0.909569	1	FALSE	FALSE	FALSE	FALSE	FALSE	FALSE	2181.9	1991.3	2262.7	2187.9	2.44	1.16	0.69	2.55	3
1154	High	0	A6NMQ1	POLA1	22	24	58	24	166.4	196.53	0.99	1.103	1.092	1.083	1.018	1.008	-0.01	0.14	0.13	0.11	0.03	0.01	0.851575	0.000209272	0.000442253	0.000411216	0.883596	0.999834	1	0.00425619	0.00395264	0.00837602	1	1	FALSE	FALSE	FALSE	FALSE	FALSE	FALSE	6863.5	6224.8	6797.4	6740.1	0.75	1.53	0.35	2.29	3
5932	High	0	E7EWE8	FBLIM1	35	7	17	7	15.9	44.91	1.267	0.862	1.092	1.164	0.741	0.938	0.34	-0.21	0.13	0.22	-0.43	-0.09	4.29304e-05	0.000622378	0.0592152	0.000413936	3.09845e-06	0.0138241	0.00543367	0.00873434	0.147613	0.00839908	0.000520588	0.146886	FALSE	FALSE	FALSE	FALSE	TRUE	FALSE	2799.5	3247.5	3545.9	3779.3	1.63	1.61	3.98	2.49	3
439	High	0	Q96EB6	SIRT1	35	16	45	16	81.6	177.65	1.115	0.97	1.081	1.187	0.817	0.911	0.16	-0.04	0.11	0.25	-0.29	-0.14	0.00431183	0.196714	0.0839701	0.000414226	6.03908e-05	0.010007	0.07072	0.471283	0.192697	0.00839908	0.00311225	0.11789	FALSE	FALSE	FALSE	FALSE	FALSE	FALSE	4803.8	4953.9	5356.3	5882	5.26	0.14	2.55	1.01	3
3492	High	0	J3KMZ8	DPF2	33	12	50	12	45.8	151.61	1.07	1.048	1.121	1.092	0.96	1.027	0.1	0.07	0.16	0.13	-0.06	0.04	0.00246853	0.0131247	4.92572e-05	0.000419474	0.0638176	0.134398	0.0498524	0.0699215	0.000876182	0.00846711	0.289286	0.556008	FALSE	FALSE	FALSE	FALSE	FALSE	FALSE	5366.6	5121.3	5741.5	5592.9	1.37	1.46	1.26	1.61	3
978	High	0	O15347	HMGB3	45	9	25	8	23	78.26	1.018	0.95	0.968	0.877	1.083	1.103	0.03	-0.07	-0.05	-0.19	0.12	0.14	0.997508	0.14691	0.11329	0.00042043	0.00614236	0.00776824	1	0.382543	0.241386	0.00848215	0.0629389	0.0999246	FALSE	FALSE	FALSE	FALSE	FALSE	FALSE	8497.8	8943.2	8653.3	7843	2.4	2.46	2.64	0.72	3
6596	High	0	O95373	IPO7	39	31	119	30	119.4	364.69	0.942	0.903	0.851	0.937	0.963	0.907	-0.09	-0.15	-0.23	-0.09	-0.05	-0.14	0.00118037	2.1579e-05	6.76404e-07	0.000421321	0.0270924	4.47719e-05	0.0324736	0.00104141	6.81393e-05	0.00848562	0.168226	0.00406726	FALSE	FALSE	FALSE	FALSE	FALSE	FALSE	15544.4	17210.1	14638.8	16134	1.52	1.85	0.31	0.08	3
5307	High	0	O14802	POLR3A	22	26	47	26	155.5	121.96	1.103	1.005	1.109	1.112	0.905	0.997	0.14	0.01	0.15	0.15	-0.14	0	0.0016834	0.999981	0.0017534	0.000421395	0.000406796	0.547768	0.040068	1	0.0107106	0.00848562	0.0102717	1	FALSE	FALSE	FALSE	FALSE	FALSE	FALSE	8302.7	8257.3	9153.9	9179.2	2.07	0.87	1.17	2.97	3
1475	High	0	G3V180	DPP3	52	30	138	30	84.3	456.18	1.014	0.944	0.957	0.961	0.983	0.996	0.02	-0.08	-0.06	-0.06	-0.03	-0.01	0.312126	4.33396e-05	0.000199566	0.0004275	0.103166	0.843355	0.752531	0.00164409	0.00229296	0.00856895	0.392729	1	FALSE	FALSE	FALSE	FALSE	FALSE	FALSE	23427.2	24805.9	23744	23839.1	0.73	1.1	0.2	0.26	3
154	High	0	O15498	YKT6	58	11	63	11	22.4	186.95	0.976	0.895	0.874	0.912	0.982	0.958	-0.03	-0.16	-0.19	-0.13	-0.03	-0.06	0.811722	5.56727e-05	2.87901e-05	0.000432051	0.160687	0.0462272	1	0.00190057	0.000616925	0.00864725	0.521705	0.302438	FALSE	FALSE	FALSE	FALSE	FALSE	FALSE	12083.6	13496.6	11796.8	12308.8	1.33	0.74	1.56	2.06	3
6742	High	0	Q14738	PPP2R5D	47	26	74	21	69.9	195.07	1.001	0.95	0.951	0.947	1.003	1.004	0	-0.07	-0.07	-0.08	0	0.01	0.906806	0.00106006	0.000535049	0.000433482	0.814596	0.996205	1	0.0127514	0.00448837	0.00866728	1	1	FALSE	FALSE	FALSE	FALSE	FALSE	FALSE	12706.8	13379.2	12724.6	12674.2	1.36	1.1	0.48	0.7	3
2199	High	0	P49888	SULT1E1	36	9	27	9	35.1	66.52	1.258	0.969	1.219	1.16	0.835	1.051	0.33	-0.05	0.29	0.21	-0.26	0.07	1.06007e-05	0.161565	5.549e-05	0.000434603	5.61064e-05	0.158418	0.00218803	0.410714	0.000950794	0.00868538	0.00294423	0.607542	FALSE	FALSE	FALSE	FALSE	FALSE	FALSE	5075.3	5237.8	6384	6076	3.88	1.1	2.09	1.69	3
4388	High	0	I3L4A1	CHMP6	15	3	13	3	25.8	42.88	1.038	1.084	1.125	1.107	0.979	1.016	0.05	0.12	0.17	0.15	-0.03	0.02	0.0672316	0.00451232	0.00019896	0.000438668	0.219191	0.829368	0.328967	0.034345	0.00229296	0.00875356	0.626446	1	FALSE	FALSE	FALSE	FALSE	FALSE	FALSE	1222.6	1128	1268.7	1248.3	1.48	1.37	1.51	2.75	3
7719	High	0	E7EQ69	NAA50	60	11	41	11	19.3	112	1.001	0.898	0.899	0.933	0.962	0.964	0	-0.15	-0.15	-0.1	-0.06	-0.05	0.998965	2.91215e-05	2.63816e-05	0.000440865	0.0459137	0.0378087	1	0.00125763	0.00059687	0.00877566	0.233951	0.270117	FALSE	FALSE	FALSE	FALSE	FALSE	FALSE	8625.6	9603.3	8636.5	8962.3	0.82	1.12	1.21	1.8	3
7102	High	0	Q5JRX3	PITRM1	43	38	135	38	117.3	416.13	1.002	1.055	1.057	1.043	1.011	1.013	0	0.08	0.08	0.06	0.02	0.02	0.939129	6.38427e-05	4.13672e-05	0.000447482	0.194422	0.0884338	1	0.0020897	0.000785955	0.00888535	0.583976	0.440135	FALSE	FALSE	FALSE	FALSE	FALSE	FALSE	29781.9	28220.5	29835.4	29446.7	1.04	0.34	0.62	0.5	3
6871	High	0	Q86X10	RALGAPB	27	30	60	30	166.7	157.45	1.072	1.073	1.15	1.093	0.982	1.052	0.1	0.1	0.2	0.13	-0.03	0.07	0.00130873	0.0043576	1.75831e-05	0.000448552	0.23472	0.0165083	0.0346829	0.0336438	0.000454239	0.00889786	0.653025	0.162792	FALSE	FALSE	FALSE	FALSE	FALSE	FALSE	7884.6	7348.3	8449.9	8029.1	1.38	0.94	1.81	1.79	3
108	High	0	P11586	MTHFD1	66	51	339	50	101.5	1044.58	1.017	0.952	0.968	0.947	1.005	1.022	0.02	-0.07	-0.05	-0.08	0.01	0.03	0.659557	0.00191833	0.0078115	0.000450354	0.541441	0.124355	1	0.018915	0.0323862	0.00892921	1	0.531424	FALSE	FALSE	FALSE	FALSE	FALSE	FALSE	66578.7	69926.4	67682.4	66238.2	1.52	0.2	0.29	0.78	3
6272	High	0	Q5THR1	DHX35	10	6	8	6	76	18	1.073	1.032	1.107	1.088	0.948	1.017	0.1	0.05	0.15	0.12	-0.08	0.02	0.00330909	0.0885675	0.000188087	0.000455674	0.0108276	0.778519	0.0601841	0.268569	0.00220388	0.00899482	0.0914608	1	FALSE	FALSE	FALSE	FALSE	FALSE	FALSE	602.2	583.5	645.9	635	1.49	2.48	0.99	1.71	3
6801	High	0	Q92896-2	GLG1	23	27	107	27	137.1	309.46	1.052	1.045	1.099	1.061	0.985	1.036	0.07	0.06	0.14	0.09	-0.02	0.05	0.00322751	0.00350345	2.69184e-05	0.000456644	0.303744	0.0374017	0.0594402	0.0289014	0.000602662	0.00900513	0.754634	0.268531	FALSE	FALSE	FALSE	FALSE	FALSE	FALSE	20873.9	19971.6	21957.5	21184.8	1.56	1.42	0.76	0.73	3
6317	High	0	A0A499FI31	SART3	33	30	101	30	111.9	370.89	0.986	1.046	1.032	1.061	0.987	0.973	-0.02	0.07	0.05	0.08	-0.02	-0.04	0.980557	0.00449449	0.00716767	0.000457631	0.233213	0.139851	1	0.0342676	0.0303611	0.00901837	0.649966	0.567768	FALSE	FALSE	FALSE	FALSE	FALSE	FALSE	24090.8	23024.1	23757.2	24419.6	1.4	0.38	0.96	0.63	3
2387	High	0	J3KQ18	DDT	43	6	32	6	14.2	49.57	0.922	0.967	0.891	0.89	1.086	1.001	-0.12	-0.05	-0.17	-0.17	0.12	0	0.0412854	0.0917544	0.00128857	0.000459885	0.0106096	0.752557	0.251353	0.276037	0.008631	0.00903804	0.0904198	1	FALSE	FALSE	FALSE	FALSE	FALSE	FALSE	4792.2	4956.7	4416	4412.9	1.94	1.29	3.46	0.54	3
1853	High	0	Q7Z5L9-2	IRF2BP2	49	19	72	18	59.4	268.05	1.203	1.064	1.28	1.336	0.796	0.958	0.27	0.09	0.36	0.42	-0.33	-0.06	0.00623007	0.643891	0.00152281	0.000462612	0.00160973	0.67204	0.0859517	1	0.00973189	0.00908276	0.0259056	1	FALSE	FALSE	FALSE	TRUE	FALSE	FALSE	11204.7	10532.5	13479.3	14075.2	7.52	1.44	6.25	2.32	3
977	High	0	O94806	PRKD3	3	3	4	1	100.4	7.55	1.185	0.958	1.136	1.089	0.88	1.043	0.25	-0.06	0.18	0.12	-0.18	0.06	6.92799e-06	0.229534	2.74242e-05	0.000468008	7.30351e-05	0.0374539	0.00163067	0.52297	0.000609833	0.00915165	0.00348708	0.268714	FALSE	FALSE	FALSE	FALSE	FALSE	FALSE	330.5	344.9	391.8	375.7	1.53	1.96	2.01	0.65	3
1320	Medium	0.013	E9PL18	KBTBD4	10	1	2	1	22.9	2.7	1.109	0.813	0.901	0.822	0.988	1.096	0.15	-0.3	-0.15	-0.28	-0.02	0.13	0.0240904	0.000531867	0.0475672	0.00047366	0.999364	0.0205165	0.185785	0.00787026	0.12488	0.00916986	1	0.186784	FALSE	FALSE	FALSE	FALSE	FALSE	FALSE	768.9	946	852.7	778	3.08	3.87	4.05	4.07	3
4938	High	0	O75882-2	ATRN	5	8	10	8	141.3	15.58	1.045	1.224	1.279	1.115	1.098	1.147	0.06	0.29	0.36	0.16	0.13	0.2	0.131888	4.10714e-06	1.11087e-06	0.000471605	0.000918999	9.01068e-05	0.473235	0.000402388	8.66793e-05	0.00916986	0.0176557	0.00586855	FALSE	FALSE	FALSE	FALSE	FALSE	FALSE	2099	1715.5	2194.3	1912.4	2.89	1.19	1.47	1.13	3
4091	High	0	P22234	PAICS	43	20	132	20	47	386.77	0.989	0.886	0.876	0.922	0.96	0.95	-0.02	-0.17	-0.19	-0.12	-0.06	-0.07	0.67861	3.30927e-05	1.50319e-05	0.000472645	0.0532687	0.0112704	1	0.00137162	0.00041668	0.00916986	0.257354	0.127529	FALSE	FALSE	FALSE	FALSE	FALSE	FALSE	24100.8	27207.9	23843.8	25096.7	0.24	2.16	1.46	0.99	3
5094	High	0	P57740	NUP107	54	37	134	37	106.3	475.3	1.001	1.051	1.052	1.06	0.992	0.993	0	0.07	0.07	0.08	-0.01	-0.01	0.949017	0.00259718	0.00142806	0.000473863	0.431227	0.71809	1	0.0235278	0.00931103	0.00916986	0.912441	1	FALSE	FALSE	FALSE	FALSE	FALSE	FALSE	15142	14405.2	15152.7	15265.6	0.64	0.87	1.66	1.43	3
4754	High	0	Q86WB0	ZC3HC1	36	11	22	11	55.2	70.88	1.028	1.107	1.137	1.082	1.023	1.051	0.04	0.15	0.19	0.11	0.03	0.07	0.0396824	5.32454e-05	5.59389e-06	0.000475868	0.129257	0.00163241	0.245644	0.0018364	0.000231634	0.00919942	0.454207	0.0354194	FALSE	FALSE	FALSE	FALSE	FALSE	FALSE	2569.3	2321.7	2640.4	2512.4	0.18	1.91	1.13	0.72	3
57	High	0	Q9ULK4	MED23	22	24	36	24	156.4	66.58	1.062	1.133	1.203	1.143	0.991	1.053	0.09	0.18	0.27	0.19	-0.01	0.07	0.0535918	0.00109847	6.18807e-05	0.000478472	0.846634	0.167733	0.288448	0.0130372	0.00102495	0.00921436	1	0.628067	FALSE	FALSE	FALSE	FALSE	FALSE	FALSE	1855.5	1638.3	1971	1872.4	2.71	1.14	0.6	3.66	3
6757	High	0	P20290	BTF3	65	12	146	10	22.2	568.09	0.97	0.932	0.904	0.882	1.057	1.025	-0.04	-0.1	-0.15	-0.18	0.08	0.04	0.293489	0.0115539	0.00117914	0.00047789	0.0884481	0.814828	0.728795	0.0639133	0.00803715	0.00921436	0.357209	1	FALSE	FALSE	FALSE	FALSE	FALSE	FALSE	16238.1	17420.6	15745.9	15368.2	2.46	2.52	0.58	1.68	3
6035	High	0	O43242	PSMD3	62	34	182	34	60.9	530.46	0.979	0.931	0.911	0.954	0.976	0.955	-0.03	-0.1	-0.13	-0.07	-0.04	-0.07	0.0240832	6.86372e-05	5.48139e-06	0.000482503	0.198324	0.00154611	0.185785	0.00219111	0.000229097	0.00927425	0.591196	0.0347013	FALSE	FALSE	FALSE	FALSE	FALSE	FALSE	32594.5	35020.6	31917.4	33405.5	1.37	0.58	0.92	0.36	3
428	High	0	Q92620	DHX38	32	34	62	34	140.4	193.25	1.007	1.089	1.097	1.106	0.985	0.991	0.01	0.12	0.13	0.15	-0.02	-0.01	0.974994	0.00184243	0.00117335	0.000485012	0.603121	0.824344	1	0.0183873	0.00800712	0.00930026	1	1	FALSE	FALSE	FALSE	FALSE	FALSE	FALSE	8259.3	7581.1	8313.3	8386.1	0.7	3.21	1.13	0.94	3
1726	High	0	Q86XP3	DDX42	42	32	121	32	102.9	405.39	1.091	1.006	1.097	1.099	0.916	0.999	0.13	0.01	0.13	0.14	-0.13	0	0.00174825	0.952204	0.000995447	0.000485892	0.000819506	0.892418	0.0409812	1	0.00709767	0.00930696	0.0161608	1	FALSE	FALSE	FALSE	FALSE	FALSE	FALSE	16834.4	16732.3	18362.3	18387.8	2.14	1.51	1.67	2	3
1690	High	0	Q8NCE0	TSEN2	14	7	10	7	53.2	27.5	1.11	0.97	1.077	1.124	0.863	0.958	0.15	-0.04	0.11	0.17	-0.21	-0.06	0.00194701	0.484727	0.012006	0.000486286	0.00012507	0.0870235	0.0432019	0.852366	0.0442032	0.00930696	0.00483568	0.435896	FALSE	FALSE	FALSE	FALSE	FALSE	FALSE	1756.8	1810.4	1949.5	2035.3	2.23	1.41	1.69	3.22	3
6266	High	0	Q9UQ80	PA2G4	71	24	269	24	43.8	788.21	0.986	0.908	0.895	0.91	0.998	0.983	-0.02	-0.14	-0.16	-0.14	0	-0.02	0.213178	0.00159259	0.000187368	0.000489143	0.681186	0.737855	0.616561	0.0167578	0.00219929	0.00934553	1	1	FALSE	FALSE	FALSE	FALSE	FALSE	FALSE	50155.8	55265.9	49437	50273.2	2.42	1.08	1.13	1.69	3
7323	High	0	Q9C0E8	LNPK	33	11	45	11	47.7	130.71	1.009	1.134	1.144	1.112	1.019	1.029	0.01	0.18	0.19	0.15	0.03	0.04	0.843756	0.00015315	7.73789e-05	0.000490526	0.608281	0.237014	1	0.00350321	0.0011974	0.00935695	1	0.755071	FALSE	FALSE	FALSE	FALSE	FALSE	FALSE	4578.3	4038.7	4621.4	4490.9	0.3	2.3	1.75	1.82	3
5029	High	0	P80404	ABAT	34	13	30	13	56.4	66.52	1.169	1.03	1.204	1.153	0.893	1.045	0.23	0.04	0.27	0.21	-0.16	0.06	0.000336621	0.564606	0.000102879	0.000502763	0.00207656	0.35735	0.0161826	0.932525	0.00146013	0.00951374	0.0306827	0.9219	FALSE	FALSE	FALSE	FALSE	FALSE	FALSE	3493.9	3392.6	4085.4	3911.3	0.14	1.53	2.08	4.95	3
4874	High	0	Q05513	PRKCZ	13	7	13	6	67.6	46.62	1.183	0.959	1.135	1.115	0.86	1.018	0.24	-0.06	0.18	0.16	-0.22	0.03	2.33435e-05	0.107024	0.000189115	0.000503005	5.01474e-05	0.728124	0.00349275	0.307336	0.00221463	0.00951384	0.00272019	1	FALSE	FALSE	FALSE	FALSE	FALSE	FALSE	1428	1488.3	1689.3	1659.7	1.08	1.94	2.58	1.36	3
1712	High	0	Q9NXW2	DNAJB12	17	5	13	5	41.8	43.01	0.996	1.092	1.087	1.083	1.008	1.004	-0.01	0.13	0.12	0.11	0.01	0.01	0.864571	0.000174516	0.000353199	0.000506528	0.673894	0.98104	1	0.00379109	0.00335677	0.00955801	1	1	FALSE	FALSE	FALSE	FALSE	FALSE	FALSE	2869.7	2628.2	2857.8	2845.6	1.78	0.93	1.42	1.28	3
761	High	0	B7ZBM3	FOXP4	26	11	18	10	72.2	49.16	1.023	1.182	1.208	1.186	0.997	1.019	0.03	0.24	0.27	0.25	0	0.03	0.386809	0.00117582	0.000222538	0.000514608	0.851363	0.810908	0.844244	0.0136937	0.00245867	0.00963795	1	1	FALSE	FALSE	FALSE	FALSE	FALSE	FALSE	2589	2191.2	2647.8	2598	3.51	1.95	4.64	2.48	3
7260	High	0	O15400	STX7	53	8	59	8	29.8	233.89	1.093	1.075	1.175	1.084	0.992	1.085	0.13	0.1	0.23	0.12	-0.01	0.12	0.000344684	0.00394659	7.20946e-06	0.000515863	0.313325	0.00241519	0.0163741	0.0315797	0.00027119	0.00963926	0.7677	0.0454247	FALSE	FALSE	FALSE	FALSE	FALSE	FALSE	5163.5	4801.5	5643.7	5203.1	1.34	0.84	0.76	2.59	3
4154	High	0	Q9H2G2	SLK	54	57	209	55	142.6	707.4	0.953	0.9	0.857	0.913	0.986	0.939	-0.07	-0.15	-0.22	-0.13	-0.02	-0.09	0.0143435	0.000289123	1.20953e-05	0.000515163	0.928049	0.00657413	0.137981	0.00528323	0.000365484	0.00963926	1	0.0889718	FALSE	FALSE	FALSE	FALSE	FALSE	FALSE	43894	48779.2	41815.7	44531.4	1.56	1.87	0.98	2.12	3
2365	High	0	Q9H944	MED20	17	4	4	4	23.2	9.13	0.989	1.136	1.124	1.116	1.018	1.007	-0.02	0.18	0.17	0.16	0.03	0.01	0.972514	0.000211685	0.000312502	0.000521783	0.775691	0.948487	1	0.00429009	0.0030866	0.0097183	1	1	FALSE	FALSE	FALSE	FALSE	FALSE	FALSE	282.7	248.9	279.7	277.7	1.2	0.87	1.79	2.82	3
6571	High	0	P15529-2	CD46	11	5	19	2	44.2	52.26	1.042	1.075	1.12	1.133	0.948	0.988	0.06	0.1	0.16	0.18	-0.08	-0.02	0.0579408	0.0308818	0.000734324	0.000525156	0.0362962	0.986301	0.302158	0.128684	0.00568818	0.00974276	0.201947	1	FALSE	FALSE	FALSE	FALSE	FALSE	FALSE	4549	4232.8	4740.2	4796.2	0.7	3.03	1.11	1.86	3
1831	High	0	O00429	DNM1L	66	38	159	1	81.8	508.97	0.995	0.942	0.937	0.953	0.988	0.984	-0.01	-0.09	-0.09	-0.07	-0.02	-0.02	0.934793	8.5202e-05	5.3817e-05	0.000530694	0.24965	0.11287	1	0.00248472	0.000936418	0.00982968	0.676689	0.503256	FALSE	FALSE	FALSE	FALSE	FALSE	FALSE	20602.7	21879.8	20503.5	20843.9	0.19	0.87	0.96	1.07	3
6904	High	0	Q9H9Y6	POLR1B	13	15	18	15	128.1	32.54	1.016	1.018	1.035	1.075	0.947	0.963	0.02	0.03	0.05	0.1	-0.08	-0.05	0.203425	0.813809	0.0593637	0.000531986	0.00132938	0.0194534	0.600531	1	0.147873	0.00983596	0.0226721	0.180244	FALSE	FALSE	FALSE	FALSE	FALSE	FALSE	2499.3	2455.1	2540.5	2639	0.86	1.91	0.39	1.13	3
809	High	0	Q8IYQ7	THNSL1	28	17	42	17	83	115.11	1.078	1.083	1.168	1.131	0.958	1.033	0.11	0.12	0.22	0.18	-0.06	0.05	0.0172304	0.0100652	0.000147214	0.000535443	0.120742	0.534108	0.153125	0.0584494	0.00186093	0.00988714	0.4348	1	FALSE	FALSE	FALSE	FALSE	FALSE	FALSE	4795.1	4427.3	5169.5	5005.1	1.69	2.11	3	1.37	3
610	High	0	Q96RU2-2	USP28	29	21	40	21	119	158.35	1.03	1.113	1.146	1.131	0.984	1.013	0.04	0.15	0.2	0.18	-0.02	0.02	0.155325	0.0039522	0.000310344	0.00053728	0.329242	0.938235	0.515772	0.0316121	0.00306981	0.00989558	0.787117	1	FALSE	FALSE	FALSE	FALSE	FALSE	FALSE	5076.1	4560.9	5226.6	5157.4	2.72	1.49	2.25	2.64	3
3170	High	0	Q8IWA4	MFN1	24	16	32	14	84.1	85.22	1.023	1.112	1.137	1.095	1.016	1.039	0.03	0.15	0.19	0.13	0.02	0.06	0.541344	0.000354829	0.000104005	0.000546346	0.968804	0.32772	0.994505	0.00598651	0.00147294	0.00998743	1	0.886956	FALSE	FALSE	FALSE	FALSE	FALSE	FALSE	3234.8	2909.1	3308.6	3184.5	0.28	2.14	0.6	2.46	3
372	High	0	P23786	CPT2	37	20	58	20	73.7	155.57	1.04	1.126	1.171	1.064	1.058	1.101	0.06	0.17	0.23	0.09	0.08	0.14	0.00444384	1.44165e-05	8.91036e-07	0.000550643	0.00849737	5.57907e-05	0.0720303	0.000859629	7.84755e-05	0.0100421	0.0776591	0.00435926	FALSE	FALSE	FALSE	FALSE	FALSE	FALSE	11388	10115	11847.3	10764.2	0.81	1.04	1.59	1.3	3
4676	High	0	Q7Z2K6	ERMP1	26	18	38	18	100.2	108.2	1.076	1.05	1.13	1.102	0.953	1.025	0.11	0.07	0.18	0.14	-0.07	0.04	0.00588908	0.0214011	0.000117828	0.000551368	0.0565644	0.388067	0.0835636	0.0993165	0.00159948	0.0100507	0.268765	0.963499	FALSE	FALSE	FALSE	FALSE	FALSE	FALSE	6328.4	6024.3	6808.8	6639.9	0.63	2	2	2.44	3
3871	High	0	P55263	ADK	43	12	50	12	40.5	177.19	0.941	0.969	0.911	0.903	1.073	1.01	-0.09	-0.05	-0.13	-0.15	0.1	0.01	0.00879608	0.147029	0.000555486	0.000553595	0.00875745	1	0.103944	0.382779	0.00461792	0.0100822	0.0791151	1	FALSE	FALSE	FALSE	FALSE	FALSE	FALSE	6266.3	6467.9	5895.4	5839.7	1.24	1.75	2.39	1.45	3
1640	High	0	Q05084	ICA1	25	10	20	10	54.6	60.36	1.096	1.012	1.109	1.068	0.947	1.039	0.13	0.02	0.15	0.09	-0.08	0.05	6.25212e-05	0.875674	3.55162e-05	0.000564377	0.00122331	0.0474001	0.00650237	1	0.000707037	0.0102276	0.0215479	0.307314	FALSE	FALSE	FALSE	FALSE	FALSE	FALSE	2161.4	2136.4	2369.4	2281.5	1.57	1.18	0.39	1.2	3
1234	High	0	P41235	HNF4A	24	8	21	7	52.8	53.8	1.144	1.049	1.2	1.132	0.927	1.06	0.19	0.07	0.26	0.18	-0.11	0.08	0.000736356	0.139759	7.83805e-05	0.000567912	0.00948762	0.198768	0.0252235	0.369877	0.00120498	0.0102285	0.0836494	0.687073	FALSE	FALSE	FALSE	FALSE	FALSE	FALSE	1525.3	1454.1	1745.2	1645.8	2.71	1.04	2.14	3.32	3
7495	High	0	O14907	TAX1BP3	39	2	7	2	13.7	33.29	0.941	0.995	0.937	0.901	1.104	1.039	-0.09	-0.01	-0.09	-0.15	0.14	0.06	0.0123384	0.980317	0.00756989	0.000565258	0.000830044	0.17704	0.12596	1	0.0317078	0.0102285	0.0163207	0.644285	FALSE	FALSE	FALSE	FALSE	FALSE	FALSE	1344.5	1350.7	1265.2	1217.6	1.71	2.88	1.52	1.22	3
4170	High	0	Q8N2K0	ABHD12	47	16	58	16	45.1	176.63	1.04	1.072	1.114	1.102	0.972	1.011	0.06	0.1	0.16	0.14	-0.04	0.02	0.0219982	0.00601224	0.00012154	0.000567981	0.227986	0.391269	0.17581	0.0417435	0.00163718	0.0102285	0.639932	0.9666	FALSE	FALSE	FALSE	FALSE	FALSE	FALSE	11282	10528	11731.1	11602.9	0.3	1.21	2.94	0.23	3
3076	High	0	P57764	GSDMD	42	14	38	14	52.8	112.65	0.932	0.943	0.879	0.91	1.035	0.965	-0.1	-0.09	-0.19	-0.14	0.05	-0.05	0.00709581	0.00634996	6.25786e-05	0.000570922	0.216592	0.133637	0.0924269	0.0432819	0.00103407	0.0102614	0.622123	0.553884	FALSE	FALSE	FALSE	FALSE	FALSE	FALSE	5066.4	5374.7	4724.2	4893.6	1.71	1.41	2.24	0.85	3
3362	High	0	O15305	PMM2	50	14	68	14	28.1	214.23	0.997	0.913	0.91	0.917	0.995	0.992	0	-0.13	-0.14	-0.12	-0.01	-0.01	0.793447	0.000975392	0.000385737	0.000571704	0.951624	0.976433	1	0.01198	0.00358475	0.010268	1	1	FALSE	FALSE	FALSE	FALSE	FALSE	FALSE	17120.7	18754.1	17070.8	17203.7	2.15	2.09	1.05	0.47	3
7530	High	0	P14209	CD99	30	3	12	3	18.8	29.41	1.107	1.25	1.383	1.187	1.053	1.165	0.15	0.32	0.47	0.25	0.07	0.22	0.00607357	0.000173159	5.67593e-06	0.000574378	0.597945	0.00136114	0.084896	0.0037734	0.00023365	0.010293	1	0.0319071	FALSE	FALSE	TRUE	FALSE	FALSE	FALSE	1176.9	941.8	1302.8	1118.1	4.18	3.04	1.25	2.42	3
4010	High	0	Q8N5C6	SRBD1	9	8	14	7	111.7	46.38	0.99	1.103	1.092	1.087	1.015	1.005	-0.01	0.14	0.13	0.12	0.02	0.01	0.99875	0.000340727	0.00039217	0.000574159	0.947338	0.978528	1	0.00581592	0.00361863	0.010293	1	1	FALSE	FALSE	FALSE	FALSE	FALSE	FALSE	2578.3	2336.5	2552.5	2539.6	0.1	1.36	2.12	1.84	3
3529	High	0	Q14677	CLINT1	32	20	87	1	68.2	271.42	1.08	1.048	1.132	1.102	0.951	1.027	0.11	0.07	0.18	0.14	-0.07	0.04	0.00312872	0.0762114	0.000164303	0.000575485	0.0170506	0.563638	0.058653	0.240999	0.00201065	0.0103083	0.124572	1	FALSE	FALSE	FALSE	FALSE	FALSE	FALSE	19708.8	18802	21286.4	20722.3	1.37	2.25	1.07	1.67	3
1523	High	0.001	Q9NVH6	TMLHE	4	2	4	2	49.5	8.8	1.203	1.082	1.302	1.154	0.938	1.128	0.27	0.11	0.38	0.21	-0.09	0.17	0.000550933	0.038057	3.11345e-05	0.000583756	0.0341487	0.0350975	0.0212001	0.147955	0.000640334	0.0103357	0.194186	0.258693	FALSE	FALSE	TRUE	FALSE	FALSE	FALSE	747.3	690.7	899	796.7	0.94	1.84	1.2	5.99	3
339	High	0.002	Q7L5Y9	MAEA	4	2	2	2	45.3	4.6	0.616	1.085	0.669	0.591	1.835	1.131	-0.7	0.12	-0.58	-0.76	0.88	0.18	0.000576652	0.795704	0.00151171	0.000581429	0.000241975	0.799857	0.0216105	1	0.00969119	0.0103357	0.00755437	1	TRUE	FALSE	TRUE	TRUE	TRUE	FALSE	240.3	221.5	148.2	131	6.06	5.85	5.83	12.5	3
2959	High	0	O95696	BRD1	8	9	17	9	119.4	36.37	1.033	1.099	1.135	1.097	1.001	1.034	0.05	0.14	0.18	0.13	0	0.05	0.144471	0.000635186	7.11308e-05	0.000580476	0.999718	0.163511	0.496651	0.00887079	0.00113384	0.0103357	1	0.618529	FALSE	FALSE	FALSE	FALSE	FALSE	FALSE	4052	3687.1	4185.3	4046.2	1.01	1.46	0.26	2.87	3
5216	High	0	Q16854	DGUOK	11	2	5	2	32	9.76	1.059	1.189	1.259	1.234	0.963	1.02	0.08	0.25	0.33	0.3	-0.05	0.03	0.907318	0.000687023	0.00035749	0.000583482	0.998356	0.956105	1	0.00933557	0.00338633	0.0103357	1	1	FALSE	FALSE	FALSE	FALSE	FALSE	FALSE	201.1	169.2	212.9	208.8	5.25	4.59	2.29	1.26	3
3376	High	0	Q14191	WRN	10	12	21	12	162.4	44.76	1.051	1.12	1.177	1.165	0.962	1.011	0.07	0.16	0.24	0.22	-0.06	0.02	0.105881	0.0119107	0.000554609	0.000586078	0.114435	0.999934	0.420815	0.0652079	0.00461303	0.0103688	0.420784	1	FALSE	FALSE	FALSE	FALSE	FALSE	FALSE	2428.5	2168	2552	2524.8	4.54	1.73	1.91	1.22	3
2857	High	0	A7KAX9	ARHGAP32	3	6	12	6	230.4	23.14	1.182	1.017	1.203	1.183	0.86	1.017	0.24	0.02	0.27	0.24	-0.22	0.02	0.000457291	0.978817	0.000315687	0.000587496	0.000872964	0.91552	0.0189163	1	0.003115	0.0103848	0.017015	1	FALSE	FALSE	FALSE	FALSE	FALSE	FALSE	1215.4	1194.5	1436.7	1413.4	2.99	2.09	3.09	2.68	3
3510	High	0	B5MDU6	LDAH	26	8	18	8	42.6	50.41	1.034	1.077	1.113	1.103	0.977	1.01	0.05	0.11	0.15	0.14	-0.03	0.01	0.0377625	0.0028763	0.000101221	0.000588663	0.497872	0.28634	0.239431	0.0250035	0.00144355	0.0103917	0.98677	0.833221	FALSE	FALSE	FALSE	FALSE	FALSE	FALSE	4901.2	4551.1	5066.2	5018.3	0.31	1.45	2.46	1.22	3
5978	High	0	Q6ZRP7	QSOX2	27	16	41	16	77.5	103.69	1.097	1.01	1.108	1.129	0.894	0.981	0.13	0.01	0.15	0.18	-0.16	-0.03	0.00493765	0.966226	0.00285519	0.000593391	0.000948852	0.5054	0.0761147	1	0.0153552	0.010466	0.0181341	1	FALSE	FALSE	FALSE	FALSE	FALSE	FALSE	5380.5	5329.1	5903.4	6016.9	0.78	1.95	0.63	3.83	3
565	High	0	C9JPR8	GALNT11	16	2	3	2	12.8	8.83	1.006	1.195	1.202	1.113	1.074	1.08	0.01	0.26	0.27	0.15	0.1	0.11	0.544742	1.81543e-05	7.51256e-06	0.00059799	0.0119443	0.00220294	0.997826	0.000952665	0.000277446	0.0105057	0.0979615	0.0429375	FALSE	FALSE	FALSE	FALSE	FALSE	FALSE	413.8	346.2	416.2	385.3	0.82	1.01	2.64	2.46	3
7887	High	0	Q99959-2	PKP2	45	31	86	31	92.7	286.23	1.033	1.054	1.088	1.065	0.989	1.021	0.05	0.08	0.12	0.09	-0.02	0.03	0.0154294	0.00459995	8.17838e-05	0.000599544	0.323051	0.198389	0.144221	0.0347687	0.00124451	0.0105118	0.7799	0.687073	FALSE	FALSE	FALSE	FALSE	FALSE	FALSE	16295.5	15467.2	16826.2	16476.3	1.1	0.59	0.64	1.6	3
936	High	0	Q8IZ83	ALDH16A1	36	20	66	20	85.1	218.63	0.97	0.985	0.955	0.944	1.044	1.012	-0.04	-0.02	-0.07	-0.08	0.06	0.02	0.0591309	0.481815	0.0078038	0.00059982	0.0030484	0.185783	0.306168	0.849477	0.0323676	0.0105118	0.039862	0.663496	FALSE	FALSE	FALSE	FALSE	FALSE	FALSE	12994.6	13191.7	12601.5	12452.2	1.02	0.37	1.07	1.81	3
7270	High	0	P50454	SERPINH1	64	26	204	26	46.4	699.57	1.056	1.033	1.091	1.137	0.908	0.959	0.08	0.05	0.13	0.19	-0.14	-0.06	0.102412	0.139766	0.00378323	0.000600275	0.0101929	0.393145	0.414105	0.369877	0.018932	0.0105118	0.0883012	0.968106	FALSE	FALSE	FALSE	FALSE	FALSE	FALSE	43442	42065.9	45879.6	47841.8	2.7	1.4	1.93	2.39	3
5793	High	0	P00338	LDHA	67	26	324	24	36.7	992.83	1.012	0.839	0.849	0.888	0.945	0.957	0.02	-0.25	-0.24	-0.17	-0.08	-0.06	0.998158	6.35167e-05	5.57175e-05	0.000599508	0.128189	0.10124	1	0.0020897	0.000952665	0.0105118	0.452198	0.475752	FALSE	FALSE	FALSE	FALSE	FALSE	FALSE	50467.3	60128.7	51072	53379.8	2.24	0.66	2.37	2.6	3
3299	High	0.004	O15037	KHNYN	3	2	3	2	74.5	6.45	1.153	1.014	1.169	1.144	0.886	1.022	0.21	0.02	0.23	0.19	-0.17	0.03	0.000618455	0.827726	0.000271795	0.000602495	0.0014764	0.839924	0.0228469	1	0.00279211	0.0105297	0.024394	1	FALSE	FALSE	FALSE	FALSE	FALSE	FALSE	476.6	470.1	549.7	537.9	2.19	1.9	1.32	4.31	3
6895	High	0	O14646	CHD1	12	17	37	13	196.6	107.53	1.058	1.023	1.082	1.069	0.957	1.012	0.08	0.03	0.11	0.1	-0.06	0.02	0.0038214	0.45125	0.000684073	0.000603597	0.00329674	0.99926	0.0654779	0.816029	0.005386	0.0105374	0.0417791	1	FALSE	FALSE	FALSE	FALSE	FALSE	FALSE	6566.6	6418.7	6947	6864.3	1.11	1.26	0.63	2.06	3
3698	High	0	Q9ULU4	ZMYND8	13	14	30	14	131.6	81.11	1.031	1.11	1.145	1.127	0.985	1.016	0.04	0.15	0.19	0.17	-0.02	0.02	0.0332464	0.0044919	0.000128218	0.000607046	0.336014	0.389771	0.222088	0.0342609	0.00169982	0.010546	0.79573	0.965765	FALSE	FALSE	FALSE	FALSE	FALSE	FALSE	8020.9	7224.6	8270	8141.1	3.35	1.02	1.63	0.79	3
5927	High	0	O14497	ARID1A	24	41	109	37	241.9	372.99	1.036	1.04	1.077	1.11	0.937	0.97	0.05	0.06	0.11	0.15	-0.09	-0.04	0.103991	0.246245	0.00640016	0.000608667	0.00609244	0.233814	0.418176	0.548787	0.0278186	0.0105687	0.0625867	0.748848	FALSE	FALSE	FALSE	FALSE	FALSE	FALSE	15014.8	14435.5	15551	16029.9	3.38	1.17	0.45	2.06	3
2883	High	0	P36578	RPL4	52	25	175	25	47.7	465.71	0.953	0.909	0.866	0.917	0.991	0.945	-0.07	-0.14	-0.21	-0.12	-0.01	-0.08	0.029349	0.000742861	3.37008e-05	0.000610249	0.997202	0.0384206	0.206443	0.00993231	0.000678551	0.010587	1	0.272849	FALSE	FALSE	FALSE	FALSE	FALSE	FALSE	32646.4	35900.3	31103.4	32926.9	1.81	2.42	1.07	1.86	3
1485	High	0	Q96T23	RSF1	25	30	94	30	163.7	351.78	1.042	1.079	1.124	1.122	0.961	1.002	0.06	0.11	0.17	0.17	-0.06	0	0.129776	0.00954151	0.000540975	0.000611754	0.153964	0.999273	0.468885	0.0563185	0.00452206	0.0105949	0.5102	1	FALSE	FALSE	FALSE	FALSE	FALSE	FALSE	15392.2	14268.6	16040.3	16009	1.99	1.98	2.52	0.91	3
2440	High	0	Q7L775	EPM2AIP1	8	4	5	4	70.3	18.44	1.068	1.08	1.153	1.179	0.916	0.978	0.09	0.11	0.21	0.24	-0.13	-0.03	0.135295	0.0679673	0.00261351	0.00061147	0.0206433	0.562572	0.480837	0.222263	0.0144157	0.0105949	0.140216	1	FALSE	FALSE	FALSE	FALSE	FALSE	FALSE	833.6	772	890.3	910	1.77	2.17	3.1	3.14	3
6455	High	0	Q9Y483	MTF2	9	5	5	5	67	12.35	1.035	1.089	1.127	1.054	1.033	1.07	0.05	0.12	0.17	0.08	0.05	0.1	0.0831694	3.20448e-05	5.11365e-06	0.000612858	0.0346748	0.0010459	0.369561	0.00134375	0.000220128	0.0105957	0.196315	0.0267618	FALSE	FALSE	FALSE	FALSE	FALSE	FALSE	876.6	805.1	907.5	848.3	1.03	1.55	1.16	0.6	3
284	High	0	P51532	SMARCA4	34	50	213	1	184.5	653.79	1.037	1.034	1.073	1.073	0.964	1	0.05	0.05	0.1	0.1	-0.05	0	0.0197016	0.0506859	0.000480786	0.000614252	0.0276083	0.994285	0.165374	0.180638	0.00420494	0.0106062	0.170666	1	FALSE	FALSE	FALSE	FALSE	FALSE	FALSE	28979.9	28020	30061.4	30054.2	0.89	1.27	1.39	1.74	3
2561	High	0	Q9NZU5	LMCD1	45	13	35	13	40.8	99.54	1.116	0.977	1.09	1.092	0.894	0.998	0.16	-0.03	0.12	0.13	-0.16	0	0.000372008	0.744029	0.00103551	0.000615822	0.000232991	0.955989	0.0169713	1	0.0072902	0.0106242	0.00743079	1	FALSE	FALSE	FALSE	FALSE	FALSE	FALSE	5138.2	5259.7	5734.1	5745.9	1.85	2.18	0.92	1.83	3
2583	High	0	O75208	COQ9	27	7	26	7	35.5	96.68	1.04	1.146	1.193	1.114	1.03	1.071	0.06	0.2	0.25	0.16	0.04	0.1	0.0630261	0.00022124	2.03304e-05	0.00062166	0.707731	0.0141308	0.318345	0.00437147	0.000498951	0.0106974	1	0.14819	FALSE	FALSE	FALSE	FALSE	FALSE	FALSE	3217	2806.1	3347.2	3124.7	0.31	1.57	3.76	1.48	3
4132	High	0	Q9P253	VPS18	16	12	26	12	110.1	78.29	1.056	1.027	1.085	1.06	0.969	1.024	0.08	0.04	0.12	0.08	-0.05	0.03	0.0017139	0.115453	0.000134674	0.000623135	0.0128007	0.40443	0.0405303	0.323982	0.00175534	0.0107182	0.103146	0.981721	FALSE	FALSE	FALSE	FALSE	FALSE	FALSE	3669	3571.4	3875.5	3786	0.76	0.73	0.76	1.88	3
7388	High	0	Q7L1Q6	BZW1	55	23	78	20	48	196.75	0.983	0.927	0.911	0.925	1.002	0.984	-0.03	-0.11	-0.14	-0.11	0	-0.02	0.684001	0.0010389	0.000336316	0.000626843	0.95941	0.91647	1	0.0125645	0.0032518	0.0107361	1	1	FALSE	FALSE	FALSE	FALSE	FALSE	FALSE	17784.1	19191	17475.9	17752.7	1.85	1.36	0.88	1.88	3
3135	High	0	P52888	THOP1	34	22	69	22	78.8	186.52	0.999	0.945	0.944	0.948	0.996	0.996	0	-0.08	-0.08	-0.08	-0.01	-0.01	0.989466	0.00039564	0.000532276	0.000625401	0.964499	0.998372	1	0.00649699	0.00447668	0.0107361	1	1	FALSE	FALSE	FALSE	FALSE	FALSE	FALSE	12771.7	13518.7	12761	12817.1	0.55	0.64	1	1.46	3
1805	High	0	Q9UGK3	STAP2	13	4	5	4	44.9	10.34	1.134	0.964	1.093	1.098	0.877	0.995	0.18	-0.05	0.13	0.14	-0.19	-0.01	0.000102581	0.139549	0.00103983	0.00064285	7.03951e-05	0.964739	0.0088791	0.369594	0.00731176	0.0109503	0.00340237	1	FALSE	FALSE	FALSE	FALSE	FALSE	FALSE	884.7	917.9	1003.1	1008.2	2.38	1.32	0.24	1.79	3
8016	High	0	O95372	LYPLA2	37	7	24	7	24.7	45.83	0.984	0.945	0.93	0.896	1.055	1.038	-0.02	-0.08	-0.1	-0.16	0.08	0.05	0.636121	0.061074	0.011585	0.000642062	0.024454	0.133811	1	0.205344	0.0430789	0.0109503	0.157229	0.554374	FALSE	FALSE	FALSE	FALSE	FALSE	FALSE	6543.8	6921.5	6436.5	6200.9	1.52	3.2	0.71	0.49	3
4384	High	0	Q9Y2H6	FNDC3A	15	16	29	16	131.8	79.1	1.101	0.965	1.063	1.131	0.853	0.94	0.14	-0.05	0.09	0.18	-0.23	-0.09	0.00125183	0.0558014	0.065272	0.000650878	4.30043e-05	0.0233559	0.03359	0.192389	0.158951	0.011063	0.0025539	0.200394	FALSE	FALSE	FALSE	FALSE	FALSE	FALSE	4195.5	4346.9	4621.1	4917	2.79	2.77	0.16	0.39	3
5742	High	0	O60341	KDM1A	54	29	98	29	92.8	302.65	1.036	1.034	1.071	1.066	0.97	1.005	0.05	0.05	0.1	0.09	-0.04	0.01	0.0572804	0.0155871	0.000441521	0.000665596	0.102729	0.974544	0.29988	0.079243	0.00395264	0.0112782	0.391895	1	FALSE	FALSE	FALSE	FALSE	FALSE	FALSE	12723.4	12303.6	13182.7	13118.8	1.89	1.39	0.56	1.08	3
4997	High	0	P84095	RHOG	45	9	30	8	21.3	100.39	0.991	1.001	0.992	0.959	1.044	1.034	-0.01	0	-0.01	-0.06	0.06	0.05	0.423785	0.927897	0.749313	0.000665779	0.000367772	0.00195767	0.884335	1	0.970041	0.0112782	0.00959952	0.0397349	FALSE	FALSE	FALSE	FALSE	FALSE	FALSE	5663.2	5657.3	5610.5	5426.8	0.2	0.74	0.37	1.35	3
1758	High	0	P62487	POLR2G	47	6	20	6	19.3	51.77	1.058	1.14	1.206	1.147	0.994	1.052	0.08	0.19	0.27	0.2	-0.01	0.07	0.0660399	0.00162152	9.27716e-05	0.000667181	0.835329	0.211906	0.325222	0.0169518	0.00136475	0.0112924	1	0.711229	FALSE	FALSE	FALSE	FALSE	FALSE	FALSE	536.6	470.6	567.7	539.8	3.47	0.96	2.73	2.05	3
2563	High	0	Q9Y490	TLN1	51	103	329	89	269.6	1110.52	0.999	0.977	0.976	0.955	1.023	1.023	0	-0.03	-0.03	-0.07	0.03	0.03	0.709523	0.00790961	0.033547	0.00066785	0.211442	0.0467239	1	0.0499704	0.0955782	0.011299	0.614027	0.304401	FALSE	FALSE	FALSE	FALSE	FALSE	FALSE	59989.5	61408.2	59957.3	58629.4	1.02	0.2	0.61	1.06	3
3966	High	0	P62280	RPS11	49	11	74	11	18.4	190.58	0.912	0.907	0.827	0.875	1.037	0.946	-0.13	-0.14	-0.27	-0.19	0.05	-0.08	0.0287181	0.0103264	0.000208189	0.000668568	0.159791	0.629778	0.20313	0.0594262	0.00235487	0.0113064	0.520341	1	FALSE	FALSE	FALSE	FALSE	FALSE	FALSE	16275.2	17939.2	14843.5	15691	2.49	1.82	2.87	3.7	3
4338	High	0	P15311	EZR	68	56	375	41	69.4	1073.23	0.993	0.857	0.851	0.906	0.945	0.939	-0.01	-0.22	-0.23	-0.14	-0.08	-0.09	0.709058	6.42366e-05	2.8551e-05	0.000675395	0.110856	0.0243274	1	0.00209519	0.000616925	0.0113979	0.411715	0.204673	FALSE	FALSE	FALSE	FALSE	FALSE	FALSE	86105	100467	85469.4	91068.9	2.54	0.65	1.09	2.58	3
5023	High	0	Q9H6S3	EPS8L2	56	36	108	36	80.6	356.94	1	0.945	0.946	0.924	1.024	1.024	0	-0.08	-0.08	-0.11	0.03	0.03	0.973429	0.00612699	0.010465	0.000687702	0.286147	0.163687	1	0.0422374	0.0400806	0.0115765	0.732505	0.618961	FALSE	FALSE	FALSE	FALSE	FALSE	FALSE	14583.1	15426.5	14587.8	14248.1	1.79	0.38	1.06	2.06	3
2797	High	0	O60716	CTNND1	55	44	240	44	108.1	735.25	1.073	1.013	1.087	1.055	0.961	1.031	0.1	0.02	0.12	0.08	-0.06	0.04	0.000384715	0.13229	4.56135e-05	0.0006897	0.0128496	0.0574921	0.0170067	0.355467	0.000828473	0.0115986	0.103395	0.342912	FALSE	FALSE	FALSE	FALSE	FALSE	FALSE	37718.8	37219	40457.3	39256.5	1.34	0.36	1.33	0.16	3
2148	High	0	P11182	DBT	9	5	7	5	53.5	13.46	1.01	1.09	1.1	1.101	0.989	0.999	0.01	0.12	0.14	0.14	-0.02	0	0.749124	0.00252039	0.000835072	0.000692442	0.648592	0.997667	1	0.023003	0.00622621	0.0116222	1	1	FALSE	FALSE	FALSE	FALSE	FALSE	FALSE	1521.2	1396.2	1536.2	1537.5	2.98	2.06	0.62	0.81	3
4984	High	0	Q8TB61	SLC35B2	14	6	11	6	47.5	22.23	1.117	1.115	1.245	1.151	0.969	1.082	0.16	0.16	0.32	0.2	-0.05	0.11	0.00624847	0.00425059	4.5069e-05	0.000699358	0.418675	0.0551431	0.0859517	0.0330275	0.000826082	0.0116677	0.898473	0.334804	FALSE	FALSE	FALSE	FALSE	FALSE	FALSE	1353.4	1213.8	1511.7	1396.5	3.32	1.57	2.47	2.58	3
6250	High	0	P15880	RPS2	65	20	122	20	31.3	343.75	0.952	0.86	0.818	0.897	0.958	0.912	-0.07	-0.22	-0.29	-0.16	-0.06	-0.13	0.0381016	0.000482556	2.82893e-05	0.00069874	0.981413	0.0228345	0.240782	0.00742163	0.000616925	0.0116677	1	0.197691	FALSE	FALSE	FALSE	FALSE	FALSE	FALSE	25300.8	29432.6	24083	26405.8	3.29	1.06	0.41	3.37	3
6265	High	0	P78362	SRPK2	30	19	39	15	77.5	117.62	1.147	0.947	1.086	1.118	0.847	0.972	0.2	-0.08	0.12	0.16	-0.24	-0.04	5.64536e-05	0.00684705	0.00557828	0.000713213	1.52674e-05	0.328958	0.00609785	0.0452673	0.0251366	0.0118367	0.00129451	0.888443	FALSE	FALSE	FALSE	FALSE	FALSE	FALSE	4385.3	4631.2	5031.5	5177.5	2.21	2.17	1.81	1.1	3
1138	High	0	H0YHX9	NACA	45	6	77	3	25.3	237.34	0.983	0.932	0.915	0.923	1.01	0.992	-0.03	-0.1	-0.13	-0.12	0.01	-0.01	0.321766	0.00145416	0.000231462	0.000714335	0.904809	0.659263	0.763875	0.0158228	0.00252333	0.0118367	1	1	FALSE	FALSE	FALSE	FALSE	FALSE	FALSE	12215.7	13112.4	12003.9	12097.5	1.56	1.92	1.08	0.74	3
734	High	0	Q9NQE9	HINT3	30	4	10	4	20.3	29.13	1.063	1.062	1.129	1.085	0.979	1.041	0.09	0.09	0.18	0.12	-0.03	0.06	0.00621607	0.0115783	8.35751e-05	0.000715385	0.155188	0.162225	0.0859517	0.0640042	0.00125938	0.0118492	0.511729	0.615458	FALSE	FALSE	FALSE	FALSE	FALSE	FALSE	2161.1	2035	2297.5	2207.9	1.05	0.79	2.26	1.88	3
6104	High	0	O75821	EIF3G	53	16	59	3	35.6	190.4	0.936	0.894	0.837	0.92	0.971	0.909	-0.1	-0.16	-0.26	-0.12	-0.04	-0.14	0.0201575	0.000272248	1.36683e-05	0.000717394	0.754551	0.00551189	0.167577	0.00506364	0.000392413	0.0118776	1	0.0786264	FALSE	FALSE	FALSE	FALSE	FALSE	FALSE	17061	19090.2	15970	17569.2	0.98	2.43	1.61	2.28	3
7553	Medium	0.011	Q8IVL5	P3H2	2	2	2	1	80.9	2.13	1.046	1.304	1.365	1.338	0.975	1.02	0.07	0.38	0.45	0.42	-0.04	0.03	0.199827	0.00124429	0.000147485	0.000723508	0.952869	0.385412	0.595588	0.014239	0.00186144	0.0119005	1	0.959301	FALSE	TRUE	TRUE	TRUE	FALSE	FALSE	92.2	70.7	96.5	94.6	4.51	2.47	6.49	4.48	3
2570	High	0	Q99460	PSMD1	56	45	221	45	105.8	717.31	0.966	0.937	0.905	0.955	0.981	0.948	-0.05	-0.09	-0.14	-0.07	-0.03	-0.08	0.0140059	0.000170807	8.28786e-06	0.000724627	0.466071	0.00213263	0.135939	0.00373427	0.000292869	0.0119091	0.94876	0.0422214	FALSE	FALSE	FALSE	FALSE	FALSE	FALSE	41452.3	44242.2	40027.8	42238.2	1.42	0.74	0.14	1.29	3
3174	High	0	P45954	ACADSB	47	15	34	15	47.5	97.77	1.016	1.128	1.146	1.101	1.025	1.041	0.02	0.17	0.2	0.14	0.04	0.06	0.0938225	0.000344875	3.49074e-05	0.00072742	0.870483	0.0322774	0.393692	0.00586434	0.000699347	0.0119191	1	0.243557	FALSE	FALSE	FALSE	FALSE	FALSE	FALSE	8212.4	7280.3	8342.8	8015.1	2.46	0.52	2.31	0.67	3
2612	High	0	P52948	NUP98	30	46	144	46	197.5	445.03	1.009	1.042	1.051	1.076	0.969	0.977	0.01	0.06	0.07	0.11	-0.05	-0.03	0.618336	0.0589046	0.0107488	0.000728213	0.0300444	0.171863	1	0.200021	0.0408365	0.0119194	0.179896	0.634713	FALSE	FALSE	FALSE	FALSE	FALSE	FALSE	20623	19784.3	20800.5	21279.5	1.57	0.92	0.29	2.23	3
7558	High	0	Q9UPY5	SLC7A11	8	4	7	4	55.4	15.87	0.806	0.565	0.455	0.799	0.707	0.57	-0.31	-0.82	-1.14	-0.32	-0.5	-0.81	0.000509105	6.90079e-07	3.4708e-08	0.000731328	3.06606e-05	5.78448e-07	0.020395	0.000138334	1.3693e-05	0.0119608	0.00200111	0.000448054	FALSE	TRUE	TRUE	FALSE	TRUE	TRUE	598.9	1060.6	482.8	847.2	4.32	2.61	6.01	1.14	3
1252	High	0	O75110	ATP9A	22	24	55	20	118.5	141.03	1.06	1.09	1.155	1.101	0.99	1.05	0.08	0.12	0.21	0.14	-0.01	0.07	0.00581122	0.00209324	2.77386e-05	0.000732708	0.767785	0.0206444	0.0830068	0.0202429	0.000616484	0.0119753	1	0.187354	FALSE	FALSE	FALSE	FALSE	FALSE	FALSE	9188.5	8431.3	9739.4	9278.6	1.43	1.75	1.5	2.16	3
4485	Medium	0.036	O43639	NCK2	2	1	1	1	42.9	1.87	1.489	0.957	1.425	1.443	0.663	0.988	0.57	-0.06	0.51	0.53	-0.59	-0.02	0.000470442	0.989211	0.000638039	0.000734689	0.000539306	0.998963	0.0192623	1	0.00511149	0.0119824	0.0123403	1	TRUE	FALSE	TRUE	TRUE	TRUE	FALSE	25	26.1	37.2	37.7	8.36	5.41	4.62	7.1	3
6072	High	0	O43707	ACTN4	78	70	915	19	104.8	3248.32	0.982	0.951	0.934	0.953	0.997	0.98	-0.03	-0.07	-0.1	-0.07	0	-0.03	0.267911	0.000428008	7.45902e-05	0.000736245	0.945345	0.128248	0.694697	0.00679852	0.00116522	0.0119824	1	0.54039	FALSE	FALSE	FALSE	FALSE	FALSE	FALSE	180604	189981	177430	181078	1.36	0.62	0.44	0.93	3
3397	High	0	P11234	RALB	50	10	58	5	23.4	209.99	1.023	1.117	1.143	1.108	1.009	1.032	0.03	0.16	0.19	0.15	0.01	0.05	0.439699	0.000473037	0.000113316	0.00073891	0.968641	0.255409	0.901627	0.00731016	0.00156089	0.0119824	1	0.789734	FALSE	FALSE	FALSE	FALSE	FALSE	FALSE	2751	2462.4	2815	2727.3	1.5	1.57	2.38	1.94	3
2218	High	0	A0A024R571	EHD1	61	28	114	25	61.9	329.05	0.999	0.913	0.912	0.931	0.981	0.98	0	-0.13	-0.13	-0.1	-0.03	-0.03	0.999174	9.33577e-05	0.000103791	0.000741624	0.18617	0.221289	1	0.00264616	0.00147042	0.0120119	0.569043	0.725961	FALSE	FALSE	FALSE	FALSE	FALSE	FALSE	14428.3	15802.6	14414.6	14706.5	1.47	0.54	0.83	1.9	3
3078	High	0	P30047	GCHFR	49	2	17	2	9.7	74.94	0.868	1.034	0.897	0.885	1.169	1.015	-0.2	0.05	-0.16	-0.18	0.23	0.02	0.000154204	0.129835	0.00186082	0.000744648	7.57857e-05	0.82795	0.0112438	0.35061	0.0112053	0.0120512	0.00352838	1	FALSE	FALSE	FALSE	FALSE	FALSE	FALSE	1990.5	1924.8	1727.4	1702.5	2.85	1.89	1.96	2.74	3
2509	High	0	Q86YS6	RAB43	37	8	23	7	23.3	57.05	1.15	0.965	1.11	1.113	0.867	0.997	0.2	-0.05	0.15	0.16	-0.21	0	0.000104331	0.165443	0.000932925	0.000760561	8.87549e-05	0.997075	0.00891138	0.41813	0.0067559	0.0122742	0.00387451	1	FALSE	FALSE	FALSE	FALSE	FALSE	FALSE	2529.6	2620.3	2908	2917.7	2.26	1.54	2	2.08	3
7621	High	0	O14818	PSMA7	67	17	96	17	27.9	283.11	0.949	0.985	0.935	0.925	1.065	1.01	-0.08	-0.02	-0.1	-0.11	0.09	0.01	0.0501279	0.216309	0.0030335	0.000765049	0.00917693	0.614091	0.27593	0.501078	0.0160588	0.0123093	0.0819167	1	FALSE	FALSE	FALSE	FALSE	FALSE	FALSE	19841.1	20141.3	18832.4	18637.9	2.31	2.25	0.48	1.38	3
1600	High	0	Q9BXW7	HDHD5	39	13	53	13	46.3	154.62	1.049	1.06	1.112	1.077	0.985	1.033	0.07	0.08	0.15	0.11	-0.02	0.05	0.0117604	0.00546086	7.75867e-05	0.000772503	0.369203	0.128675	0.12251	0.0389726	0.00119877	0.0123904	0.844417	0.541459	FALSE	FALSE	FALSE	FALSE	FALSE	FALSE	9248.2	8722.3	9702.2	9393.5	0.52	0.97	1.38	2.23	3
3967	High	0	Q92616	GCN1	53	129	462	129	292.6	1297.03	0.977	0.951	0.929	0.941	1.011	0.988	-0.03	-0.07	-0.11	-0.09	0.02	-0.02	0.374962	0.00100697	0.000190839	0.000772689	0.993796	0.498745	0.830089	0.0122642	0.00223222	0.0123904	1	1	FALSE	FALSE	FALSE	FALSE	FALSE	FALSE	80722.8	84857.8	78863.5	79821.4	1.03	0.57	0.58	1.73	3
7457	High	0	Q15382	RHEB	55	10	58	10	20.5	146.45	1.005	0.951	0.957	0.951	1	1.006	0.01	-0.07	-0.06	-0.07	0	0.01	0.46413	0.00039921	0.00196696	0.000772405	0.907706	0.821422	0.925249	0.00652124	0.0116544	0.0123904	1	1	FALSE	FALSE	FALSE	FALSE	FALSE	FALSE	12680.5	13328.1	12748.9	12676.2	1.05	1.11	0.6	0.51	3
367	High	0	A0A494C0W0	PARN	30	20	63	20	76.3	167.06	0.988	1.069	1.056	1.06	1.008	0.996	-0.02	0.1	0.08	0.08	0.01	-0.01	0.772188	0.000774641	0.00220524	0.000775637	1	0.772839	1	0.0101865	0.0126545	0.012413	1	1	FALSE	FALSE	FALSE	FALSE	FALSE	FALSE	9214	8620.6	9104.7	9139.9	0.45	1.91	0.5	1.39	3
7708	High	0	P05129	PRKCG	15	8	10	7	78.4	18.77	0.889	0.976	0.868	0.885	1.103	0.98	-0.17	-0.03	-0.2	-0.18	0.14	-0.03	0.0033229	0.554361	0.000741454	0.000778591	0.00351602	0.999958	0.0602956	0.922967	0.00572688	0.0124213	0.043786	1	FALSE	FALSE	FALSE	FALSE	FALSE	FALSE	1375.5	1409	1222.4	1247.4	1.21	1.9	2.31	3.44	3
7319	High	0	Q5T9L3	WLS	14	9	16	9	62.2	39	1.16	1.198	1.389	1.176	1.018	1.181	0.21	0.26	0.47	0.23	0.03	0.24	0.00392051	0.000437851	8.36326e-06	0.000777555	0.936933	0.00200608	0.0665302	0.00691643	0.000294242	0.0124213	1	0.0404162	FALSE	FALSE	TRUE	FALSE	FALSE	FALSE	1777.8	1484.5	2061.7	1745.9	1.22	2.01	4.24	4.34	3
4231	High	0	O94760	DDAH1	55	16	81	15	31.1	260.97	0.96	0.995	0.956	0.929	1.071	1.028	-0.06	-0.01	-0.07	-0.11	0.1	0.04	0.0154853	0.921027	0.00687728	0.000779506	0.00151722	0.297355	0.144476	1	0.0294097	0.0124213	0.0247775	0.851712	FALSE	FALSE	FALSE	FALSE	FALSE	FALSE	17245.9	17325.2	16555	16103.8	2.01	2.06	1.21	0.77	3
61	High	0	Q6SJ93	FAM111B	15	12	23	12	84.6	54.78	0.978	1.099	1.074	1.087	1.011	0.989	-0.03	0.14	0.1	0.12	0.02	-0.02	0.268298	0.000189426	0.00133239	0.000777992	0.490881	0.954755	0.695071	0.00397094	0.00882316	0.0124213	0.979014	1	FALSE	FALSE	FALSE	FALSE	FALSE	FALSE	4696.3	4274.6	4593	4645.5	0.65	2.01	1.53	1.76	3
7338	High	0	O15042	U2SURP	36	34	108	34	118.2	296.73	1.005	1.048	1.053	1.08	0.97	0.975	0.01	0.07	0.08	0.11	-0.04	-0.04	0.552743	0.041221	0.00667608	0.000780999	0.047085	0.307035	1	0.156543	0.0287693	0.0124301	0.237782	0.862751	FALSE	FALSE	FALSE	FALSE	FALSE	FALSE	17733.2	16925	17830.1	18287.4	1.67	1.35	0.84	1.32	3
3149	High	0	A0A494C0X0	TBCB	44	14	80	14	31.1	191.72	1.034	0.946	0.978	0.923	1.025	1.059	0.05	-0.08	-0.03	-0.11	0.04	0.08	0.0669829	0.00322246	0.175659	0.000782891	0.597954	0.0115421	0.328107	0.0272759	0.335346	0.0124499	1	0.129223	FALSE	FALSE	FALSE	FALSE	FALSE	FALSE	11759.9	12426.5	12154.6	11474.8	1.23	2.15	0.42	1.56	3
4574	High	0	Q96N67-2	DOCK7	28	53	121	47	241.3	348.39	1.038	1.012	1.051	1.058	0.957	0.993	0.05	0.02	0.07	0.08	-0.06	-0.01	0.0156606	0.66897	0.00363007	0.000789638	0.00280387	0.547204	0.145106	1	0.0183898	0.0124783	0.0374554	1	FALSE	FALSE	FALSE	FALSE	FALSE	FALSE	13797.4	13631.2	14322.3	14419.7	0.58	1.62	0.23	1.55	3
2518	High	0	O43583	DENR	39	8	35	7	22.1	139.83	0.959	0.933	0.895	0.915	1.019	0.978	-0.06	-0.1	-0.16	-0.13	0.03	-0.03	0.099817	0.00368565	0.000219981	0.00078951	0.540203	0.573349	0.40812	0.0299926	0.00244519	0.0124783	1	1	FALSE	FALSE	FALSE	FALSE	FALSE	FALSE	7588.3	8131.5	7278.2	7443.9	1.57	2.33	1.4	1.89	3
4980	High	0	Q16643	DBN1	48	24	119	24	71.4	461.21	1.015	0.982	0.996	1.056	0.93	0.944	0.02	-0.03	-0.01	0.08	-0.1	-0.08	0.717527	0.0487187	0.215771	0.000791252	4.61872e-05	0.000107657	1	0.175596	0.391904	0.0124793	0.00260728	0.00638251	FALSE	FALSE	FALSE	FALSE	FALSE	FALSE	18986.9	19335.6	19263.9	20410.6	0.82	1	1.28	0.29	3
2333	High	0	H0Y4R1	IMPDH2	54	25	76	23	51	238.26	0.95	0.862	0.819	0.901	0.956	0.908	-0.07	-0.22	-0.29	-0.15	-0.07	-0.14	0.0741194	0.000112077	1.30059e-05	0.000793057	0.229379	0.00445342	0.347049	0.00293979	0.000380984	0.0124882	0.642247	0.0684144	FALSE	FALSE	FALSE	FALSE	FALSE	FALSE	14568.2	16909.8	13846.2	15243.6	3.4	1.78	0.88	1.79	3
6283	High	0	P18283	GPX2	57	10	20	10	21.9	50.23	0.96	0.999	0.96	0.914	1.094	1.05	-0.06	0	-0.06	-0.13	0.13	0.07	0.0582592	0.980442	0.0992315	0.000803039	0.000548027	0.0206286	0.303269	1	0.218107	0.0126108	0.0124478	0.187253	FALSE	FALSE	FALSE	FALSE	FALSE	FALSE	4258.3	4261	4089.3	3892.7	2.17	1.15	1.83	1.97	3
4813	High	0	Q8N0U8	VKORC1L1	16	4	13	4	19.8	17.58	0.996	1.103	1.099	1.105	0.998	0.995	-0.01	0.14	0.14	0.14	0	-0.01	0.951201	0.00232576	0.00129846	0.000804352	0.766942	0.967277	1	0.0217848	0.00867704	0.0126216	1	1	FALSE	FALSE	FALSE	FALSE	FALSE	FALSE	1568.6	1421.9	1562.8	1571.4	1.64	0.88	2.47	2.39	3
7462	High	0	O00303	EIF3F	45	12	63	12	37.5	152.14	0.961	0.884	0.85	0.914	0.967	0.93	-0.06	-0.18	-0.23	-0.13	-0.05	-0.1	0.224693	4.73289e-05	1.08447e-05	0.000804939	0.0498026	0.00312021	0.632925	0.00169879	0.000341311	0.0126259	0.247073	0.0535545	FALSE	FALSE	FALSE	FALSE	FALSE	FALSE	11209.7	12675.6	10778.1	11591.5	2.62	1.3	1.25	0.29	3
540	High	0.006	Q8N1P7	CRYBG2	1	1	1	1	177.8	2.69	1.167	0.909	1.06	1.189	0.764	0.892	0.22	-0.14	0.08	0.25	-0.39	-0.17	0.0075617	0.266119	0.115149	0.000806917	0.000125069	0.0179894	0.0959869	0.581332	0.244262	0.012634	0.00483568	0.171293	FALSE	FALSE	FALSE	FALSE	TRUE	FALSE	168.4	185.3	196.5	220.4	1.93	5.19	4.7	2.82	3
4731	High	0	A0A3B3IRT8	SSR1	31	6	49	6	32.4	140.22	1.033	1.027	1.062	1.091	0.941	0.973	0.05	0.04	0.09	0.13	-0.09	-0.04	0.147209	0.244676	0.00871953	0.000807657	0.00871001	0.244403	0.500804	0.546745	0.035013	0.012634	0.0788682	0.769778	FALSE	FALSE	FALSE	FALSE	FALSE	FALSE	6141.7	5978.3	6346.9	6524.3	1.81	2.24	1.27	1.67	3
6520	High	0	Q14697-2	GANAB	66	53	463	2	109.4	1391.41	1.007	1.092	1.099	1.065	1.025	1.032	0.01	0.13	0.14	0.09	0.04	0.05	0.383312	0.00015575	3.98338e-05	0.000807378	0.365966	0.0359539	0.840535	0.00350403	0.000767849	0.012634	0.839589	0.262291	FALSE	FALSE	FALSE	FALSE	FALSE	FALSE	87553.3	80186.7	88147.7	85425.5	1.33	0.73	1.6	1.02	3
4989	High	0	Q99733	NAP1L4	49	16	99	15	42.8	292.47	0.984	0.927	0.912	0.908	1.021	1.004	-0.02	-0.11	-0.13	-0.14	0.03	0.01	0.651753	0.00755669	0.00183396	0.000808648	0.283009	0.869824	1	0.0485628	0.0110837	0.0126397	0.728267	1	FALSE	FALSE	FALSE	FALSE	FALSE	FALSE	8280	8933.4	8144.7	8108.5	1.2	2.56	1.53	1.19	3
952	High	0	Q9H0U3	MAGT1	18	8	38	8	38	100.03	1.024	1.079	1.105	1.071	1.007	1.032	0.03	0.11	0.14	0.1	0.01	0.05	0.327458	0.000249714	5.39067e-05	0.00081806	0.632109	0.0619434	0.770842	0.0047679	0.000936418	0.0127522	1	0.360335	FALSE	FALSE	FALSE	FALSE	FALSE	FALSE	8751.7	8112.3	8966	8687.6	1.1	1.07	2.05	0.07	3
3949	High	0	P51159	RAB27A	40	9	14	7	24.9	35.36	1.049	1.129	1.184	1.147	0.984	1.032	0.07	0.17	0.24	0.2	-0.02	0.04	0.510697	0.00287353	0.000602669	0.000819367	0.677209	0.989757	0.969689	0.0250014	0.0049083	0.0127609	1	1	FALSE	FALSE	FALSE	FALSE	FALSE	FALSE	1465	1297.9	1536.5	1489.3	1.02	2.04	3.18	3.77	3
3162	High	0	P42765	ACAA2	73	24	202	23	41.9	854.33	1.071	1.118	1.197	1.1	1.017	1.089	0.1	0.16	0.26	0.14	0.02	0.12	0.00186743	0.000157911	3.06529e-06	0.000821819	0.365417	0.000313583	0.0425126	0.00354081	0.000158173	0.0127782	0.838761	0.0125586	FALSE	FALSE	FALSE	FALSE	FALSE	FALSE	34195.8	30583.9	36611.5	33632.4	2.23	0.53	2.28	0.92	3
968	High	0	P13667	PDIA4	67	49	941	2	72.9	3059.24	1.042	1.039	1.082	1.087	0.955	0.995	0.06	0.05	0.11	0.12	-0.07	-0.01	0.104913	0.0171184	0.000725691	0.000822737	0.124477	0.999295	0.419452	0.0847788	0.00563977	0.0127782	0.443173	1	FALSE	FALSE	FALSE	FALSE	FALSE	FALSE	147393	141919	153569	154288	1.66	0.28	1.72	1.78	3
2192	High	0	Q96NB2	SFXN2	12	4	9	4	36.2	17.42	1.012	1.25	1.265	1.133	1.103	1.117	0.02	0.32	0.34	0.18	0.14	0.16	0.519874	6.11328e-05	2.14797e-05	0.000822456	0.0773405	0.0109423	0.978041	0.0020335	0.000518306	0.0127782	0.327775	0.12487	FALSE	FALSE	FALSE	FALSE	FALSE	FALSE	1100.7	880.8	1114.3	997.5	2.11	1.77	2.19	4.46	3
1531	High	0	P39019	RPS19	64	13	89	13	16.1	213.16	0.963	0.856	0.825	0.855	1.001	0.964	-0.05	-0.22	-0.28	-0.23	0	-0.05	0.935394	0.000556288	0.000317806	0.000821188	0.979456	0.773006	1	0.00814776	0.00312213	0.0127782	1	1	FALSE	FALSE	FALSE	FALSE	FALSE	FALSE	16942.5	19792.5	16322.2	16923.7	2.21	3.75	2.77	1.37	3
2477	High	0	Q96GM5	SMARCD1	46	18	64	16	58.2	206.44	1.09	1.044	1.137	1.108	0.942	1.026	0.12	0.06	0.19	0.15	-0.09	0.04	0.00221292	0.145729	0.000189654	0.000828291	0.0148401	0.460448	0.0463171	0.380701	0.00221965	0.012847	0.113661	1	FALSE	FALSE	FALSE	FALSE	FALSE	FALSE	6685.2	6405.7	7286.4	7099.6	1.07	1.95	1.67	2.67	3
7486	High	0.008	O95073	FSBP	3	1	2	1	34.7	5.42	1.164	1.317	1.532	1.284	1.026	1.194	0.22	0.4	0.62	0.36	0.04	0.26	0.0129539	0.000413319	1.47161e-05	0.000836922	0.892169	0.00526408	0.130053	0.00667028	0.000409336	0.0129285	1	0.0763785	FALSE	TRUE	TRUE	FALSE	FALSE	FALSE	264.6	200.9	307.9	257.9	6.15	5.17	2.88	2.91	3
3430	High	0	Q9UHB9	SRP68	56	34	124	34	70.7	391.84	0.962	0.953	0.917	0.929	1.025	0.986	-0.06	-0.07	-0.13	-0.11	0.04	-0.02	0.0513708	0.00423259	0.000160576	0.000842786	0.512299	0.363215	0.279938	0.0329491	0.00197525	0.0129867	1	0.929845	FALSE	FALSE	FALSE	FALSE	FALSE	FALSE	20737.1	21768.4	19954.7	20227.9	1.22	0.66	1.84	0.97	3
454	Medium	0.017	Q96EK2	PHF21B	1	1	1	1	57.4	2.19	1.363	0.921	1.254	1.533	0.6	0.818	0.45	-0.12	0.33	0.62	-0.74	-0.29	0.00678017	0.451938	0.0549193	0.000851846	0.000191356	0.0397798	0.0895618	0.816797	0.139637	0.0130839	0.00638631	0.278597	TRUE	FALSE	FALSE	TRUE	TRUE	FALSE	47.1	51.1	64.1	78.4	10.86	6.21	7.13	2.34	3
3711	High	0	Q96C86	DCPS	50	15	78	15	38.6	251.1	0.914	1.033	0.944	0.936	1.103	1.009	-0.13	0.05	-0.08	-0.1	0.14	0.01	0.000468726	0.361455	0.00305901	0.000860921	0.00016289	0.674036	0.0192311	0.707839	0.0161302	0.0131754	0.00577636	1	FALSE	FALSE	FALSE	FALSE	FALSE	FALSE	12339	11948.6	11278.9	11182.2	2.37	0.82	0.28	0.99	3
7155	High	0	Q01831	XPC	16	11	22	11	105.9	79.51	0.978	1.186	1.16	1.096	1.081	1.058	-0.03	0.25	0.21	0.13	0.11	0.08	0.483149	1.57204e-05	4.53023e-05	0.000874453	0.00565147	0.0410509	0.942437	0.00089749	0.000826926	0.0133469	0.0596867	0.283833	FALSE	FALSE	FALSE	FALSE	FALSE	FALSE	2361.1	1991.3	2310.1	2183.5	1.51	2.79	1.65	0.97	3
1314	High	0	A0A0C4DG33	PEX1	3	4	6	4	136.5	15.05	1.137	1.022	1.162	1.152	0.887	1.008	0.19	0.03	0.22	0.2	-0.17	0.01	0.0031028	0.742445	0.000993299	0.000883618	0.00272324	0.999461	0.0582632	1	0.00708601	0.0134511	0.0366652	1	FALSE	FALSE	FALSE	FALSE	FALSE	FALSE	809.8	792.3	920.7	913	1.91	2.59	1.61	4.51	3
6763	High	0	O95071	UBR5	21	46	88	46	309.2	265.02	1.005	1.108	1.113	1.075	1.031	1.036	0.01	0.15	0.15	0.1	0.04	0.05	0.96586	0.000176718	0.000119035	0.000885824	0.39076	0.219026	1	0.0038138	0.00161315	0.0134694	0.866754	0.723774	FALSE	FALSE	FALSE	FALSE	FALSE	FALSE	9249	8345.9	9291.5	8968.8	1.19	0.69	0.95	2.37	3
2312	High	0	Q02252	ALDH6A1	33	15	38	15	57.8	98.96	1.15	1.16	1.335	1.098	1.056	1.215	0.2	0.21	0.42	0.14	0.08	0.28	0.000252425	4.33064e-05	5.0708e-07	0.000886902	0.037047	1.73531e-05	0.0140136	0.00164409	5.79814e-05	0.0134705	0.205043	0.00287915	FALSE	FALSE	TRUE	FALSE	FALSE	FALSE	9217.7	7944.8	10603.7	8726.6	1.31	1.98	2.02	2.5	3
6674	High	0	P83111	LACTB	29	13	31	13	60.7	100.62	1.077	1.037	1.117	1.091	0.95	1.024	0.11	0.05	0.16	0.13	-0.07	0.03	0.00744811	0.0537607	0.000248155	0.000886316	0.0428567	0.585218	0.0952889	0.187475	0.00263396	0.0134705	0.223062	1	FALSE	FALSE	FALSE	FALSE	FALSE	FALSE	3589.2	3460.4	3866.5	3776.6	2.19	1.17	0.57	2.29	3
7132	High	0	Q15120	PDK3	26	9	17	9	46.9	52.09	1.033	1.148	1.186	1.115	1.029	1.063	0.05	0.2	0.25	0.16	0.04	0.09	0.166674	0.000510494	6.49278e-05	0.000888874	0.944863	0.0775809	0.538419	0.00765898	0.00106307	0.0134903	1	0.411892	FALSE	FALSE	FALSE	FALSE	FALSE	FALSE	2968.1	2585.5	3065.5	2883.3	0.75	1.54	2.95	3.25	3
3462	High	0	Q9HBM0	VEZT	14	8	14	8	88.6	49.97	1.027	1.042	1.071	1.128	0.924	0.949	0.04	0.06	0.1	0.17	-0.11	-0.08	0.515123	0.0630732	0.00897295	0.000893585	0.0369833	0.269419	0.973297	0.210424	0.0358153	0.0135159	0.204847	0.810466	FALSE	FALSE	FALSE	FALSE	FALSE	FALSE	1968.4	1888.8	2022	2130.6	3.42	2.29	1.55	2.01	3
3872	High	0	Q9NWU1	OXSM	27	9	21	9	48.8	74.61	1.026	1.098	1.127	1.079	1.018	1.044	0.04	0.14	0.17	0.11	0.03	0.06	0.0744064	0.000388381	3.39176e-05	0.000894759	0.836942	0.0232016	0.3473	0.00640126	0.000681552	0.0135235	1	0.199599	FALSE	FALSE	FALSE	FALSE	FALSE	FALSE	2482.5	2260	2546.1	2438.2	0.91	1.09	1.45	2.02	3
7101	High	0	P39748	FEN1	57	21	81	20	42.6	287.37	0.926	1.062	0.984	0.927	1.145	1.061	-0.11	0.09	-0.02	-0.11	0.2	0.09	0.000366714	0.000972185	0.767742	0.00089776	6.10038e-06	0.00262266	0.0169713	0.0119516	0.983666	0.0135587	0.000746923	0.0479162	FALSE	FALSE	FALSE	FALSE	FALSE	FALSE	12675.5	11932.7	11743.2	11067.3	1.54	0.55	1.58	1.17	3
1588	High	0	Q9BQ24-2	ZFYVE21	27	5	11	5	28.5	27.9	1.071	1.169	1.252	1.116	1.048	1.122	0.1	0.22	0.32	0.16	0.07	0.17	0.00669887	9.68138e-05	4.01886e-06	0.000898969	0.153353	0.000463425	0.0890583	0.00269665	0.0001912	0.0135719	0.508774	0.0158677	FALSE	FALSE	FALSE	FALSE	FALSE	FALSE	2454.5	2100	2629	2342.9	2.13	0.94	1.36	3.01	3
3366	High	0	Q96P47	AGAP3	10	8	13	7	95	40.87	1.145	1.005	1.151	1.127	0.892	1.022	0.2	0.01	0.2	0.17	-0.16	0.03	0.000789492	0.971684	0.000511853	0.000902305	0.00142885	0.941624	0.0260248	1	0.00435637	0.0136018	0.0238927	1	FALSE	FALSE	FALSE	FALSE	FALSE	FALSE	2393.6	2380.8	2741.4	2683.3	3.23	2.04	1.67	3.37	3
7473	High	0	P62244	RPS15A	68	10	80	5	14.8	230.1	0.948	0.907	0.86	0.905	1.002	0.95	-0.08	-0.14	-0.22	-0.14	0	-0.07	0.0562205	0.00266441	0.000121406	0.000910749	0.767806	0.21811	0.297153	0.0239958	0.00163646	0.0137034	1	0.722195	FALSE	FALSE	FALSE	FALSE	FALSE	FALSE	13970.5	15401.9	13241.4	13938.7	2.14	1.69	1.84	2.7	3
5073	High	0	Q92504	SLC39A7	13	6	13	6	50.1	41.8	1.085	1.153	1.251	1.143	1.008	1.094	0.12	0.21	0.32	0.19	0.01	0.13	0.015482	0.000339151	1.4026e-05	0.000914279	0.755097	0.00434035	0.144476	0.00580205	0.000398681	0.0137514	1	0.0672766	FALSE	FALSE	FALSE	FALSE	FALSE	FALSE	3674.9	3187.9	3986.9	3644.7	2.52	1.66	2.41	2.71	3
4276	High	0	O95140	MFN2	21	16	46	14	86.3	148.34	1.057	1.096	1.158	1.115	0.983	1.039	0.08	0.13	0.21	0.16	-0.02	0.06	0.0265222	0.00109213	4.19082e-05	0.00091981	0.998341	0.0332042	0.196014	0.0129974	0.000791787	0.0138201	1	0.248778	FALSE	FALSE	FALSE	FALSE	FALSE	FALSE	4716.5	4302.2	4983.4	4796.4	1.17	0.74	1.13	3.09	3
2480	High	0	P52756	RBM5	22	16	38	14	92.1	110.53	1.088	1.126	1.225	1.135	0.992	1.079	0.12	0.17	0.29	0.18	-0.01	0.11	0.0292956	0.00320654	9.39745e-05	0.00092575	0.690491	0.140292	0.206104	0.0271933	0.00137291	0.0138928	1	0.568896	FALSE	FALSE	FALSE	FALSE	FALSE	FALSE	5003	4442.2	5443.2	5043.7	2.3	2.41	2.38	2.78	3
5126	High	0	Q5BJF2	TMEM97	19	3	15	3	20.8	36.28	1.007	1.121	1.129	1.109	1.011	1.018	0.01	0.16	0.18	0.15	0.02	0.03	0.586664	0.000833399	0.000235703	0.00093012	0.999545	0.528999	1	0.0107442	0.00255365	0.0139376	1	1	FALSE	FALSE	FALSE	FALSE	FALSE	FALSE	2050.2	1828.7	2065.1	2028.1	1.79	1.12	0.81	2.88	3
5991	High	0	Q9BQ39	DDX50	28	20	47	17	82.5	122.9	1.148	1.007	1.156	1.109	0.908	1.042	0.2	0.01	0.21	0.15	-0.14	0.06	0.000359821	0.932582	0.00020898	0.000932184	0.00176386	0.458225	0.0167621	1	0.00236005	0.0139522	0.0276455	1	FALSE	FALSE	FALSE	FALSE	FALSE	FALSE	5011.8	4976.6	5753.5	5520.7	1.49	1.87	2.25	2.81	3
6557	High	0	Q9H4A4	RNPEP	61	33	178	33	72.5	521.72	0.988	0.978	0.966	0.946	1.034	1.021	-0.02	-0.03	-0.05	-0.08	0.05	0.03	0.0902979	0.214563	0.00496794	0.000932064	0.0118429	0.49384	0.384511	0.498035	0.0230469	0.0139522	0.0975571	1	FALSE	FALSE	FALSE	FALSE	FALSE	FALSE	32475.5	33203.9	32076.4	31420.4	1.48	1.2	1.24	0.28	3
5549	High	0	P36871	PGM1	65	29	124	29	61.4	372.66	1.094	0.963	1.053	1.03	0.935	1.023	0.13	-0.05	0.07	0.04	-0.1	0.03	2.20495e-07	0.0003237	1.09716e-05	0.000934838	3.3379e-06	0.00269453	0.00026102	0.00564987	0.000343922	0.0139632	0.000528925	0.0487651	FALSE	FALSE	FALSE	FALSE	FALSE	FALSE	31211.6	32419.3	34145.3	33393	0.57	0.52	0.79	0.45	3
5511	High	0	Q9H2V7	SPNS1	7	3	7	3	56.6	18.36	1.096	1.218	1.335	1.158	1.051	1.152	0.13	0.28	0.42	0.21	0.07	0.2	0.00801062	0.000149537	5.84756e-06	0.000936688	0.289546	0.000863989	0.0985618	0.00350321	0.000235481	0.0139632	0.736287	0.0239495	FALSE	FALSE	TRUE	FALSE	FALSE	FALSE	320	262.8	350.7	304.4	3.67	2.23	1.54	2.75	3
6765	High	0	Q5TFE4	NT5DC1	37	11	34	11	51.8	98.81	0.951	0.967	0.92	0.926	1.044	0.993	-0.07	-0.05	-0.12	-0.11	0.06	-0.01	0.0141233	0.0376501	0.000309508	0.000935076	0.0658543	0.690307	0.136909	0.14711	0.00306304	0.0139632	0.294704	1	FALSE	FALSE	FALSE	FALSE	FALSE	FALSE	7004.6	7242.5	6663.1	6707.4	2.08	1.39	0.95	0.41	3
6367	High	0	O95239	KIF4A	36	38	100	37	139.8	299.12	0.982	1.1	1.081	1.066	1.033	1.014	-0.03	0.14	0.11	0.09	0.05	0.02	0.340593	7.31424e-05	0.00034824	0.000935242	0.0895948	0.758464	0.788436	0.00227329	0.00332534	0.0139632	0.360394	1	FALSE	FALSE	FALSE	FALSE	FALSE	FALSE	17729.7	16112	17410.6	17170	1.41	0.91	1.02	1.78	3
1119	High	0	Q9Y3Z3	SAMHD1	56	32	115	32	72.2	328.57	1.091	0.999	1.09	1.068	0.936	1.021	0.13	0	0.12	0.09	-0.1	0.03	0.000144128	0.999784	0.000134347	0.000942794	0.00102803	0.244497	0.0107228	1	0.00175165	0.0140439	0.0191295	0.769891	FALSE	FALSE	FALSE	FALSE	FALSE	FALSE	21629.7	21648.9	23604.7	23120.7	1.75	0.83	1.69	0.23	3
6489	High	0	P23526	AHCY	57	26	204	24	47.7	630.77	0.981	0.911	0.893	0.931	0.978	0.959	-0.03	-0.14	-0.16	-0.1	-0.03	-0.06	0.315753	0.000744749	0.000131252	0.000946715	0.995289	0.234639	0.756834	0.00994869	0.00172527	0.01409	1	0.750714	FALSE	FALSE	FALSE	FALSE	FALSE	FALSE	46590.7	51169.9	45693.7	47648.5	2.16	1.04	0.79	2.16	3
5228	High	0	Q12789	GTF3C1	22	43	81	43	238.7	210.13	0.995	1.099	1.094	1.067	1.03	1.025	-0.01	0.14	0.13	0.09	0.04	0.04	0.991714	0.000357986	0.000275373	0.000949236	0.766359	0.611916	1	0.00602835	0.00282022	0.0141085	1	1	FALSE	FALSE	FALSE	FALSE	FALSE	FALSE	13844.1	12597.3	13781.3	13446.8	1.75	0.42	0.61	2.33	3
2595	High	0	P62917	RPL8	56	12	70	12	28	160.27	0.969	0.929	0.901	0.923	1.007	0.976	-0.05	-0.11	-0.15	-0.12	0.01	-0.03	0.0629032	0.00154223	8.69264e-05	0.00095629	0.968995	0.117607	0.318224	0.0164258	0.00129199	0.0141871	1	0.516668	FALSE	FALSE	FALSE	FALSE	FALSE	FALSE	13254.2	14260.9	12846.6	13158.8	0.97	1.86	2	0.81	3
3188	High	0	Q96GQ7	DDX27	45	36	121	36	89.8	351.44	0.983	1.039	1.021	1.038	1.001	0.983	-0.03	0.06	0.03	0.05	0	-0.02	0.0668494	0.00112169	0.0471898	0.000962342	0.998831	0.0545162	0.327645	0.013259	0.124232	0.0142532	1	0.332912	FALSE	FALSE	FALSE	FALSE	FALSE	FALSE	23960.1	23061.3	23542	23940.6	0.31	0.54	0.78	0.88	3
6008	High	0	E7EX90	DCTN1	45	42	148	42	139	498.78	0.986	0.98	0.966	0.959	1.023	1.008	-0.02	-0.03	-0.05	-0.06	0.03	0.01	0.540925	0.0827681	0.0122639	0.000962866	0.0312515	0.215809	0.994365	0.255922	0.044911	0.0142532	0.184191	0.718306	FALSE	FALSE	FALSE	FALSE	FALSE	FALSE	22273.6	22717.5	21952.9	21780.8	0.46	0.27	1.36	0.57	3
7340	High	0	O15020	SPTBN2	36	78	219	63	271.2	646.7	1.055	1.022	1.078	1.093	0.935	0.986	0.08	0.03	0.11	0.13	-0.1	-0.02	0.0306463	0.589608	0.00556434	0.000972151	0.00420577	0.467044	0.211611	0.960159	0.0251042	0.0143695	0.0491801	1	FALSE	FALSE	FALSE	FALSE	FALSE	FALSE	24073.3	23545.3	25388.5	25744.8	1.6	1.35	0.38	3.29	3
869	High	0	O43520	ATP8B1	21	22	46	22	143.6	140.38	1.138	1.097	1.249	1.175	0.934	1.063	0.19	0.13	0.32	0.23	-0.1	0.09	0.00354259	0.0919105	0.000202612	0.000975659	0.0286952	0.419904	0.0627616	0.276088	0.00232003	0.014416	0.174543	1	FALSE	FALSE	FALSE	FALSE	FALSE	FALSE	5406.9	4927.3	6153.8	5789.4	3.56	2.96	0.71	4.27	3
5915	High	0	Q9Y5B6	PAXBP1	23	16	23	16	104.7	69.3	0.981	1.045	1.025	1.089	0.959	0.941	-0.03	0.06	0.04	0.12	-0.06	-0.09	0.745129	0.0785381	0.313054	0.000985171	0.0339127	0.00868562	1	0.246632	0.521142	0.0145193	0.19346	0.107907	FALSE	FALSE	FALSE	FALSE	FALSE	FALSE	2286.1	2188.3	2242.8	2383.3	1.22	2.66	0.91	1.19	3
504	High	0	Q86W92	PPFIBP1	26	23	56	2	114	192.54	1.11	0.874	0.97	1.082	0.808	0.897	0.15	-0.19	-0.04	0.11	-0.31	-0.16	0.000748955	8.26565e-05	0.149661	0.000997356	1.52207e-06	0.000103526	0.0253629	0.00243012	0.297804	0.0146452	0.000343747	0.00620064	FALSE	FALSE	FALSE	FALSE	FALSE	FALSE	5761.2	6592.3	6394.7	7132.3	2.32	0.58	1.83	1.48	3
397	High	0	Q5T4U5	ACADM	43	17	48	17	50.2	131.7	1.022	1.195	1.221	1.072	1.114	1.139	0.03	0.26	0.29	0.1	0.16	0.19	0.101677	3.4319e-06	8.63241e-07	0.000996628	0.00032073	3.4401e-05	0.412173	0.000355449	7.73189e-05	0.0146452	0.00874005	0.00379238	FALSE	FALSE	FALSE	FALSE	FALSE	FALSE	9569	8009.1	9775.5	8586.1	1.66	0.33	1.65	1.97	3
3996	High	0	O60508	CDC40	32	16	37	16	65.5	100.75	0.99	1.115	1.103	1.061	1.051	1.04	-0.01	0.16	0.14	0.08	0.07	0.06	0.168711	4.06541e-06	1.69646e-05	0.00100644	0.000425963	0.00551334	0.542715	0.000402388	0.000443169	0.0147467	0.010629	0.0786264	FALSE	FALSE	FALSE	FALSE	FALSE	FALSE	8312.9	7458.8	8230.4	7911.2	1.68	0.96	0.36	0.82	3
5219	High	0	O60216	RAD21	54	29	133	29	71.6	552.54	0.984	1.113	1.095	1.073	1.037	1.02	-0.02	0.15	0.13	0.1	0.05	0.03	0.562748	4.65441e-05	0.000137284	0.00100727	0.0357541	0.232742	1	0.0016904	0.00177785	0.0147478	0.19993	0.746543	FALSE	FALSE	FALSE	FALSE	FALSE	FALSE	18423.8	16557.7	18124.8	17774.7	1.29	1.95	0.68	0.38	3
2560	High	0	H7C1I7	ZMYM4	9	7	14	5	134.3	46.89	1.017	1.07	1.089	1.113	0.961	0.978	0.02	0.1	0.12	0.15	-0.06	-0.03	0.597241	0.015717	0.00312826	0.00103481	0.183865	0.759394	1	0.0796918	0.0163838	0.0150284	0.564612	1	FALSE	FALSE	FALSE	FALSE	FALSE	FALSE	786.4	734.8	800	817.9	1.33	1.58	3.34	1.01	3
2655	High	0	Q92922	SMARCC1	39	43	162	37	122.8	519.71	1.02	1.1	1.121	1.181	0.931	0.95	0.03	0.14	0.16	0.24	-0.1	-0.07	0.725754	0.0414868	0.0099914	0.00103527	0.0684254	0.289642	1	0.157235	0.0387012	0.0150284	0.302278	0.837485	FALSE	FALSE	FALSE	FALSE	FALSE	FALSE	20130.5	18307.9	20525.1	21615.5	0.99	4.46	2.23	3.31	3
4348	High	0	Q86XI2	NCAPG2	24	22	58	22	130.9	144.47	1.018	1.167	1.188	1.079	1.081	1.1	0.03	0.22	0.25	0.11	0.11	0.14	0.714355	2.70428e-05	1.30437e-05	0.00103634	0.0126081	0.00329437	1	0.00120137	0.000381814	0.0150367	0.101982	0.0554095	FALSE	FALSE	FALSE	FALSE	FALSE	FALSE	5073	4348.5	5165	4693.4	1.09	1.78	0.65	2.89	3
5763	High	0	Q9UGT4	SUSD2	8	4	4	4	90.2	15.31	1.115	1.119	1.247	1.207	0.927	1.033	0.16	0.16	0.32	0.27	-0.11	0.05	0.0242719	0.0224062	0.000316995	0.00103782	0.128498	0.649359	0.186257	0.10241	0.00312056	0.0150528	0.452686	1	FALSE	FALSE	FALSE	FALSE	FALSE	FALSE	343	306.6	382.4	370.1	3.53	2.03	2.62	5.29	3
619	Medium	0.02	Q96A29	SLC35C1	2	1	2	1	39.8	5.11	1.064	1.075	1.144	1.141	0.942	1.003	0.09	0.1	0.19	0.19	-0.09	0	0.0639794	0.0847084	0.00170439	0.00104194	0.0338855	0.967197	0.319765	0.260024	0.0105119	0.0150907	0.1934	1	FALSE	FALSE	FALSE	FALSE	FALSE	FALSE	607.1	564.7	646.2	644.6	1.65	3.18	2.29	2.77	3
3089	High	0	A0A0U1RR07	SYTL2	2	4	5	4	247.2	14.16	1.32	0.845	1.116	1.267	0.667	0.88	0.4	-0.24	0.16	0.34	-0.58	-0.18	0.000509761	0.00436741	0.277519	0.00104943	1.53415e-05	0.0106109	0.020395	0.0336634	0.474949	0.0151132	0.00129451	0.122759	TRUE	FALSE	FALSE	FALSE	TRUE	FALSE	495.8	586.6	654.5	743.5	5.79	4.19	5.06	3.44	3
1981	High	0	Q92484	SMPDL3A	9	5	7	5	51.2	10.38	1.068	1.269	1.355	1.137	1.115	1.192	0.1	0.34	0.44	0.19	0.16	0.25	0.0285968	1.58748e-05	1.96056e-06	0.0010502	0.00464539	0.000119713	0.202782	0.000903744	0.000126459	0.0151132	0.0524534	0.00692807	FALSE	FALSE	TRUE	FALSE	FALSE	FALSE	675.4	532.4	721.4	605.5	2.07	3.34	3.15	1.03	3
4472	High	0	O75427	LRCH4	25	12	26	12	73.4	86.07	1.06	1.08	1.144	1.096	0.985	1.044	0.08	0.11	0.19	0.13	-0.02	0.06	0.0462699	0.00578032	0.000188029	0.00105025	0.488848	0.350403	0.268114	0.0406663	0.00220388	0.0151132	0.975904	0.913602	FALSE	FALSE	FALSE	FALSE	FALSE	FALSE	2398.8	2221.9	2542.6	2435.1	0.39	2.17	0.9	3.7	3
969	High	0	P18669	PGAM1	82	17	161	11	28.8	558.74	0.936	0.96	0.898	0.902	1.064	0.996	-0.09	-0.06	-0.15	-0.15	0.09	-0.01	0.0476542	0.0219628	0.000498141	0.00104867	0.132955	0.882985	0.272337	0.101084	0.00428229	0.0151132	0.462761	1	FALSE	FALSE	FALSE	FALSE	FALSE	FALSE	32212.6	33570.2	30161.5	30273.3	3.17	1.76	1.45	1.45	3
4342	High	0	Q14202	ZMYM3	16	18	42	16	152.3	110.36	1.057	1.185	1.252	1.148	1.032	1.091	0.08	0.24	0.32	0.2	0.05	0.13	0.0961114	0.000407378	4.02113e-05	0.0010488	0.78748	0.0258967	0.398257	0.00661686	0.0007713	0.0151132	1	0.213022	FALSE	FALSE	FALSE	FALSE	FALSE	FALSE	4752	4010.7	5022.6	4604.8	2.51	2.11	1.76	4.08	3
1850	High	0	Q9Y617	PSAT1	60	23	118	23	40.4	321.71	0.966	0.717	0.693	0.889	0.807	0.78	-0.05	-0.48	-0.53	-0.17	-0.31	-0.36	0.41711	2.25693e-06	9.93582e-07	0.00105353	0.000150622	4.08571e-05	0.876747	0.000273612	8.30252e-05	0.015155	0.00547555	0.00406726	FALSE	TRUE	TRUE	FALSE	FALSE	FALSE	22588.1	31497.8	21826	27989.3	3.74	0.79	1.25	3.66	3
2226	High	0	Q15181	PPA1	80	20	127	19	32.6	429.05	0.925	0.89	0.823	0.866	1.027	0.95	-0.11	-0.17	-0.28	-0.21	0.04	-0.07	0.0224097	0.0206133	0.000283553	0.00105604	0.143159	0.573398	0.17844	0.096731	0.00287764	0.0151794	0.486493	1	FALSE	FALSE	FALSE	FALSE	FALSE	FALSE	26180.6	29415.8	24212.7	25483.6	4	1.73	1.72	3.93	3
4054	High	0	P33991	MCM4	55	42	190	41	96.5	637.25	0.961	1.089	1.046	1.066	1.022	0.982	-0.06	0.12	0.07	0.09	0.03	-0.03	0.0222281	0.000117393	0.00565794	0.00105823	0.17049	0.501607	0.17716	0.00305126	0.0254443	0.0151954	0.540594	1	FALSE	FALSE	FALSE	FALSE	FALSE	FALSE	36882.6	33865.6	35433.9	36093.2	0.49	1.24	1.64	0.8	3
7303	High	0	Q69YN4	VIRMA	17	23	47	23	201.9	145.04	1.097	1.056	1.158	1.127	0.937	1.028	0.13	0.08	0.21	0.17	-0.09	0.04	0.00622992	0.218196	0.000565414	0.00105967	0.0136715	0.925892	0.0859517	0.504259	0.0046797	0.0152	0.10751	1	FALSE	FALSE	FALSE	FALSE	FALSE	FALSE	4622.9	4378.8	5072	4933	1.15	1.95	0.86	4.28	3
7618	High	0	Q14BN4	SLMAP	29	24	45	24	95.1	151.15	1.011	1.096	1.108	1.073	1.022	1.033	0.02	0.13	0.15	0.1	0.03	0.05	0.712197	0.000495785	0.00018193	0.00106044	0.876727	0.331095	1	0.00754271	0.00216194	0.0152	1	0.891285	FALSE	FALSE	FALSE	FALSE	FALSE	FALSE	8294.5	7564.6	8384.1	8115	0.82	1.94	0.75	2.16	3
2601	High	0	P00403	MT-CO2	32	6	66	6	25.5	187.4	1.038	1.115	1.157	1.128	0.988	1.026	0.05	0.16	0.21	0.17	-0.02	0.04	0.0635802	0.00224571	0.00011531	0.00106087	0.90167	0.165049	0.319162	0.0212577	0.00157754	0.0152008	1	0.622009	FALSE	FALSE	FALSE	FALSE	FALSE	FALSE	12987.2	11652.1	13485.3	13144.5	1.53	1.3	3.93	0.6	3
1310	High	0	P56192	MARS1	43	34	164	34	101.1	477.87	0.969	0.916	0.887	0.927	0.989	0.958	-0.05	-0.13	-0.17	-0.11	-0.02	-0.06	0.0219539	0.000301168	1.53045e-05	0.00106142	0.606799	0.0042922	0.17581	0.00542116	0.000420185	0.015201	1	0.0667014	FALSE	FALSE	FALSE	FALSE	FALSE	FALSE	32023.9	34960.6	31027.3	32394.6	1.64	0.19	1.27	1.79	3
2694	High	0	Q9GZP4	PITHD1	37	6	28	6	24.2	104.4	1.013	0.958	0.97	0.945	1.014	1.027	0.02	-0.06	-0.04	-0.08	0.02	0.04	0.733564	0.0166819	0.0702837	0.00106441	0.179431	0.041906	1	0.0832213	0.168344	0.0152189	0.555876	0.286874	FALSE	FALSE	FALSE	FALSE	FALSE	FALSE	4524.5	4723.2	4581.9	4461.9	0.67	1.38	0.83	1.91	3
7209	High	0	Q02978	SLC25A11	53	13	47	13	34	113.63	1.048	1.069	1.12	1.104	0.969	1.015	0.07	0.1	0.16	0.14	-0.05	0.02	0.0105143	0.0225449	0.000180218	0.00108322	0.135064	0.318757	0.114654	0.102831	0.00214921	0.0154277	0.467846	0.875803	FALSE	FALSE	FALSE	FALSE	FALSE	FALSE	7657.4	7161.3	8022.2	7904.7	1.56	1.23	2.2	1.83	3
4808	High	0	Q9UHG3	PCYOX1	49	19	93	19	56.6	310.78	1.075	1.057	1.136	1.089	0.97	1.043	0.1	0.08	0.18	0.12	-0.04	0.06	0.0153313	0.00471213	8.27786e-05	0.0010896	0.597459	0.0908394	0.143538	0.0353247	0.00125395	0.0154966	1	0.44615	FALSE	FALSE	FALSE	FALSE	FALSE	FALSE	18378.2	17390.7	19750.5	18938.3	2.13	1.07	2.54	0.03	3
2720	High	0	A0A087X165	SRCIN1	6	5	6	5	130.4	21.68	1.164	1.074	1.25	1.173	0.916	1.066	0.22	0.1	0.32	0.23	-0.13	0.09	0.00115949	0.0280399	4.50532e-05	0.0010915	0.109225	0.030318	0.0323374	0.12001	0.000826082	0.0155126	0.407584	0.233544	FALSE	FALSE	FALSE	FALSE	FALSE	FALSE	875.3	815	1018.8	955.8	4.06	2.65	2.26	1.66	3
6565	High	0	Q6PML9	SLC30A9	15	9	21	9	63.5	67.5	1.032	1.125	1.162	1.09	1.033	1.066	0.05	0.17	0.22	0.12	0.05	0.09	0.17148	7.80024e-05	1.44141e-05	0.00109902	0.0809231	0.00369961	0.547726	0.00233943	0.000405418	0.0155734	0.336148	0.0605062	FALSE	FALSE	FALSE	FALSE	FALSE	FALSE	3537.8	3143.5	3652.2	3426.2	1.77	1.3	1.36	2.09	3
4051	High	0	A3KN83	SBNO1	19	17	44	17	154.2	138.24	1.113	1.012	1.126	1.108	0.914	1.017	0.15	0.02	0.17	0.15	-0.13	0.02	0.00199469	0.602051	0.000518884	0.00110207	0.00472616	0.88085	0.0434674	0.97145	0.00440046	0.0155858	0.052987	1	FALSE	FALSE	FALSE	FALSE	FALSE	FALSE	3905.6	3858.4	4346.4	4274.3	2.32	0.39	0.8	3.6	3
5261	High	0	P62424	RPL7A	52	18	111	8	30	288.22	0.973	0.896	0.872	0.899	0.996	0.97	-0.04	-0.16	-0.2	-0.15	-0.01	-0.04	0.447688	0.00180872	0.0003603	0.00110106	0.966926	0.694082	0.908943	0.0181943	0.00340493	0.0155858	1	1	FALSE	FALSE	FALSE	FALSE	FALSE	FALSE	20303.1	22670.5	19762.9	20379	2.77	2.03	2.33	1.54	3
4507	High	0	P68104	EEF1A1	65	28	590	17	50.1	1679.4	0.947	0.858	0.813	0.894	0.959	0.909	-0.08	-0.22	-0.3	-0.16	-0.06	-0.14	0.0541115	0.000413002	3.01703e-05	0.00110643	0.768843	0.014231	0.290095	0.00667028	0.000627882	0.0155942	1	0.14892	FALSE	FALSE	FALSE	FALSE	FALSE	FALSE	104398	121668	98870	108815	3.42	2.53	0.89	2.69	3
7482	High	0	Q86TM6	SYVN1	10	7	18	7	67.6	46.93	1.029	1.083	1.115	1.077	1.006	1.035	0.04	0.12	0.16	0.11	0.01	0.05	0.140068	0.00107783	0.000105729	0.00110642	0.999994	0.135367	0.488569	0.012902	0.00148949	0.0155942	1	0.558702	FALSE	FALSE	FALSE	FALSE	FALSE	FALSE	2352.5	2171.3	2421.5	2339.5	0.38	2.23	0.91	2.1	3
1360	High	0	P26358	DNMT1	40	55	130	1	183.1	365.58	1.001	1.251	1.252	1.386	0.903	0.904	0	0.32	0.32	0.47	-0.15	-0.15	1	0.0154481	0.0153991	0.00110916	0.204344	0.204998	1	0.078765	0.053385	0.0156039	0.601744	0.69736	FALSE	FALSE	FALSE	TRUE	FALSE	FALSE	991.4	792.7	992.7	1098.3	1.55	7.92	5.72	5.34	3
7399	High	0	Q01780	EXOSC10	48	38	111	38	100.8	312.93	1.009	1.032	1.041	1.049	0.984	0.993	0.01	0.05	0.06	0.07	-0.02	-0.01	0.977399	0.00831356	0.00505579	0.001112	0.375071	0.576135	1	0.051574	0.0233629	0.0156329	0.851842	1	FALSE	FALSE	FALSE	FALSE	FALSE	FALSE	19909.9	19293.7	20083	20232.2	1.26	1.07	0.29	1.23	3
1382	High	0	B8ZZ77	PPIL3	45	6	18	6	17.7	59.22	0.973	0.987	0.96	0.92	1.072	1.044	-0.04	-0.02	-0.06	-0.12	0.1	0.06	0.0866754	0.941993	0.039541	0.00111422	0.00205659	0.0791911	0.378127	1	0.108538	0.0156368	0.0304796	0.415996	FALSE	FALSE	FALSE	FALSE	FALSE	FALSE	3231.7	3275.8	3145.8	3013.5	0.72	1.35	1.3	1.96	3
295	High	0	E7ESC6	XPO7	32	31	79	31	124	236.91	1.017	0.971	0.987	0.961	1.01	1.028	0.02	-0.04	-0.02	-0.06	0.01	0.04	0.182926	0.00806386	0.182492	0.00111988	0.388817	0.0174905	0.567576	0.05061	0.345787	0.015668	0.865568	0.168174	FALSE	FALSE	FALSE	FALSE	FALSE	FALSE	10558.1	10876.5	10739.8	10450.7	0.78	0.52	0.75	0.84	3
1665	High	0	P15170-3	GSPT1	37	20	82	20	68.7	265.62	1.005	0.874	0.879	0.951	0.919	0.923	0.01	-0.19	-0.19	-0.07	-0.12	-0.11	0.984883	9.01706e-07	1.06894e-06	0.00112085	3.3854e-05	4.36965e-05	1	0.000154437	8.52748e-05	0.015668	0.00213572	0.00406726	FALSE	FALSE	FALSE	FALSE	FALSE	FALSE	14755.4	16876.8	14827.6	16056.8	0.29	1.11	0.78	1.45	3
5147	High	0	Q16762	TST	58	15	104	15	33.4	361.65	1.016	1.102	1.119	1.078	1.023	1.039	0.02	0.14	0.16	0.11	0.03	0.05	0.75573	0.000468622	0.000185651	0.00111899	0.828711	0.320022	1	0.00725725	0.00218936	0.015668	1	0.877191	FALSE	FALSE	FALSE	FALSE	FALSE	FALSE	13782.1	12506.6	13997	13476.9	1.42	1.28	0.86	2.53	3
3153	High	0	Q9NQ88	TIGAR	58	10	44	10	30	160.43	0.972	0.878	0.853	0.896	0.979	0.952	-0.04	-0.19	-0.23	-0.16	-0.03	-0.07	0.160383	0.000246306	3.54619e-05	0.00112328	0.461109	0.0188111	0.526571	0.00472524	0.000707037	0.0156765	0.943844	0.176282	FALSE	FALSE	FALSE	FALSE	FALSE	FALSE	7802.8	8886.2	7580.9	7966.2	2.54	1.36	2.17	1.77	3
4884	High	0	Q15365	PCBP1	71	18	144	12	37.5	451.2	0.987	0.985	0.973	0.94	1.048	1.035	-0.02	-0.02	-0.04	-0.09	0.07	0.05	0.615354	0.663423	0.151199	0.00112674	0.00424219	0.0212199	1	1	0.300271	0.0157085	0.0493908	0.190473	FALSE	FALSE	FALSE	FALSE	FALSE	FALSE	14041.2	14249.2	13858.5	13394.4	0.85	0.34	2.09	1.67	3
5369	High	0	F5H5A3	MAP4K3	5	4	5	4	91.9	17.44	1.224	0.976	1.195	1.2	0.813	0.995	0.29	-0.04	0.26	0.26	-0.3	-0.01	0.00043028	0.707127	0.00130997	0.0011304	0.000377229	0.999005	0.0182683	1	0.00870793	0.0157376	0.00975778	1	FALSE	FALSE	FALSE	FALSE	FALSE	FALSE	345.3	353.8	422.7	424.7	3.87	0.9	4.99	4.21	3
7208	High	0	Q9Y666	SLC12A7	30	25	54	25	119	164.69	1.069	1.06	1.133	1.126	0.941	1.006	0.1	0.08	0.18	0.17	-0.09	0.01	0.0736486	0.075824	0.0017451	0.00114154	0.0426102	0.978748	0.345861	0.240038	0.0106718	0.0158432	0.222245	1	FALSE	FALSE	FALSE	FALSE	FALSE	FALSE	6023	5683	6436.7	6400.9	1.88	1.66	2.53	3.58	3
6903	High	0	P25325	MPST	56	14	51	14	33.2	147.02	1.007	0.99	0.997	0.948	1.044	1.052	0.01	-0.01	0	-0.08	0.06	0.07	0.957846	0.733531	0.946095	0.00114197	0.00369717	0.00207563	1	1	1	0.0158432	0.0454213	0.0414603	FALSE	FALSE	FALSE	FALSE	FALSE	FALSE	11753.3	11868.5	11837.3	11252.7	1.47	0.84	1.4	0.35	3
831	High	0	Q8NE71	ABCF1	43	33	159	20	95.9	560.2	0.962	0.928	0.893	0.928	1	0.962	-0.06	-0.11	-0.16	-0.11	0	-0.06	0.172998	0.000846728	9.9259e-05	0.00114629	0.991104	0.116186	0.550435	0.0108812	0.00143075	0.0158819	1	0.513491	FALSE	FALSE	FALSE	FALSE	FALSE	FALSE	24665.1	26590.3	23736.5	24664.6	1.26	0.95	2.22	1.13	3
4964	High	0	P61981	YWHAG	83	19	294	13	28.3	844.05	0.955	0.91	0.869	0.873	1.042	0.996	-0.07	-0.14	-0.2	-0.2	0.06	-0.01	0.186916	0.0188447	0.00121104	0.00115248	0.175541	0.999962	0.574992	0.0908577	0.00821006	0.0159184	0.549833	1	FALSE	FALSE	FALSE	FALSE	FALSE	FALSE	15232.4	16745	14550.2	14611.4	3.92	3.47	2.47	0.55	3
6696	High	0	P11166	SLC2A1	10	5	8	5	54	26.05	0.908	0.87	0.79	0.911	0.955	0.867	-0.14	-0.2	-0.34	-0.13	-0.07	-0.21	0.00935814	8.92539e-05	4.40352e-06	0.00115732	0.0956243	0.000430657	0.108046	0.00257278	0.000197149	0.0159579	0.375695	0.015245	FALSE	FALSE	FALSE	FALSE	FALSE	FALSE	3198.5	3674.9	2903	3349.3	2.85	0.86	0.52	3.05	3
6949	High	0	Q96P70	IPO9	32	27	100	27	115.9	303.68	0.999	0.951	0.95	0.943	1.009	1.008	0	-0.07	-0.07	-0.08	0.01	0.01	0.999427	0.00239758	0.00210531	0.00117357	0.915076	0.949528	1	0.0221839	0.012247	0.0161211	1	1	FALSE	FALSE	FALSE	FALSE	FALSE	FALSE	16562.7	17412.5	16547.4	16419.9	1.27	0.99	0.51	1.22	3
1023	High	0	Q99459	CDC5L	51	32	151	32	92.2	530.61	1.027	1.023	1.05	1.053	0.971	0.997	0.04	0.03	0.07	0.07	-0.04	0	0.0274283	0.100967	0.00101127	0.00117658	0.0333882	0.998888	0.199559	0.29555	0.00716845	0.0161461	0.191977	1	FALSE	FALSE	FALSE	FALSE	FALSE	FALSE	29060.7	28414.5	29835.4	29930.5	1.15	1.52	1.14	0.2	3
6426	High	0	Q9NRX4	PHPT1	50	8	41	8	13.8	105.72	0.99	0.998	0.988	0.909	1.098	1.087	-0.01	0	-0.02	-0.14	0.14	0.12	0.395664	0.999637	0.352315	0.00118024	0.00131144	0.00954901	0.853888	1	0.570315	0.0161775	0.0225042	0.113979	FALSE	FALSE	FALSE	FALSE	FALSE	FALSE	9628.2	9647.8	9533.1	8766.9	0.34	2.06	3.26	1.43	3
6058	High	0	Q9BZQ6	EDEM3	12	8	16	8	104.6	33.87	1.103	1.046	1.154	1.12	0.935	1.031	0.14	0.07	0.21	0.16	-0.1	0.04	0.00162436	0.363636	0.000278112	0.0011837	0.00926345	0.504232	0.0392676	0.710313	0.00284033	0.0162008	0.0823918	1	FALSE	FALSE	FALSE	FALSE	FALSE	FALSE	651.3	622.4	718.5	696.8	3.13	2.19	1.15	2.38	3
3391	High	0	Q8NBK3	SUMF1	25	7	11	7	40.5	35.02	1.192	1.15	1.37	1.16	0.991	1.181	0.25	0.2	0.45	0.21	-0.01	0.24	0.000798637	0.0017665	7.92889e-06	0.00119541	0.983392	0.0011619	0.026148	0.0179533	0.000288023	0.0163264	1	0.0285502	FALSE	FALSE	TRUE	FALSE	FALSE	FALSE	1646.6	1432.4	1962.3	1661.6	1.88	3.17	2.96	4.38	3
455	High	0	O95251	KAT7	31	16	43	16	70.6	135.07	1.039	1.17	1.216	1.102	1.062	1.104	0.06	0.23	0.28	0.14	0.09	0.14	0.239625	0.000147924	2.9009e-05	0.00119455	0.211221	0.0120463	0.653188	0.00350321	0.000619335	0.0163264	0.613899	0.133191	FALSE	FALSE	FALSE	FALSE	FALSE	FALSE	5706.5	4876.7	5929.1	5372.3	1.59	1.33	1.57	3.73	3
4891	High	0	P67809	YBX1	57	15	196	11	35.9	873.95	0.898	0.836	0.75	0.918	0.91	0.817	-0.16	-0.26	-0.41	-0.12	-0.14	-0.29	0.00128877	9.25405e-06	3.74849e-07	0.00119753	0.00152363	9.65506e-06	0.0343165	0.000671111	4.89848e-05	0.0163443	0.0248326	0.00227963	FALSE	FALSE	TRUE	FALSE	FALSE	FALSE	20249.6	24228	18178.3	22242.8	1.1	2.85	2.11	1.24	3
3575	High	0	Q9Y3A6	TMED5	21	5	26	5	26	64.66	0.996	1.054	1.049	1.131	0.932	0.928	-0.01	0.08	0.07	0.18	-0.1	-0.11	0.535042	0.0309141	0.216681	0.00119893	0.111876	0.0160548	0.988631	0.128725	0.393236	0.0163578	0.414822	0.160066	FALSE	FALSE	FALSE	FALSE	FALSE	FALSE	4988	4733.5	4966.7	5352.8	2.66	1.23	2.77	2.14	3
6887	High	0	P06733	ENO1	76	31	760	26	47.1	2446.34	1.002	0.908	0.91	0.91	0.998	1	0	-0.14	-0.14	-0.14	0	0	0.999401	0.00217232	0.00190612	0.00120664	0.949089	0.974262	1	0.0207582	0.0113962	0.0164186	1	1	FALSE	FALSE	FALSE	FALSE	FALSE	FALSE	121890	134204	122110	122138	1.77	3.2	1.47	1.39	3
643	High	0	Q08209-2	PPP3CA	29	13	37	8	57.6	106.58	0.984	0.977	0.961	0.952	1.026	1.009	-0.02	-0.03	-0.06	-0.07	0.04	0.01	0.785889	0.0243378	0.0070616	0.00121352	0.144792	0.476043	1	0.108805	0.0300224	0.0164896	0.489643	1	FALSE	FALSE	FALSE	FALSE	FALSE	FALSE	10167.4	10407.8	10004.3	9912.4	1.43	0.67	0.92	0.74	3
4451	High	0	P30153	PPP2R1A	52	27	145	22	65.3	435.54	0.958	0.987	0.945	0.95	1.039	0.995	-0.06	-0.02	-0.08	-0.07	0.05	-0.01	0.0214376	0.0877576	0.00075581	0.00122303	0.0403292	0.966243	0.173366	0.26688	0.00579551	0.016581	0.215672	1	FALSE	FALSE	FALSE	FALSE	FALSE	FALSE	30434.6	30848.7	29144.5	29305.3	1.68	0.77	0.93	0.93	3
7078	High	0	Q9NQW7-3	XPNPEP1	47	26	101	25	74.8	323.89	1.015	0.898	0.912	0.936	0.96	0.974	0.02	-0.15	-0.13	-0.1	-0.06	-0.04	0.707403	6.99055e-05	0.000172793	0.00122757	0.0576099	0.258567	1	0.00221434	0.0020904	0.0166302	0.272282	0.793133	FALSE	FALSE	FALSE	FALSE	FALSE	FALSE	13961.8	15540.8	14172.6	14547.9	2.29	0.9	0.91	0.63	3
1162	High	0	P50991	CCT4	82	37	244	37	57.9	762.5	0.994	0.902	0.897	0.947	0.952	0.947	-0.01	-0.15	-0.16	-0.08	-0.07	-0.08	0.845856	3.73595e-05	2.08972e-05	0.0012293	0.0184805	0.00639496	1	0.0014771	0.000508828	0.0166425	0.13107	0.0875479	FALSE	FALSE	FALSE	FALSE	FALSE	FALSE	37602	41673.1	37383.8	39483.5	1.01	1.81	0.55	1.17	3
3680	High	0	F6TB26	TDRKH	10	5	12	5	66.9	39.09	1.051	1.207	1.268	1.109	1.088	1.143	0.07	0.27	0.34	0.15	0.12	0.19	0.0455698	1.23685e-05	1.91472e-06	0.00123456	0.00247236	0.000101547	0.265779	0.00078151	0.000125514	0.0166689	0.0347065	0.00614612	FALSE	FALSE	FALSE	FALSE	FALSE	FALSE	1255.8	1040.4	1319.5	1154	1.83	1.92	1.13	2.58	3
6960	High	0	Q15645	TRIP13	29	12	24	12	48.5	64	0.986	0.952	0.938	0.92	1.035	1.02	-0.02	-0.07	-0.09	-0.12	0.05	0.03	0.336175	0.100414	0.00845918	0.00123898	0.0358885	0.415219	0.783481	0.294619	0.0342322	0.0167173	0.200455	0.99483	FALSE	FALSE	FALSE	FALSE	FALSE	FALSE	4839.3	5083.8	4770.3	4677.4	2.03	1.02	0.39	2.55	3
3796	High	0	P46734	MAP2K3	40	13	42	9	39.3	127.46	0.976	0.913	0.891	0.91	1.003	0.979	-0.03	-0.13	-0.17	-0.14	0	-0.03	0.25068	0.000982875	0.000141261	0.00124568	0.995818	0.186471	0.670447	0.0120499	0.00181244	0.0167589	1	0.665004	FALSE	FALSE	FALSE	FALSE	FALSE	FALSE	7348.3	8049.7	7174.7	7327.5	2.31	1.73	2.46	0.21	3
33	High	0	P57105	SYNJ2BP	66	8	40	1	15.9	124.33	0.957	1.325	1.267	1.366	0.97	0.928	-0.06	0.41	0.34	0.45	-0.04	-0.11	0.928708	0.00725519	0.0158756	0.00125964	0.482829	0.232836	1	0.0471066	0.0546226	0.0168603	0.96886	0.746584	FALSE	TRUE	FALSE	TRUE	FALSE	FALSE	41.9	31.7	40.1	43.2	8.44	0.92	6.88	7.82	3
6999	High	0	Q6P1X6	C8orf82	50	9	24	9	23.9	73.95	1.058	1.075	1.138	1.09	0.987	1.045	0.08	0.1	0.19	0.12	-0.02	0.06	0.00300971	0.00554788	3.3872e-05	0.00126328	0.600241	0.0149354	0.057213	0.0395215	0.000681185	0.0168979	1	0.153508	FALSE	FALSE	FALSE	FALSE	FALSE	FALSE	4454.7	4142.6	4715	4513.7	1.3	2.3	1.35	1.09	3
7923	High	0	Q9H0X4	FAM234A	12	4	11	4	59.6	30.67	1.103	1.132	1.248	1.144	0.989	1.091	0.14	0.18	0.32	0.19	-0.02	0.13	0.00368253	0.00352092	2.92232e-05	0.00127552	0.8083	0.0112748	0.0639698	0.0289921	0.000619798	0.0170503	1	0.127529	FALSE	FALSE	FALSE	FALSE	FALSE	FALSE	901.4	796.3	993.8	911.1	2.29	1.25	2.89	3.93	3
7743	High	0	P27348	YWHAQ	75	23	327	7	27.7	1007.04	0.995	0.958	0.952	0.909	1.053	1.047	-0.01	-0.06	-0.07	-0.14	0.07	0.07	0.999807	0.0305226	0.0340639	0.00128454	0.123937	0.110937	1	0.127584	0.0967563	0.0171266	0.441813	0.499168	FALSE	FALSE	FALSE	FALSE	FALSE	FALSE	37931.9	39614.4	37726.2	36019.3	1.13	0.82	1.52	2.54	3
3053	High	0	H7BZJ3	PDIA3	59	9	191	1	13.5	553.71	1.137	1.045	1.188	1.132	0.923	1.05	0.19	0.06	0.25	0.18	-0.12	0.07	0.00489997	0.183509	0.000412136	0.00128614	0.0206982	0.691819	0.0759494	0.449848	0.00374957	0.0171353	0.14032	1	FALSE	FALSE	FALSE	FALSE	FALSE	FALSE	4587.4	4390.5	5216.1	4969.9	2.21	3.66	1.89	4.56	3
6739	High	0	P43686	PSMC4	73	31	164	30	47.3	550.57	0.977	0.925	0.903	0.937	0.987	0.964	-0.03	-0.11	-0.15	-0.09	-0.02	-0.05	0.0350353	0.000825452	3.99171e-05	0.00130136	0.971731	0.0194212	0.229624	0.0106623	0.000769087	0.0172891	1	0.18007	FALSE	FALSE	FALSE	FALSE	FALSE	FALSE	24802.6	26822.2	24229	25131.5	1.77	1.22	1	0.46	3
5449	High	0	Q709C8	VPS13C	27	79	145	2	422.1	449.98	1.1	1.002	1.102	1.048	0.956	1.052	0.14	0	0.14	0.07	-0.06	0.07	4.6645e-05	0.924539	2.96495e-05	0.00130554	0.00260074	0.0112559	0.00553621	1	0.000624669	0.0173054	0.0356531	0.127411	FALSE	FALSE	FALSE	FALSE	FALSE	FALSE	20967.7	20932.1	23069.8	21930.4	0.7	0.23	0.24	2.17	3
3636	High	0	O95573	ACSL3	51	31	143	28	80.4	423.88	1.108	0.968	1.073	1.094	0.885	0.981	0.15	-0.05	0.1	0.13	-0.18	-0.03	0.000499873	0.270185	0.00437248	0.00130598	0.000187258	0.725512	0.0202376	0.58688	0.0210537	0.0173054	0.00631236	1	FALSE	FALSE	FALSE	FALSE	FALSE	FALSE	25064.3	25886.8	27783.7	28321	1.88	1.28	2.94	0.33	3
5404	High	0	Q5T1M5	FKBP15	20	20	38	20	133.5	120.76	1.073	1.044	1.12	1.055	0.989	1.062	0.1	0.06	0.16	0.08	-0.02	0.09	0.00102786	0.02156	3.59108e-05	0.00130353	0.179163	0.0159856	0.0301532	0.0998928	0.000711307	0.0173054	0.555586	0.159712	FALSE	FALSE	FALSE	FALSE	FALSE	FALSE	4602.9	4409.8	4939.8	4652.1	0.59	0.69	1.4	2.23	3
2271	High	0	A0A2R8Y4Y7	SPG7	22	11	21	11	83.6	65.21	1.013	1.161	1.177	1.087	1.068	1.082	0.02	0.22	0.23	0.12	0.1	0.11	0.615167	5.82577e-05	2.32091e-05	0.00130665	0.0383313	0.00720659	1	0.00196379	0.000546922	0.0173054	0.209335	0.0948212	FALSE	FALSE	FALSE	FALSE	FALSE	FALSE	2129.1	1833.2	2157.4	1993	1.64	1.36	1.79	2.3	3
3254	High	0	A0A0G2JMH6	HLA-DRA	15	3	3	3	28.6	9.9	1.144	1.235	1.413	1.388	0.89	1.018	0.19	0.3	0.5	0.47	-0.17	0.03	0.0545259	0.00849255	0.000275283	0.00131947	0.44191	0.44699	0.291864	0.0523776	0.00282022	0.0174065	0.923247	1	FALSE	FALSE	TRUE	TRUE	FALSE	FALSE	139.8	113.1	159.9	157.1	8.26	1.85	4.19	6.95	3
6564	High	0	Q14344	GNA13	44	16	46	14	44	127.93	1.003	1.083	1.087	1.065	1.017	1.021	0	0.12	0.12	0.09	0.02	0.03	0.866365	0.000181435	9.43856e-05	0.00132087	0.254497	0.0885973	1	0.00387756	0.00137692	0.0174193	0.685143	0.440598	FALSE	FALSE	FALSE	FALSE	FALSE	FALSE	8007.5	7392.9	8035	7870.4	1.16	1.12	1.84	1.13	3
6360	High	0	P63313	TMSB10	34	4	18	4	5	41.75	0.813	0.946	0.769	0.749	1.262	1.026	-0.3	-0.08	-0.38	-0.42	0.34	0.04	0.0225205	0.551566	0.00389199	0.00134453	0.00665205	0.790643	0.178677	0.920695	0.0193704	0.017637	0.0663007	1	FALSE	FALSE	TRUE	TRUE	FALSE	FALSE	7554.2	7989.5	6142.9	5986.1	5.19	7.45	5.13	6.9	3
1956	High	0	K7EIN2	NUDT16L1	38	7	14	6	21.9	26.69	1.038	1.187	1.232	1.27	0.935	0.97	0.05	0.25	0.3	0.35	-0.1	-0.04	0.604582	0.0132787	0.00273833	0.00135449	0.301923	0.921086	1	0.0704313	0.0149201	0.0177348	0.75157	1	FALSE	FALSE	FALSE	FALSE	FALSE	FALSE	577.6	486.5	599.6	618	2.48	6.12	4.18	2.69	3
6722	High	0	O75151	PHF2	16	15	27	13	120.7	57.05	1.06	1.097	1.162	1.125	0.975	1.033	0.08	0.13	0.22	0.17	-0.04	0.05	0.079375	0.0151819	0.000543225	0.00136445	0.267778	0.81242	0.360583	0.0778496	0.00453804	0.0178421	0.705307	1	FALSE	FALSE	FALSE	FALSE	FALSE	FALSE	4060.9	3703.5	4304	4165.9	3.49	1.72	1.9	2.78	3
4038	High	0	P40121	CAPG	40	10	77	10	38.5	276.63	0.981	0.988	0.969	0.93	1.062	1.042	-0.03	-0.02	-0.05	-0.1	0.09	0.06	0.613429	0.572529	0.119987	0.00136391	0.00644649	0.0340279	1	0.941367	0.252291	0.0178421	0.0651922	0.253019	FALSE	FALSE	FALSE	FALSE	FALSE	FALSE	14647.1	14828.6	14365.7	13788.1	2.18	1.47	0.53	1.36	3
4823	High	0	Q9UHE8	STEAP1	12	5	9	5	39.8	31.19	1.089	0.83	0.904	1.124	0.738	0.804	0.12	-0.27	-0.15	0.17	-0.44	-0.31	0.010389	0.000100353	0.00917582	0.00137231	1.99834e-06	2.7376e-05	0.114548	0.00273098	0.0364686	0.0179274	0.000408281	0.00358911	FALSE	FALSE	FALSE	FALSE	TRUE	FALSE	2165.3	2608.4	2358.3	2932.2	0.72	3.73	1.28	2.71	3
4925	Medium	0.034	P78524	DENND2B	1	1	2	1	126.4	3.91	1.243	1.095	1.36	1.162	0.942	1.171	0.31	0.13	0.44	0.22	-0.09	0.23	0.000142565	0.0328351	1.07579e-05	0.00139864	0.128442	0.00169546	0.0106458	0.134075	0.000340894	0.0181773	0.452642	0.0362211	FALSE	FALSE	TRUE	FALSE	FALSE	FALSE	410.3	374.9	509.9	435.5	5.09	3.76	1.13	0.51	3
1463	High	0	H0YKT5	TLE3	17	13	25	7	83.5	65.98	1.122	1.052	1.18	1.157	0.909	1.02	0.17	0.07	0.24	0.21	-0.14	0.03	0.000826879	0.662003	0.000264718	0.0014111	0.0054897	0.397022	0.0265611	1	0.00274165	0.0182153	0.058302	0.972348	FALSE	FALSE	FALSE	FALSE	FALSE	FALSE	5092.2	4842.4	5714.3	5603.3	4.59	1.03	3.4	0.39	3
1952	High	0	Q14764	MVP	69	47	299	47	99.3	1051.17	0.98	0.987	0.967	0.969	1.018	0.998	-0.03	-0.02	-0.05	-0.05	0.03	0	0.00702811	0.117673	0.000399906	0.00140347	0.0359824	0.629434	0.0919319	0.328448	0.00366886	0.0182153	0.200784	1	FALSE	FALSE	FALSE	FALSE	FALSE	FALSE	56581	57319.8	55442.2	55554.4	0.79	0.85	0.63	0.46	3
1413	High	0	Q9NVP1	DDX18	62	34	175	34	75.4	641.09	1.032	0.991	1.023	1.081	0.916	0.946	0.05	-0.01	0.03	0.11	-0.13	-0.08	0.0550309	0.876753	0.156465	0.00140927	0.000644918	0.0272292	0.293602	1	0.308115	0.0182153	0.013705	0.220158	FALSE	FALSE	FALSE	FALSE	FALSE	FALSE	35996.2	36335	37156	39277.4	0.73	0.4	1.76	2.26	3
2523	High	0	Q9H3H5	DPAGT1	8	4	7	4	46.1	13.09	1.011	1.051	1.062	1.087	0.967	0.977	0.02	0.07	0.09	0.12	-0.05	-0.03	0.995287	0.0397806	0.028845	0.00141078	0.107096	0.14789	1	0.152677	0.0851409	0.0182153	0.401998	0.583859	FALSE	FALSE	FALSE	FALSE	FALSE	FALSE	1411	1342.8	1426.2	1459.2	0.89	0.57	2.9	0.55	3
6279	High	0	Q9P1U1	ACTR3B	27	9	32	5	47.6	107.21	1.12	1.001	1.12	1.138	0.879	0.984	0.16	0	0.16	0.19	-0.19	-0.02	0.00200453	0.99995	0.00212212	0.00141341	0.00133801	0.982262	0.0435846	1	0.0123021	0.0182277	0.0227903	1	FALSE	FALSE	FALSE	FALSE	FALSE	FALSE	1479.9	1478.9	1656.9	1683.5	1.53	1.05	1.33	4.47	3
2653	High	0	Q9Y2I9	TBC1D30	12	9	13	9	102.7	35.26	1.069	1.027	1.099	1.124	0.914	0.978	0.1	0.04	0.14	0.17	-0.13	-0.03	0.03307	0.939472	0.0152911	0.00141335	0.00267443	0.277194	0.221704	1	0.0530776	0.0182277	0.0361825	0.820232	FALSE	FALSE	FALSE	FALSE	FALSE	FALSE	1516.2	1475.8	1621.2	1658.2	3.33	0.9	1.79	4.6	3
3197	Medium	0.011	H3BPR3	SNX33	5	2	2	1	33.6	5.04	1.22	1.074	1.31	1.256	0.855	1.043	0.29	0.1	0.39	0.33	-0.23	0.06	0.0245098	0.0682629	0.000696628	0.00142371	0.0630579	0.902866	0.187445	0.223031	0.00546348	0.0183369	0.287041	1	FALSE	FALSE	TRUE	FALSE	FALSE	FALSE	165.5	154.1	201.9	193.5	6.9	6.12	2.76	3.72	3
462	High	0	Q9BQ04	RBM4B	39	14	40	12	40.1	111.3	1.074	1.07	1.149	1.101	0.972	1.043	0.1	0.1	0.2	0.14	-0.04	0.06	0.00566488	0.00516714	4.79255e-05	0.00142515	0.694423	0.0241465	0.0818115	0.0373312	0.000859223	0.0183496	1	0.204046	FALSE	FALSE	FALSE	FALSE	FALSE	FALSE	8962	8377	9625.3	9224.7	0.13	1.62	1.41	2.57	3
5516	High	0	Q8TD30	GPT2	41	18	68	18	57.9	182.73	1.087	0.968	1.051	1.089	0.888	0.965	0.12	-0.05	0.07	0.12	-0.17	-0.05	0.000660221	0.0543698	0.0284481	0.00143185	7.5738e-05	0.152792	0.0236838	0.188976	0.0842661	0.0184241	0.00352838	0.59392	FALSE	FALSE	FALSE	FALSE	FALSE	FALSE	12130.8	12536.1	13180.8	13654.6	2.09	1.05	2.29	0.59	3
1688	High	0	Q10589	BST2	18	3	5	3	19.8	16.77	1.109	1.139	1.262	1.114	1.022	1.133	0.15	0.19	0.34	0.16	0.03	0.18	0.00273641	0.000177007	3.95204e-06	0.00144506	0.220061	0.000295128	0.0536304	0.00381594	0.000188467	0.0185317	0.627949	0.012121	FALSE	FALSE	FALSE	FALSE	FALSE	FALSE	1601.6	1406.8	1776	1566.9	1.49	0.54	1.65	3.42	3
885	High	0	P35914	HMGCL	43	12	40	12	34.3	122.34	1.085	1.118	1.213	1.099	1.017	1.104	0.12	0.16	0.28	0.14	0.02	0.14	0.00325554	0.00027866	5.72585e-06	0.00144515	0.412897	0.000552051	0.0597419	0.00513778	0.00023365	0.0185317	0.892337	0.0177472	FALSE	FALSE	FALSE	FALSE	FALSE	FALSE	8148.8	7290.2	8842	8010.3	1.65	2.29	2.35	1.04	3
7430	High	0	Q8WXE0	CASKIN2	7	6	10	5	126.7	31.68	0.977	0.982	0.959	0.945	1.039	1.015	-0.03	-0.03	-0.06	-0.08	0.06	0.02	0.039051	0.806027	0.0115326	0.00144371	0.00405727	0.369929	0.243824	1	0.0429396	0.0185317	0.0484429	0.94048	FALSE	FALSE	FALSE	FALSE	FALSE	FALSE	2871.8	2924.8	2805.7	2763.1	1.82	0.95	1.03	0.37	3
4699	High	0	Q5TIH2	SFT2D2	25	2	6	2	11.7	20.3	1.047	1.079	1.13	1.151	0.938	0.983	0.07	0.11	0.18	0.2	-0.09	-0.03	0.124332	0.0551795	0.00205852	0.00144467	0.0795095	0.988063	0.457635	0.190817	0.0120479	0.0185317	0.332176	1	FALSE	FALSE	FALSE	FALSE	FALSE	FALSE	842.4	780.5	882.3	898	2.21	1.82	4.79	1.5	3
6587	High	0	A0A1W2PPZ5	TCEA1	61	21	93	19	33.9	258.08	0.972	0.94	0.914	0.944	0.997	0.969	-0.04	-0.09	-0.13	-0.08	-0.01	-0.05	0.61658	0.000336143	0.000111061	0.00144728	0.513634	0.103864	1	0.00577759	0.00153982	0.0185397	1	0.482449	FALSE	FALSE	FALSE	FALSE	FALSE	FALSE	15579.8	16568.1	15145.8	15634	1.98	0.63	1.02	0.55	3
7286	High	0	Q9UJ14	GGT7	23	13	31	13	70.4	91.61	1.047	1.195	1.252	1.194	1.001	1.049	0.07	0.26	0.32	0.26	0	0.07	0.575697	0.00109614	0.00029405	0.00144694	0.99358	0.44039	1	0.0130372	0.0029529	0.0185397	1	1	FALSE	FALSE	FALSE	FALSE	FALSE	FALSE	2460.5	2058.4	2576.8	2456.9	1.06	5.76	2.04	2.65	3
743	High	0	Q8TBQ9	TMEM167A	25	2	3	2	8.1	3.94	0.965	1.357	1.309	1.331	1.019	0.983	-0.05	0.44	0.39	0.41	0.03	-0.02	0.996343	0.0013056	0.00103984	0.00145599	0.999611	0.988662	1	0.0147303	0.00731176	0.0186393	1	1	FALSE	TRUE	TRUE	TRUE	FALSE	FALSE	136.4	100.5	131.6	133.8	4.76	2.57	11.55	2.76	3
4923	High	0.001	O95639	CPSF4	20	3	3	3	30.2	2.17	1.07	1.095	1.171	1.145	0.956	1.023	0.1	0.13	0.23	0.2	-0.06	0.03	0.0877993	0.0177433	0.000655697	0.00145901	0.249304	0.870365	0.379001	0.0867741	0.00521564	0.0186661	0.675888	1	FALSE	FALSE	FALSE	FALSE	FALSE	FALSE	200	182.7	213.9	209.2	1.52	3.33	2.48	3.98	3
7344	High	0	Q96LZ7	RMDN2	11	4	7	4	47.4	6.44	1.143	1.125	1.286	1.174	0.958	1.095	0.19	0.17	0.36	0.23	-0.06	0.13	0.0156955	0.00850281	0.000124053	0.00146104	0.488813	0.123423	0.145158	0.0524088	0.00166099	0.0186861	0.975904	0.528588	FALSE	FALSE	FALSE	FALSE	FALSE	FALSE	290.6	258.3	332.2	303.3	3.31	4.29	3.64	2.32	3
4744	High	0	Q68CZ2	TNS3	30	29	67	29	155.2	217.37	1.104	0.972	1.073	1.073	0.906	1	0.14	-0.04	0.1	0.1	-0.14	0	0.000167559	0.0793671	0.0031058	0.00146235	9.55796e-05	0.908148	0.011421	0.248055	0.0163127	0.0186871	0.00408819	1	FALSE	FALSE	FALSE	FALSE	FALSE	FALSE	9450.2	9725.1	10430.9	10436	1.64	0.79	1.92	1.57	3
6705	High	0	Q9UNL2	SSR3	31	7	33	7	21.1	105.87	1.016	1.112	1.13	1.087	1.023	1.04	0.02	0.15	0.18	0.12	0.03	0.06	0.996799	0.000399385	0.000329338	0.00146343	0.607285	0.496818	1	0.00652124	0.00319868	0.0186871	1	1	FALSE	FALSE	FALSE	FALSE	FALSE	FALSE	5405.5	4861.2	5492.2	5282.3	0.92	0.37	3.3	0.39	3
2863	High	0	O15371	EIF3D	45	18	75	18	63.9	283.52	0.975	0.906	0.884	0.944	0.96	0.936	-0.04	-0.14	-0.18	-0.08	-0.06	-0.1	0.238712	3.57274e-05	8.81312e-06	0.0014704	0.0136735	0.00113937	0.651676	0.00143084	0.000302223	0.018754	0.10751	0.0283813	FALSE	FALSE	FALSE	FALSE	FALSE	FALSE	11459	12642.5	11176.9	11938.6	0.83	1.08	1.82	0.5	3
5237	High	0	Q9NPI1	BRD7	24	12	25	12	74.1	88.08	1.091	1.073	1.17	1.136	0.944	1.029	0.13	0.1	0.23	0.18	-0.08	0.04	0.0209809	0.0877279	0.000743448	0.00147175	0.0512298	0.914791	0.171037	0.266851	0.00572799	0.0187635	0.250754	1	FALSE	FALSE	FALSE	FALSE	FALSE	FALSE	3859.1	3598.2	4209.4	4088.9	3.48	1.86	1.87	4.17	3
3047	High	0	Q9UBQ7	GRHPR	38	11	50	11	35.6	156.11	0.973	0.974	0.948	0.947	1.029	1.002	-0.04	-0.04	-0.08	-0.08	0.04	0	0.0424954	0.184373	0.00230621	0.00147261	0.0244031	0.976884	0.254979	0.451279	0.013105	0.0187686	0.156926	1	FALSE	FALSE	FALSE	FALSE	FALSE	FALSE	8539.9	8765.1	8313.4	8296.4	1.7	1.11	1.39	1.02	3
6000	High	0	Q16181	SEPTIN7	59	26	141	25	50.6	457.34	0.99	0.99	0.981	0.96	1.032	1.022	-0.01	-0.01	-0.03	-0.06	0.05	0.03	0.715322	0.557832	0.149081	0.00147854	0.00731622	0.0303598	1	0.926392	0.296842	0.0188203	0.0701159	0.233643	FALSE	FALSE	FALSE	FALSE	FALSE	FALSE	25256.1	25498.3	25005.5	24469.1	1.27	0.33	0.97	0.6	3
760	High	0	Q9H6R0	DHX33	21	14	21	14	78.8	53.88	1.076	1	1.076	1.083	0.923	0.993	0.11	0	0.11	0.12	-0.12	-0.01	0.0083704	0.730966	0.00236266	0.00148346	0.00498044	0.974445	0.100899	1	0.0133767	0.0188769	0.0548899	1	FALSE	FALSE	FALSE	FALSE	FALSE	FALSE	3257.7	3257.4	3505.7	3528.8	1.8	1.57	1.03	2.31	3
4683	High	0	Q9NZJ7	MTCH1	27	11	28	11	41.5	64.3	1.029	1.048	1.078	1.079	0.972	1	0.04	0.07	0.11	0.11	-0.04	0	0.0884388	0.0588482	0.0016509	0.00148976	0.0775543	0.999686	0.37985	0.199956	0.0103133	0.0189452	0.328301	1	FALSE	FALSE	FALSE	FALSE	FALSE	FALSE	6534.3	6234.8	6723	6724.9	0.37	2.14	0.06	1.59	3
3305	High	0	Q6UWH4	GASK1B	20	9	14	9	57.5	38.4	1.03	1.106	1.14	1.105	1.001	1.031	0.04	0.15	0.19	0.14	0	0.04	0.191613	0.000721067	9.28846e-05	0.00149272	0.899383	0.0735774	0.583598	0.00968376	0.00136492	0.0189577	1	0.399059	FALSE	FALSE	FALSE	FALSE	FALSE	FALSE	1590.6	1437.8	1638.5	1589.3	2.18	0.84	0.95	2.48	3
3774	High	0	O76094	SRP72	44	28	100	28	74.6	310.02	0.979	0.955	0.935	0.952	1.003	0.982	-0.03	-0.07	-0.1	-0.07	0	-0.03	0.0751649	0.0022081	0.000125838	0.00149496	0.984445	0.122731	0.348779	0.0209657	0.00167877	0.0189693	1	0.526914	FALSE	FALSE	FALSE	FALSE	FALSE	FALSE	24971.7	26138.9	24448.5	24885.4	0.91	0.46	0.31	1.61	3
7928	High	0	Q96HR9-2	REEP6	24	5	8	5	20.7	24.28	1.164	1.029	1.198	1.171	0.879	1.023	0.22	0.04	0.26	0.23	-0.19	0.03	0.00920068	0.753122	0.00269798	0.00151065	0.0048322	0.95371	0.106874	1	0.0147382	0.0191262	0.0538608	1	FALSE	FALSE	FALSE	FALSE	FALSE	FALSE	1671.3	1624.3	1946.1	1901.6	1.84	1.44	2.15	6.78	3
5483	High	0	O43776	NARS1	49	27	130	27	62.9	420.74	0.994	0.897	0.891	0.899	0.997	0.991	-0.01	-0.16	-0.17	-0.15	0	-0.01	0.997549	0.0014674	0.00119976	0.00151247	0.999992	0.996308	1	0.0158354	0.00815005	0.0191432	1	1	FALSE	FALSE	FALSE	FALSE	FALSE	FALSE	22150.2	24702.2	22015.9	22216	3.66	0.79	1.93	1.2	3
1326	High	0	Q8N465	D2HGDH	25	11	21	11	56.4	53.18	1.101	1.05	1.156	1.126	0.932	1.027	0.14	0.07	0.21	0.17	-0.1	0.04	0.00344229	0.137037	0.000256479	0.00151479	0.0340549	0.352941	0.061464	0.364909	0.00268698	0.0191665	0.193889	0.916382	FALSE	FALSE	FALSE	FALSE	FALSE	FALSE	3967.7	3778.7	4370	4256.5	1.77	2.45	1.6	3.06	3
5762	High	0	A0A3B3ITT5	RPL29	19	4	21	4	18.5	49.87	0.96	0.886	0.851	0.864	1.025	0.984	-0.06	-0.17	-0.23	-0.21	0.04	-0.02	0.402953	0.00766179	0.00110851	0.00151821	0.551093	0.990835	0.860975	0.0490347	0.00769117	0.0191917	1	1	FALSE	FALSE	FALSE	FALSE	FALSE	FALSE	4835.1	5454.8	4639.9	4714.9	5	2.38	1.5	1.7	3
1017	High	0	Q7L8L6	FASTKD5	27	17	68	17	86.5	200.53	0.995	1.079	1.074	1.046	1.032	1.027	-0.01	0.11	0.1	0.07	0.04	0.04	0.795697	9.55593e-05	0.000210247	0.00152189	0.0753699	0.266736	1	0.00267095	0.00236902	0.0192262	0.321966	0.806081	FALSE	FALSE	FALSE	FALSE	FALSE	FALSE	5916.8	5481.2	5887.8	5735.6	0.91	0.84	0.76	1.77	3
6017	High	0	P33527	ABCC1	36	46	165	46	171.5	588.65	0.99	0.978	0.968	1.039	0.941	0.931	-0.02	-0.03	-0.05	0.06	-0.09	-0.1	0.413924	0.0231547	0.00290272	0.00152801	4.91362e-05	1.53884e-05	0.872735	0.104794	0.0155151	0.0192854	0.00269807	0.00270696	FALSE	FALSE	FALSE	FALSE	FALSE	FALSE	25780.1	26364.9	25512.1	27395.5	0.56	0.1	0.71	1.12	3
5860	High	0.009	Q8TAV0	FAM76A	3	1	2	1	35	6.82	1.134	1.106	1.254	1.249	0.886	1.004	0.18	0.15	0.33	0.32	-0.17	0.01	0.0198211	0.113037	0.00085744	0.00153325	0.0419179	0.945908	0.165583	0.319116	0.00634979	0.0193091	0.220629	1	FALSE	FALSE	FALSE	FALSE	FALSE	FALSE	440.9	398.7	499.9	497.8	1.92	3.64	0.78	6.88	3
6577	High	0	Q9UKN8	GTF3C4	34	25	52	25	91.9	178.03	1.05	1.042	1.094	1.082	0.963	1.011	0.07	0.06	0.13	0.11	-0.06	0.02	0.0588352	0.0405172	0.000908706	0.00154602	0.118189	0.958056	0.305241	0.154678	0.00662221	0.0193669	0.429139	1	FALSE	FALSE	FALSE	FALSE	FALSE	FALSE	6475	6216.4	6800.2	6727.1	1.9	0.32	0.87	2.92	3
2069	High	0	F2Z2U4	TRRAP	19	62	85	62	435.9	171.32	1.047	1.099	1.15	1.075	1.022	1.07	0.07	0.14	0.2	0.1	0.03	0.1	0.0283955	0.000658962	3.04154e-05	0.00155568	0.846951	0.00957159	0.20196	0.00908306	0.000630701	0.0194586	1	0.114059	FALSE	FALSE	FALSE	FALSE	FALSE	FALSE	10005.4	9107.4	10470.7	9786	0.83	0.95	1.7	2.97	3
3435	High	0	O43157	PLXNB1	2	4	6	4	232.2	20.46	1.195	1.058	1.265	1.168	0.906	1.083	0.26	0.08	0.34	0.22	-0.14	0.12	0.000628028	0.147626	7.13775e-05	0.00156589	0.0329578	0.0436745	0.0230845	0.383911	0.00113642	0.019561	0.190213	0.293563	FALSE	FALSE	FALSE	FALSE	FALSE	FALSE	720.1	680.6	860.8	794.7	4.34	1.11	1.85	3.89	3
1819	High	0	Q99808	SLC29A1	11	4	16	4	50.2	55.48	0.993	1.011	1.005	1.128	0.896	0.89	-0.01	0.02	0.01	0.17	-0.16	-0.17	0.974482	0.654552	0.86735	0.00157183	0.00630617	0.00379733	1	1	1	0.0196101	0.0640953	0.0616997	FALSE	FALSE	FALSE	FALSE	FALSE	FALSE	4153.5	4107.2	4126.3	4633.8	3.86	3.45	0.24	1.01	3
740	High	0	Q99832	CCT7	76	36	231	36	59.3	786.99	0.995	0.908	0.903	0.94	0.966	0.962	-0.01	-0.14	-0.15	-0.09	-0.05	-0.06	0.721868	0.000219811	8.87536e-05	0.00158631	0.270874	0.0629076	1	0.00435628	0.00131526	0.0197242	0.710615	0.364265	FALSE	FALSE	FALSE	FALSE	FALSE	FALSE	44711	49254.8	44500.2	46277.4	1.91	0.44	1.04	1.82	3
1825	High	0	E9PEY4	DTNB	17	7	8	7	67	23.27	1.05	1.129	1.186	1.132	0.998	1.048	0.07	0.18	0.25	0.18	0	0.07	0.155961	0.00601864	0.000431538	0.00159607	0.68318	0.608135	0.517115	0.0417556	0.00389003	0.0198028	1	1	FALSE	FALSE	FALSE	FALSE	FALSE	FALSE	988.1	874.8	1037.9	990.4	1.82	1.36	1.7	5.48	3
6457	High	0	Q9HDC9	APMAP	58	23	198	23	46.5	593.9	1.024	1.056	1.082	1.067	0.99	1.014	0.03	0.08	0.11	0.09	-0.01	0.02	0.112175	0.00633179	0.000357571	0.00161168	0.665412	0.496543	0.435678	0.0431946	0.00338633	0.0199842	1	1	FALSE	FALSE	FALSE	FALSE	FALSE	FALSE	33629.5	31836.1	34433.5	33954.7	1.4	0.83	1.81	0.62	3
1548	High	0	Q9H8M2	BRD9	15	7	13	7	67	28.88	1.047	1.035	1.084	1.124	0.921	0.964	0.07	0.05	0.12	0.17	-0.12	-0.05	0.0397711	0.672603	0.00849112	0.00161457	0.00624335	0.53757	0.245891	1	0.0343408	0.0200138	0.0636657	1	FALSE	FALSE	FALSE	FALSE	FALSE	FALSE	1377.6	1330.4	1442.5	1495.9	1.48	2.71	1.76	2.5	3
2654	High	0	Q86U70	LDB1	6	2	5	2	46.5	14.93	1.077	1.07	1.152	1.161	0.921	0.992	0.11	0.1	0.2	0.22	-0.12	-0.01	0.0324432	0.198497	0.00196914	0.00161728	0.0254432	0.997896	0.219279	0.473974	0.0116553	0.0200166	0.161397	1	FALSE	FALSE	FALSE	FALSE	FALSE	FALSE	1129.3	1055.7	1216.2	1225.8	3.19	1.17	1.2	4.85	3
2175	High	0	Q15046	KARS1	48	30	167	30	68	511.87	0.993	0.932	0.926	0.961	0.969	0.963	-0.01	-0.1	-0.11	-0.06	-0.04	-0.05	0.999965	3.2184e-05	3.11613e-05	0.00163008	0.0100278	0.00946536	1	0.00134375	0.000640557	0.0201378	0.0871725	0.113164	FALSE	FALSE	FALSE	FALSE	FALSE	FALSE	34448.8	36962.7	34217.9	35536.8	0.68	0.51	1.1	0.96	3
4205	High	0	Q9NXU5	ARL15	32	4	6	4	22.9	23.61	1.07	1.106	1.183	1.127	0.981	1.05	0.1	0.14	0.24	0.17	-0.03	0.07	0.0562664	0.00586874	0.000215171	0.00163699	0.70708	0.253196	0.29726	0.041073	0.00240969	0.0201984	1	0.785812	FALSE	FALSE	FALSE	FALSE	FALSE	FALSE	743.6	672.5	795.5	757.8	2.43	1.47	3.82	2.03	3
2645	High	0	O75937	DNAJC8	50	12	57	12	29.8	167.63	0.905	0.954	0.863	0.892	1.069	0.968	-0.14	-0.07	-0.21	-0.17	0.1	-0.05	0.00327373	0.237747	0.000359932	0.00165042	0.0216783	0.488971	0.0599113	0.536217	0.00340228	0.0203205	0.144842	1	FALSE	FALSE	FALSE	FALSE	FALSE	FALSE	15162.8	15898.6	13723.2	14178.2	2.08	0.3	3.57	3.15	3
6110	High	0	O14744	PRMT5	40	23	63	23	72.6	210.16	0.996	0.938	0.934	0.957	0.98	0.976	-0.01	-0.09	-0.1	-0.06	-0.03	-0.04	0.889396	5.68842e-05	3.3319e-05	0.00165176	0.027309	0.0105048	1	0.00193536	0.000671536	0.0203246	0.169336	0.121847	FALSE	FALSE	FALSE	FALSE	FALSE	FALSE	13065.9	13925.9	13007.7	13329.4	0.73	1.26	0.03	0.54	3
6701	High	0	Q99549	MPHOSPH8	29	13	29	13	97.1	128.87	1.012	1.058	1.071	1.113	0.95	0.962	0.02	0.08	0.1	0.15	-0.07	-0.06	0.809489	0.125145	0.0356956	0.00165505	0.0417083	0.14613	1	0.342268	0.100294	0.0203526	0.220073	0.58021	FALSE	FALSE	FALSE	FALSE	FALSE	FALSE	2149.8	2032.3	2176.1	2262.2	3.49	2.12	0.84	0.81	3
5563	High	0	Q9UJA5	TRMT6	32	18	59	18	55.8	186.26	1.012	0.963	0.975	1.051	0.916	0.927	0.02	-0.05	-0.04	0.07	-0.13	-0.11	0.344129	0.0043599	0.0461662	0.0016592	2.03761e-05	7.68016e-05	0.79311	0.0336494	0.122351	0.0203849	0.00149867	0.0052937	FALSE	FALSE	FALSE	FALSE	FALSE	FALSE	13380.4	13892	13541.2	14601.2	0.62	0.86	1.17	1.07	3
173	High	0	P61758	VBP1	62	15	78	15	22.6	197.23	0.973	0.945	0.919	0.953	0.992	0.965	-0.04	-0.08	-0.12	-0.07	-0.01	-0.05	0.0634239	0.000245128	2.20485e-05	0.0016802	0.295598	0.00494346	0.318934	0.0047184	0.000527918	0.0205614	0.744478	0.0731236	FALSE	FALSE	FALSE	FALSE	FALSE	FALSE	12994.4	13746.7	12638.5	13102.6	0.57	1.12	0.48	1.46	3
3279	High	0.003	P0C7T5	ATXN1L	2	1	2	1	73.3	3	1.093	1.075	1.175	1.215	0.885	0.968	0.13	0.1	0.23	0.28	-0.18	-0.05	0.267207	0.168833	0.010825	0.0016892	0.0316539	0.460337	0.694227	0.424684	0.0409951	0.0206527	0.185693	1	FALSE	FALSE	FALSE	FALSE	FALSE	FALSE	314.8	292.8	344.1	355.6	4.9	2.52	3.03	7.29	3
297	High	0	P38606	ATP6V1A	57	29	120	29	68.3	405.58	1.005	0.977	0.982	0.954	1.024	1.029	0.01	-0.03	-0.03	-0.07	0.03	0.04	0.901284	0.0323676	0.0843461	0.00169193	0.165484	0.0636591	1	0.132852	0.193262	0.0206659	0.531314	0.367501	FALSE	FALSE	FALSE	FALSE	FALSE	FALSE	21666.8	22170.7	21774.8	21159.1	1.09	0.71	1.15	0.46	3
3241	High	0	Q9NW15	ANO10	14	9	14	8	76.3	27.89	1.04	1.023	1.065	1.105	0.926	0.963	0.06	0.03	0.09	0.14	-0.11	-0.05	0.290753	0.640299	0.0553043	0.00169604	0.00709713	0.0973809	0.725018	1	0.140252	0.0206797	0.0689982	0.464669	FALSE	FALSE	FALSE	FALSE	FALSE	FALSE	2015.5	1969.6	2096.7	2177.2	2.32	1.12	0.93	3.79	3
7813	High	0	Q8N8A6	DDX51	30	15	34	15	72.4	122.91	1.017	1.014	1.032	1.058	0.958	0.975	0.03	0.02	0.04	0.08	-0.06	-0.04	0.255166	0.697225	0.0553318	0.00170295	0.00627269	0.0978347	0.677497	1	0.140304	0.0207363	0.0638839	0.4654	FALSE	FALSE	FALSE	FALSE	FALSE	FALSE	3906.8	3853.6	3975.2	4078.7	0.46	0.67	0.85	2.7	3
6606	High	0	P41252	IARS1	41	48	231	48	144.4	760.08	0.992	0.949	0.941	0.971	0.977	0.97	-0.01	-0.08	-0.09	-0.04	-0.03	-0.04	0.280806	3.88653e-05	1.02328e-05	0.00171152	0.0132603	0.00127156	0.710307	0.00152168	0.000328961	0.020823	0.105917	0.0305728	FALSE	FALSE	FALSE	FALSE	FALSE	FALSE	43160.2	45500.9	42823	44163.6	0.72	0.75	0.59	0.52	3
2756	High	0	P16278	GLB1	20	12	52	12	76	136.06	1.085	1.102	1.196	1.086	1.015	1.101	0.12	0.14	0.26	0.12	0.02	0.14	0.00356989	0.000428022	7.85925e-06	0.00172175	0.565554	0.00080569	0.0628267	0.00679852	0.000286788	0.0208951	1	0.0229824	FALSE	FALSE	FALSE	FALSE	FALSE	FALSE	9697	8797.5	10519.4	9553.2	1.75	1.37	2.57	0.87	3
6326	High	0.004	P55318	FOXA3	3	1	1	1	37.1	2.88	1.111	1.11	1.233	1.224	0.907	1.008	0.15	0.15	0.3	0.29	-0.14	0.01	0.0339142	0.0839388	0.00103549	0.00172253	0.065439	0.963996	0.224952	0.258489	0.0072902	0.0208951	0.29327	1	FALSE	FALSE	FALSE	FALSE	FALSE	FALSE	169.9	153	188.8	187.2	5.29	4.97	3.34	2.77	3
7147	High	0	Q9BTE3	MCMBP	40	21	57	1	72.9	167.45	1.08	1.026	1.108	1.062	0.966	1.043	0.11	0.04	0.15	0.09	-0.05	0.06	0.000376949	0.339875	7.80748e-05	0.00172787	0.0156902	0.0451439	0.0170067	0.680308	0.00120492	0.0209536	0.11804	0.298064	FALSE	FALSE	FALSE	FALSE	FALSE	FALSE	8317.2	8109.2	8982.1	8609.1	1.11	0.84	1.22	1.75	3
5360	High	0	Q9UER7	DAXX	4	2	9	2	81.3	40.61	1.121	1.082	1.213	1.158	0.935	1.047	0.16	0.11	0.28	0.21	-0.1	0.07	0.00355813	0.118172	0.000238792	0.00173595	0.0469166	0.274508	0.0627616	0.329428	0.0025712	0.0209947	0.2372	0.816032	FALSE	FALSE	FALSE	FALSE	FALSE	FALSE	281.1	259.7	315	300.8	3.63	1.07	3.25	4.16	3
281	High	0	Q96S66	CLCC1	23	8	14	8	62	55.34	1.054	1.025	1.08	1.122	0.914	0.963	0.08	0.04	0.11	0.17	-0.13	-0.05	0.0754287	0.91927	0.0311223	0.00173282	0.00358644	0.177133	0.349078	1	0.0904173	0.0209947	0.0444567	0.64454	FALSE	FALSE	FALSE	FALSE	FALSE	FALSE	1584.7	1546.2	1670.3	1734.6	2.79	1.29	1.58	3.71	3
6391	High	0	Q9Y535	POLR3H	20	2	3	2	22.9	9.4	1.129	1.023	1.155	1.276	0.801	0.905	0.18	0.03	0.21	0.35	-0.32	-0.14	0.0287316	0.954383	0.0143893	0.00174096	0.00312419	0.370617	0.20313	1	0.050515	0.0210174	0.0404089	0.941372	FALSE	FALSE	FALSE	FALSE	FALSE	FALSE	137.6	134.5	155.3	171.7	4.08	4.45	4.18	4.42	3
6525	High	0	P12004	PCNA	75	17	200	17	28.8	748.22	0.94	1.074	1.01	0.939	1.144	1.075	-0.09	0.1	0.01	-0.09	0.19	0.1	0.00225543	0.000773441	0.761055	0.0017449	7.72833e-06	0.000613857	0.046745	0.0101865	0.97818	0.0210495	0.000829486	0.0191826	FALSE	FALSE	FALSE	FALSE	FALSE	FALSE	47065.4	43802.2	44248.6	41142.7	1.37	1.26	1.53	1.63	3
3652	High	0	Q9NY61	AATF	36	14	48	14	63.1	189.14	0.958	1.046	1.002	1.073	0.974	0.933	-0.06	0.06	0	0.1	-0.04	-0.1	0.0104772	0.0111773	0.999952	0.00174565	0.462845	0.00165184	0.114592	0.0625697	1	0.0210495	0.945828	0.0357062	FALSE	FALSE	FALSE	FALSE	FALSE	FALSE	6171.3	5901.9	5911	6335.2	0.89	2.21	0.36	1.15	3
7729	High	0	Q15286	RAB35	50	10	49	8	23	125.31	0.971	1.002	0.972	0.95	1.054	1.023	-0.04	0	-0.04	-0.07	0.08	0.03	0.151727	0.842572	0.0477645	0.00175382	0.00457709	0.117583	0.508438	1	0.125243	0.0211282	0.0518938	0.516668	FALSE	FALSE	FALSE	FALSE	FALSE	FALSE	10424	10407.3	10117.7	9886.7	1.29	1.28	1.32	1.66	3
2196	High	0	O95831	AIFM1	56	29	165	29	66.9	564.88	1.03	1.087	1.12	1.083	1.004	1.034	0.04	0.12	0.16	0.11	0.01	0.05	0.419927	0.000586837	0.000131601	0.00175522	0.734196	0.107865	0.879241	0.00847491	0.00172704	0.0211325	1	0.492115	FALSE	FALSE	FALSE	FALSE	FALSE	FALSE	33040	30387.7	34033	32904.6	1.71	0.59	2.46	1.09	3
1625	High	0	Q13217	DNAJC3	49	24	84	24	57.5	250.78	1.007	1.05	1.057	1.099	0.956	0.962	0.01	0.07	0.08	0.14	-0.07	-0.06	0.895315	0.0700166	0.026396	0.00175913	0.080569	0.211948	1	0.227292	0.0796185	0.0211669	0.335059	0.711229	FALSE	FALSE	FALSE	FALSE	FALSE	FALSE	20000.4	19050.1	20139.7	20927.9	1.3	2.26	0.56	2.27	3
2214	High	0	Q9H6A0-2	DENND2D	14	4	8	4	53.1	25.13	1.124	1.032	1.16	1.129	0.914	1.027	0.17	0.05	0.21	0.18	-0.13	0.04	0.00487465	0.554137	0.0010325	0.00176637	0.00905798	0.958348	0.0759494	0.92292	0.00727286	0.0211744	0.0811067	1	FALSE	FALSE	FALSE	FALSE	FALSE	FALSE	926.8	898.2	1042	1014.2	3.69	2.16	1.29	3.8	3
1367	High	0	A0A0C4DGQ8	DHRS7B	45	12	37	12	33.5	86.75	1.055	1.076	1.136	1.07	1.006	1.062	0.08	0.11	0.18	0.1	0.01	0.09	0.00495583	0.00114928	1.74059e-05	0.00176659	0.978015	0.0030907	0.0763073	0.0134887	0.000451109	0.0211744	1	0.0531556	FALSE	FALSE	FALSE	FALSE	FALSE	FALSE	4885.5	4540.6	5155.9	4856.6	1.24	1.48	1.22	1.41	3
5236	High	0	P05091	ALDH2	56	25	144	21	56.3	409.67	1.044	1.108	1.157	1.096	1.011	1.056	0.06	0.15	0.21	0.13	0.02	0.08	0.102845	0.000273764	3.05839e-05	0.00176517	0.325171	0.00835131	0.415137	0.00507541	0.000632904	0.0211744	0.782309	0.105337	FALSE	FALSE	FALSE	FALSE	FALSE	FALSE	22111.5	19949.4	23078.3	21864.8	1.54	1	2.3	2.05	3
7458	High	0	Q15031	LARS2	37	26	62	25	101.9	181.76	1.003	1.089	1.093	1.075	1.013	1.017	0	0.12	0.13	0.1	0.02	0.02	0.985517	0.000381309	0.000277112	0.00177271	0.48708	0.328948	1	0.00631577	0.00283228	0.0212351	0.973943	0.888443	FALSE	FALSE	FALSE	FALSE	FALSE	FALSE	6357.2	5835.9	6377.5	6272.8	1.7	1.55	2	0.78	3
6284	High	0	Q02040	AKAP17A	16	13	28	13	80.7	58.35	1.071	1.026	1.099	1.074	0.955	1.022	0.1	0.04	0.14	0.1	-0.07	0.03	0.0137401	0.133565	0.000731431	0.00178323	0.0429091	0.837593	0.134359	0.357867	0.00567815	0.0213357	0.223251	1	FALSE	FALSE	FALSE	FALSE	FALSE	FALSE	5662.6	5519.3	6063	5930.2	1.36	1.92	1.16	2.8	3
1941	High	0.001	O15121	DEGS1	5	1	4	1	37.8	12.85	1.065	1.11	1.182	1.16	0.957	1.019	0.09	0.15	0.24	0.21	-0.06	0.03	0.508147	0.00972328	0.00170749	0.00180475	0.534706	0.999952	0.96656	0.0571067	0.0105228	0.0215483	1	1	FALSE	FALSE	FALSE	FALSE	FALSE	FALSE	276.4	249	294.5	288.9	2.35	3.66	5.17	1.73	3
4176	High	0	P40429	RPL13A	41	12	84	12	23.6	199.4	0.974	0.93	0.906	0.936	0.994	0.968	-0.04	-0.1	-0.14	-0.1	-0.01	-0.05	0.276144	0.00167156	0.000232521	0.00182034	0.999826	0.250144	0.704641	0.0172997	0.00252734	0.0216922	1	0.780559	FALSE	FALSE	FALSE	FALSE	FALSE	FALSE	19824.4	21309.6	19305.7	19950.6	2.47	0.24	0.92	1.82	3
5168	High	0	Q9NX62	BPNT2	47	15	42	15	38.7	166.79	1.007	1.023	1.03	1.063	0.962	0.969	0.01	0.03	0.04	0.09	-0.06	-0.04	0.960416	0.0566521	0.112208	0.00182058	0.103952	0.0524707	1	0.194456	0.239563	0.0216922	0.394304	0.326836	FALSE	FALSE	FALSE	FALSE	FALSE	FALSE	4065.8	3975.8	4095.1	4224.5	2.21	0.64	1.08	1.23	3
2244	High	0	Q14678	KANK1	2	2	2	2	147.2	8.2	1.239	1.122	1.39	1.463	0.767	0.95	0.31	0.17	0.47	0.55	-0.38	-0.07	0.0287592	0.34927	0.00295065	0.00183598	0.0163741	0.974537	0.203254	0.691938	0.0157133	0.0217968	0.121572	1	FALSE	FALSE	TRUE	TRUE	FALSE	FALSE	90	80.2	111.5	117.4	9.16	3.1	3.89	8.84	3
4159	High	0	Q96PM9	ZNF385A	11	3	3	3	40.4	7.55	1.051	1.048	1.102	1.128	0.929	0.977	0.07	0.07	0.14	0.17	-0.11	-0.03	0.0552078	0.12234	0.00203258	0.00183853	0.0487017	0.999724	0.294114	0.337524	0.011939	0.0217968	0.243128	1	FALSE	FALSE	FALSE	FALSE	FALSE	FALSE	247.9	236.5	260.6	266.8	1.67	2.09	4.04	0.7	3
80	High	0	Q9ULZ3	PYCARD	29	6	13	6	21.6	41.53	1.112	1.019	1.133	1.074	0.949	1.055	0.15	0.03	0.18	0.1	-0.08	0.08	0.000237511	0.90867	0.000132775	0.00185451	0.00400073	0.102147	0.0137581	1	0.00173564	0.021846	0.0478803	0.478499	FALSE	FALSE	FALSE	FALSE	FALSE	FALSE	2006.7	1968.7	2230.9	2114.7	1.48	0.65	1.61	2.5	3
5544	High	0	P54886-2	ALDH18A1	52	36	168	1	87	484.18	1.014	1.045	1.059	1.05	0.995	1.008	0.02	0.06	0.08	0.07	-0.01	0.01	0.309783	0.00577039	0.00069807	0.00187024	0.778399	0.794729	0.749783	0.0406107	0.00546709	0.021876	1	1	FALSE	FALSE	FALSE	FALSE	FALSE	FALSE	26996	25839.2	27361.1	27133.9	0.85	0.38	1.6	0.82	3
4249	High	0	O00299	CLIC1	83	16	157	15	26.9	620.56	0.932	0.967	0.901	0.887	1.09	1.016	-0.1	-0.05	-0.15	-0.17	0.12	0.02	0.0726893	0.453497	0.00876049	0.00187161	0.0124262	0.597048	0.343067	0.818475	0.0351371	0.0218816	0.100938	1	FALSE	FALSE	FALSE	FALSE	FALSE	FALSE	17501.6	18104	16317.4	16057.2	4.02	0.74	3	1.27	3
560	High	0	Q9HCE5	METTL14	21	7	21	7	52.1	75.59	1.061	0.995	1.056	1.052	0.946	1.004	0.09	-0.01	0.08	0.07	-0.08	0.01	0.000500297	0.952114	0.000845492	0.00189626	0.00107459	0.875379	0.0202376	1	0.00628523	0.0219987	0.0197166	1	FALSE	FALSE	FALSE	FALSE	FALSE	FALSE	5209.1	5233.3	5526.4	5506.8	0.85	0.94	1.29	0.58	3
1150	High	0	F8W809	TXNRD1	51	21	102	21	54.6	408.87	0.957	0.958	0.917	0.935	1.024	0.98	-0.06	-0.06	-0.13	-0.1	0.03	-0.03	0.0281213	0.0132755	0.000244164	0.00189413	0.433962	0.256203	0.200825	0.0704313	0.00261088	0.0219987	0.915054	0.790185	FALSE	FALSE	FALSE	FALSE	FALSE	FALSE	15704.7	16391.9	15028.4	15333.3	1.69	2.27	1.15	0.64	3
8048	High	0	P30837	ALDH1B1	47	22	99	20	57.2	314.43	1.025	1.049	1.076	1.079	0.972	0.997	0.04	0.07	0.11	0.11	-0.04	0	0.307271	0.0103567	0.0011207	0.00189431	0.531723	0.961682	0.746326	0.0595069	0.0077518	0.0219987	1	1	FALSE	FALSE	FALSE	FALSE	FALSE	FALSE	20713.4	19745.7	21238.7	21306.5	2.03	1.89	1.79	1.02	3
5682	High	0	O94923	GLCE	24	14	25	14	70.1	65.76	0.999	1.147	1.146	1.112	1.032	1.031	0	0.2	0.2	0.15	0.05	0.04	0.736444	0.000529407	0.00020075	0.00188529	0.641437	0.193084	1	0.00786567	0.00230378	0.0219987	1	0.67754	FALSE	FALSE	FALSE	FALSE	FALSE	FALSE	4787.3	4172	4782.7	4637.7	1.27	1.79	3.09	2.27	3
7588	High	0	Q5BJH2	TMEM128	16	2	8	2	18.8	25.63	1.033	1.089	1.125	1.093	0.996	1.03	0.05	0.12	0.17	0.13	-0.01	0.04	0.0674885	0.00271077	0.000137226	0.00190532	0.989073	0.104265	0.329947	0.0241812	0.00177785	0.0220683	1	0.483585	FALSE	FALSE	FALSE	FALSE	FALSE	FALSE	1611.3	1479.6	1665	1617	1.6	1.95	2.61	1.04	3
4621	High	0	O00566	MPHOSPH10	31	17	63	16	78.8	220.04	0.955	1.032	0.985	1.066	0.968	0.924	-0.07	0.05	-0.02	0.09	-0.05	-0.11	0.00878984	0.152942	0.237904	0.00192614	0.0412004	0.000235067	0.103931	0.394323	0.422158	0.0222326	0.218683	0.0104313	FALSE	FALSE	FALSE	FALSE	FALSE	FALSE	7985	7737.7	7622	8250.3	0.28	2.12	0.81	1.27	3
6836	High	0	Q14692	BMS1	31	30	85	30	145.7	299.84	1	1.017	1.017	1.045	0.974	0.974	0	0.02	0.02	0.06	-0.04	-0.04	0.675233	0.725	0.203585	0.00193212	0.00678188	0.0308792	1	1	0.375122	0.0222722	0.0672159	0.236509	FALSE	FALSE	FALSE	FALSE	FALSE	FALSE	11197.1	11005.1	11197.2	11500	1.52	0.59	0.13	0.39	3
3543	High	0	P14550	AKR1A1	59	19	112	18	36.6	299.92	1.048	0.978	1.025	0.967	1.011	1.06	0.07	-0.03	0.04	-0.05	0.02	0.08	0.000652951	0.109148	0.0143505	0.0019383	0.0583599	4.41471e-05	0.0235649	0.311412	0.0504051	0.0222977	0.274666	0.00406726	FALSE	FALSE	FALSE	FALSE	FALSE	FALSE	20606.4	21077.8	21605.2	20380.2	1.05	0.15	0.73	0.93	3
785	High	0	P55899	FCGRT	12	5	10	5	39.7	28.01	1.091	1.157	1.262	1.201	0.963	1.051	0.13	0.21	0.34	0.26	-0.05	0.07	0.0243949	0.0200528	0.00029476	0.00193678	0.307659	0.324006	0.186952	0.0950318	0.00295561	0.0222977	0.759972	0.882547	FALSE	FALSE	FALSE	FALSE	FALSE	FALSE	1514.7	1309.3	1652.1	1572.3	4.23	3.8	2.08	3.5	3
2017	High	0	Q8N138	ORMDL3	12	2	6	2	17.5	16.32	0.99	1.434	1.42	1.213	1.182	1.17	-0.01	0.52	0.51	0.28	0.24	0.23	0.999948	9.50649e-06	9.20978e-06	0.00194307	0.000993761	0.000941895	1	0.000677215	0.000308736	0.0222977	0.0186538	0.0251302	FALSE	TRUE	TRUE	FALSE	FALSE	FALSE	1839.7	1283	1821.5	1556.2	0.32	5.06	3.61	2.82	3
5595	High	0	P63241	EIF5A	72	13	164	13	16.8	490.21	1.037	0.801	0.831	0.844	0.949	0.984	0.05	-0.32	-0.27	-0.24	-0.08	-0.02	0.864401	0.000400396	0.000867684	0.00198011	0.462705	0.869726	1	0.00653245	0.00639272	0.02259	0.945687	1	FALSE	FALSE	FALSE	FALSE	FALSE	FALSE	27815.4	34726.6	28847.8	29315.8	2.07	4.95	3.63	0.71	3
8070	High	0	O75223	GGCT	63	11	58	11	21	187.19	1.002	0.994	0.996	0.934	1.064	1.067	0	-0.01	-0.01	-0.1	0.09	0.09	0.99987	0.949556	0.965763	0.00198494	0.00367091	0.00338027	1	1	1	0.0226387	0.045239	0.0566413	FALSE	FALSE	FALSE	FALSE	FALSE	FALSE	11247.4	11319.2	11275.2	10568.7	2.09	1.01	0.42	2.21	3
7140	High	0	Q8WWQ0	PHIP	22	37	71	35	206.6	172.71	1.048	1.066	1.117	1.115	0.956	1.002	0.07	0.09	0.16	0.16	-0.07	0	0.130615	0.254659	0.00812216	0.00199127	0.0253741	0.660942	0.470625	0.562062	0.0333989	0.0226484	0.161263	1	FALSE	FALSE	FALSE	FALSE	FALSE	FALSE	9022.1	8463.8	9457.5	9439.2	3.39	1.02	2.54	3.55	3
2892	High	0.002	P03886	MT-ND1	8	2	2	2	35.6	4.18	1.04	1.2	1.248	1.165	1.03	1.071	0.06	0.26	0.32	0.22	0.04	0.1	0.490793	0.00295974	0.000595118	0.00199894	0.985367	0.678145	0.949933	0.0255348	0.00485879	0.0227211	1	1	FALSE	FALSE	FALSE	FALSE	FALSE	FALSE	93.9	78.2	97.6	91.1	3.6	2.9	2.23	6.5	3
6715	High	0	Q8NBP0	TTC13	6	5	6	5	96.8	3.76	1.045	1.132	1.183	1.159	0.977	1.021	0.06	0.18	0.24	0.21	-0.03	0.03	0.241092	0.00479622	0.000494176	0.00201279	0.879198	0.570122	0.654772	0.0356967	0.00426849	0.0228463	1	1	FALSE	FALSE	FALSE	FALSE	FALSE	FALSE	443	391.2	462.8	453.5	0.72	4.55	1.97	4.06	3
238	High	0	A6NNK5	TP53BP1	28	40	95	40	208.9	339.4	1.085	1.094	1.187	1.138	0.961	1.043	0.12	0.13	0.25	0.19	-0.06	0.06	0.0224817	0.106113	0.000901094	0.00202484	0.0634065	0.87661	0.17844	0.305415	0.00657865	0.0229099	0.288042	1	FALSE	FALSE	FALSE	FALSE	FALSE	FALSE	15793.7	14438.6	17138.9	16436.9	4.23	1.09	3.01	2.27	3
2633	High	0	A0A087X0N3	NOL4L	12	6	14	6	74.2	38.36	1.054	1.067	1.125	1.139	0.936	0.987	0.08	0.09	0.17	0.19	-0.09	-0.02	0.1851	0.196434	0.00874107	0.0020242	0.0339249	0.636902	0.57216	0.47078	0.0350802	0.0229099	0.19346	1	FALSE	FALSE	FALSE	FALSE	FALSE	FALSE	1566.8	1468.7	1651.7	1673	3.04	2.5	3.78	1.95	3
1803	High	0	O95059	RPP14	51	5	9	5	13.7	25.87	1.05	1.013	1.064	1.178	0.86	0.903	0.07	0.02	0.09	0.24	-0.22	-0.15	0.547681	0.876016	0.226104	0.00202523	0.00487417	0.0293419	0.999718	1	0.407015	0.0229099	0.0541386	0.229763	FALSE	FALSE	FALSE	FALSE	FALSE	FALSE	415.5	410	436.1	483	1.63	4.28	4.74	3.76	3
635	High	0	Q7Z2W4	ZC3HAV1	37	29	82	29	101.4	245.5	1.072	1.017	1.09	1.087	0.935	1.003	0.1	0.02	0.12	0.12	-0.1	0	0.00289652	0.978237	0.00184932	0.00202938	0.00319115	0.999781	0.0557866	1	0.0111451	0.0229246	0.0408343	1	FALSE	FALSE	FALSE	FALSE	FALSE	FALSE	14536.1	14298.7	15589	15539.9	2.32	1.29	1.15	1.73	3
2191	High	0.002	A0A0A0MSJ9	RASA2	3	2	2	2	96.9	2.05	1.025	0.872	0.893	0.854	1.021	1.046	0.04	-0.2	-0.16	-0.23	0.03	0.06	0.966148	0.0103845	0.019061	0.00202879	0.56372	0.339096	1	0.0595648	0.0623982	0.0229246	1	0.902367	FALSE	FALSE	FALSE	FALSE	FALSE	FALSE	392.6	450.5	402.3	384.7	3.1	4.21	3.11	5.51	3
4318	High	0	P61927	RPL37	46	8	29	8	11.1	59.75	0.923	0.867	0.8	0.815	1.063	0.981	-0.12	-0.21	-0.32	-0.29	0.09	-0.03	0.32456	0.00552035	0.000699291	0.00204014	0.834165	0.755616	0.76689	0.0393672	0.00547244	0.0230192	1	1	FALSE	FALSE	FALSE	FALSE	FALSE	FALSE	8697.1	10036.5	8024.6	8183.1	4.69	1.3	2.73	6.26	3
4686	High	0	Q8N3R9	MPP5	38	17	33	17	77.2	108.96	1.02	1.015	1.035	1.046	0.97	0.989	0.03	0.02	0.05	0.07	-0.04	-0.02	0.118204	0.18428	0.0054726	0.00205293	0.0368616	0.839996	0.447817	0.451134	0.0247992	0.0231193	0.204359	1	FALSE	FALSE	FALSE	FALSE	FALSE	FALSE	4997.6	4921.8	5096	5150.3	0.42	0.62	0.69	1.66	3
5990	High	0	O94842	TOX4	17	7	8	5	66.2	17.78	1.027	1.09	1.12	1.18	0.924	0.949	0.04	0.12	0.16	0.24	-0.11	-0.07	0.79426	0.0412232	0.0117647	0.00205763	0.165661	0.51861	1	0.156543	0.0435297	0.0231204	0.531458	1	FALSE	FALSE	FALSE	FALSE	FALSE	FALSE	143.1	131.2	147	154.8	3.19	7.93	0.74	2.85	3
2132	High	0	Q15554	TERF2	19	8	9	8	59.6	31.2	1.033	1.031	1.065	1.098	0.939	0.97	0.05	0.04	0.09	0.14	-0.09	-0.04	0.275999	0.12394	0.00838258	0.00207239	0.0558195	0.666852	0.704521	0.339907	0.0339837	0.0232428	0.266248	1	FALSE	FALSE	FALSE	FALSE	FALSE	FALSE	1831.5	1776.8	1892.3	1951.3	2.9	1.96	1.19	1.72	3
4087	High	0	Q5T6V5	C9orf64	43	14	40	14	39	99.64	1.024	0.96	0.983	0.941	1.02	1.044	0.03	-0.06	-0.02	-0.09	0.03	0.06	0.55543	0.017374	0.115287	0.00207296	0.3769	0.060065	1	0.0856544	0.244477	0.0232428	0.854369	0.353388	FALSE	FALSE	FALSE	FALSE	FALSE	FALSE	7104.3	7398.7	7272.3	6964.4	0.34	0.45	2.06	1.1	3
5158	High	0	Q96ER9	CCDC51	36	14	37	14	45.8	114.31	1.04	1.038	1.079	1.041	0.998	1.037	0.06	0.05	0.11	0.06	0	0.05	0.00926081	0.00555711	6.7783e-05	0.00207848	0.839314	0.0280484	0.107448	0.0395733	0.00109566	0.0232963	1	0.224265	FALSE	FALSE	FALSE	FALSE	FALSE	FALSE	9893.7	9531.8	10288.8	9918.2	0.73	0.96	1.03	1.51	3
6330	High	0	A0AVT1	UBA6	30	25	57	25	117.9	157.57	0.981	0.939	0.921	0.935	1.003	0.984	-0.03	-0.09	-0.12	-0.1	0	-0.02	0.714218	0.000934596	0.000322164	0.00209116	0.879253	0.335116	1	0.0116388	0.00314694	0.0234057	1	0.896565	FALSE	FALSE	FALSE	FALSE	FALSE	FALSE	9163.7	9763.7	8989.8	9133	1.32	0.81	1.01	1.98	3
6300	High	0	P42025	ACTR1B	40	13	39	8	42.3	101.03	1.019	0.991	1.009	0.939	1.054	1.074	0.03	-0.01	0.01	-0.09	0.08	0.1	0.875067	0.855547	0.999963	0.0020953	0.0053631	0.00220656	1	1	1	0.0234131	0.057624	0.0429665	FALSE	FALSE	FALSE	FALSE	FALSE	FALSE	8763.1	8846.8	8926	8310.7	2.09	0.81	1.47	1.02	3
3429	High	0	P51571	SSR4	36	5	33	5	19	98.56	1.071	1.042	1.116	1.053	0.989	1.06	0.1	0.06	0.16	0.08	-0.02	0.08	0.00416977	0.0126109	6.78989e-05	0.00209875	0.499836	0.0278026	0.0694974	0.0677037	0.00109579	0.023432	0.98874	0.223002	FALSE	FALSE	FALSE	FALSE	FALSE	FALSE	7291.7	6996.6	7811.6	7370.1	0.67	1.73	1.82	1.14	3
2130	High	0	P61086	UBE2K	66	11	57	11	22.4	171.54	1.016	0.925	0.94	0.912	1.014	1.031	0.02	-0.11	-0.09	-0.13	0.02	0.04	0.342907	0.00336348	0.0342561	0.00210501	0.976256	0.203855	0.791689	0.0280806	0.0971858	0.0234696	1	0.694687	FALSE	FALSE	FALSE	FALSE	FALSE	FALSE	5892	6372.6	5989	5811.6	1.05	1.7	2.03	1.7	3
2501	High	0	P62277	RPS13	63	14	82	14	17.2	180.59	0.97	0.905	0.878	0.907	0.998	0.968	-0.04	-0.14	-0.19	-0.14	0	-0.05	0.130611	0.00144135	0.000127047	0.00212187	0.984662	0.0802427	0.470625	0.0157472	0.00169154	0.0235921	1	0.419277	FALSE	FALSE	FALSE	FALSE	FALSE	FALSE	13490	14898.2	13080	13516.1	2.84	0.76	3.03	0.53	3
5181	High	0	P85037	FOXK1	34	20	52	18	75.4	148.04	1.065	1.026	1.093	1.056	0.972	1.035	0.09	0.04	0.13	0.08	-0.04	0.05	0.0117922	0.0604053	0.000373747	0.0021239	0.118128	0.397779	0.122737	0.203554	0.00350609	0.0235996	0.428954	0.973569	FALSE	FALSE	FALSE	FALSE	FALSE	FALSE	7464	7272.8	7948.1	7677.6	1.62	1.71	0.67	2.05	3
6591	High	0	O94919	ENDOD1	22	8	26	8	55	80.32	1.126	1.057	1.191	1.172	0.902	1.016	0.17	0.08	0.25	0.23	-0.15	0.02	0.0178175	0.300826	0.0017211	0.00212352	0.0229507	0.997497	0.155865	0.631774	0.0105711	0.0235996	0.1503	1	FALSE	FALSE	FALSE	FALSE	FALSE	FALSE	2138.9	2022.6	2408.8	2370.8	3.01	1.47	1.5	5.74	3
6938	High	0	Q9HD42	CHMP1A	32	8	19	8	21.7	41.59	0.956	1.044	0.998	0.947	1.102	1.054	-0.07	0.06	0	-0.08	0.14	0.08	0.00821742	0.00236234	0.738715	0.00214131	1.67118e-05	0.00070723	0.0999525	0.021969	0.961316	0.0237259	0.00135886	0.0209304	FALSE	FALSE	FALSE	FALSE	FALSE	FALSE	5647.8	5408.2	5397.7	5122.8	0.69	1.68	0.94	0.29	3
7971	High	0	Q9BU23	LMF2	20	11	14	11	79.6	32.18	1.028	1.185	1.218	1.174	1.01	1.038	0.04	0.25	0.28	0.23	0.01	0.05	0.999833	0.000934155	0.000863397	0.00214157	0.870347	0.836839	1	0.0116369	0.00637801	0.0237259	1	1	FALSE	FALSE	FALSE	FALSE	FALSE	FALSE	461.1	389	473.9	456.7	3.69	4.55	3.49	3.04	3
3968	High	0	Q15269	PWP2	27	22	60	18	102.4	176.52	0.985	1.029	1.013	1.058	0.973	0.958	-0.02	0.04	0.02	0.08	-0.04	-0.06	0.587103	0.108692	0.559706	0.00216235	0.0671665	0.0112799	1	0.310376	0.798256	0.0238936	0.297828	0.127529	FALSE	FALSE	FALSE	FALSE	FALSE	FALSE	6218.9	6043.4	6124.7	6391.3	0.7	1.48	1.64	1.08	3
6181	High	0	Q8WY36	BBX	5	4	5	4	105.1	19.93	1.013	1.094	1.108	1.086	1.007	1.02	0.02	0.13	0.15	0.12	0.01	0.03	0.548735	0.00242126	0.000558053	0.00216148	0.99962	0.603519	1	0.0223414	0.00463388	0.0238936	1	1	FALSE	FALSE	FALSE	FALSE	FALSE	FALSE	1216.9	1112.6	1232.5	1208.1	1.35	4.15	1.49	0.74	3
2398	High	0	Q86U44	METTL3	32	14	31	14	64.4	90.86	1.015	1.032	1.048	1.106	0.934	0.948	0.02	0.05	0.07	0.14	-0.1	-0.08	0.884179	0.564651	0.241839	0.00215964	0.011132	0.0295699	1	0.932525	0.427764	0.0238936	0.0933466	0.230458	FALSE	FALSE	FALSE	FALSE	FALSE	FALSE	2726.6	2641.4	2767.8	2920.5	1.81	2.99	2.41	0.48	3
6535	High	0	O14602	EIF1AY	76	13	70	1	16.4	175.52	0.964	0.889	0.857	0.85	1.047	1.009	-0.05	-0.17	-0.22	-0.23	0.07	0.01	0.393301	0.0478284	0.00515449	0.0021642	0.152216	0.881306	0.851199	0.173168	0.0236776	0.0238976	0.506117	1	FALSE	FALSE	FALSE	FALSE	FALSE	FALSE	12606.3	14173	12146.5	12043.5	3.49	3.37	3.47	5.92	3
4659	High	0	P24928	POLR2A	34	60	128	60	217	374.24	0.99	1.116	1.105	1.039	1.074	1.064	-0.01	0.16	0.14	0.06	0.1	0.09	0.871801	5.06594e-06	7.91998e-06	0.00217325	0.000316414	0.00066063	1	0.000448767	0.000288023	0.0239623	0.00868713	0.0201132	FALSE	FALSE	FALSE	FALSE	FALSE	FALSE	26156.1	23429.2	25896.6	24345.5	0.36	1.95	0.56	0.78	3
2528	High	0	Q03518	TAP1	29	14	26	14	87.2	79.78	0.99	1.057	1.046	1.045	1.011	1.001	-0.01	0.08	0.07	0.06	0.02	0	0.808787	0.00229135	0.00669521	0.00217363	0.999961	0.785556	1	0.0215479	0.0288394	0.0239623	1	1	FALSE	FALSE	FALSE	FALSE	FALSE	FALSE	3589.2	3396.5	3554.2	3550.5	0.43	0.5	0.87	2.07	3
5295	High	0	J3KTA4	DDX5	63	38	252	29	69	671.29	1.048	0.959	1.005	1.07	0.896	0.94	0.07	-0.06	0.01	0.1	-0.16	-0.09	0.0152673	0.0343963	0.930665	0.00217593	7.87065e-05	0.00438303	0.143038	0.138303	1	0.0239745	0.0035653	0.0676688	FALSE	FALSE	FALSE	FALSE	FALSE	FALSE	32134.5	33515.3	33692.7	35846.5	1.38	0.84	1.13	1.65	3
5532	High	0	Q8IWF2	FOXRED2	12	6	10	6	77.7	24.57	1.044	1.258	1.314	1.122	1.121	1.171	0.06	0.33	0.39	0.17	0.16	0.23	0.236304	6.44159e-06	2.04568e-06	0.00218272	0.000467525	7.42663e-05	0.64765	0.000533472	0.000128658	0.0240112	0.0112193	0.00522578	FALSE	FALSE	TRUE	FALSE	FALSE	FALSE	2002.9	1591.8	2091.8	1786.8	2.77	1.59	1.91	2.8	3
2879	High	0	Q93074	MED12	11	20	34	20	242.9	71.67	1.023	1.133	1.159	1.086	1.043	1.067	0.03	0.18	0.21	0.12	0.06	0.09	0.604094	0.000420804	0.000132924	0.00218283	0.445515	0.0835174	1	0.00675048	0.0017359	0.0240112	0.926886	0.428926	FALSE	FALSE	FALSE	FALSE	FALSE	FALSE	4371.3	3859.1	4471.4	4192.2	2.34	1.64	0.88	3.09	3
410	High	0	Q99961	SH3GL1	29	10	30	10	41.5	104.74	0.97	0.918	0.891	0.941	0.976	0.947	-0.04	-0.12	-0.17	-0.09	-0.03	-0.08	0.21118	0.000429455	6.4808e-05	0.00218436	0.455712	0.0244239	0.612963	0.00681322	0.00106251	0.0240213	0.937259	0.205184	FALSE	FALSE	FALSE	FALSE	FALSE	FALSE	5787	6300.8	5611.3	5928	1.04	2.51	1.51	0.73	3
4173	High	0	Q9NVR2	INTS10	10	8	9	8	82.2	12.54	1.067	1.101	1.174	1.086	1.013	1.081	0.09	0.14	0.23	0.12	0.02	0.11	0.022614	0.00409239	9.52083e-05	0.00219014	0.948552	0.0473623	0.179171	0.0323414	0.00138703	0.0240784	1	0.307314	FALSE	FALSE	FALSE	FALSE	FALSE	FALSE	526.3	478.2	561.4	519.5	1.73	0.79	1.75	3.68	3
1997	High	0	Q99436	PSMB7	33	8	123	8	29.9	372.11	0.95	0.95	0.903	0.933	1.019	0.968	-0.07	-0.07	-0.15	-0.1	0.03	-0.05	0.00907433	0.0341406	0.000212873	0.00220124	0.215561	0.17526	0.106048	0.137619	0.00239127	0.0241433	0.620432	0.640582	FALSE	FALSE	FALSE	FALSE	FALSE	FALSE	11109.4	11690.8	10556.4	10904	1.19	0.59	0.82	2.87	3
1910	High	0	P27708	CAD	36	64	196	64	242.8	601.54	0.974	0.949	0.925	0.939	1.011	0.985	-0.04	-0.08	-0.11	-0.09	0.02	-0.02	0.285166	0.00443595	0.00052722	0.00221393	0.932296	0.560126	0.716518	0.0339952	0.00444709	0.0242538	1	1	FALSE	FALSE	FALSE	FALSE	FALSE	FALSE	27273.4	28743.9	26575.7	26984.5	1.04	0.65	1.25	2.14	3
2014	High	0	Q13111	CHAF1A	6	4	6	4	106.8	19.27	1.011	1.15	1.163	1.169	0.984	0.995	0.02	0.2	0.22	0.23	-0.02	-0.01	0.995915	0.00703216	0.00534198	0.00223969	0.778995	0.881736	1	0.0460382	0.0243471	0.0244494	1	1	FALSE	FALSE	FALSE	FALSE	FALSE	FALSE	827.7	719.6	836.8	841.5	2.78	4.27	1.33	5.19	3
773	High	0	A0A0U1RRL8	SPATA20	27	17	30	17	88	75.91	1.022	1.181	1.207	1.075	1.098	1.123	0.03	0.24	0.27	0.1	0.14	0.17	0.423908	5.24797e-05	1.6526e-05	0.00225306	0.0162903	0.0022023	0.884335	0.00181934	0.000435028	0.0245554	0.121196	0.0429375	FALSE	FALSE	FALSE	FALSE	FALSE	FALSE	5981.4	5066	6115.9	5446.2	1.84	0.69	0.96	3.38	3
3111	High	0	A2RRP1	NBAS	20	41	71	41	268.4	217.05	1.037	1.074	1.113	1.088	0.987	1.023	0.05	0.1	0.15	0.12	-0.02	0.03	0.133547	0.0222916	0.00106449	0.00225514	0.329926	0.901498	0.477127	0.102119	0.00744943	0.0245701	0.788071	1	FALSE	FALSE	FALSE	FALSE	FALSE	FALSE	7356.9	6852.9	7628	7456.6	1.16	1.72	0.09	3.42	3
7808	High	0	P17812	CTPS1	44	23	104	19	66.6	319.25	0.982	0.866	0.851	0.922	0.939	0.922	-0.03	-0.21	-0.23	-0.12	-0.09	-0.12	0.787578	7.19127e-05	3.52207e-05	0.00225905	0.0281058	0.00809901	1	0.00224896	0.000704221	0.0245942	0.17249	0.102897	FALSE	FALSE	FALSE	FALSE	FALSE	FALSE	22324.5	25775.3	21929.6	23777.7	2.59	0.98	2.01	1.48	3
5613	High	0	P62937	PPIA	87	18	441	6	18	929.41	1.059	0.896	0.948	0.857	1.045	1.106	0.08	-0.16	-0.08	-0.22	0.06	0.15	0.17306	0.0344081	0.670254	0.00227102	0.221883	0.00922103	0.550435	0.138337	0.902755	0.0246711	0.631666	0.11192	FALSE	FALSE	FALSE	FALSE	FALSE	FALSE	84108.7	93887.9	89029.8	80487.2	0.95	5.44	0.99	1.21	3
5633	High	0	P49754	VPS41	12	8	8	8	98.5	19.86	1.183	1.021	1.207	1.151	0.887	1.049	0.24	0.03	0.27	0.2	-0.17	0.07	0.00118741	0.969034	0.000745358	0.00227356	0.00382309	0.73808	0.0325781	1	0.00573503	0.0246787	0.0464283	1	FALSE	FALSE	FALSE	FALSE	FALSE	FALSE	409.8	401.4	484.7	462.2	2.89	3.17	1.97	4.36	3
7786	High	0	H0Y6T6	NRM	17	5	6	4	29.6	11.17	1.048	1.211	1.269	1.197	1.011	1.06	0.07	0.28	0.34	0.26	0.02	0.08	0.422776	0.00270474	0.000482051	0.00227792	0.998722	0.497793	0.883171	0.0241435	0.00420595	0.0247017	1	1	FALSE	FALSE	FALSE	FALSE	FALSE	FALSE	192.6	159.1	201.9	190.5	3.94	4.03	1.92	5.69	3
1932	High	0	Q9H0C8	ILKAP	42	16	46	16	42.9	133.59	0.984	0.955	0.94	0.951	1.004	0.988	-0.02	-0.07	-0.09	-0.07	0.01	-0.02	0.454709	0.00742137	0.00120996	0.00228317	0.765553	0.937721	0.915172	0.0479459	0.0082041	0.0247017	1	1	FALSE	FALSE	FALSE	FALSE	FALSE	FALSE	10355.7	10845.6	10194.3	10317.4	1.15	1.66	0.68	1.53	3
7169	High	0	Q7Z3K3	POGZ	20	21	43	21	155.2	143.41	1.008	1.106	1.115	1.106	1	1.008	0.01	0.15	0.16	0.15	0	0.01	0.687343	0.0123159	0.00304523	0.00228286	0.549026	0.99418	1	0.0667619	0.016087	0.0247017	1	1	FALSE	FALSE	FALSE	FALSE	FALSE	FALSE	4103.4	3710.5	4136.8	4103.9	3.49	1.27	1.32	2.38	3
1412	High	0	E7EW49	CLASP2	20	28	49	3	165.6	141.59	1.081	0.959	1.038	1.036	0.926	1.002	0.11	-0.06	0.05	0.05	-0.11	0	1.82847e-05	0.00160126	0.00374271	0.00228825	1.382e-05	0.973409	0.00293204	0.0167959	0.0187901	0.0247115	0.00121983	1	FALSE	FALSE	FALSE	FALSE	FALSE	FALSE	6156.8	6417.1	6658	6645.4	1.24	0.46	0.32	1.11	3
6802	High	0	P18124	RPL7	55	19	131	19	29.2	369.04	0.978	0.896	0.876	0.921	0.972	0.951	-0.03	-0.16	-0.19	-0.12	-0.04	-0.07	0.269453	0.00215728	0.000281222	0.00228528	0.99995	0.252387	0.696325	0.0206843	0.00285976	0.0247115	1	0.784669	FALSE	FALSE	FALSE	FALSE	FALSE	FALSE	29217.6	32619.8	28576.5	30053.9	2.75	0.56	1.39	2.85	3
4465	High	0	Q9Y2G5	POFUT2	14	6	10	6	49.9	22.72	1.107	1.073	1.188	1.162	0.924	1.022	0.15	0.1	0.25	0.22	-0.11	0.03	0.150327	0.072545	0.00301359	0.00229449	0.1083	0.995051	0.50649	0.232825	0.0159702	0.0247656	0.404807	1	FALSE	FALSE	FALSE	FALSE	FALSE	FALSE	1391.5	1296.6	1540.1	1506.4	0.76	5.36	4.3	5.03	3
3857	High	0	Q9Y673	ALG5	39	12	20	12	36.9	45.94	1.002	1.07	1.073	1.08	0.99	0.993	0	0.1	0.1	0.11	-0.01	-0.01	0.964248	0.00314179	0.0018365	0.00230262	0.992776	0.996949	1	0.0267288	0.0110937	0.02484	1	1	FALSE	FALSE	FALSE	FALSE	FALSE	FALSE	1691.2	1580.4	1695.2	1707.6	0.83	0.76	2.64	2.06	3
2158	High	0	Q53R41	FASTKD1	14	11	15	11	97.3	38.5	1.006	1.108	1.114	1.122	0.988	0.993	0.01	0.15	0.16	0.17	-0.02	-0.01	0.926727	0.00998057	0.0046461	0.00230709	0.643651	0.931689	1	0.0581511	0.0219665	0.0248816	1	1	FALSE	FALSE	FALSE	FALSE	FALSE	FALSE	1563	1410.7	1572.1	1582.7	3.08	1.53	1.68	3.41	3
6021	High	0	Q96EY8	MMAB	30	6	11	6	27.4	38.28	0.984	1.163	1.144	1.165	0.999	0.983	-0.02	0.22	0.19	0.22	0	-0.03	0.881593	0.0012391	0.00281842	0.00231309	0.940812	0.998075	1	0.0142278	0.0152383	0.0249262	1	1	FALSE	FALSE	FALSE	FALSE	FALSE	FALSE	2170.7	1865.9	2135.4	2173.3	3.22	3.46	3.01	3.53	3
4269	High	0	Q8IY81	FTSJ3	42	24	124	24	96.5	486.17	0.968	1.056	1.023	1.066	0.991	0.96	-0.05	0.08	0.03	0.09	-0.01	-0.06	0.0491241	0.00457366	0.342118	0.00231974	0.937005	0.0221424	0.273869	0.0346168	0.557239	0.0249913	1	0.194505	FALSE	FALSE	FALSE	FALSE	FALSE	FALSE	14130.8	13378.4	13685	14259.3	1.53	1.26	0.69	1.24	3
5766	High	0	Q96HE7	ERO1A	43	18	107	18	54.4	361.51	1.024	1.041	1.066	1.07	0.973	0.996	0.03	0.06	0.09	0.1	-0.04	-0.01	0.521467	0.0124084	0.0021678	0.00232407	0.554452	0.999912	0.978926	0.0670278	0.0124717	0.0250245	1	1	FALSE	FALSE	FALSE	FALSE	FALSE	FALSE	23795.4	22852.7	24354.7	24463.5	1.74	1.97	1.1	1.65	3
4499	High	0	O75955	FLOT1	64	22	69	22	47.3	219.7	1.019	1.109	1.13	1.067	1.04	1.059	0.03	0.15	0.18	0.09	0.06	0.08	0.812158	0.000404032	0.000178766	0.00232489	0.398777	0.125035	1	0.00657842	0.00213569	0.0250267	0.875874	0.53339	FALSE	FALSE	FALSE	FALSE	FALSE	FALSE	11367.2	10246.4	11579.1	10934	0.45	0.83	2.31	2.53	3
4581	High	0	Q96D53	COQ8B	22	12	23	12	60	65.55	1.01	1.113	1.125	1.05	1.061	1.071	0.01	0.15	0.17	0.07	0.08	0.1	0.415122	3.82973e-05	1.24023e-05	0.00234445	0.00898843	0.00130375	0.874647	0.00150383	0.000369217	0.0252304	0.0805926	0.0311054	FALSE	FALSE	FALSE	FALSE	FALSE	FALSE	4442.6	3990.6	4488.3	4189	0.8	1.1	1.24	1.93	3
6315	High	0	P17612	PRKACA	47	16	36	16	40.6	117.38	0.991	0.964	0.956	0.938	1.028	1.019	-0.01	-0.05	-0.07	-0.09	0.04	0.03	0.624524	0.199992	0.035625	0.00234995	0.039972	0.223318	1	0.476474	0.100103	0.0252658	0.214855	0.727976	FALSE	FALSE	FALSE	FALSE	FALSE	FALSE	12181.7	12637	12075.5	11848	1.69	1.5	0.35	1.93	3
7839	High	0	O95104	SCAF4	16	14	43	11	125.8	133.91	0.996	1.036	1.032	1.108	0.935	0.932	-0.01	0.05	0.05	0.15	-0.1	-0.1	0.775634	0.852037	0.35663	0.00235565	0.00615139	0.0215222	1	1	0.57545	0.0253168	0.0629833	0.192262	FALSE	FALSE	FALSE	FALSE	FALSE	FALSE	5607.9	5415.1	5586.9	5997.3	3.08	1.36	2.19	1.3	3
4315	High	0	O60487	MPZL2	19	4	15	4	24.5	39.58	1.173	1.084	1.272	1.131	0.959	1.125	0.23	0.12	0.35	0.18	-0.06	0.17	0.000814651	0.0773799	6.07121e-05	0.00236259	0.105276	0.0198562	0.0265483	0.243908	0.00101059	0.0253443	0.397714	0.182454	FALSE	FALSE	FALSE	FALSE	FALSE	FALSE	2287.1	2109	2681.7	2384.6	1.46	2	0.39	5.62	3
6040	High	0	A0A087WVQ6	CLTC	64	88	659	88	191.9	2344.62	1.02	0.999	1.019	1.032	0.968	0.988	0.03	0	0.03	0.05	-0.05	-0.02	0.00463744	0.596827	0.0245411	0.00236232	0.000595891	0.317977	0.0737757	0.966881	0.0755279	0.0253443	0.0130376	0.874867	FALSE	FALSE	FALSE	FALSE	FALSE	FALSE	112701	112762	114943	116384	0.71	0.47	0.98	0.52	3
5202	High	0	P49773	HINT1	40	5	22	5	13.8	61.84	0.983	0.872	0.857	0.807	1.08	1.062	-0.02	-0.2	-0.22	-0.31	0.11	0.09	0.942074	0.0436464	0.0202264	0.00236719	0.185299	0.378567	1	0.163119	0.0652317	0.0253585	0.567155	0.951234	FALSE	FALSE	FALSE	FALSE	FALSE	FALSE	6980	8003.7	6861.2	6462.1	2.11	3.89	6.63	4.22	3
22	High	0	Q9C0J8	WDR33	9	10	17	10	145.8	55.14	1.058	1.023	1.083	1.079	0.948	1.003	0.08	0.03	0.11	0.11	-0.08	0	0.0184822	0.576801	0.00345471	0.0023837	0.0121096	0.988091	0.159019	0.946084	0.0177245	0.025496	0.0990244	1	FALSE	FALSE	FALSE	FALSE	FALSE	FALSE	1743.9	1704.9	1845.8	1840.4	2.73	0.87	1.04	2.12	3
1883	High	0	O43765	SGTA	35	10	35	10	34	101	0.945	0.894	0.845	0.901	0.993	0.938	-0.08	-0.16	-0.24	-0.15	-0.01	-0.09	0.216642	0.000463013	6.99389e-05	0.00238672	0.455717	0.0250728	0.622171	0.00720364	0.00112195	0.0255203	0.937259	0.208486	FALSE	FALSE	FALSE	FALSE	FALSE	FALSE	7251.7	8108.5	6851.1	7301.9	1.88	2.81	2.27	2.36	3
8019	High	0	Q92903	CDS1	9	4	6	4	53.3	19.46	1.122	0.993	1.114	1.074	0.924	1.037	0.17	-0.01	0.16	0.1	-0.11	0.05	0.000518712	0.960311	0.000847661	0.00238965	0.00138817	0.78099	0.0207119	1	0.00629242	0.0255326	0.0234561	1	FALSE	FALSE	FALSE	FALSE	FALSE	FALSE	766.4	772.1	860	829.5	0.64	0.85	0.89	3.7	3
616	High	0	A0A0D9SFH9	CLN3	12	3	3	3	36.3	6.11	0.99	1.234	1.222	1.13	1.092	1.082	-0.01	0.3	0.29	0.18	0.13	0.11	0.781642	0.000215602	9.55952e-05	0.00240176	0.161001	0.042594	1	0.00431945	0.00138703	0.0255669	0.521705	0.289149	FALSE	FALSE	FALSE	FALSE	FALSE	FALSE	95.8	77.6	94.8	87.7	3.24	1.92	3.17	3.45	3
723	High	0	Q5JPH6	EARS2	36	15	26	15	58.7	66.45	1.057	1.076	1.137	1.069	1.006	1.064	0.08	0.11	0.19	0.1	0.01	0.09	0.0128819	0.00587894	8.60796e-05	0.0024166	0.877237	0.0353321	0.129685	0.0411132	0.00128319	0.0256839	1	0.259647	FALSE	FALSE	FALSE	FALSE	FALSE	FALSE	3737.2	3473.3	3949.8	3713.3	2.06	0.79	0.86	2.8	3
6888	High	0	Q68CR1	SEL1L3	20	20	32	20	128.5	86.34	1.029	1.106	1.138	1.068	1.036	1.066	0.04	0.15	0.19	0.09	0.05	0.09	0.123699	0.000246863	3.10028e-05	0.00241821	0.195815	0.00602382	0.456557	0.00472881	0.000640242	0.0256839	0.587065	0.0839809	FALSE	FALSE	FALSE	FALSE	FALSE	FALSE	5503.4	4975.4	5663.3	5312.2	1.88	2.28	0.44	1.13	3
3701	High	0	I3L0A0	TMEM189-UBE2V1	34	11	103	4	42.2	345.96	1.031	0.92	0.949	0.9	1.022	1.054	0.04	-0.12	-0.08	-0.15	0.03	0.08	0.414195	0.00844466	0.0782177	0.00241553	0.737654	0.107015	0.873098	0.0521702	0.182008	0.0256839	1	0.489893	FALSE	FALSE	FALSE	FALSE	FALSE	FALSE	10221	11106.9	10542.5	9998.4	0.46	2.03	1.65	2.84	3
4330	High	0	Q92613	JADE3	5	5	9	5	93.7	19.75	1.15	1.065	1.224	1.145	0.93	1.069	0.2	0.09	0.29	0.2	-0.1	0.1	0.00115754	0.21298	0.000145009	0.00242081	0.0388126	0.08486	0.0323374	0.49563	0.00184243	0.0257017	0.210933	0.43222	FALSE	FALSE	FALSE	FALSE	FALSE	FALSE	1435.9	1348.3	1650.9	1543.7	2.53	3.68	1.46	3.38	3
7476	High	0	Q32Q12	NME1-NME2	71	16	173	2	32.6	471.67	0.964	0.914	0.882	0.937	0.975	0.94	-0.05	-0.13	-0.18	-0.09	-0.04	-0.09	0.0817572	0.00100725	7.34687e-05	0.00243097	0.853317	0.0267075	0.36579	0.0122642	0.00115548	0.025796	1	0.217514	FALSE	FALSE	FALSE	FALSE	FALSE	FALSE	40960.3	44805.4	39498.6	42002.2	2.36	1.38	0.93	2.3	3
344	High	0	G3V3H3	KLC1	54	32	129	2	68.7	415.4	0.993	0.947	0.94	0.944	1.003	0.996	-0.01	-0.08	-0.09	-0.08	0	-0.01	0.433304	0.0149851	0.00209676	0.00246106	0.504569	0.998935	0.895234	0.0770582	0.0122086	0.0260604	0.995472	1	FALSE	FALSE	FALSE	FALSE	FALSE	FALSE	28507.7	30104.8	28308.8	28433.1	1.6	1.65	1.53	1.7	3
5632	High	0.004	Q9HCE3	ZNF532	2	2	4	1	141.6	5.19	1.435	1.146	1.644	1.405	0.816	1.17	0.52	0.2	0.72	0.49	-0.29	0.23	0.00321625	0.120921	0.000224383	0.00247446	0.0712328	0.165129	0.0594356	0.334982	0.00246949	0.0261677	0.309743	0.622193	TRUE	FALSE	TRUE	TRUE	FALSE	FALSE	367.8	321	527.8	450.9	9.77	6.15	7.24	1.74	3
6107	High	0	Q8ND30	PPFIBP2	36	27	67	24	98.5	191.56	1.067	0.988	1.055	1.086	0.91	0.971	0.09	-0.02	0.08	0.12	-0.14	-0.04	0.00251744	0.202752	0.0428471	0.00249547	0.000259154	0.200692	0.0505843	0.480212	0.115147	0.0263521	0.00781326	0.68999	FALSE	FALSE	FALSE	FALSE	FALSE	FALSE	11284	11418.7	12041.5	12399.3	1.87	1.43	2.13	0.45	3
7347	High	0	P20042	EIF2S2	53	19	125	19	38.4	430.66	0.932	0.866	0.807	0.912	0.949	0.885	-0.1	-0.21	-0.31	-0.13	-0.07	-0.18	0.0224628	0.000214914	1.21594e-05	0.00249773	0.15288	0.00118852	0.17844	0.00431945	0.000366293	0.0263617	0.507821	0.0290815	FALSE	FALSE	FALSE	FALSE	FALSE	FALSE	18558.4	21437	17292.7	19548.3	0.83	2.45	2.02	3.21	3
1615	High	0	Q9H3K6	BOLA2	59	4	20	4	10.1	77.03	0.979	0.93	0.91	0.91	1.021	0.999	-0.03	-0.11	-0.14	-0.14	0.03	0	0.249541	0.00771736	0.000744029	0.0024987	0.790213	0.692068	0.668524	0.0492808	0.00573028	0.0263617	1	1	FALSE	FALSE	FALSE	FALSE	FALSE	FALSE	3620.8	3895.1	3543.4	3545.2	1.63	2.13	3.41	0.86	3
3557	High	0	P29084	GTF2E2	44	10	27	10	33	82.63	1.071	0.973	1.042	1.069	0.91	0.975	0.1	-0.04	0.06	0.1	-0.14	-0.04	0.00347262	0.289124	0.0430641	0.0025159	0.000335567	0.201628	0.0618449	0.616071	0.115645	0.026467	0.00907067	0.691617	FALSE	FALSE	FALSE	FALSE	FALSE	FALSE	3392.1	3486.7	3632.5	3725.6	1.8	1.73	1.26	1.55	3
5196	High	0	Q13526	PIN1	52	6	16	6	18.2	39	1.023	0.909	0.93	0.897	1.013	1.036	0.03	-0.14	-0.11	-0.16	0.02	0.05	0.995282	0.0102162	0.0138377	0.00251979	0.676486	0.547733	1	0.0591559	0.0490795	0.0264801	1	1	FALSE	FALSE	FALSE	FALSE	FALSE	FALSE	4268.9	4698.7	4368.5	4215.4	2.18	0.7	2.23	3.58	3
2659	High	0	O43934	MFSD11	5	3	3	3	49.2	6.34	1.002	1.224	1.226	1.236	0.99	0.992	0	0.29	0.29	0.31	-0.01	-0.01	0.893713	0.00521867	0.00226892	0.00252367	0.926408	0.999691	1	0.0376023	0.0129387	0.026514	1	1	FALSE	FALSE	FALSE	FALSE	FALSE	FALSE	457.3	373.6	458.1	461.7	6.65	5.04	0.95	2.36	3
2169	High	0	Q9BWG4	SSBP4	5	2	2	1	39.4	5.8	1.192	1.065	1.27	1.294	0.823	0.981	0.25	0.09	0.34	0.37	-0.28	-0.03	0.0106806	0.483358	0.00175582	0.0025331	0.0163567	0.987523	0.115965	0.85044	0.010716	0.0265576	0.12151	1	FALSE	FALSE	FALSE	FALSE	FALSE	FALSE	100.1	94	119.4	121.7	2.5	5.41	5.53	7.53	3
3295	High	0	Q8IW92	GLB1L2	28	18	64	18	72	212.94	1.044	0.992	1.036	1.093	0.908	0.948	0.06	-0.01	0.05	0.13	-0.14	-0.08	0.066935	0.999943	0.0621404	0.00253922	0.00269893	0.142735	0.327985	1	0.153178	0.0265941	0.0364528	0.573833	FALSE	FALSE	FALSE	FALSE	FALSE	FALSE	11758.4	11848.3	12279.9	12948.1	2.77	1.4	2.8	0.64	3
6012	High	0	P62851	RPS25	45	8	55	8	13.7	131.48	0.97	0.836	0.811	0.869	0.962	0.933	-0.04	-0.26	-0.3	-0.2	-0.06	-0.1	0.361563	0.00183126	0.000305973	0.00253919	0.99111	0.252117	0.814084	0.0183142	0.00304033	0.0265941	1	0.784282	FALSE	FALSE	FALSE	FALSE	FALSE	FALSE	15189.4	18170.3	14730.7	15796	4.08	3.1	2.05	2.79	3
4530	High	0	Q03169	TNFAIP2	5	2	3	2	72.6	4.18	1.133	1.325	1.5	1.367	0.969	1.098	0.18	0.41	0.59	0.45	-0.04	0.13	0.241831	0.0119055	0.00102957	0.0025563	0.617784	0.842986	0.655894	0.0652079	0.00725601	0.0267451	1	1	FALSE	TRUE	TRUE	TRUE	FALSE	FALSE	47.2	35.6	53.4	48.6	9.4	7.36	2.62	9.45	3
5234	High	0	Q9H0M0	WWP1	17	14	34	9	105.1	69.04	1.175	1.009	1.185	1.119	0.901	1.059	0.23	0.01	0.24	0.16	-0.15	0.08	0.000858582	0.937332	0.000481338	0.00256502	0.00508213	0.444359	0.0271462	1	0.00420514	0.0267807	0.0557207	1	FALSE	FALSE	FALSE	FALSE	FALSE	FALSE	3050.7	3024	3583.4	3384.3	3.9	2.44	0.24	4.1	3
3270	High	0	Q9UKD2	MRTO4	57	15	51	15	27.5	117.97	0.98	0.956	0.936	0.947	1.009	0.989	-0.03	-0.07	-0.09	-0.08	0.01	-0.02	0.101458	0.00991639	0.000468629	0.00257222	0.699162	0.429757	0.41183	0.0578442	0.00413365	0.0268419	1	1	FALSE	FALSE	FALSE	FALSE	FALSE	FALSE	12887.1	13483.6	12624.4	12767.7	0.73	0.28	1.61	1.62	3
1511	High	0	Q13017	ARHGAP5	20	23	36	23	172.4	113.87	1.106	0.961	1.063	1.072	0.896	0.991	0.15	-0.06	0.09	0.1	-0.16	-0.01	0.000654038	0.181638	0.00889684	0.00258139	0.000247116	0.746725	0.0235649	0.446621	0.0355905	0.0268818	0.00761961	1	FALSE	FALSE	FALSE	FALSE	FALSE	FALSE	4560.1	4746	5042.8	5087.3	0.81	1.88	2.39	2.08	3
4129	High	0	Q9HD20	ATP13A1	24	24	49	24	132.9	129.21	1.028	1.003	1.031	1.068	0.939	0.965	0.04	0	0.04	0.1	-0.09	-0.05	0.283297	0.992238	0.197573	0.00258464	0.00356648	0.0454471	0.714172	1	0.366852	0.0268922	0.0442774	0.299126	FALSE	FALSE	FALSE	FALSE	FALSE	FALSE	8002.9	7979.5	8228.6	8523.7	1.54	1.78	0.88	1.58	3
5514	High	0	P07741	APRT	73	11	54	11	19.6	131.23	1.021	0.946	0.966	0.95	0.996	1.017	0.03	-0.08	-0.05	-0.07	-0.01	0.02	0.127062	0.000800403	0.0161955	0.00260326	0.711705	0.499533	0.463446	0.0104156	0.0554013	0.0270411	1	1	FALSE	FALSE	FALSE	FALSE	FALSE	FALSE	14172.2	14978	14471.1	14236.1	0.76	1.75	0.25	0.8	3
241	High	0	A0A3F2YNW7	ARID1B	9	20	35	16	245.3	94.01	1.073	1.093	1.173	1.122	0.974	1.045	0.1	0.13	0.23	0.17	-0.04	0.06	0.0491922	0.0206325	0.000486849	0.002613	0.411262	0.442188	0.273869	0.096731	0.00422766	0.0270501	0.890946	1	FALSE	FALSE	FALSE	FALSE	FALSE	FALSE	3494.7	3197.9	3751.4	3589.4	3.25	2.21	1.16	3.46	3
681	High	0	Q96Q11	TRNT1	45	18	51	18	50.1	129.67	1.108	0.976	1.082	1.063	0.918	1.018	0.15	-0.04	0.11	0.09	-0.12	0.03	0.000348088	0.450249	0.00172677	0.00262006	0.000495808	0.98195	0.0164246	0.815236	0.0105914	0.0270888	0.0116974	1	FALSE	FALSE	FALSE	FALSE	FALSE	FALSE	9336.5	9565.9	10346.1	10166.2	0.67	1.84	1.23	2.04	3
7337	High	0	Q9Y6X9	MORC2	28	23	41	19	117.8	110.98	0.978	1.097	1.074	1.056	1.04	1.017	-0.03	0.13	0.1	0.08	0.06	0.02	0.484672	0.000133895	0.000526343	0.00263556	0.0670559	0.478407	0.943579	0.00329813	0.00444405	0.0271232	0.297604	1	FALSE	FALSE	FALSE	FALSE	FALSE	FALSE	5295.2	4825.8	5181	5093.8	1.43	1.42	0.66	1.35	3
4644	High	0	K7EIU8	SMAD4	21	9	20	9	50	49.17	1.15	1.031	1.186	1.097	0.94	1.081	0.2	0.04	0.25	0.13	-0.09	0.11	0.000151792	0.436744	4.23974e-05	0.00264872	0.0195116	0.00935352	0.0111081	0.798515	0.000795507	0.0272307	0.135447	0.11248	FALSE	FALSE	FALSE	FALSE	FALSE	FALSE	3021.4	2930.8	3475.2	3215.1	2.54	1.61	2.24	2.01	3
606	High	0	Q7Z7N9	TMEM179B	7	1	7	1	23.5	27.81	1.034	1.115	1.152	1.121	0.995	1.028	0.05	0.16	0.2	0.16	-0.01	0.04	0.282158	0.0076739	0.000816858	0.00264676	0.817173	0.714667	0.712011	0.0490916	0.00613051	0.0272307	1	1	FALSE	FALSE	FALSE	FALSE	FALSE	FALSE	661.7	593.5	684	665.1	2.94	1.44	3.51	2.22	3
6704	High	0	Q9Y314	NOSIP	32	8	29	8	33.2	72.44	0.947	1.002	0.949	0.936	1.07	1.013	-0.08	0	-0.08	-0.1	0.1	0.02	0.0621948	0.868777	0.0215121	0.00265263	0.00666889	0.40293	0.316031	1	0.0684568	0.0272572	0.0664369	0.98006	FALSE	FALSE	FALSE	FALSE	FALSE	FALSE	5707.8	5698.8	5406.9	5335.4	1.57	1.85	1.74	0.94	3
3050	High	0	P42285	MTREX	41	42	129	42	117.7	346.18	0.997	1.02	1.017	1.061	0.961	0.958	0	0.03	0.02	0.09	-0.06	-0.06	0.969594	0.380018	0.606704	0.00265579	0.0230626	0.012761	1	0.73124	0.843962	0.0272825	0.15091	0.138236	FALSE	FALSE	FALSE	FALSE	FALSE	FALSE	19112.2	18741	19062	19888.7	0.78	1.98	1.2	1.26	3
2642	High	0	Q13425	SNTB2	24	13	34	11	57.9	87.65	1.051	1.062	1.116	1.083	0.981	1.031	0.07	0.09	0.16	0.11	-0.03	0.04	0.0164687	0.0176474	0.000207561	0.00267374	0.47823	0.133523	0.148979	0.0865998	0.00234997	0.0274389	0.962703	0.553884	FALSE	FALSE	FALSE	FALSE	FALSE	FALSE	5882.3	5540	6182.7	5998.1	1.07	0.92	1.02	3.01	3
7357	High	0	P55039	DRG2	28	9	24	8	40.7	53.2	0.963	0.935	0.9	0.905	1.034	0.995	-0.06	-0.1	-0.15	-0.14	0.05	-0.01	0.623502	0.0132001	0.00283359	0.00267849	0.596489	0.999956	1	0.070221	0.015282	0.0274702	1	1	FALSE	FALSE	FALSE	FALSE	FALSE	FALSE	2420.6	2587.7	2330	2342.1	3.3	2.25	2.36	1.53	3
4045	High	0	B3KS98	EIF3H	56	20	80	20	41.6	255.41	0.995	0.908	0.904	0.92	0.988	0.983	-0.01	-0.14	-0.15	-0.12	-0.02	-0.03	0.866647	0.00408558	0.00167841	0.00268483	0.983614	0.974631	1	0.0322961	0.0104476	0.0275177	1	1	FALSE	FALSE	FALSE	FALSE	FALSE	FALSE	15577.9	17152.7	15501.4	15773.1	2.95	0.71	1.36	2.27	3
3982	High	0	Q9P2D1	CHD7	4	13	23	5	335.7	52.87	1.069	0.99	1.058	1.074	0.921	0.985	0.1	-0.01	0.08	0.1	-0.12	-0.02	0.0219626	0.989297	0.0145458	0.00269042	0.00386188	0.558096	0.17581	1	0.0509845	0.0275608	0.0466498	1	FALSE	FALSE	FALSE	FALSE	FALSE	FALSE	715.7	723.1	765.3	776.8	1.21	3.35	0.43	2.04	3
3671	High	0	A0A0A0MT32	LIPA	12	3	8	3	32.5	13.56	0.999	1.148	1.147	1.144	1.003	1.002	0	0.2	0.2	0.19	0	0	0.976411	0.00174104	0.00275579	0.00270342	0.979055	0.999998	1	0.0177876	0.0149889	0.0276448	1	1	FALSE	FALSE	FALSE	FALSE	FALSE	FALSE	734.7	640.1	734.3	732.5	3.84	4.57	2.66	3.4	3
3512	High	0	O00232	PSMD12	61	28	165	28	52.9	500.97	0.987	0.915	0.903	0.923	0.991	0.978	-0.02	-0.13	-0.15	-0.12	-0.01	-0.03	0.878525	0.000616812	0.000301454	0.00271965	0.548542	0.228411	1	0.0086926	0.00301222	0.0277122	1	0.738203	FALSE	FALSE	FALSE	FALSE	FALSE	FALSE	31470.9	34400.2	31076.6	31760.5	2.16	1.88	1.04	0.5	3
7617	High	0	P38432	COIL	29	13	23	13	62.6	56.44	1.133	1.053	1.194	1.179	0.893	1.012	0.18	0.08	0.26	0.24	-0.16	0.02	0.00448766	0.923217	0.00216615	0.0027204	0.00572299	0.997023	0.0721342	1	0.0124639	0.0277128	0.0600154	1	FALSE	FALSE	FALSE	FALSE	FALSE	FALSE	3126.8	2968	3542.9	3500.5	6.92	1.21	0.42	1.99	3
2045	High	0	O75534	CSDE1	39	33	103	33	88.8	268.46	1.067	0.905	0.965	1.061	0.853	0.91	0.09	-0.14	-0.05	0.08	-0.23	-0.14	0.000665142	5.19376e-05	0.0769553	0.00272957	1.78748e-06	0.000149386	0.0236866	0.00180834	0.179704	0.0277604	0.000378655	0.0078523	FALSE	FALSE	FALSE	FALSE	FALSE	FALSE	19359	21395.9	20654.1	22693.1	0.62	2.22	1.04	0.44	3
3346	High	0	Q8TER5	ARHGEF40	7	9	9	9	164.6	16.68	1.158	1.15	1.331	1.13	1.017	1.178	0.21	0.2	0.41	0.18	0.02	0.24	0.00105213	0.00231875	1.08459e-05	0.00273104	0.998897	0.000906189	0.0306255	0.0217344	0.000341311	0.0277604	1	0.024528	FALSE	FALSE	TRUE	FALSE	FALSE	FALSE	993.3	863.8	1150	976.5	4.63	1.59	1.66	3.3	3
2983	High	0	Q9ULC4	MCTS1	57	7	32	7	20.5	98.05	0.982	0.939	0.922	0.9	1.043	1.024	-0.03	-0.09	-0.12	-0.15	0.06	0.03	0.973617	0.0167705	0.00965514	0.00273473	0.508184	0.739327	1	0.0834912	0.0378062	0.0277604	0.998983	1	FALSE	FALSE	FALSE	FALSE	FALSE	FALSE	6346	6760	6230.8	6084.2	3.72	1.51	1.56	1.66	3
6778	High	0	P09211	GSTP1	72	17	1157	15	23.3	4541.36	0.982	0.926	0.909	0.903	1.025	1.007	-0.03	-0.11	-0.14	-0.15	0.04	0.01	0.419117	0.0394931	0.00466438	0.00274069	0.241479	0.96854	0.878472	0.152083	0.0220348	0.0277999	0.664608	1	FALSE	FALSE	FALSE	FALSE	FALSE	FALSE	96855.1	104644	95143.4	94510.4	2.05	3.11	0.14	1.31	3
956	High	0	Q8N4A0	GALNT4	13	7	22	5	66.6	56.38	1.054	1.01	1.065	1.087	0.93	0.98	0.08	0.01	0.09	0.12	-0.11	-0.03	0.0924993	0.710437	0.0204833	0.00275522	0.010428	0.435791	0.390416	1	0.0658967	0.0279121	0.0894662	1	FALSE	FALSE	FALSE	FALSE	FALSE	FALSE	1590.2	1574.1	1676.4	1710.5	2.79	2.06	0.51	1.04	3
7262	High	0	P68371	TUBB4B	65	23	619	3	49.8	1733.5	1.004	0.926	0.929	0.922	1.004	1.008	0.01	-0.11	-0.11	-0.12	0.01	0.01	0.995588	0.00275821	0.00360069	0.00275742	1	0.995574	1	0.0243294	0.0182857	0.0279273	1	1	FALSE	FALSE	FALSE	FALSE	FALSE	FALSE	25342.4	27362.9	25433.6	25235	0.02	3.4	0.45	1.21	3
7921	High	0	Q8TE77	SSH3	32	15	30	15	73	107	1.067	1.028	1.097	1.079	0.953	1.017	0.09	0.04	0.13	0.11	-0.07	0.02	0.051608	0.271603	0.00382034	0.00276986	0.0352553	0.992409	0.281003	0.588964	0.0190704	0.0280181	0.198349	1	FALSE	FALSE	FALSE	FALSE	FALSE	FALSE	3178.5	3091.1	3391	3335.6	0.93	0.96	0.94	4.05	3
7784	High	0	O60287	URB1	19	35	57	35	254.2	136.7	1.031	1.064	1.097	1.084	0.981	1.011	0.04	0.09	0.13	0.12	-0.03	0.02	0.160719	0.0320168	0.00163808	0.00277814	0.297667	0.964764	0.527245	0.131788	0.0102709	0.0280948	0.746048	1	FALSE	FALSE	FALSE	FALSE	FALSE	FALSE	5794.5	5446.3	5972	5904.1	1.29	0.87	0.55	3.28	3
5001	High	0	B7Z8V7	NADK2	43	11	28	2	34.2	100.23	1.125	0.993	1.117	1.139	0.872	0.981	0.17	-0.01	0.16	0.19	-0.2	-0.03	0.0273222	0.72286	0.0067608	0.00278807	0.0102602	0.882023	0.19901	1	0.0290826	0.028174	0.0887691	1	FALSE	FALSE	FALSE	FALSE	FALSE	FALSE	293	295.1	329.6	336.1	3.29	5.48	1.01	3.68	3
4881	High	0	Q9UJK0	TSR3	9	2	4	2	33.6	15.28	0.987	1.046	1.033	0.842	1.244	1.227	-0.02	0.07	0.05	-0.25	0.31	0.3	0.971133	0.868254	0.986507	0.00279253	0.00118686	0.00191013	1	1	1	0.028195	0.0211099	0.0392249	FALSE	FALSE	FALSE	FALSE	FALSE	FALSE	109	104.2	107.6	87.7	3.11	1.46	2.29	8.35	3
3851	High	0	P17568	NDUFB7	37	3	8	3	16.4	27.44	0.999	1.153	1.152	1.082	1.065	1.064	0	0.21	0.2	0.11	0.09	0.09	0.973908	9.97691e-05	7.11604e-05	0.00280921	0.0379059	0.021313	1	0.00272799	0.00113386	0.0282882	0.207751	0.191096	FALSE	FALSE	FALSE	FALSE	FALSE	FALSE	1134	983.3	1132.5	1064.4	0.43	0.86	2.27	3.13	3
2569	High	0	P04626	ERBB2	11	11	23	10	137.8	70.64	1.063	1.234	1.311	1.107	1.114	1.185	0.09	0.3	0.39	0.15	0.16	0.24	0.0382573	1.68962e-05	2.29313e-06	0.00283902	0.00182333	7.38164e-05	0.2412	0.000927768	0.000134231	0.0285384	0.0280999	0.00520321	FALSE	FALSE	TRUE	FALSE	FALSE	FALSE	4167.9	3378	4430.1	3739.7	1.69	1.04	1.95	3.35	3
5988	High	0	Q9BQP7	MGME1	39	15	29	15	39.4	68.39	1.004	1.147	1.152	1.038	1.105	1.109	0.01	0.2	0.2	0.05	0.14	0.15	0.999689	3.37999e-07	3.23132e-07	0.00284055	5.34576e-06	5.06783e-06	1	0.000108964	4.48013e-05	0.0285466	0.000705447	0.00139709	FALSE	FALSE	FALSE	FALSE	FALSE	FALSE	6331.1	5520.3	6358.5	5731.3	0.35	0.76	1.67	0.03	3
1149	High	0	Q15542	TAF5	12	7	12	7	86.8	43.58	1.002	1.119	1.121	1.083	1.033	1.036	0	0.16	0.17	0.11	0.05	0.05	0.969291	0.000299505	0.000456431	0.00286672	0.213111	0.373812	1	0.00540966	0.00404556	0.0287236	0.616731	0.944096	FALSE	FALSE	FALSE	FALSE	FALSE	FALSE	1212.4	1084	1215.3	1173.5	2.93	1.56	1.35	1.82	3
7067	High	0	P52788	SMS	53	15	70	15	41.2	226.21	0.965	0.983	0.949	0.954	1.031	0.996	-0.05	-0.02	-0.07	-0.07	0.04	-0.01	0.0487936	0.0784185	0.00129956	0.00288115	0.132043	0.891603	0.273869	0.246391	0.0086829	0.0288538	0.460498	1	FALSE	FALSE	FALSE	FALSE	FALSE	FALSE	8825.9	8975	8520.5	8557.7	1.31	1.83	0.62	0.49	3
4848	High	0	Q96DB5	RMDN1	49	20	58	20	35.8	159.42	0.989	1.121	1.108	1.061	1.057	1.045	-0.02	0.16	0.15	0.09	0.08	0.06	0.753851	1.75882e-05	3.55372e-05	0.00289137	0.00191573	0.00628169	1	0.000943874	0.000707037	0.0289346	0.0289738	0.0863497	FALSE	FALSE	FALSE	FALSE	FALSE	FALSE	10155	9059.6	10042	9610.1	0.42	2.16	0.58	0.87	3
7125	High	0	P42167-2	TMPO	57	19	109	2	38.7	380.87	1.055	1.179	1.243	1.135	1.039	1.095	0.08	0.24	0.31	0.18	0.05	0.13	0.149979	0.000708811	7.92438e-05	0.00289472	0.594768	0.0247331	0.506206	0.00954783	0.00121592	0.0289537	1	0.207004	FALSE	FALSE	FALSE	FALSE	FALSE	FALSE	1630	1382.6	1719.1	1569.3	1.92	1.68	1.93	4.82	3
4002	High	0	Q5MIZ7	PPP4R3B	26	18	35	12	97.4	86.94	1.054	1.067	1.126	1.138	0.938	0.989	0.08	0.09	0.17	0.19	-0.09	-0.02	0.14414	0.29915	0.0104615	0.00290347	0.0335573	0.733613	0.496152	0.629278	0.0400757	0.0290267	0.192392	1	FALSE	FALSE	FALSE	FALSE	FALSE	FALSE	644.3	603.7	679.4	686.8	3.65	0.84	1.99	5.7	3
2479	High	0	Q9P2I0	CPSF2	17	11	41	11	88.4	119.79	1.026	1.066	1.093	1.088	0.98	1.005	0.04	0.09	0.13	0.12	-0.03	0.01	0.432548	0.025068	0.00325237	0.00290624	0.387441	0.999659	0.894131	0.110948	0.0169018	0.0290401	0.864035	1	FALSE	FALSE	FALSE	FALSE	FALSE	FALSE	5006.9	4699	5136.3	5110.7	0.56	0.93	1.24	3.86	3
1924	High	0	P61077	UBE2D3	24	3	8	1	16.7	23.58	0.954	0.965	0.921	0.915	1.056	1.007	-0.07	-0.05	-0.12	-0.13	0.08	0.01	0.0245204	0.480997	0.00357787	0.00293695	0.0195309	0.998201	0.187445	0.848695	0.0182076	0.0292308	0.135488	1	FALSE	FALSE	FALSE	FALSE	FALSE	FALSE	2511.2	2601	2396.3	2378.7	2.28	1.91	1.14	1.75	3
5616	High	0	M0R0F0	RPS5	62	12	62	12	22.4	151.05	0.938	0.933	0.875	0.908	1.027	0.963	-0.09	-0.1	-0.19	-0.14	0.04	-0.05	0.104069	0.0106531	0.000503531	0.00295383	0.734009	0.407991	0.418325	0.0605889	0.00431664	0.0293552	1	0.983956	FALSE	FALSE	FALSE	FALSE	FALSE	FALSE	11819	12670.8	11088.3	11511.3	2.2	2.23	2.77	1.85	3
2184	High	0	O95169	NDUFB8	28	4	16	4	21.8	46.93	1.019	1.157	1.18	1.078	1.073	1.094	0.03	0.21	0.24	0.11	0.1	0.13	0.840936	4.9107e-05	2.67664e-05	0.0029589	0.0106426	0.00379014	1	0.00173683	0.000600179	0.0293911	0.0904941	0.0616361	FALSE	FALSE	FALSE	FALSE	FALSE	FALSE	4181.9	3614.1	4263.1	3897.7	1.26	2.84	2.6	0.71	3
5417	High	0	P62888	RPL30	61	9	83	9	12.8	195.13	0.982	0.932	0.915	0.94	0.991	0.972	-0.03	-0.1	-0.13	-0.09	-0.01	-0.04	0.558853	0.0037182	0.000824146	0.0029728	0.997408	0.664138	1	0.0301904	0.00617136	0.0294979	1	1	FALSE	FALSE	FALSE	FALSE	FALSE	FALSE	19378.6	20800.4	19022.5	19562.7	1.46	1.53	1.29	2.46	3
2250	High	0	P49207	RPL34	43	7	30	7	13.3	60.35	0.816	0.901	0.735	0.781	1.154	0.942	-0.29	-0.15	-0.44	-0.36	0.21	-0.09	0.0135436	0.144702	0.000767387	0.00297862	0.0743738	0.624459	0.133188	0.378805	0.00587266	0.0295339	0.318692	1	FALSE	FALSE	TRUE	FALSE	FALSE	FALSE	9284.7	10304	7576.6	8046.5	5.16	4.39	7.08	6.32	3
2028	High	0	Q02878	RPL6	54	20	149	20	32.7	425	1.002	0.883	0.884	0.883	1	1.002	0	-0.18	-0.18	-0.18	0	0	0.986888	0.00378202	0.0025696	0.00297988	0.996881	0.999201	1	0.0305422	0.0142445	0.0295339	1	1	FALSE	FALSE	FALSE	FALSE	FALSE	FALSE	37004.4	41925.2	37073.1	37009.9	1.13	4.38	1.82	1.31	3
3486	High	0	P47985	UQCRFS1	58	14	101	14	29.6	326.39	1.028	1.089	1.12	1.067	1.02	1.049	0.04	0.12	0.16	0.09	0.03	0.07	0.329278	0.000890588	0.000156761	0.00298615	0.703503	0.0746829	0.773273	0.0112627	0.00194078	0.0295727	1	0.402021	FALSE	FALSE	FALSE	FALSE	FALSE	FALSE	13882.6	12748	14274.8	13607.4	1.07	1.93	1.15	2.15	3
6147	High	0	Q14684	RRP1B	25	17	62	17	84.4	211.6	0.992	1.004	0.996	1.052	0.954	0.946	-0.01	0.01	-0.01	0.07	-0.07	-0.08	0.990487	0.999094	0.99838	0.00298693	0.00349377	0.0024762	1	1	1	0.0295727	0.0436034	0.0461716	FALSE	FALSE	FALSE	FALSE	FALSE	FALSE	10914	10874.7	10827.3	11440	1.53	1.63	0.85	0.26	3
2535	High	0	Q9HD15	SRA1	30	7	17	7	25.7	56.73	0.948	0.86	0.815	0.842	1.021	0.968	-0.08	-0.22	-0.29	-0.25	0.03	-0.05	0.460795	0.00497137	0.000872019	0.00300239	0.973417	0.689748	0.921751	0.0363937	0.00642113	0.0296721	1	1	FALSE	FALSE	FALSE	FALSE	FALSE	FALSE	3272.5	3804.5	3101.5	3204.2	4.8	5.74	2.42	1.52	3
334	High	0	A0A087X0R6	SNX12	60	10	42	8	19.8	113.81	1.011	0.976	0.987	0.929	1.051	1.062	0.02	-0.04	-0.02	-0.11	0.07	0.09	0.868738	0.146369	0.394184	0.0030105	0.0744578	0.0256012	1	0.381926	0.62038	0.029713	0.318908	0.211411	FALSE	FALSE	FALSE	FALSE	FALSE	FALSE	6787.6	6956.1	6862.4	6460.2	1.68	2.08	2.17	1.07	3
461	High	0	E9PHY0	ACP2	30	7	10	7	41	23.82	1.112	1.143	1.27	1.183	0.966	1.074	0.15	0.19	0.35	0.24	-0.05	0.1	0.0703833	0.0299523	0.000827236	0.00302235	0.345493	0.658276	0.338339	0.125962	0.00618667	0.0298007	0.810263	1	FALSE	FALSE	FALSE	FALSE	FALSE	FALSE	1166.3	1020.7	1296.6	1207.8	1.03	1.79	6.4	5.6	3
4107	High	0	Q13129	RLF	1	2	3	2	217.8	9.33	1.079	1.173	1.265	1.219	0.962	1.037	0.11	0.23	0.34	0.29	-0.06	0.05	0.401262	0.0103804	0.00142549	0.00302567	0.755699	0.907762	0.859083	0.0595648	0.0093065	0.0298261	1	1	FALSE	FALSE	FALSE	FALSE	FALSE	FALSE	197.8	168.7	213.4	205.7	5.67	5.89	3.51	2.61	3
4931	High	0	P04406	GAPDH	92	31	1072	31	36	3238.23	0.987	0.912	0.9	0.924	0.988	0.975	-0.02	-0.13	-0.15	-0.11	-0.02	-0.04	0.96718	0.00137618	0.000849745	0.00302894	0.895462	0.671711	1	0.0152379	0.00630557	0.0298438	1	1	FALSE	FALSE	FALSE	FALSE	FALSE	FALSE	162259	177877	160157	164310	2.36	2.9	1.56	0.38	3
5166	High	0	Q86UT6	NLRX1	5	5	8	5	107.5	12.02	1.154	1.109	1.279	1.146	0.967	1.116	0.21	0.15	0.36	0.2	-0.05	0.16	0.00563435	0.00760479	6.05924e-05	0.00303627	0.873704	0.0148056	0.0815039	0.048811	0.00100985	0.0299014	1	0.152485	FALSE	FALSE	FALSE	FALSE	FALSE	FALSE	1649.8	1487.7	1903.1	1705.7	1.64	1.69	2.81	5.26	3
2835	High	0	Q9Y6J9	TAF6L	11	7	13	7	67.8	30.31	1.069	1.13	1.208	1.114	1.014	1.084	0.1	0.18	0.27	0.16	0.02	0.12	0.0833148	0.00414318	0.000213984	0.00304812	0.993526	0.119719	0.370003	0.0325892	0.00239972	0.0299887	1	0.520757	FALSE	FALSE	FALSE	FALSE	FALSE	FALSE	2215.1	1960.8	2368.5	2184.2	0.29	2.38	1.82	5.27	3
104	Medium	0.013	Q9P2K6	KLHL42	4	2	2	2	56.8	0	1.167	1.12	1.307	1.214	0.922	1.076	0.22	0.16	0.39	0.28	-0.12	0.11	0.0184666	0.0401278	0.000390634	0.00305727	0.26868	0.286419	0.158942	0.153509	0.00360859	0.0300567	0.706619	0.833221	FALSE	FALSE	TRUE	FALSE	FALSE	FALSE	197.9	176.8	231	214.7	8.91	0.93	1.69	1.44	3
478	High	0	O15327	INPP4B	35	25	59	25	104.7	191.55	1.096	1.003	1.099	1.111	0.903	0.99	0.13	0	0.14	0.15	-0.15	-0.01	0.00783325	0.991147	0.00546694	0.00308441	0.00434428	0.962645	0.0978524	1	0.0247875	0.0302496	0.0500367	1	FALSE	FALSE	FALSE	FALSE	FALSE	FALSE	8576.7	8554.1	9403.4	9500.7	2.59	2.22	2.98	1.06	3
7992	High	0	Q9BTE7	DCUN1D5	41	7	8	7	27.5	22.96	1.012	0.839	0.848	0.925	0.907	0.917	0.02	-0.25	-0.24	-0.11	-0.14	-0.12	0.702111	1.66787e-05	3.5963e-05	0.0030865	0.00164809	0.00598002	1	0.000924657	0.000711639	0.0302627	0.0262605	0.0835439	FALSE	FALSE	FALSE	FALSE	FALSE	FALSE	2981.5	3555.5	3016.8	3288.4	2.08	1.27	2.35	1.82	3
7797	High	0	Q9BXI6	TBC1D10A	23	10	22	7	57.1	69.14	1.137	1.041	1.184	1.145	0.91	1.034	0.18	0.06	0.24	0.19	-0.14	0.05	0.00470442	0.889352	0.00203454	0.00309598	0.00739519	0.982386	0.0744293	1	0.0119425	0.0303006	0.0706837	1	FALSE	FALSE	FALSE	FALSE	FALSE	FALSE	2251.8	2162.3	2559.8	2475.3	5.05	3.53	1.99	2.62	3
2444	High	0	P62314	SNRPD1	37	4	24	4	13.3	78.54	0.958	1.067	1.022	1.063	1.004	0.962	-0.06	0.09	0.03	0.09	0.01	-0.06	0.0401336	0.00142341	0.107372	0.00309636	0.900068	0.105325	0.247258	0.0156106	0.231487	0.0303006	1	0.486644	FALSE	FALSE	FALSE	FALSE	FALSE	FALSE	5015.6	4701.8	4806.2	4996.6	0.69	2.07	1.15	1.14	3
6354	High	0	O75190-2	DNAJB6	46	9	37	1	26.9	113.21	1.056	1.121	1.184	1.202	0.932	0.985	0.08	0.16	0.24	0.27	-0.1	-0.02	0.654575	0.018668	0.00411808	0.00309614	0.522253	0.994788	1	0.0902109	0.0201911	0.0303006	1	1	FALSE	FALSE	FALSE	FALSE	FALSE	FALSE	149.3	133.2	157.7	160.1	2.78	2.91	2.81	6.81	3
6872	High	0	Q9UKM7	MAN1B1	23	12	39	12	79.5	114.41	1.128	0.996	1.123	1.097	0.908	1.024	0.17	-0.01	0.17	0.13	-0.14	0.03	0.00529022	0.851083	0.00204574	0.00310284	0.00832088	0.982795	0.0795687	1	0.0119905	0.0303048	0.0763582	1	FALSE	FALSE	FALSE	FALSE	FALSE	FALSE	2600.1	2610.4	2932.6	2864.3	2.21	2.25	2.97	2.94	3
2262	High	0	O43896	KIF1C	29	25	68	18	122.9	210.7	1.076	0.991	1.067	1.065	0.931	1.002	0.11	-0.01	0.09	0.09	-0.1	0	0.00146556	0.754371	0.00465872	0.0031049	0.0010176	0.985662	0.0370524	1	0.0220132	0.0303159	0.0189969	1	FALSE	FALSE	FALSE	FALSE	FALSE	FALSE	8066.9	8140.3	8681.7	8666.4	1.71	0.69	2.03	1.7	3
8096	High	0	P13674-2	P4HA1	49	21	44	1	60.9	139.66	1.005	1	1.005	1.051	0.951	0.956	0.01	0	0.01	0.07	-0.07	-0.06	0.999471	0.90249	0.939042	0.00310548	0.00143752	0.00162413	1	1	1	0.0303159	0.0240226	0.0353702	FALSE	FALSE	FALSE	FALSE	FALSE	FALSE	10731.5	10731.4	10788.2	11283.3	0.84	1.62	0.58	1.11	3
1599	High	0	Q9NSD9	FARSB	42	24	102	24	66.1	317.99	1.009	0.945	0.953	0.947	0.997	1.006	0.01	-0.08	-0.07	-0.08	0	0.01	0.972917	0.0105485	0.00615196	0.00310824	0.761283	0.940325	1	0.0602124	0.027082	0.0303199	1	1	FALSE	FALSE	FALSE	FALSE	FALSE	FALSE	24205.6	25625.1	24422.4	24270.4	2.07	0.77	1.35	1	3
5615	High	0	Q9UPQ3	AGAP1	13	9	15	8	94.4	40.4	1.14	1.026	1.17	1.102	0.931	1.062	0.19	0.04	0.23	0.14	-0.1	0.09	0.00154397	0.868971	0.000688541	0.00313817	0.00799451	0.541217	0.0380819	1	0.00541165	0.0304675	0.0745185	1	FALSE	FALSE	FALSE	FALSE	FALSE	FALSE	1672.4	1630.3	1907.3	1796	2.63	0.74	3.25	2.86	3
2091	High	0	Q9H2P0	ADNP	44	48	119	48	123.5	339.42	1.022	1.086	1.11	1.114	0.975	0.996	0.03	0.12	0.15	0.16	-0.04	-0.01	0.25265	0.0658189	0.00439715	0.00313842	0.173279	0.99157	0.673969	0.216876	0.0211447	0.0304675	0.546404	1	FALSE	FALSE	FALSE	FALSE	FALSE	FALSE	21810.4	20085.9	22288.2	22372.2	4.64	1.44	1.58	0.55	3
30	High	0	Q15750	TAB1	25	8	16	8	54.6	56.26	1.063	1.047	1.113	1.087	0.963	1.024	0.09	0.07	0.16	0.12	-0.05	0.03	0.195074	0.0220317	0.00142006	0.00314296	0.465118	0.894442	0.588658	0.101274	0.00928159	0.0304969	0.947612	1	FALSE	FALSE	FALSE	FALSE	FALSE	FALSE	1906.7	1820.7	2027.3	1979.2	3.3	0.64	1.08	2.39	3
6980	High	0	P49641-1	MAN2A2	11	10	19	10	128.8	37.33	1.132	1.025	1.16	1.16	0.883	1	0.18	0.04	0.21	0.21	-0.18	0	0.0149879	0.989328	0.0100284	0.00315338	0.00454834	0.787871	0.141874	1	0.0388073	0.0305538	0.0517136	1	FALSE	FALSE	FALSE	FALSE	FALSE	FALSE	1997.4	1948.9	2261.7	2261.6	3.46	1.69	3.5	5.45	3
1844	High	0	Q9UNF1	MAGED2	41	19	68	18	64.9	240.06	1.003	1.043	1.046	1.045	0.998	1.001	0	0.06	0.07	0.06	0	0	0.932939	0.00328246	0.00167241	0.00318154	0.999993	0.940725	1	0.0275897	0.0104167	0.0307673	1	1	FALSE	FALSE	FALSE	FALSE	FALSE	FALSE	11298.8	10836.6	11337.4	11325.2	1.48	0.76	0.31	1.11	3
4928	High	0	Q13596	SNX1	48	22	73	20	59	209.16	0.987	1.017	1.004	0.962	1.058	1.044	-0.02	0.02	0.01	-0.06	0.08	0.06	0.965001	0.931546	0.999166	0.00318749	0.00161874	0.00274011	1	1	1	0.0308175	0.0259748	0.0493011	FALSE	FALSE	FALSE	FALSE	FALSE	FALSE	11417.7	11221.7	11266.6	10795.2	1.17	1.39	1.15	0.25	3
1281	High	0	P18206	VCL	69	73	393	73	123.7	1299.28	0.984	0.923	0.908	0.946	0.976	0.96	-0.02	-0.12	-0.14	-0.08	-0.03	-0.06	0.374111	0.000339389	7.61613e-05	0.00321571	0.223446	0.0204632	0.828843	0.00580205	0.00118539	0.031029	0.634493	0.186784	FALSE	FALSE	FALSE	FALSE	FALSE	FALSE	82519.3	89370.4	81175.7	84542.7	1.07	1.54	1.04	1.08	3
6955	High	0	P62750	RPL23A	53	13	94	13	17.7	252.54	0.943	0.898	0.847	0.895	1.004	0.947	-0.08	-0.15	-0.24	-0.16	0.01	-0.08	0.136814	0.0119464	0.000668166	0.0032194	0.726135	0.513667	0.483759	0.0653482	0.0052887	0.0310515	1	1	FALSE	FALSE	FALSE	FALSE	FALSE	FALSE	26115.5	29076	24631.9	26023.4	1.98	1.34	2.36	4.58	3
3320	High	0	Q8NC60	NOA1	31	16	48	16	78.4	152.82	1.058	1.077	1.14	1.077	1.001	1.059	0.08	0.11	0.19	0.11	0	0.08	0.0431162	0.00561735	0.000176246	0.0032277	0.966171	0.0822219	0.25757	0.0398261	0.00211689	0.031124	1	0.424915	FALSE	FALSE	FALSE	FALSE	FALSE	FALSE	4448.3	4128.8	4706.4	4444.9	0.8	1.19	0.78	3.67	3
2402	High	0	P50995	ANXA11	39	20	106	19	54.4	315.18	1.01	0.985	0.994	0.94	1.048	1.058	0.01	-0.02	-0.01	-0.09	0.07	0.08	0.939254	0.534543	0.838879	0.00322996	0.0189998	0.00899566	1	0.902586	1	0.0311273	0.133369	0.11028	FALSE	FALSE	FALSE	FALSE	FALSE	FALSE	21917.7	22258.4	22127.2	20922.7	1.18	0.36	1.68	2.21	3
5581	High	0	Q2KHR3	QSER1	5	7	10	7	189.9	44.09	1.138	0.992	1.129	1.165	0.851	0.969	0.19	-0.01	0.17	0.22	-0.23	-0.05	0.00821531	0.949152	0.0164557	0.0032366	0.00175917	0.594193	0.0999525	1	0.0561473	0.0311576	0.0275879	1	FALSE	FALSE	FALSE	FALSE	FALSE	FALSE	1898.3	1913.9	2160.3	2229.9	4.76	2.77	2.72	2.4	3
5221	High	0	Q9Y3A5	SBDS	46	15	57	15	28.7	145.86	0.989	0.917	0.907	0.915	1.003	0.992	-0.02	-0.12	-0.14	-0.13	0	-0.01	0.813105	0.00353127	0.00129253	0.00324013	0.999851	0.84733	1	0.0290273	0.00864599	0.0311767	1	1	FALSE	FALSE	FALSE	FALSE	FALSE	FALSE	16552.8	18045.4	16374.9	16510.8	1.99	2.06	0.9	3.11	3
955	High	0	A0A0A0MT83	IVD	59	20	88	20	46.3	238.49	1.033	1.087	1.122	1.072	1.014	1.047	0.05	0.12	0.17	0.1	0.02	0.07	0.305254	0.00112737	0.000180662	0.00324795	0.784759	0.0849153	0.744526	0.0133028	0.00215167	0.031237	1	0.432299	FALSE	FALSE	FALSE	FALSE	FALSE	FALSE	14978.2	13781.2	15466.1	14766.6	1.2	1.26	2.43	0.63	3
1143	High	0	A0A087WUQ6	GPX1	58	10	25	10	21.9	81.31	1.006	0.952	0.958	0.942	1.011	1.017	0.01	-0.07	-0.06	-0.09	0.02	0.02	0.999747	0.0328144	0.0370147	0.0032531	0.344063	0.309178	1	0.134075	0.103115	0.0312641	0.809173	0.866042	FALSE	FALSE	FALSE	FALSE	FALSE	FALSE	7278	7645.3	7324.3	7200.5	1.75	1.14	0.92	1.87	3
4656	High	0	F2Z2A2	MFSD9	26	2	5	2	9.8	17.57	1.127	1.062	1.197	1.144	0.928	1.046	0.17	0.09	0.26	0.19	-0.11	0.07	0.00713796	0.680727	0.00184798	0.00326306	0.013516	0.958328	0.0927294	1	0.0111429	0.031315	0.107045	1	FALSE	FALSE	FALSE	FALSE	FALSE	FALSE	1149.9	1082.3	1295.9	1238.5	3.66	2.63	1.23	5.62	3
4489	High	0	P30086	PEBP1	81	13	75	13	21	199.6	0.954	0.956	0.912	0.89	1.075	1.025	-0.07	-0.06	-0.13	-0.17	0.1	0.04	0.65492	0.21717	0.0418756	0.00326096	0.0544224	0.277182	1	0.502666	0.11311	0.031315	0.261515	0.820232	FALSE	FALSE	FALSE	FALSE	FALSE	FALSE	12601.9	13175.4	12019.7	11720.9	2.37	1.12	4.08	2.36	3
3217	High	0	O43324	EEF1E1	52	8	39	8	19.8	105.55	0.989	0.918	0.908	0.904	1.016	1.005	-0.02	-0.12	-0.14	-0.15	0.02	0.01	0.991823	0.00589785	0.0041887	0.00326101	0.959514	0.996484	1	0.0412123	0.0204255	0.031315	1	1	FALSE	FALSE	FALSE	FALSE	FALSE	FALSE	7605	8280.6	7522.2	7487.8	2.29	1.33	3.58	1.27	3
3428	High	0.001	Q9HC21	SLC25A19	8	3	3	3	35.5	4.81	0.992	1.102	1.094	1.182	0.933	0.925	-0.01	0.14	0.13	0.24	-0.1	-0.11	0.982035	0.113312	0.0676125	0.00328313	0.107008	0.177866	1	0.319668	0.163446	0.03147	0.401969	0.645705	FALSE	FALSE	FALSE	FALSE	FALSE	FALSE	219.7	199.2	217.9	235.5	5.73	0.08	1.67	3.33	3
5547	High	0	Q9P0K7	RAI14	30	29	63	28	110	179.87	1.043	1.103	1.15	1.054	1.046	1.091	0.06	0.14	0.2	0.08	0.07	0.13	0.0416374	0.000382845	2.49773e-05	0.00329601	0.256825	0.00302695	0.252195	0.00633078	0.000577766	0.0315259	0.6889	0.0526046	FALSE	FALSE	FALSE	FALSE	FALSE	FALSE	11380.7	10321.1	11870	10876.4	0.77	0.53	0.61	3.08	3
4528	High	0	P50747	HLCS	28	17	26	17	80.7	84.96	0.958	0.966	0.925	0.946	1.02	0.978	-0.06	-0.05	-0.11	-0.08	0.03	-0.03	0.0648261	0.0719284	0.00151493	0.00331295	0.169294	0.899886	0.322321	0.231318	0.00970002	0.0316504	0.538072	1	FALSE	FALSE	FALSE	FALSE	FALSE	FALSE	5091.6	5273	4878.9	4990.7	1.02	2.57	1.34	1.99	3
4375	High	0	O00231	PSMD11	62	25	111	25	47.4	401.82	0.972	0.941	0.915	0.946	0.995	0.967	-0.04	-0.09	-0.13	-0.08	-0.01	-0.05	0.1071	0.00271394	0.000182508	0.00332482	0.998004	0.083933	0.424012	0.0242042	0.00216626	0.0317412	1	0.42958	FALSE	FALSE	FALSE	FALSE	FALSE	FALSE	25300.9	26880.8	24592.9	25440	1.6	1.23	1.8	0.36	3
4220	High	0	P21127	CDK11B	32	26	72	3	92.6	186.67	0.997	1.028	1.025	1.053	0.976	0.973	0	0.04	0.04	0.07	-0.04	-0.04	0.998597	0.176508	0.142878	0.00332833	0.069273	0.0860614	1	0.438048	0.287941	0.0317446	0.304685	0.434725	FALSE	FALSE	FALSE	FALSE	FALSE	FALSE	14010.5	13632.4	13967.7	14354.6	1.45	1.06	0.78	0.87	3
5891	High	0	Q8TBA6	GOLGA5	32	20	45	20	83	172.76	1.081	1.07	1.156	1.11	0.964	1.041	0.11	0.1	0.21	0.15	-0.05	0.06	0.0220449	0.157229	0.00119695	0.00333488	0.0782261	0.801733	0.176014	0.402769	0.00813507	0.0317919	0.330484	1	FALSE	FALSE	FALSE	FALSE	FALSE	FALSE	8109.7	7581.9	8762.9	8415.9	3.8	2.12	1.49	3.15	3
5665	High	0.001	P0C1Z6	TFPT	7	2	4	2	28.3	8.66	1.05	1.055	1.109	1.078	0.979	1.028	0.07	0.08	0.15	0.11	-0.03	0.04	0.0677048	0.0476476	0.00114089	0.00334008	0.252626	0.778325	0.33047	0.172647	0.00784149	0.0317963	0.682138	1	FALSE	FALSE	FALSE	FALSE	FALSE	FALSE	850.6	805.9	893.4	869.1	0.75	1.59	1.42	3.01	3
2685	High	0	P43034	PAFAH1B1	41	17	55	16	46.6	128.12	1.017	0.932	0.948	0.933	0.999	1.016	0.02	-0.1	-0.08	-0.1	0	0.02	0.880451	0.00590625	0.0152378	0.00335845	0.964742	0.64384	1	0.0412348	0.0529078	0.0319108	1	1	FALSE	FALSE	FALSE	FALSE	FALSE	FALSE	8826.8	9469.4	8975.6	8837.5	1.92	0.96	1.26	1.83	3
1194	High	0	E9PRJ8	CD81	21	3	19	3	22.5	86.84	1.067	1.132	1.207	1.111	1.019	1.087	0.09	0.18	0.27	0.15	0.03	0.12	0.0387015	0.00441753	0.000139071	0.00336793	0.995592	0.0531507	0.242594	0.0338798	0.00179004	0.031933	1	0.329067	FALSE	FALSE	FALSE	FALSE	FALSE	FALSE	2867.5	2534.2	3059	2814.3	3.37	1.06	3.53	1.5	3
81	High	0	Q9P0P8	MTRES1	15	4	7	4	27.9	28.81	1.04	1.105	1.149	1.104	1.001	1.042	0.06	0.14	0.2	0.14	0	0.06	0.341772	0.00217558	0.000337964	0.00337037	0.980543	0.210675	0.790223	0.0207697	0.0032636	0.0319378	1	0.708941	FALSE	FALSE	FALSE	FALSE	FALSE	FALSE	1873.7	1695.7	1949.2	1871.4	1.49	4.11	1.97	1.49	3
3288	High	0	P19447	ERCC3	24	15	31	15	89.2	98.91	1.001	1.086	1.087	1.054	1.031	1.032	0	0.12	0.12	0.08	0.04	0.05	0.766268	0.000478037	0.000192397	0.00337756	0.334519	0.0896076	1	0.00736902	0.00224783	0.0319792	0.793824	0.442584	FALSE	FALSE	FALSE	FALSE	FALSE	FALSE	5058	4655.7	5062.8	4906.3	1.5	2.37	0.89	0.27	3
7800	High	0	P50281	MMP14	16	8	18	8	65.9	39.22	1.127	1.113	1.255	1.102	1.01	1.139	0.17	0.15	0.33	0.14	0.01	0.19	0.00223549	0.00608083	2.96713e-05	0.00338425	0.961054	0.00393124	0.0466598	0.04206	0.000624669	0.0320124	1	0.062989	FALSE	FALSE	FALSE	FALSE	FALSE	FALSE	4021	3611.8	4531.9	3980.5	1.35	1.33	2.54	4.58	3
6351	High	0	P29590	PML	18	15	39	2	97.5	110.98	1.023	1.063	1.088	1.081	0.984	1.006	0.03	0.09	0.12	0.11	-0.02	0.01	0.284407	0.0248342	0.00215601	0.00338377	0.452438	0.978832	0.715532	0.110265	0.0124324	0.0320124	0.933379	1	FALSE	FALSE	FALSE	FALSE	FALSE	FALSE	6812	6408	6969.6	6924.7	2.26	1.2	0.37	2.96	3
1642	High	0	P17301	ITGA2	33	30	86	7	129.2	225.7	0.997	0.999	0.997	1.026	0.974	0.972	0	0	0	0.04	-0.04	-0.04	0.385646	0.999995	0.3754	0.00340794	0.00331708	0.00052905	0.843139	1	0.598277	0.0321911	0.0419003	0.0172699	FALSE	FALSE	FALSE	FALSE	FALSE	FALSE	14258.7	14266.4	14222.1	14636	0.72	0.71	0.28	0.27	3
6680	High	0	P12532	CKMT1A	36	11	30	10	47	128.96	1.167	1.041	1.215	1.14	0.913	1.065	0.22	0.06	0.28	0.19	-0.13	0.09	0.00740824	0.372	0.00100259	0.00342852	0.031894	0.701156	0.0949599	0.721016	0.00713342	0.032308	0.186771	1	FALSE	FALSE	FALSE	FALSE	FALSE	FALSE	3170	3044.3	3699.1	3471.7	1.97	3.3	2.7	5.41	3
5839	High	0	Q02218	OGDH	46	42	142	42	115.9	478.64	0.993	1.099	1.092	1.066	1.031	1.024	-0.01	0.14	0.13	0.09	0.04	0.03	0.874403	0.000107574	0.000205324	0.00343756	0.0338821	0.0972673	1	0.00285139	0.00233978	0.0323721	0.1934	0.464544	FALSE	FALSE	FALSE	FALSE	FALSE	FALSE	26783.8	24367.1	26597.9	25980.7	0.9	2.26	0.96	0.58	3
6399	High	0	Q68CQ7	GLT8D1	25	8	21	8	41.9	55.82	1.067	1.16	1.237	1.1	1.055	1.125	0.09	0.21	0.31	0.14	0.08	0.17	0.0148315	0.000947446	2.77773e-05	0.0034438	0.669204	0.00345964	0.140957	0.0117138	0.000616925	0.0324081	1	0.057308	FALSE	FALSE	FALSE	FALSE	FALSE	FALSE	2598.2	2239.4	2771.1	2462.9	3	1.68	1.39	3.16	3
7196	High	0	P07437	TUBB	66	24	653	5	49.6	1813.8	1.01	0.922	0.932	0.921	1.002	1.012	0.01	-0.12	-0.1	-0.12	0	0.02	0.694224	0.00494285	0.0207764	0.0034517	0.990147	0.52918	1	0.0362802	0.0666105	0.0324597	1	1	FALSE	FALSE	FALSE	FALSE	FALSE	FALSE	112160	121640	113318	111975	1.04	1.99	2.16	2.62	3
5781	High	0	P17931	LGALS3	44	12	95	12	26.1	246.41	1.081	0.977	1.057	1.053	0.928	1.003	0.11	-0.03	0.08	0.07	-0.11	0	0.000572609	0.293375	0.00477706	0.00345627	0.000439684	0.992695	0.0215619	0.621674	0.0223808	0.0324875	0.0108375	1	FALSE	FALSE	FALSE	FALSE	FALSE	FALSE	17211.5	17610.9	18606.9	18544.6	0.44	1.82	1.04	1.87	3
2383	High	0	O95861	BPNT1	44	9	31	9	33.4	99.02	0.989	0.983	0.972	0.935	1.052	1.04	-0.02	-0.02	-0.04	-0.1	0.07	0.06	0.595844	0.393096	0.0700494	0.00349103	0.0305293	0.184445	1	0.74885	0.167923	0.0327225	0.181527	0.660957	FALSE	FALSE	FALSE	FALSE	FALSE	FALSE	5964.4	6065.7	5896.9	5669.7	1.88	1.56	1.63	1.24	3
920	High	0	A3KMH1	VWA8	23	35	55	35	214.7	152.43	1.044	1.057	1.103	1.074	0.984	1.027	0.06	0.08	0.14	0.1	-0.02	0.04	0.0804644	0.0333027	0.000989434	0.00349743	0.365663	0.68493	0.363036	0.135339	0.00706595	0.0327672	0.839085	1	FALSE	FALSE	FALSE	FALSE	FALSE	FALSE	8213.6	7771.2	8571.6	8344.5	1.8	0.88	0.34	3.35	3
1549	High	0.005	Q76MJ5	ERN2	2	2	3	2	102.4	4.54	1.255	1.04	1.306	1.154	0.901	1.131	0.33	0.06	0.38	0.21	-0.15	0.18	0.000991036	0.534307	0.000251249	0.00352178	0.0209861	0.129305	0.0294003	0.90254	0.00265421	0.0329111	0.141747	0.542406	FALSE	FALSE	TRUE	FALSE	FALSE	FALSE	410	394.2	514.8	455	4.84	0.38	1.09	6.8	3
2868	High	0	B1AVT0	CLK2	6	2	2	2	59.8	6.64	1.128	1.044	1.177	1.13	0.924	1.042	0.17	0.06	0.24	0.18	-0.11	0.06	0.00321442	0.946871	0.00173105	0.00354741	0.0068691	0.922021	0.0594292	1	0.010608	0.0330353	0.0676804	1	FALSE	FALSE	FALSE	FALSE	FALSE	FALSE	775	742.6	874.2	838.8	3.45	2.75	0.29	4.42	3
279	High	0	Q6ZMG9	CERS6	8	4	7	3	44.9	17.37	1.094	1.014	1.109	1.138	0.891	0.975	0.13	0.02	0.15	0.19	-0.17	-0.04	0.136953	0.632378	0.0247919	0.0035482	0.0166592	0.473272	0.483997	0.999002	0.0761367	0.0330353	0.12275	1	FALSE	FALSE	FALSE	FALSE	FALSE	FALSE	2072.8	2044.2	2267.8	2327	4.55	2.67	2.21	2.76	3
6053	High	0	Q92667	AKAP1	33	26	54	26	97.3	185.96	1.001	1.054	1.056	1.087	0.97	0.971	0	0.08	0.08	0.12	-0.04	-0.04	0.999999	0.114206	0.116023	0.00356502	0.117023	0.11519	1	0.321467	0.245742	0.0331612	0.426095	0.510435	FALSE	FALSE	FALSE	FALSE	FALSE	FALSE	10355	9821.3	10367.8	10674.9	0.56	2.57	1.94	1.93	3
5505	High	0	Q9BTY2	FUCA2	31	14	73	14	54	199.75	1.011	1.085	1.097	1.072	1.012	1.024	0.02	0.12	0.13	0.1	0.02	0.03	0.344753	0.00183664	0.000295672	0.00357232	0.936734	0.162422	0.793327	0.0183431	0.00296253	0.0332137	1	0.615972	FALSE	FALSE	FALSE	FALSE	FALSE	FALSE	12475.6	11499.1	12618.8	12325.3	0.94	1.17	2.3	1.33	3
5150	High	0	A0A087WZ13	RAVER1	31	16	36	16	77.8	124.51	0.995	1.041	1.036	1.047	0.994	0.989	-0.01	0.06	0.05	0.07	-0.01	-0.02	0.976871	0.0107519	0.0182753	0.00359373	0.816123	0.599844	1	0.0609184	0.0606451	0.0333512	1	1	FALSE	FALSE	FALSE	FALSE	FALSE	FALSE	4808.3	4619.2	4783.4	4837.8	1.33	0.38	1.38	1.9	3
4461	High	0	O60506	SYNCRIP	56	33	249	2	69.6	877.42	0.97	0.928	0.9	0.925	1.004	0.973	-0.04	-0.11	-0.15	-0.11	0.01	-0.04	0.100581	0.00708557	0.000361624	0.00359681	0.943324	0.215454	0.409649	0.0462591	0.00341347	0.0333707	1	0.718031	FALSE	FALSE	FALSE	FALSE	FALSE	FALSE	35890.9	38679	34801.5	35761.7	2	1.58	0.91	1.56	3
993	High	0	P04066	FUCA1	49	17	51	17	53.7	148.93	0.988	1.171	1.157	1.097	1.067	1.054	-0.02	0.23	0.21	0.13	0.09	0.08	0.981058	8.84569e-05	0.000120474	0.00360309	0.0231184	0.038719	1	0.0025559	0.00162662	0.0333887	0.151226	0.27427	FALSE	FALSE	FALSE	FALSE	FALSE	FALSE	12690.8	10838.7	12537.5	11892.2	2.38	1.98	1.67	1.23	3
4670	High	0	A0A0A0MQR2	RTF2	25	8	24	8	37.5	67.16	0.919	1.08	0.992	0.908	1.189	1.093	-0.12	0.11	-0.01	-0.14	0.25	0.13	0.0025348	0.00639686	0.866204	0.00360875	4.12685e-05	0.00937587	0.0508084	0.0434617	1	0.0333904	0.00250049	0.112681	FALSE	FALSE	FALSE	FALSE	FALSE	FALSE	5849.5	5417.5	5376.6	4919.3	1.59	2.35	1.36	2.95	3
234	Medium	0.038	A0A2R8Y532	ANO4	1	1	1	1	129.3	1.94	0.789	1.392	1.098	1.295	1.075	0.848	-0.34	0.48	0.14	0.37	0.1	-0.24	0.0319471	0.00131384	0.121855	0.00362054	0.810226	0.111679	0.217607	0.0147794	0.254853	0.0334381	1	0.500868	FALSE	TRUE	FALSE	FALSE	FALSE	FALSE	78.8	56.6	62.2	73.3	5.54	2.49	8.19	6.37	3
6706	High	0	Q9H845	ACAD9	47	25	77	25	68.7	224.3	0.981	1.079	1.058	1.033	1.044	1.024	-0.03	0.11	0.08	0.05	0.06	0.03	0.137321	6.86221e-06	3.56106e-05	0.00362587	0.000340935	0.00497224	0.484869	0.000553237	0.000707403	0.0334796	0.00916652	0.0734953	FALSE	FALSE	FALSE	FALSE	FALSE	FALSE	21054.1	19518.1	20644.1	20158.7	0.49	0.38	1.08	0.85	3
7330	High	0	Q16630	CPSF6	26	15	67	15	59.2	188.97	1.01	1.047	1.057	1.076	0.973	0.983	0.01	0.07	0.08	0.11	-0.04	-0.03	0.512347	0.195379	0.026216	0.00363252	0.0691462	0.462586	0.971061	0.468949	0.0791811	0.0335026	0.30446	1	FALSE	FALSE	FALSE	FALSE	FALSE	FALSE	12611.8	12047.9	12736.8	12962.3	2.63	1.17	1.44	1.76	3
7086	High	0	Q8IXB1	DNAJC10	31	21	63	21	91	200.39	1.022	1.019	1.041	1.104	0.923	0.943	0.03	0.03	0.06	0.14	-0.12	-0.08	0.275827	0.764374	0.0717654	0.00364987	0.0124979	0.189569	0.704419	1	0.170997	0.0335473	0.101356	0.67118	FALSE	FALSE	FALSE	FALSE	FALSE	FALSE	9914	9733.4	10134.6	10743.3	0.89	1.3	3.56	1.17	3
6542	High	0	P41212	ETV6	10	5	8	5	53	12.93	1.143	1.066	1.219	1.195	0.893	1.021	0.19	0.09	0.29	0.26	-0.16	0.03	0.0079212	0.44247	0.00124532	0.00365528	0.027909	0.781256	0.0984925	0.804962	0.00840003	0.0335864	0.171708	1	FALSE	FALSE	FALSE	FALSE	FALSE	FALSE	1637.3	1535.5	1872.2	1834.2	5.81	2.37	2.71	4.19	3
6086	High	0	Q8IXK2	GALNT12	16	10	18	9	66.9	44.16	1.007	1.15	1.158	1.081	1.063	1.071	0.01	0.2	0.21	0.11	0.09	0.1	0.853672	0.000485105	0.000228877	0.00366996	0.312592	0.106713	1	0.0074405	0.00250669	0.0336949	0.767118	0.489579	FALSE	FALSE	FALSE	FALSE	FALSE	FALSE	3420	2975	3444	3217	3.01	0.36	0.64	3.32	3
2127	High	0	Q04637	EIF4G1	45	67	287	62	175.4	846.99	0.978	0.879	0.86	0.957	0.919	0.898	-0.03	-0.19	-0.22	-0.06	-0.12	-0.15	0.606928	4.44589e-06	2.2433e-06	0.00367716	0.000170876	6.00835e-05	1	0.00041629	0.000132976	0.0337135	0.00594432	0.00456164	FALSE	FALSE	FALSE	FALSE	FALSE	FALSE	63448.7	72161.9	62024.9	69050.9	1.28	1.44	0.76	1.41	3
6054	High	0	P48735	IDH2	49	27	155	25	50.9	387.58	1.032	1.144	1.181	1.117	1.024	1.057	0.05	0.19	0.24	0.16	0.03	0.08	0.693093	0.00060962	0.00021229	0.00368099	0.41099	0.0945428	1	0.0086366	0.00238739	0.0337409	0.890933	0.456539	FALSE	FALSE	FALSE	FALSE	FALSE	FALSE	31524.9	27552.9	32545.7	30789.4	2.52	1.96	3.85	0.82	3
2829	High	0	Q86VP1	TAX1BP1	25	22	35	22	90.8	92.64	1.005	0.874	0.878	0.954	0.916	0.921	0.01	-0.19	-0.19	-0.07	-0.13	-0.12	0.474979	3.4001e-06	8.11942e-06	0.00368943	0.00011267	0.000438858	0.936194	0.000355449	0.000289719	0.0337951	0.00456222	0.0154133	FALSE	FALSE	FALSE	FALSE	FALSE	FALSE	7592.3	8690.1	7630.7	8288.8	1.56	0.58	1.63	0.79	3
1407	High	0	Q96N66	MBOAT7	18	8	32	8	52.7	82.82	1.005	1.077	1.081	1.079	0.997	1.002	0.01	0.11	0.11	0.11	0	0	0.85267	0.00657852	0.00250977	0.00370029	0.963706	0.986641	1	0.0443145	0.0139635	0.0338638	1	1	FALSE	FALSE	FALSE	FALSE	FALSE	FALSE	6712.5	6235.3	6743.2	6730	1.8	1.36	2.79	1.08	3
692	High	0	Q92503	SEC14L1	6	4	5	4	81.2	8.03	1.323	1.032	1.364	1.252	0.824	1.09	0.4	0.04	0.45	0.32	-0.28	0.12	0.00134131	0.583249	0.000355162	0.00370768	0.0197113	0.203013	0.0350275	0.953424	0.00337063	0.0339006	0.136407	0.69305	TRUE	FALSE	TRUE	FALSE	FALSE	FALSE	324.6	314.6	429.3	393.9	4.36	9.32	1.6	3.84	3
2144	High	0	Q14654	KCNJ11	7	2	2	2	43.5	9.44	1.116	1.125	1.255	1.177	0.956	1.067	0.16	0.17	0.33	0.23	-0.06	0.09	0.00894827	0.0377695	0.000225015	0.00371347	0.348394	0.102493	0.105033	0.147405	0.00247203	0.0339115	0.81441	0.478566	FALSE	FALSE	FALSE	FALSE	FALSE	FALSE	404.7	359.7	451.5	423.3	3.29	2.24	2.89	4.36	3
1018	High	0	Q9BV57	ADI1	43	6	27	6	21.5	77.6	0.872	0.978	0.853	0.875	1.119	0.975	-0.2	-0.03	-0.23	-0.19	0.16	-0.04	0.00445142	0.723661	0.00132215	0.00371577	0.0140919	0.802337	0.0720303	1	0.00876512	0.033914	0.109432	1	FALSE	FALSE	FALSE	FALSE	FALSE	FALSE	5738.3	5864.4	5002.4	5129.3	2.66	5.6	2.47	1.77	3
5619	High	0	P46778	RPL21	51	12	179	12	18.6	398.95	0.943	0.913	0.861	0.91	1.003	0.947	-0.08	-0.13	-0.22	-0.14	0.01	-0.08	0.141225	0.0150009	0.000815902	0.00371625	0.69786	0.553775	0.491159	0.0771099	0.00613015	0.033914	1	1	FALSE	FALSE	FALSE	FALSE	FALSE	FALSE	20874.5	22859.8	19693	20801.8	3.93	1.77	1.58	3.31	3
6450	High	0	O43491	EPB41L2	60	64	355	60	112.5	1214.29	1.021	0.979	1	1.046	0.937	0.957	0.03	-0.03	0	0.06	-0.09	-0.06	0.0907239	0.123678	0.995903	0.00371994	0.000254486	0.00485785	0.385836	0.339577	1	0.0339254	0.00775383	0.0722824	FALSE	FALSE	FALSE	FALSE	FALSE	FALSE	66307.2	67699.6	67731.9	70794.9	0.71	0.9	1.3	1.22	3
6625	High	0	P30038	ALDH4A1	55	27	130	27	61.7	437.08	1.005	1.103	1.109	1.063	1.038	1.043	0.01	0.14	0.15	0.09	0.05	0.06	0.960816	5.76332e-05	3.99502e-05	0.0037298	0.0108227	0.00585306	1	0.00195424	0.000769132	0.0339793	0.0914608	0.0822268	FALSE	FALSE	FALSE	FALSE	FALSE	FALSE	34682.4	31431.2	34864.5	33413.7	1.13	1	1.79	1.58	3
7964	High	0	P51116	FXR2	33	16	46	12	74.2	168.85	1.152	0.945	1.089	1.091	0.866	0.998	0.2	-0.08	0.12	0.13	-0.21	0	0.000440165	0.0864951	0.0105652	0.00373551	0.00020286	0.837926	0.0185316	0.264018	0.0403875	0.0340237	0.0066816	1	FALSE	FALSE	FALSE	FALSE	FALSE	FALSE	3593.8	3801.6	4139.2	4147.6	3.93	1.38	1.05	3.03	3
1687	High	0	P62906	RPL10A	49	12	116	12	24.8	289.44	0.964	0.92	0.887	0.934	0.985	0.95	-0.05	-0.12	-0.17	-0.1	-0.02	-0.07	0.101551	0.00283109	0.000182257	0.00373864	0.995045	0.0728661	0.412037	0.0247526	0.00216391	0.0340368	1	0.396537	FALSE	FALSE	FALSE	FALSE	FALSE	FALSE	25864.6	28109.1	24935.7	26249.3	2.04	1.94	0.87	1.67	3
7596	High	0	Q6P179	ERAP2	10	9	10	9	110.4	16.56	1.05	1.064	1.117	1.096	0.971	1.019	0.07	0.09	0.16	0.13	-0.04	0.03	0.121028	0.0452397	0.0017189	0.00376658	0.301429	0.902235	0.45171	0.167435	0.0105657	0.0342601	0.751471	1	FALSE	FALSE	FALSE	FALSE	FALSE	FALSE	657.5	618	690.1	677.1	1.99	2.41	1.75	2.36	3
6337	High	0	P11177	PDHB	43	12	78	12	39.2	247.2	1.089	1.112	1.211	1.09	1.021	1.112	0.12	0.15	0.28	0.12	0.03	0.15	0.0025292	0.000509893	7.33298e-06	0.00377175	0.323596	0.000366941	0.0507467	0.00765898	0.000274554	0.0342839	0.780714	0.0138546	FALSE	FALSE	FALSE	FALSE	FALSE	FALSE	16510.7	14847.2	17983.2	16178.5	2.53	1.15	2.59	0.7	3
5248	High	0	Q13724	MOGS	41	25	73	25	91.9	194.56	1.061	1.035	1.098	1.059	0.977	1.036	0.08	0.05	0.13	0.08	-0.03	0.05	0.00969268	0.0318881	0.000213249	0.00377075	0.408512	0.0925496	0.109801	0.131408	0.00239427	0.0342839	0.887855	0.450754	FALSE	FALSE	FALSE	FALSE	FALSE	FALSE	11774.4	11378.1	12488	12054.9	1	0.87	1.67	1.67	3
6256	High	0	H7BZ70	KRTCAP3	52	3	12	3	7	51.59	1.1	1.058	1.163	1.102	0.96	1.056	0.14	0.08	0.22	0.14	-0.06	0.08	0.0133795	0.175388	0.000878484	0.00378177	0.0811357	0.584947	0.132391	0.435672	0.00644825	0.0343439	0.336594	1	FALSE	FALSE	FALSE	FALSE	FALSE	FALSE	1080.3	1021.5	1188.4	1125.4	2.18	2.88	0.85	4.83	3
1499	High	0	P33176	KIF5B	64	61	318	50	109.6	1093.26	1.002	0.956	0.958	0.956	1	1.003	0	-0.06	-0.06	-0.06	0	0	0.994556	0.00895422	0.00657743	0.00378693	0.896969	0.967754	1	0.0541953	0.028402	0.0343831	1	1	FALSE	FALSE	FALSE	FALSE	FALSE	FALSE	71391.2	74659.8	71554.5	71373.7	1.1	1.42	0.21	1.44	3
4360	High	0	O75616	ERAL1	39	12	21	12	48.3	69.93	1.036	1.111	1.15	1.152	0.964	0.998	0.05	0.15	0.2	0.2	-0.05	0	0.386422	0.0461223	0.00490201	0.00379456	0.298561	0.996387	0.843908	0.169649	0.0227883	0.0344213	0.747313	1	FALSE	FALSE	FALSE	FALSE	FALSE	FALSE	1323	1191	1370	1372.2	2.65	1.34	0.8	6.62	3
4888	High	0	P02545	LMNA	72	58	817	3	74.1	2447.48	0.901	1.024	0.922	0.93	1.101	0.992	-0.15	0.03	-0.12	-0.1	0.14	-0.01	0.000281376	0.129699	0.00407116	0.00379698	0.000266718	0.999924	0.0149551	0.350307	0.0200049	0.0344293	0.00793512	1	FALSE	FALSE	FALSE	FALSE	FALSE	FALSE	192838	188319	173710	175178	0.67	2.64	1.3	0.85	3
5358	High	0	O75909	CCNK	22	11	25	11	64.2	85.43	1.033	1.031	1.065	1.075	0.959	0.99	0.05	0.04	0.09	0.1	-0.06	-0.01	0.160425	0.0784121	0.00339996	0.00379898	0.182198	0.999686	0.526627	0.24639	0.0175308	0.0344381	0.561508	1	FALSE	FALSE	FALSE	FALSE	FALSE	FALSE	5927.1	5749.5	6122.9	6183.2	1.11	2.01	1.62	1.79	3
7438	High	0	P27707	DCK	45	10	29	10	30.5	98.6	0.977	0.968	0.946	0.915	1.058	1.033	-0.03	-0.05	-0.08	-0.13	0.08	0.05	0.759982	0.424254	0.116871	0.00380251	0.0307577	0.123327	1	0.78412	0.247289	0.0344546	0.182322	0.528342	FALSE	FALSE	FALSE	FALSE	FALSE	FALSE	7059.1	7290.8	6896	6674	3.4	2.05	1.74	1.97	3
5966	High	0	O76031	CLPX	47	26	81	26	69.2	246.68	0.987	1.073	1.059	1.033	1.039	1.025	-0.02	0.1	0.08	0.05	0.06	0.04	0.545374	4.39883e-05	0.000132325	0.00385442	0.00664362	0.0417805	0.998534	0.00165776	0.00173258	0.0348152	0.0662863	0.286477	FALSE	FALSE	FALSE	FALSE	FALSE	FALSE	16689.7	15554.2	16471.1	16063.7	0.45	0.13	0.85	1.45	3
1857	High	0	O75694	NUP155	28	33	109	33	155.1	322.74	1.024	1.022	1.046	1.05	0.973	0.996	0.03	0.03	0.06	0.07	-0.04	-0.01	0.395418	0.158711	0.0155162	0.00386651	0.0923037	0.702149	0.853514	0.40525	0.0536521	0.0348697	0.366312	1	FALSE	FALSE	FALSE	FALSE	FALSE	FALSE	19131.8	18721.4	19583.9	19662	0.93	1.16	1.06	1.8	3
4553	High	0	O95478	NSA2	20	5	16	5	30	38.43	1.031	1.021	1.053	1.055	0.968	0.998	0.04	0.03	0.07	0.08	-0.05	0	0.114961	0.28004	0.00794117	0.00387996	0.0508186	0.935676	0.441388	0.602163	0.0328055	0.0349752	0.249267	1	FALSE	FALSE	FALSE	FALSE	FALSE	FALSE	3857.5	3776.6	3976.8	3984.1	2.02	0.62	1.18	1.67	3
3182	High	0	P80365	HSD11B2	36	9	19	9	44.1	56.89	1.047	1.089	1.14	1.17	0.931	0.975	0.07	0.12	0.19	0.23	-0.1	-0.04	0.847386	0.186769	0.060034	0.00389444	0.078683	0.24122	1	0.455584	0.149247	0.0350979	0.331094	0.763754	FALSE	FALSE	FALSE	FALSE	FALSE	FALSE	2163	1986	2265	2322.8	2.85	3.99	4.3	1.88	3
2884	High	0	A0A0G2JJD3	ABHD16A	26	14	29	14	67.5	91.38	1.086	1.104	1.199	1.092	1.011	1.098	0.12	0.14	0.26	0.13	0.02	0.13	0.00945681	0.00129213	2.67608e-05	0.00390692	0.770117	0.00287159	0.108456	0.0146293	0.000600179	0.0351632	1	0.0507592	FALSE	FALSE	FALSE	FALSE	FALSE	FALSE	5130.2	4648	5571.1	5074.4	1.48	0.44	1.31	3.89	3
4753	High	0	Q5UIP0	RIF1	29	61	146	61	274.3	483.62	0.98	1.079	1.058	1.106	0.976	0.957	-0.03	0.11	0.08	0.15	-0.04	-0.06	0.999879	0.0748399	0.0680183	0.00390941	0.196791	0.215486	1	0.237745	0.164208	0.0351656	0.588896	0.718031	FALSE	FALSE	FALSE	FALSE	FALSE	FALSE	26512.9	24570.1	25994.9	27174.2	3.89	1.02	2.85	0.37	3
4140	High	0	Q7Z7L1	SLFN11	19	14	34	12	102.8	96.49	1.123	0.905	1.017	1.093	0.828	0.93	0.17	-0.14	0.02	0.13	-0.27	-0.1	0.00296122	0.00790807	0.851135	0.00391833	4.933e-05	0.0107161	0.0564863	0.0499704	1	0.0352344	0.00269943	0.123402	FALSE	FALSE	FALSE	FALSE	FALSE	FALSE	3648.5	4029.7	4097.3	4404.9	0.94	2.14	3.56	2.87	3
1567	High	0	Q9H329	EPB41L4B	13	10	13	8	99.7	32.7	1.035	1.102	1.14	1.056	1.043	1.08	0.05	0.14	0.19	0.08	0.06	0.11	0.104643	0.000147489	1.89755e-05	0.00393315	0.0487419	0.00162487	0.419204	0.00350321	0.000475262	0.035336	0.24325	0.0353702	FALSE	FALSE	FALSE	FALSE	FALSE	FALSE	1548.2	1404.9	1602.2	1484.1	0.72	2.35	1.49	1.19	3
3947	High	0	O60293	ZFC3H1	2	3	6	3	226.2	25.26	1.119	1.037	1.16	1.133	0.916	1.024	0.16	0.05	0.21	0.18	-0.13	0.03	0.0161586	0.545344	0.00287012	0.0039398	0.0231936	0.992797	0.14771	0.91482	0.015419	0.0353578	0.151313	1	FALSE	FALSE	FALSE	FALSE	FALSE	FALSE	294.7	284.2	329.7	321.9	3.14	2.93	4.82	1.04	3
3894	High	0	B2WTI3	JMJD6	24	6	18	6	39.2	62.77	1.1	0.933	1.026	1.104	0.845	0.93	0.14	-0.1	0.04	0.14	-0.24	-0.1	0.0605231	0.198117	0.829849	0.00394629	0.000366778	0.0114702	0.310515	0.47332	1	0.0353578	0.00957978	0.128849	FALSE	FALSE	FALSE	FALSE	FALSE	FALSE	1514.4	1623	1665.9	1791.4	3.56	0.49	1.48	4.65	3
6055	High	0	P29144	TPP2	31	31	68	31	138.3	191.75	1.006	0.942	0.948	0.963	0.978	0.984	0.01	-0.09	-0.08	-0.05	-0.03	-0.02	0.920293	0.00015008	0.000262423	0.00394941	0.0499043	0.120874	1	0.00350321	0.00273421	0.0353578	0.247117	0.522618	FALSE	FALSE	FALSE	FALSE	FALSE	FALSE	10054.8	10670.5	10115	10280.1	0.39	0.51	0.68	1.5	3
5692	High	0	F8W8I6	TIA1	31	12	28	7	42.8	75.74	1.04	1.028	1.069	1.055	0.975	1.014	0.06	0.04	0.1	0.08	-0.04	0.02	0.0361316	0.191023	0.00208142	0.00396165	0.0784182	0.943747	0.233992	0.46216	0.0121378	0.0354179	0.33087	1	FALSE	FALSE	FALSE	FALSE	FALSE	FALSE	3822.5	3718.6	3976.7	3921.4	0.28	2.37	0.98	1.29	3
376	High	0	P48426	PIP4K2A	24	8	11	4	46.2	33.64	1.093	0.971	1.062	1.069	0.908	0.993	0.13	-0.04	0.09	0.1	-0.14	-0.01	0.000346178	0.36167	0.00212341	0.00398509	0.000584186	0.947193	0.0163921	0.708088	0.0123025	0.0355567	0.0129346	1	FALSE	FALSE	FALSE	FALSE	FALSE	FALSE	2184.2	2249.5	2388.2	2405.6	1.59	1.11	1.77	1.77	3
7655	High	0.004	Q53S58	TMEM177	6	2	2	2	33.7	2.3	1.13	1.212	1.369	1.426	0.849	0.96	0.18	0.28	0.45	0.51	-0.24	-0.06	0.174374	0.170939	0.00725632	0.00398501	0.0886081	0.960159	0.553085	0.428136	0.0306528	0.0355567	0.357604	1	FALSE	FALSE	TRUE	TRUE	FALSE	FALSE	64.4	53.2	72.8	75.8	2.41	13.03	8.36	7.92	3
2118	High	0	Q86TU7	SETD3	45	22	64	22	67.2	216.78	1.068	0.978	1.045	1.048	0.934	0.997	0.09	-0.03	0.06	0.07	-0.1	0	0.000366889	0.0940862	0.00766994	0.00398791	0.000224742	0.949657	0.0169713	0.281239	0.0319896	0.035566	0.0072423	1	FALSE	FALSE	FALSE	FALSE	FALSE	FALSE	10293.9	10520.7	10990.3	11026	1.61	1.24	0.45	1.09	3
6635	High	0	Q6P2Q9	PRPF8	54	119	541	119	273.4	1578.26	0.983	1.048	1.03	1.027	1.02	1.003	-0.02	0.07	0.04	0.04	0.03	0	0.133039	0.000153517	0.00181416	0.00399323	0.0511141	0.902094	0.475973	0.00350321	0.0110094	0.0356055	0.250279	1	FALSE	FALSE	FALSE	FALSE	FALSE	FALSE	90311.6	86200.6	88769	88544.9	0.34	0.55	0.86	0.89	3
2824	High	0	O95816	BAG2	57	14	56	14	23.8	167.2	1.044	0.983	1.027	1.059	0.929	0.97	0.06	-0.02	0.04	0.08	-0.11	-0.04	0.0441496	0.686429	0.211822	0.00400571	0.00111918	0.0712719	0.261244	1	0.386457	0.0356536	0.0201458	0.392103	FALSE	FALSE	FALSE	FALSE	FALSE	FALSE	12954.4	13171.9	13528.7	13951.3	1.31	0.8	0.83	2.18	3
2456	High	0	P48147	PREP	55	33	135	33	80.6	436.67	0.997	0.973	0.971	0.958	1.016	1.013	0	-0.04	-0.04	-0.06	0.02	0.02	0.999944	0.0376038	0.0349584	0.00401425	0.378014	0.401926	1	0.146957	0.0986842	0.0357139	0.855912	0.978976	FALSE	FALSE	FALSE	FALSE	FALSE	FALSE	24160.8	24824.4	24094.9	23779.5	0.54	0.32	1.35	1.42	3
5740	High	0	Q9H3R5	CENPH	13	4	11	4	28.5	29.59	1.001	1.109	1.111	1.154	0.961	0.962	0	0.15	0.15	0.21	-0.06	-0.06	0.846349	0.0170623	0.0524805	0.00401832	0.680545	0.282297	1	0.0845774	0.134962	0.0357343	1	0.827322	FALSE	FALSE	FALSE	FALSE	FALSE	FALSE	543.3	489.7	544	565.2	2.58	1.72	4.42	2.77	3
7475	High	0	P19525	EIF2AK2	35	17	42	17	62.1	111.77	1.058	0.975	1.032	1.047	0.931	0.985	0.08	-0.04	0.04	0.07	-0.1	-0.02	0.00089221	0.0693435	0.0336158	0.00401999	0.000186386	0.415747	0.0277088	0.225718	0.0957201	0.0357413	0.00629594	0.995385	FALSE	FALSE	FALSE	FALSE	FALSE	FALSE	8128.1	8338.5	8601.6	8729.3	0.77	1.6	0.45	1.03	3
6116	High	0	P16152	CBR1	68	16	74	12	30.4	287.84	1.026	0.972	0.998	0.953	1.02	1.047	0.04	-0.04	0	-0.07	0.03	0.07	0.143789	0.0320669	0.716734	0.0040387	0.43399	0.0157192	0.495569	0.131956	0.942401	0.0358443	0.915065	0.158171	FALSE	FALSE	FALSE	FALSE	FALSE	FALSE	16361.5	16825.8	16795.1	16041.9	1.35	1.71	0.54	1.73	3
587	High	0	P14625	HSP90B1	78	69	978	68	92.4	3154.76	1.022	1.025	1.047	1.077	0.952	0.972	0.03	0.04	0.07	0.11	-0.07	-0.04	0.405888	0.194761	0.0195678	0.00404053	0.0786448	0.62622	0.864524	0.46794	0.0635455	0.0358488	0.331063	1	FALSE	FALSE	FALSE	FALSE	FALSE	FALSE	160387	156463	163845	168522	1.88	0.38	1.65	2.27	3
6381	High	0	P78316	NOP14	30	23	68	23	97.6	207.85	0.962	0.995	0.957	1.055	0.943	0.908	-0.06	-0.01	-0.06	0.08	-0.08	-0.14	0.0869683	0.930553	0.0375867	0.00406403	0.00202608	0.000128813	0.378554	1	0.104398	0.0359976	0.0303377	0.00720082	FALSE	FALSE	FALSE	FALSE	FALSE	FALSE	12014.7	12078.3	11563.5	12740.9	1.6	0.89	1.58	0.7	3
4506	High	0	O75354	ENTPD6	4	2	4	2	53.2	10.54	1.042	1.039	1.083	1.104	0.941	0.981	0.06	0.05	0.11	0.14	-0.09	-0.03	0.175554	0.747832	0.0425249	0.00407447	0.0147046	0.345214	0.554663	1	0.114403	0.0360425	0.112797	0.908029	FALSE	FALSE	FALSE	FALSE	FALSE	FALSE	439.2	422.8	457.8	466.6	3.15	1.75	1.9	2.51	3
4566	High	0	P62861	FAU	20	3	11	3	6.6	13.33	0.967	0.814	0.788	0.841	0.969	0.937	-0.05	-0.3	-0.34	-0.25	-0.05	-0.09	0.273157	0.0070071	0.000739123	0.00407783	0.969968	0.462235	0.700859	0.0460326	0.00571217	0.0360563	1	1	FALSE	FALSE	FALSE	FALSE	FALSE	FALSE	1308	1606.4	1265.1	1350.3	7.41	2.25	3.25	2.17	3
7255	High	0	Q9NRX2	MRPL17	31	7	13	7	20	27.1	0.967	1.129	1.092	1.099	1.028	0.994	-0.05	0.18	0.13	0.14	0.04	-0.01	0.218339	0.00105266	0.0135499	0.00408967	0.644636	0.781844	0.624615	0.0126775	0.0483142	0.0361531	1	1	FALSE	FALSE	FALSE	FALSE	FALSE	FALSE	3067.2	2716.4	2966.8	2985.1	1.51	2.97	1.83	1.32	3
4433	High	0	P46779	RPL28	44	8	63	8	15.7	167.9	0.924	0.916	0.845	0.905	1.012	0.934	-0.11	-0.13	-0.24	-0.14	0.02	-0.1	0.0134007	0.011571	0.000137263	0.0041078	0.842255	0.0412014	0.132397	0.0639725	0.00177785	0.0362606	1	0.283833	FALSE	FALSE	FALSE	FALSE	FALSE	FALSE	12829.9	14014	11848.8	12679.9	0.92	2.13	1.14	4.22	3
7498	High	0	Q96KC8	DNAJC1	19	11	27	11	63.8	71.92	0.986	1.107	1.092	1.105	1.002	0.988	-0.02	0.15	0.13	0.14	0	-0.02	0.220573	0.00134425	0.0181759	0.00411334	0.766801	0.665129	0.626789	0.0149796	0.0604445	0.0362906	1	1	FALSE	FALSE	FALSE	FALSE	FALSE	FALSE	5095.4	4602.2	5023.8	5086.7	3.05	2.59	1.52	0.71	3
4677	High	0	P62081	RPS7	61	12	176	12	22.1	483.62	0.981	0.881	0.864	0.897	0.983	0.964	-0.03	-0.18	-0.21	-0.16	-0.03	-0.05	0.977215	0.00228198	0.00146103	0.00411845	0.95627	0.805267	1	0.0215049	0.00947703	0.0363277	1	1	FALSE	FALSE	FALSE	FALSE	FALSE	FALSE	24298.2	27576	23839.5	24726.1	1.85	3.61	3.14	2.14	3
1027	High	0	Q13315	ATM	8	22	31	22	350.5	68.01	1.056	1.132	1.195	1.08	1.048	1.106	0.08	0.18	0.26	0.11	0.07	0.15	0.199993	0.000932303	0.000117148	0.0041345	0.575374	0.0315155	0.59592	0.0116344	0.00159294	0.036426	1	0.23965	FALSE	FALSE	FALSE	FALSE	FALSE	FALSE	2817.6	2490.1	2974.8	2689.7	1.76	0.7	1.83	4.14	3
4835	High	0	O94886	TMEM63A	14	12	28	12	92.1	62.4	1.056	1.076	1.136	1.082	0.994	1.05	0.08	0.11	0.18	0.11	-0.01	0.07	0.0415817	0.00678248	0.000196862	0.00414305	0.976915	0.0730283	0.252195	0.0449881	0.00227883	0.0364807	1	0.397026	FALSE	FALSE	FALSE	FALSE	FALSE	FALSE	5932.2	5513.7	6265	5968.5	1.86	2.17	1.71	2.41	3
2914	High	0	Q86UU1	PHLDB1	6	8	18	7	151.1	52.85	1.222	0.986	1.204	1.162	0.848	1.036	0.29	-0.02	0.27	0.22	-0.24	0.05	0.00117527	0.634862	0.00473461	0.00416102	0.00104919	0.999532	0.0323774	1	0.0222751	0.036607	0.0193179	1	FALSE	FALSE	FALSE	FALSE	FALSE	FALSE	1814.1	1840.4	2216.1	2138.2	5.24	1.08	4.27	4.52	3
1885	High	0	Q13637	RAB32	29	6	13	4	25	27.98	1.037	1.01	1.048	1.049	0.964	1	0.05	0.02	0.07	0.07	-0.05	0	0.0246231	0.500967	0.00375909	0.00416838	0.0277097	0.999752	0.187807	0.868454	0.0188441	0.0366637	0.170899	1	FALSE	FALSE	FALSE	FALSE	FALSE	FALSE	2911.3	2881.1	3019.9	3021.4	1.57	0.74	0.65	1.47	3
7365	High	0	Q9UHD8	SEPTIN9	65	39	180	39	65.4	533.58	0.989	0.97	0.959	0.952	1.018	1.007	-0.02	-0.04	-0.06	-0.07	0.03	0.01	0.766559	0.0320115	0.00867246	0.00418023	0.44868	0.933559	1	0.131788	0.0348779	0.0367519	0.929866	1	FALSE	FALSE	FALSE	FALSE	FALSE	FALSE	33234.1	34271.9	32856.1	32640.6	1.64	1.7	0.72	0.28	3
644	High	0	Q9P035	HACD3	31	10	80	10	43.1	234.32	1.024	1.012	1.036	1.049	0.965	0.987	0.03	0.02	0.05	0.07	-0.05	-0.02	0.147406	0.230146	0.00822571	0.00420465	0.0690689	0.946739	0.501095	0.523756	0.0335778	0.036886	0.304381	1	FALSE	FALSE	FALSE	FALSE	FALSE	FALSE	13629.3	13468.2	13953	14130.5	1.85	0.45	1.43	0.12	3
7520	High	0	P48643	CCT5	75	38	283	38	59.6	921.16	0.953	0.917	0.873	0.933	0.982	0.935	-0.07	-0.13	-0.2	-0.1	-0.03	-0.1	0.0277685	0.00648181	0.000147892	0.00421508	0.984294	0.0451653	0.200288	0.0437802	0.00186492	0.0369119	1	0.298141	FALSE	FALSE	FALSE	FALSE	FALSE	FALSE	64119.2	69956.3	61077.2	65297.4	2.18	1.75	0.84	2.69	3
1802	High	0	Q9UBE0	SAE1	68	21	168	21	38.4	586.21	0.932	1.005	0.937	0.946	1.063	0.99	-0.1	0.01	-0.09	-0.08	0.09	-0.01	0.00548917	0.97549	0.00919123	0.0042247	0.00260509	0.922021	0.0808178	1	0.0364974	0.0369444	0.0356531	1	FALSE	FALSE	FALSE	FALSE	FALSE	FALSE	29347.8	29197.9	27349.6	27619.5	2.09	0.21	1.3	2.12	3
1016	High	0	A0A2R8Y849	RPS24	40	6	47	6	15.2	129.26	1.019	0.881	0.898	0.916	0.961	0.98	0.03	-0.18	-0.16	-0.13	-0.06	-0.03	0.530552	0.000397359	0.0016972	0.00422776	0.205351	0.858713	0.985265	0.00649996	0.0104997	0.0369444	0.603259	1	FALSE	FALSE	FALSE	FALSE	FALSE	FALSE	12773.6	14505.9	13022.5	13286.9	4.1	1.79	0.69	1.1	3
3331	High	0	Q9H7L9	SUDS3	23	6	18	6	38.1	53.09	1.029	1.14	1.174	1.08	1.056	1.087	0.04	0.19	0.23	0.11	0.08	0.12	0.372643	0.000370833	8.18815e-05	0.00423963	0.185689	0.0169143	0.827	0.00618552	0.00124458	0.0370006	0.568003	0.165119	FALSE	FALSE	FALSE	FALSE	FALSE	FALSE	1827.1	1602.3	1880.4	1730	1.01	3.95	1.87	1.57	3
2445	High	0	O00233	PSMD9	49	10	25	10	24.7	79.35	1.004	0.925	0.929	0.904	1.023	1.028	0.01	-0.11	-0.11	-0.15	0.03	0.04	0.860411	0.0213178	0.00761108	0.00424345	0.613599	0.963353	1	0.0990212	0.0318075	0.0370006	1	1	FALSE	FALSE	FALSE	FALSE	FALSE	FALSE	4276.6	4623.7	4294.7	4179.5	1.72	2.73	2.58	1.02	3
6333	High	0	Q13492	PICALM	38	19	70	15	70.7	189.41	1.014	1.009	1.023	1.053	0.958	0.972	0.02	0.01	0.03	0.07	-0.06	-0.04	0.785448	0.382114	0.110277	0.0042507	0.0396693	0.148576	1	0.73387	0.236518	0.0370077	0.21357	0.584642	FALSE	FALSE	FALSE	FALSE	FALSE	FALSE	12452.7	12338.5	12626.5	12996.4	1.47	1.83	0.31	0.63	3
4583	High	0	O43293	DAPK3	19	6	19	6	52.5	70.09	1.116	1.037	1.157	1.099	0.943	1.053	0.16	0.05	0.21	0.14	-0.08	0.07	0.00194573	0.410318	0.000356191	0.00425848	0.0365024	0.174408	0.0432019	0.766412	0.00337723	0.0370593	0.20273	0.63839	FALSE	FALSE	FALSE	FALSE	FALSE	FALSE	2382	2297.4	2658.5	2525.4	1.05	1.64	2.58	3.97	3
5724	High	0	J3KNV1	ZNF292	2	5	5	5	304	10.51	1.078	1.055	1.137	1.143	0.923	0.995	0.11	0.08	0.19	0.19	-0.12	-0.01	0.284984	0.0894618	0.00645073	0.00429205	0.184169	0.986607	0.716518	0.270672	0.0279907	0.0373031	0.565373	1	FALSE	FALSE	FALSE	FALSE	FALSE	FALSE	421	399.2	453.9	456.3	4.52	2.06	2.88	5.06	3
5645	High	0	Q9Y262	EIF3L	54	28	124	28	66.7	356.63	0.976	0.938	0.915	0.953	0.984	0.96	-0.04	-0.09	-0.13	-0.07	-0.02	-0.06	0.0232651	0.00122622	4.23013e-05	0.00431041	0.699977	0.00554573	0.182162	0.0141133	0.000795507	0.0373739	1	0.0789845	FALSE	FALSE	FALSE	FALSE	FALSE	FALSE	25877.2	27595.7	25248.5	26301.8	1.62	0.84	1.33	0.76	3
7230	High	0	Q9UDT6-2	CLIP2	29	32	55	26	111.7	154.05	1.08	1.01	1.091	1.096	0.922	0.996	0.11	0.01	0.13	0.13	-0.12	-0.01	0.00921968	0.897251	0.00389498	0.00433116	0.0103307	0.999734	0.107033	1	0.0193794	0.0375053	0.0890748	1	FALSE	FALSE	FALSE	FALSE	FALSE	FALSE	7027.7	6957.4	7589.3	7623.3	1.5	1.19	1.47	3.88	3
1869	High	0	H3BNC9		15	10	135	10	64.5	456.92	1.011	0.845	0.855	0.865	0.976	0.988	0.02	-0.24	-0.23	-0.21	-0.03	-0.02	0.879151	0.00330985	0.00142827	0.00435012	0.995476	0.771667	1	0.0277537	0.00931103	0.0376209	1	1	FALSE	FALSE	FALSE	FALSE	FALSE	FALSE	20133.8	23828	20363.1	20618.5	5.39	1.57	1.52	2.64	3
1423	High	0	Q9C0I1	MTMR12	20	14	29	14	86.1	60.6	1.139	0.955	1.087	1.049	0.911	1.037	0.19	-0.07	0.12	0.07	-0.14	0.05	1.51561e-05	0.0123622	0.000446622	0.00435799	6.90544e-05	0.233329	0.00261811	0.0667974	0.00398199	0.0376405	0.00336894	0.747641	FALSE	FALSE	FALSE	FALSE	FALSE	FALSE	2588.6	2710.7	2947.5	2842.8	1.16	0.82	0.52	2.38	3
5849	High	0	Q8N766	EMC1	44	34	96	34	111.7	293.27	1.034	1.005	1.04	1.058	0.95	0.982	0.05	0.01	0.06	0.08	-0.07	-0.03	0.127037	0.968607	0.0678116	0.00436353	0.00758826	0.243751	0.463397	1	0.163777	0.0376641	0.0718723	0.768205	FALSE	FALSE	FALSE	FALSE	FALSE	FALSE	12901.2	12832.6	13341.4	13579.3	0.1	0.37	0.46	3.31	3
2620	High	0	Q96AE7-2	TTC17	5	4	9	3	108.5	30.18	1.153	1.077	1.241	1.149	0.937	1.08	0.2	0.11	0.31	0.2	-0.09	0.11	0.00481955	0.0597481	0.000193795	0.00438914	0.275525	0.0665897	0.075656	0.201813	0.00225892	0.0376936	0.718471	0.376608	FALSE	FALSE	FALSE	FALSE	FALSE	FALSE	766.2	711.7	883.1	817.4	2.34	2.59	1	6.13	3
5906	High	0	P46777	RPL5	60	18	125	18	34.3	387.1	0.965	0.924	0.892	0.927	0.997	0.962	-0.05	-0.11	-0.16	-0.11	0	-0.06	0.0925108	0.00447865	0.000242515	0.00438374	0.999998	0.0948397	0.390423	0.0342182	0.0026071	0.0376936	1	0.457314	FALSE	FALSE	FALSE	FALSE	FALSE	FALSE	29339.5	31737.5	28316.9	29430.7	1.43	0.49	0.4	3.24	3
5647	High	0	Q13444	ADAM15	8	7	11	7	92.9	29.72	0.954	1.095	1.044	1.147	0.954	0.91	-0.07	0.13	0.06	0.2	-0.07	-0.14	0.318624	0.0405715	0.480399	0.00439356	0.387183	0.0310734	0.760342	0.154725	0.715523	0.0376936	0.863699	0.237094	FALSE	FALSE	FALSE	FALSE	FALSE	FALSE	1568.6	1432.5	1496	1643.6	2.07	4.72	3.41	2.21	3
6141	High	0	Q9Y6C9	MTCH2	37	9	40	3	33.3	151.24	0.985	1.073	1.057	1.064	1.009	0.994	-0.02	0.1	0.08	0.09	0.01	-0.01	0.747596	0.00628857	0.0237049	0.00439879	0.990844	0.586756	1	0.042958	0.0735994	0.0376936	1	1	FALSE	FALSE	FALSE	FALSE	FALSE	FALSE	9697.8	9040.2	9555.8	9615.4	1.6	1.53	1.17	1.12	3
210	High	0	Q12996	CSTF3	38	25	57	25	82.9	148.06	0.975	1.067	1.04	1.082	0.986	0.962	-0.04	0.09	0.06	0.11	-0.02	-0.06	0.829371	0.0362405	0.11996	0.00438776	0.424557	0.141768	1	0.143243	0.252248	0.0376936	0.905466	0.571861	FALSE	FALSE	FALSE	FALSE	FALSE	FALSE	9727.5	9120.6	9488.7	9867.8	1.2	2.58	1.61	0.6	3
5620	High	0	P35268	RPL22	51	4	100	4	14.8	342.66	0.951	0.926	0.881	0.901	1.027	0.978	-0.07	-0.11	-0.18	-0.15	0.04	-0.03	0.0587852	0.0227322	0.000592173	0.00441011	0.605012	0.332067	0.305118	0.103431	0.00484404	0.0377826	1	0.892332	FALSE	FALSE	FALSE	FALSE	FALSE	FALSE	10561.1	11407.9	10048.8	10279.7	2.33	1.21	3.63	1.53	3
6204	High	0	Q92485	SMPDL3B	34	10	56	10	50.8	181.74	1.051	1.097	1.152	1.122	0.978	1.027	0.07	0.13	0.2	0.17	-0.03	0.04	0.0780551	0.0240861	0.000757661	0.00442538	0.583042	0.440546	0.356692	0.107895	0.00580638	0.0378892	1	1	FALSE	FALSE	FALSE	FALSE	FALSE	FALSE	8151.3	7431.6	8564	8338.3	1.76	3.62	2.75	1.55	3
1848	High	0	Q9BUE6	ISCA1	43	5	11	5	14.2	41.32	1.037	1.099	1.139	1.058	1.039	1.077	0.05	0.14	0.19	0.08	0.05	0.11	0.115749	9.61053e-05	1.4166e-05	0.00443935	0.0209592	0.000910978	0.443119	0.00268248	0.000400281	0.0379442	0.141613	0.0246245	FALSE	FALSE	FALSE	FALSE	FALSE	FALSE	2009.1	1828.5	2082.6	1934.5	1.52	1.08	1.82	1.28	3
7084	High	0	Q7Z3D6	DGLUCY	18	11	30	11	66.4	73.62	1.011	1.24	1.254	1.08	1.148	1.161	0.02	0.31	0.33	0.11	0.2	0.21	0.857992	2.02891e-05	1.20192e-05	0.00443839	0.00162113	0.00070178	1	0.00100445	0.000365474	0.0379442	0.0259748	0.0208303	FALSE	FALSE	FALSE	FALSE	FALSE	FALSE	3227.2	2602.4	3262.3	2810.7	2.21	0.59	1.09	4.09	3
6390	High	0	Q9UBV2	SEL1L	38	20	56	20	88.7	165.58	1.019	1.052	1.072	1.057	0.995	1.014	0.03	0.07	0.1	0.08	-0.01	0.02	0.335487	0.00533115	0.000698334	0.00444863	0.998749	0.400293	0.78233	0.0381939	0.00546728	0.0380074	1	0.976693	FALSE	FALSE	FALSE	FALSE	FALSE	FALSE	7493	7122.7	7634.6	7528.1	1.38	1.68	0.33	0.93	3
4648	High	0	Q13813	SPTAN1	75	195	1446	194	284.4	5183.61	0.997	1.084	1.081	1.056	1.027	1.024	0	0.12	0.11	0.08	0.04	0.03	0.953933	0.000152019	9.86849e-05	0.00445325	0.0443201	0.021821	1	0.00350321	0.00142467	0.0380227	0.228025	0.193751	FALSE	FALSE	FALSE	FALSE	FALSE	FALSE	276174	254781	275408	268932	0.79	0.52	0.95	1.8	3
5895	High	0	P78371	CCT2	68	34	359	34	57.5	1227.45	0.988	0.906	0.895	0.937	0.967	0.956	-0.02	-0.14	-0.16	-0.09	-0.05	-0.07	0.974074	0.000473222	0.000317606	0.00445547	0.246283	0.140123	1	0.00731016	0.00312093	0.0380335	0.6707	0.568416	FALSE	FALSE	FALSE	FALSE	FALSE	FALSE	59472	65650	58784.5	61498.1	2.48	1.96	1.66	0.22	3
1065	High	0	A0A0G2JMP8	TMC4	12	8	12	8	78.7	35.47	1.004	1.123	1.128	1.078	1.042	1.047	0.01	0.17	0.17	0.11	0.06	0.07	0.82412	0.00071333	0.000307579	0.00446556	0.408579	0.133255	1	0.00959391	0.0030462	0.0380874	0.887875	0.553211	FALSE	FALSE	FALSE	FALSE	FALSE	FALSE	1787.4	1591.3	1794.8	1714.8	3.2	2.37	0.75	0.35	3
7018	High	0	Q99081	TCF12	5	3	3	2	72.9	9.08	1.094	0.953	1.043	1.181	0.807	0.883	0.13	-0.07	0.06	0.24	-0.31	-0.18	0.102618	0.78259	0.361907	0.00447597	0.00149984	0.0448872	0.414603	1	0.581831	0.0381358	0.0245894	0.296856	FALSE	FALSE	FALSE	FALSE	FALSE	FALSE	287.2	301.3	314.2	355.8	3.76	4.34	4.77	4.85	3
6089	High	0	Q9GZS1	POLR1E	34	13	37	13	47.2	111.19	1.016	0.968	0.984	1.054	0.919	0.934	0.02	-0.05	-0.02	0.08	-0.12	-0.1	0.227572	0.0689872	0.824603	0.00448368	0.000201281	0.00164916	0.636603	0.224868	1	0.038153	0.00664046	0.0356866	FALSE	FALSE	FALSE	FALSE	FALSE	FALSE	7186.8	7420.9	7304.7	7821.7	1.9	1.13	1.5	1.39	3
7647	High	0	P05067	APP	34	20	59	19	86.9	189.74	1.027	1.225	1.258	1.086	1.128	1.159	0.04	0.29	0.33	0.12	0.17	0.21	0.433164	1.94804e-05	7.02442e-06	0.00449238	0.00150166	0.000299315	0.894991	0.000981312	0.000265584	0.0381859	0.0245992	0.0122058	FALSE	FALSE	FALSE	FALSE	FALSE	FALSE	9223.9	7530.5	9470.7	8174.5	2.24	2.67	2.17	2.66	3
1345	High	0	Q02880	TOP2B	44	70	218	56	183.2	653.96	1	1.068	1.069	1.051	1.016	1.017	0	0.1	0.1	0.07	0.02	0.02	0.576383	0.00194108	0.000484193	0.00449419	0.887732	0.251579	1	0.0190947	0.00421824	0.0381859	1	0.783289	FALSE	FALSE	FALSE	FALSE	FALSE	FALSE	31472.9	29463	31487.2	30962.1	1.97	1.38	1.32	0.17	3
7590	High	0	Q96J01	THOC3	15	6	15	6	38.7	32.1	0.974	1.03	1.003	0.945	1.089	1.062	-0.04	0.04	0	-0.08	0.12	0.09	0.400567	0.291699	0.993313	0.0045016	0.000543073	0.0032933	0.859033	0.619524	1	0.0382275	0.0123823	0.0554095	FALSE	FALSE	FALSE	FALSE	FALSE	FALSE	5205.4	5055.2	5072.6	4778	1.76	1.82	1.64	1.38	3
997	High	0	Q9H2H9	SLC38A1	3	2	5	2	54	7.08	0.935	0.969	0.906	1.2	0.807	0.755	-0.1	-0.05	-0.14	0.26	-0.31	-0.41	0.725478	0.104299	0.0238842	0.00450288	0.000263219	0.000105025	1	0.30169	0.0740613	0.0382275	0.00788087	0.00625317	FALSE	FALSE	FALSE	FALSE	FALSE	TRUE	243.4	251.3	227.7	301.6	6.51	3.5	1.05	1.42	3
5243	High	0	P62495	ETF1	58	20	95	20	49	262.49	1	0.836	0.837	0.925	0.904	0.904	0	-0.26	-0.26	-0.11	-0.15	-0.15	0.793643	7.60604e-05	3.74156e-05	0.00450446	0.0140002	0.00433297	1	0.00230698	0.000733888	0.0382328	0.109056	0.0672053	FALSE	FALSE	FALSE	FALSE	FALSE	FALSE	13513.6	16155.2	13516.6	14948.9	3.33	1.45	1.76	2.1	3
776	Medium	0.013	Q9UN79	SOX13	1	1	1	1	69.2	2.82	1.077	1.19	1.283	1.165	1.022	1.101	0.11	0.25	0.36	0.22	0.03	0.14	0.0986349	0.0109556	0.000495369	0.00452401	0.893714	0.25748	0.40518	0.0617751	0.00426849	0.0382777	1	0.791758	FALSE	FALSE	FALSE	FALSE	FALSE	FALSE	174.9	146.9	188.4	171.2	5.41	3.2	3.69	6.51	3
7721	High	0	Q8IXI2	RHOT1	21	10	24	9	70.7	73.78	1.076	1.06	1.14	1.069	0.992	1.067	0.11	0.08	0.19	0.1	-0.01	0.09	0.0193465	0.0150218	0.000207433	0.00457155	0.789137	0.070739	0.163691	0.0771486	0.00234917	0.0385715	1	0.389971	FALSE	FALSE	FALSE	FALSE	FALSE	FALSE	2535.2	2392.4	2728.3	2556.4	1.93	0.51	0.37	3.59	3
4347	High	0	A0A1W2PPB7	KIDINS220	4	4	10	4	146.4	27.91	1.135	0.946	1.073	1.149	0.823	0.934	0.18	-0.08	0.1	0.2	-0.28	-0.1	0.0263119	0.353269	0.301709	0.00458428	0.000643454	0.0568169	0.195074	0.697303	0.505936	0.0385853	0.0136811	0.341215	FALSE	FALSE	FALSE	FALSE	FALSE	FALSE	255.5	270.1	289.8	310.2	5.21	1.62	4.62	1.55	3
440	High	0	Q99569	PKP4	22	23	46	23	131.8	142.32	1.095	1.054	1.154	1.088	0.969	1.061	0.13	0.08	0.21	0.12	-0.05	0.09	0.0316161	0.0691356	0.000850193	0.00459534	0.253129	0.481217	0.21627	0.225187	0.00630656	0.0386456	0.682672	1	FALSE	FALSE	FALSE	FALSE	FALSE	FALSE	7269.9	6899.8	7963.7	7506.2	3.01	1.59	0.71	4.39	3
794	High	0	Q9NWV4	CZIB	75	8	18	8	18	56.94	0.99	0.984	0.975	0.904	1.089	1.078	-0.01	-0.02	-0.04	-0.15	0.12	0.11	0.983748	0.308653	0.467854	0.00460229	0.0556348	0.0338955	1	0.642048	0.702275	0.0386959	0.265712	0.252221	FALSE	FALSE	FALSE	FALSE	FALSE	FALSE	5401.4	5487.3	5350	4962.2	3.53	1.9	3.03	1.44	3
1204	High	0	P49069	CAMLG	20	4	6	3	32.9	18.56	0.988	1.178	1.164	1.108	1.064	1.051	-0.02	0.24	0.22	0.15	0.09	0.07	0.903086	0.000256907	0.00048789	0.00462435	0.0974407	0.246475	1	0.00486461	0.00423396	0.0388409	0.380065	0.773338	FALSE	FALSE	FALSE	FALSE	FALSE	FALSE	1400.9	1189.3	1384	1317.2	2.1	2.23	3.29	1.54	3
4340	High	0	Q9HAV4	XPO5	36	34	123	34	136.2	358.67	0.99	0.94	0.93	0.938	1.002	0.992	-0.01	-0.09	-0.1	-0.09	0	-0.01	0.994121	0.00212264	0.00160483	0.00463449	0.908022	0.799227	1	0.0204241	0.0101306	0.0389179	1	1	FALSE	FALSE	FALSE	FALSE	FALSE	FALSE	18617.9	19809.9	18425.4	18582.1	1.55	1.14	0.39	1.91	3
1526	High	0	Q9NTK5	OLA1	74	29	126	11	44.7	393.76	0.966	0.889	0.858	0.921	0.966	0.932	-0.05	-0.17	-0.22	-0.12	-0.05	-0.1	0.138738	0.00284711	0.00022333	0.00465431	0.974914	0.0778145	0.487095	0.0248426	0.00246048	0.0389705	1	0.412279	FALSE	FALSE	FALSE	FALSE	FALSE	FALSE	27905.2	31392.2	26945.7	28898.9	2.96	1.98	0.32	3.18	3
5293	High	0	Q96DG6	CMBL	58	17	70	17	28	187	0.973	0.956	0.93	0.908	1.053	1.025	-0.04	-0.07	-0.1	-0.14	0.07	0.04	0.653615	0.122071	0.0233229	0.00465375	0.148996	0.619216	1	0.337168	0.0727694	0.0389705	0.499331	1	FALSE	FALSE	FALSE	FALSE	FALSE	FALSE	14930.8	15621.5	14528.5	14178.6	2.72	3.09	2.25	2.45	3
1084	High	0	Q96S94	CCNL2	4	2	3	2	58.1	9.75	0.969	1.051	1.019	1.146	0.918	0.889	-0.05	0.07	0.03	0.2	-0.12	-0.17	0.989617	0.544019	0.712352	0.00466681	0.0281964	0.0186479	1	0.913598	0.938509	0.0390346	0.172868	0.17594	FALSE	FALSE	FALSE	FALSE	FALSE	FALSE	362.8	345.1	351.6	395.3	1.57	4.51	3.87	0.64	3
4524	High	0	Q9NQX4	MYO5C	19	29	46	26	202.7	118.74	1.044	1.12	1.169	1.057	1.059	1.106	0.06	0.16	0.23	0.08	0.08	0.14	0.00728722	3.86487e-05	2.21444e-06	0.00467087	0.00440767	5.05878e-05	0.0938571	0.00151615	0.000132727	0.0390523	0.0504563	0.00418409	FALSE	FALSE	FALSE	FALSE	FALSE	FALSE	7186.6	6415	7499.8	6783	1.24	1.11	1.09	1.89	3
1985	High	0	Q92947	GCDH	27	8	11	8	48.1	36.41	1.099	1.097	1.206	1.135	0.966	1.062	0.14	0.13	0.27	0.18	-0.05	0.09	0.120424	0.0177642	0.00082604	0.00467828	0.733114	0.45955	0.450335	0.0868659	0.00618324	0.0391061	1	1	FALSE	FALSE	FALSE	FALSE	FALSE	FALSE	946.6	863.1	1040.7	979.6	3.41	4.3	1	4.18	3
7135	High	0	Q15911	ZFHX3	4	13	16	11	404.2	36.3	1.055	1.173	1.238	1.139	1.03	1.087	0.08	0.23	0.31	0.19	0.04	0.12	0.181668	0.00617898	0.000491037	0.00468669	0.995715	0.245051	0.566027	0.042527	0.0042545	0.0391101	1	0.770914	FALSE	FALSE	FALSE	FALSE	FALSE	FALSE	2398.1	2044.1	2530.4	2327.4	3.6	3.29	1.73	4.74	3
294	High	0	P28838	LAP3	76	32	123	32	56.1	401.77	0.977	0.952	0.93	0.923	1.032	1.008	-0.03	-0.07	-0.1	-0.12	0.05	0.01	0.156497	0.140847	0.00551527	0.00470702	0.130883	0.999168	0.518367	0.372114	0.0249561	0.0392242	0.458018	1	FALSE	FALSE	FALSE	FALSE	FALSE	FALSE	29207.4	30675.1	28535.3	28304.9	2.7	1.3	0.96	1.25	3
670	High	0	Q9BZ95	NSD3	9	9	12	1	161.5	46.26	1.053	1.127	1.187	1.145	0.984	1.037	0.08	0.17	0.25	0.2	-0.02	0.05	0.115247	0.0370218	0.00141202	0.00471239	0.445753	0.731054	0.441746	0.14563	0.00924084	0.0392293	0.926994	1	FALSE	FALSE	FALSE	FALSE	FALSE	FALSE	1356.7	1204.4	1429.3	1378.8	5.72	0.93	1.15	3.47	3
8011	High	0	Q96BI3	APH1A	5	2	5	2	29	16.06	1.047	1.154	1.208	1.136	1.015	1.063	0.07	0.21	0.27	0.18	0.02	0.09	0.196055	0.00414235	0.000378313	0.00472187	0.999512	0.169319	0.58959	0.0325891	0.00353945	0.0392829	1	0.629087	FALSE	FALSE	FALSE	FALSE	FALSE	FALSE	821.6	712.2	860.6	809.3	1.7	4.79	1.7	1.45	3
6979	High	0	P09110	ACAA1	53	14	65	14	44.3	211.93	1.07	1.047	1.121	1.105	0.948	1.014	0.1	0.07	0.16	0.14	-0.08	0.02	0.0371586	0.124547	0.00150491	0.00478423	0.15071	0.75562	0.237626	0.341014	0.00968053	0.0396677	0.502771	1	FALSE	FALSE	FALSE	FALSE	FALSE	FALSE	8428.9	8049.1	9020.4	8893.4	1.92	2.85	2.71	0.43	3
7920	High	0	O75935	DCTN3	31	7	18	7	21.1	35.06	1.036	0.968	1.002	0.95	1.019	1.055	0.05	-0.05	0	-0.07	0.03	0.08	0.0608931	0.0593333	0.999998	0.0047825	0.303219	0.00489132	0.311857	0.201234	1	0.0396677	0.753581	0.0726129	FALSE	FALSE	FALSE	FALSE	FALSE	FALSE	2329.8	2407.7	2413	2287.4	0.88	1.19	0.55	1.98	3
6101	High	0	Q9UNM6	PSMD13	58	19	103	19	42.9	315.9	0.976	0.927	0.905	0.946	0.98	0.956	-0.03	-0.11	-0.14	-0.08	-0.03	-0.06	0.119666	0.00234751	0.000175194	0.00480453	0.927848	0.0510447	0.448674	0.0218664	0.00211057	0.0397733	1	0.322578	FALSE	FALSE	FALSE	FALSE	FALSE	FALSE	20427.4	22043.7	19945.6	20852.8	2.11	0.72	1.59	0.39	3
5300	High	0	Q96KA5	CLPTM1L	28	13	46	2	62.2	146.93	1.002	1.061	1.063	1.149	0.923	0.924	0	0.08	0.09	0.2	-0.12	-0.11	0.990509	0.40094	0.279921	0.00483049	0.0433866	0.0656086	1	0.757562	0.478085	0.0399229	0.224861	0.3734	FALSE	FALSE	FALSE	FALSE	FALSE	FALSE	5652.8	5329.7	5663.3	6126.2	2.28	3.96	2.85	3.28	3
7662	High	0	P41223	BUD31	44	9	30	9	17	107.62	0.966	0.894	0.864	0.922	0.969	0.937	-0.05	-0.16	-0.21	-0.12	-0.04	-0.09	0.0933862	0.00205495	0.000135907	0.00488342	0.880661	0.0332432	0.392882	0.0199396	0.00176679	0.0402442	1	0.248853	FALSE	FALSE	FALSE	FALSE	FALSE	FALSE	6349.5	7103.4	6135.7	6550.1	3.42	1.95	1.16	1.57	3
935	High	0	F5GY88	MED24	15	12	19	12	112.1	40.36	1.046	1.012	1.059	1.059	0.956	1	0.06	0.02	0.08	0.08	-0.06	0	0.0318392	0.42299	0.00390571	0.00489928	0.0413078	0.997492	0.217175	0.78236	0.0194075	0.0403419	0.218965	1	FALSE	FALSE	FALSE	FALSE	FALSE	FALSE	1852.8	1830	1937.9	1938	1.14	1.59	1.41	1.98	3
3584	High	0	J3KPG5	BAZ2A	12	15	34	15	207.9	137.32	1.092	1.077	1.176	1.103	0.977	1.067	0.13	0.11	0.23	0.14	-0.03	0.09	0.0203665	0.0947713	0.000768962	0.00490768	0.202212	0.406669	0.168298	0.282573	0.00587286	0.0403615	0.598038	0.98265	FALSE	FALSE	FALSE	FALSE	FALSE	FALSE	3610.9	3351.8	3942.4	3695.6	3.43	2.58	1.1	4.8	3
7009	High	0	P78527	PRKDC	50	197	1119	196	468.8	3260.66	0.988	1.046	1.033	1.036	1.01	0.997	-0.02	0.07	0.05	0.05	0.01	0	0.653085	0.000839823	0.00310823	0.00491776	0.447102	0.979738	1	0.0108167	0.0163186	0.0404113	0.927789	1	FALSE	FALSE	FALSE	FALSE	FALSE	FALSE	207733	198569	205205	205724	1.08	0.29	1.31	0.44	3
3311	High	0	Q9Y2P8	RCL1	29	11	21	11	40.8	45.9	0.974	1.058	1.03	1.086	0.974	0.948	-0.04	0.08	0.04	0.12	-0.04	-0.08	0.204691	0.0211657	0.415779	0.00492386	0.684887	0.0424309	0.60237	0.0985424	0.645454	0.0404442	1	0.288946	FALSE	FALSE	FALSE	FALSE	FALSE	FALSE	4630.3	4377.6	4508.6	4755	0.25	2.17	1.75	2.08	3
964	High	0	Q6WKZ4	RAB11FIP1	30	27	65	27	137.1	189.91	1.063	1.043	1.108	1.132	0.921	0.979	0.09	0.06	0.15	0.18	-0.12	-0.03	0.0532496	0.96599	0.0280681	0.00493691	0.00877874	0.571041	0.287182	1	0.0834536	0.0405099	0.079241	1	FALSE	FALSE	FALSE	FALSE	FALSE	FALSE	9083.6	8709.1	9652.6	9859.8	4.7	0.96	3.03	1.47	3
3358	High	0	Q8NHH9	ATL2	33	14	33	14	66.2	108.65	1.05	1.038	1.089	1.065	0.974	1.023	0.07	0.05	0.12	0.09	-0.04	0.03	0.068405	0.0953896	0.00197518	0.00493976	0.202403	0.861993	0.332557	0.283639	0.0116736	0.0405099	0.598174	1	FALSE	FALSE	FALSE	FALSE	FALSE	FALSE	5122.4	4936.3	5376.9	5257.2	1.19	1.41	2.35	1.88	3
2828	High	0	Q8TDX7	NEK7	15	4	9	4	34.5	18.71	0.925	0.978	0.905	0.887	1.103	1.021	-0.11	-0.03	-0.14	-0.17	0.14	0.03	0.330451	0.442063	0.0380218	0.00493575	0.0394398	0.455108	0.77515	0.80441	0.105221	0.0405099	0.213104	1	FALSE	FALSE	FALSE	FALSE	FALSE	FALSE	1348.5	1378.5	1247.3	1222.1	3.81	2.54	3.65	0.74	3
5960	High	0	Q9GZP9	DERL2	16	3	12	3	27.5	52.27	1.008	1.122	1.131	1.117	1.004	1.012	0.01	0.17	0.18	0.16	0.01	0.02	0.997848	0.0111892	0.00889169	0.00496693	0.915702	0.964943	1	0.0626014	0.0355818	0.0406908	1	1	FALSE	FALSE	FALSE	FALSE	FALSE	FALSE	750.6	669.2	756.6	747.5	3.22	0.45	1.33	6.21	3
5821	High	0.008	Q96HR3	MED30	11	2	2	2	20.3	1.95	0.935	1.144	1.069	1.291	0.886	0.828	-0.1	0.19	0.1	0.37	-0.17	-0.27	0.997478	0.0936826	0.121858	0.00498098	0.207796	0.161136	1	0.280261	0.254853	0.0407688	0.607509	0.61335	FALSE	FALSE	FALSE	FALSE	FALSE	FALSE	118.5	103.6	110.8	133.8	4.51	4.94	8.97	4.81	3
3080	High	0	P09525	ANXA4	77	27	171	26	35.9	520.28	1.055	0.973	1.027	0.933	1.043	1.1	0.08	-0.04	0.04	-0.1	0.06	0.14	0.0274101	0.580587	0.17216	0.00498953	0.0277365	0.000399619	0.199493	0.950655	0.330335	0.040808	0.171012	0.0147684	FALSE	FALSE	FALSE	FALSE	FALSE	FALSE	33763.6	34684.7	35610.4	32361.5	1.5	1.95	2.03	0.55	3
4653	High	0	P19623	SRM	38	10	28	10	33.8	96.29	0.993	0.866	0.86	0.895	0.968	0.961	-0.01	-0.21	-0.22	-0.16	-0.05	-0.06	0.999919	0.000639422	0.000678944	0.00499035	0.322013	0.346311	1	0.00891875	0.00535715	0.040808	0.778038	0.908887	FALSE	FALSE	FALSE	FALSE	FALSE	FALSE	5575.9	6436.4	5538.2	5762.5	4.01	2.82	2.85	2.65	3
2167	High	0	Q8TAD4	SLC30A5	2	2	3	2	84	7.84	0.999	1.115	1.114	1.215	0.918	0.918	0	0.16	0.16	0.28	-0.12	-0.12	0.999703	0.0506305	0.0445325	0.00500692	0.364565	0.405931	1	0.180498	0.118819	0.0409155	0.837712	0.98265	FALSE	FALSE	FALSE	FALSE	FALSE	FALSE	316.4	283.7	316.2	344.6	4.64	5.89	4.35	4.7	3
7545	High	0	P51811	XK	6	3	3	3	50.9	8.87	0.948	1.092	1.035	1.136	0.961	0.911	-0.08	0.13	0.05	0.18	-0.06	-0.13	0.205783	0.0256618	0.483957	0.0050094	0.613863	0.035734	0.604523	0.112807	0.719545	0.0409221	1	0.261596	FALSE	FALSE	FALSE	FALSE	FALSE	FALSE	884.9	810.5	838.9	920.8	1.67	4.48	2.1	2.42	3
3313	High	0	Q8IY37	DHX37	20	18	36	18	129.5	115.19	1.024	1.01	1.034	1.085	0.931	0.953	0.03	0.02	0.05	0.12	-0.1	-0.07	0.142738	0.977795	0.243455	0.00508051	0.00316015	0.0809721	0.493478	1	0.429867	0.0413436	0.0406404	0.421283	FALSE	FALSE	FALSE	FALSE	FALSE	FALSE	6371.4	6305.4	6521.2	6843.3	2.55	0.88	1.6	3.27	3
7456	High	0	Q96C34	RUNDC1	10	4	6	4	67.6	23.45	1.069	1.092	1.167	1.172	0.932	0.996	0.1	0.13	0.22	0.23	-0.1	-0.01	0.0571253	0.283423	0.00433767	0.00511814	0.069171	0.999035	0.299339	0.60746	0.0209513	0.0415323	0.304502	1	FALSE	FALSE	FALSE	FALSE	FALSE	FALSE	466.1	427	498.1	500.4	4.52	5.01	3.2	1.29	3
6644	High	0	H7C1Q1		9	4	8	1	54.2	34.77	1.191	1.026	1.221	1.265	0.811	0.966	0.25	0.04	0.29	0.34	-0.3	-0.05	0.0400401	0.674676	0.00858443	0.00514097	0.0227648	0.975496	0.246796	1	0.0346059	0.0416671	0.149728	1	FALSE	FALSE	FALSE	FALSE	FALSE	FALSE	164.6	160.4	195.9	202.9	9.2	5.39	1.28	6.37	3
3002	High	0	Q00266	MAT1A	31	10	25	7	43.6	74.01	1.091	0.961	1.049	1.06	0.907	0.99	0.13	-0.06	0.07	0.08	-0.14	-0.02	0.00237201	0.148125	0.0550492	0.00514349	0.00036857	0.348447	0.048438	0.384812	0.139843	0.0416718	0.00960787	0.911164	FALSE	FALSE	FALSE	FALSE	FALSE	FALSE	4022.3	4183.6	4390	4436.4	1.64	1.62	1.79	2.52	3
5851	High	0	P60174-1	TPI1	88	19	311	19	26.7	982.57	0.957	0.967	0.925	0.927	1.043	0.998	-0.06	-0.05	-0.11	-0.11	0.06	0	0.413479	0.0489779	0.00555129	0.00515349	0.385518	0.999914	0.872411	0.176088	0.0250632	0.0417015	0.862479	1	FALSE	FALSE	FALSE	FALSE	FALSE	FALSE	59644.7	61711	57082	57181.5	3.26	0.73	0.57	1.49	3
6045	High	0	Q9UPP1	PHF8	9	10	14	8	117.8	32.2	1.015	1.106	1.122	1.113	0.993	1.007	0.02	0.14	0.17	0.15	-0.01	0.01	0.802591	0.0144349	0.00455338	0.00515236	0.850566	0.999599	1	0.0751314	0.0216426	0.0417015	1	1	FALSE	FALSE	FALSE	FALSE	FALSE	FALSE	776.9	702.8	788.2	782.4	1.94	2.51	1.41	4.39	3
5173	High	0	Q9NSC7	ST6GALNAC1	12	7	9	7	68.5	21.9	1.054	1.005	1.059	1.075	0.934	0.985	0.08	0.01	0.08	0.1	-0.1	-0.02	0.0942898	0.871549	0.0325498	0.00516029	0.0135632	0.532258	0.394662	1	0.0933914	0.0417396	0.107217	1	FALSE	FALSE	FALSE	FALSE	FALSE	FALSE	1215.5	1209.6	1281.3	1300.7	1.29	2.67	2.03	3.89	3
433	High	0	P20933	AGA	23	6	21	6	37.2	99.54	1.02	1.078	1.099	1.05	1.027	1.047	0.03	0.11	0.14	0.07	0.04	0.07	0.198795	0.000578256	7.95347e-05	0.00516569	0.27387	0.0129956	0.593787	0.00840224	0.0012195	0.041775	0.716104	0.140268	FALSE	FALSE	FALSE	FALSE	FALSE	FALSE	5160.1	4788.1	5262.8	5026.4	0.96	0.85	0.25	2.04	3
1835	High	0	J3KRX5	RPL17	51	10	113	9	20.2	342.7	0.931	0.925	0.862	0.913	1.014	0.944	-0.1	-0.11	-0.21	-0.13	0.02	-0.08	0.0174329	0.0211447	0.000243313	0.00519889	0.709794	0.0782843	0.153673	0.0984974	0.0026108	0.0417879	1	0.413445	FALSE	FALSE	FALSE	FALSE	FALSE	FALSE	30258.9	32707.6	28182.6	29855.3	3.35	0.71	1.26	3.19	3
4773	High	0	O75410	TACC1	17	11	27	9	87.7	102.22	1.17	1.06	1.241	1.183	0.896	1.049	0.23	0.08	0.31	0.24	-0.16	0.07	0.0242625	0.283912	0.00211145	0.00518421	0.0700637	0.870382	0.186256	0.608119	0.0122614	0.0417879	0.306818	1	FALSE	FALSE	FALSE	FALSE	FALSE	FALSE	2197.2	2072.5	2571.3	2452.1	4.44	1.29	5.67	3.54	3
7434	High	0	Q9Y294	ASF1A	43	5	14	4	23	54.14	0.962	0.975	0.938	0.921	1.06	1.019	-0.06	-0.04	-0.09	-0.12	0.08	0.03	0.0365024	0.695523	0.00827407	0.00520503	0.0219299	0.98157	0.235183	1	0.0337221	0.0417879	0.145966	1	FALSE	FALSE	FALSE	FALSE	FALSE	FALSE	2516	2579.6	2419.6	2374.7	0.28	2.6	2.63	0.2	3
4807	High	0	A0A669KBI7	KMT2B	9	18	27	15	290.9	95.16	1.044	1.06	1.107	1.078	0.984	1.027	0.06	0.08	0.15	0.11	-0.02	0.04	0.14252	0.09134	0.00349175	0.00520877	0.223421	0.986637	0.492978	0.275011	0.0178758	0.0417879	0.634493	1	FALSE	FALSE	FALSE	FALSE	FALSE	FALSE	2495.6	2354.3	2605.1	2537.3	0.76	0.45	0.89	4.94	3
6815	High	0	P23229	ITGA6	48	47	246	2	126.5	787.1	1.026	1.019	1.046	1.088	0.937	0.961	0.04	0.03	0.06	0.12	-0.09	-0.06	0.297808	0.974905	0.172886	0.00518604	0.00870125	0.118742	0.733746	1	0.33123	0.0417879	0.0788577	0.518976	FALSE	FALSE	FALSE	FALSE	FALSE	FALSE	1355	1329.2	1389.8	1446.7	2.38	2.46	1.39	0.66	3
3703	High	0	Q9BUQ8	DDX23	41	33	121	33	95.5	317.29	1.02	1.091	1.113	1.046	1.043	1.063	0.03	0.13	0.15	0.07	0.06	0.09	0.239445	0.000165999	3.19087e-05	0.0052234	0.0425454	0.00289436	0.65318	0.00368115	0.000650725	0.0418631	0.222245	0.0510272	FALSE	FALSE	FALSE	FALSE	FALSE	FALSE	20915.1	19171.4	21330.2	20057.9	0.32	1.94	1.78	0.72	3
7632	High	0	P61970	NUTF2	74	6	25	5	14.5	52.19	0.97	0.916	0.888	0.871	1.051	1.019	-0.04	-0.13	-0.17	-0.2	0.07	0.03	0.914513	0.0540776	0.0220826	0.00524026	0.360336	0.695736	1	0.188252	0.0698689	0.0419565	0.832038	1	FALSE	FALSE	FALSE	FALSE	FALSE	FALSE	3873.3	4230.8	3758.8	3687.1	4.29	3.25	1.88	1.77	3
363	High	0	Q8WWV3	RTN4IP1	27	9	15	9	43.6	31.61	1.058	1.037	1.097	1.082	0.958	1.014	0.08	0.05	0.13	0.11	-0.06	0.02	0.308687	0.0450763	0.00384123	0.00524359	0.419631	0.993648	0.747995	0.166953	0.0191605	0.0419748	0.899288	1	FALSE	FALSE	FALSE	FALSE	FALSE	FALSE	2042.3	1969.9	2161.5	2131.4	2.24	2.58	2.53	1.31	3
2006	High	0	O75052	NOS1AP	16	7	19	7	56.1	73.43	1.049	1.052	1.104	1.082	0.972	1.02	0.07	0.07	0.14	0.11	-0.04	0.03	0.187782	0.0971689	0.00469004	0.0052498	0.212529	0.999697	0.576643	0.287781	0.0221249	0.0419911	0.615624	1	FALSE	FALSE	FALSE	FALSE	FALSE	FALSE	2514.9	2391.1	2638.7	2586.4	3.15	1.58	0.77	3.14	3
2979	High	0	P00367	GLUD1	61	30	209	13	61.4	651.08	1.015	1.131	1.148	1.045	1.082	1.098	0.02	0.18	0.2	0.06	0.11	0.14	0.0639337	6.61346e-06	1.2977e-06	0.00525529	0.000242398	2.19474e-05	0.319765	0.000544231	9.58376e-05	0.0420183	0.00755437	0.00317756	FALSE	FALSE	FALSE	FALSE	FALSE	FALSE	42518.5	37609.2	43166.3	39296.8	0.96	0.72	1.8	0.78	3
7946	High	0	Q14498-2	RBM39	50	19	97	17	58.6	308.88	1	0.994	0.994	1.048	0.949	0.949	0	-0.01	-0.01	0.07	-0.08	-0.08	0.999996	0.92521	0.918275	0.0052574	0.0025303	0.00246974	1	1	1	0.0420268	0.0352151	0.0461488	FALSE	FALSE	FALSE	FALSE	FALSE	FALSE	16280.6	16379.7	16282.1	17161.1	1.7	0.99	1.05	0.94	3
2108	High	0	Q9UEU0	VTI1B	45	9	40	9	26.7	156.75	1.008	1.086	1.095	1.061	1.024	1.032	0.01	0.12	0.13	0.08	0.03	0.05	0.703255	0.000814245	0.000279573	0.00526275	0.406023	0.0955884	1	0.0105718	0.0028509	0.0420613	0.884432	0.459809	FALSE	FALSE	FALSE	FALSE	FALSE	FALSE	3663.2	3371.9	3691	3576.2	2.5	0.96	0.75	0.62	3
2021	High	0	Q7Z6M4	MTERF4	8	3	4	3	43.9	11.24	1.082	1.19	1.288	1.1	1.082	1.171	0.11	0.25	0.36	0.14	0.11	0.23	0.0324226	9.07273e-05	7.65369e-06	0.00526596	0.0157951	0.000302822	0.219279	0.00259483	0.000281585	0.0420619	0.118443	0.0122505	FALSE	FALSE	FALSE	FALSE	FALSE	FALSE	786	660.3	850.4	726.5	0.73	3.54	3.37	1.38	3
3823	High	0	Q93009	USP7	61	55	220	55	128.2	773.3	1	1.012	1.012	1.049	0.965	0.965	0	0.02	0.02	0.07	-0.05	-0.05	0.966775	0.301033	0.510201	0.00526473	0.0668065	0.035258	1	0.632143	0.74779	0.0420619	0.296788	0.259528	FALSE	FALSE	FALSE	FALSE	FALSE	FALSE	41174.7	40706.1	41178.9	42686.9	1.18	1.21	1.43	1.03	3
6711	High	0	Q9UJC5	SH3BGRL2	72	6	16	6	12.3	50.03	0.979	1.011	0.99	0.901	1.123	1.099	-0.03	0.02	-0.01	-0.15	0.17	0.14	0.986454	0.998769	0.961652	0.00526737	0.00632227	0.00964326	1	1	1	0.0420648	0.0642426	0.114696	FALSE	FALSE	FALSE	FALSE	FALSE	FALSE	1942.7	1921.1	1901.6	1730.5	2.42	3.56	3.49	4.85	3
1229	High	0	Q8IX90	SKA3	9	3	3	3	46.3	8.04	1.12	1.097	1.23	1.152	0.953	1.067	0.16	0.13	0.3	0.2	-0.07	0.09	0.0341443	0.065152	0.000862118	0.00532903	0.311637	0.427428	0.225809	0.21522	0.00637505	0.0424121	0.765802	1	FALSE	FALSE	FALSE	FALSE	FALSE	FALSE	376.2	342.9	421.6	394.9	2.86	1.58	6.02	3.22	3
3438	High	0	Q9H2Y7	ZNF106	3	6	6	6	208.8	14.63	1.027	1.183	1.215	1.206	0.98	1.007	0.04	0.24	0.28	0.27	-0.03	0.01	0.483734	0.0420172	0.0057773	0.00532799	0.450472	0.999891	0.942665	0.1586	0.0258141	0.0424121	0.931757	1	FALSE	FALSE	FALSE	FALSE	FALSE	FALSE	1054.2	891.3	1082.7	1075.3	7.74	2.6	4.97	1.6	3
5947	High	0	O43292	GPAA1	18	12	25	12	67.6	63.44	0.994	1.048	1.042	1.081	0.969	0.964	-0.01	0.07	0.06	0.11	-0.04	-0.05	0.999804	0.0323706	0.0361549	0.0053252	0.548266	0.505557	1	0.132852	0.101203	0.0424121	1	1	FALSE	FALSE	FALSE	FALSE	FALSE	FALSE	4222.7	4030.4	4197.8	4356.3	2.46	3.08	1.26	1.64	3
5136	High	0	Q8NFV4	ABHD11	41	9	26	9	34.7	73.29	1.134	1.025	1.162	1.14	0.9	1.02	0.18	0.04	0.22	0.19	-0.15	0.03	0.0124897	0.467959	0.00194134	0.00537133	0.0403951	0.823841	0.126805	0.833157	0.0115434	0.0425991	0.215861	1	FALSE	FALSE	FALSE	FALSE	FALSE	FALSE	4060.5	3959.9	4603	4513.6	2.89	0.78	4.69	2.32	3
7085	High	0	Q96I34	PPP1R16A	6	3	5	3	57.8	11.82	1.112	0.977	1.086	1.118	0.874	0.971	0.15	-0.03	0.12	0.16	-0.19	-0.04	0.00604904	0.989511	0.00888667	0.00538948	0.00372474	0.977378	0.0848038	1	0.0355688	0.0427178	0.0456786	1	FALSE	FALSE	FALSE	FALSE	FALSE	FALSE	990.1	1013.9	1100.7	1133.2	0.67	3.15	1.82	4.06	3
2748	High	0	P33992	MCM5	55	38	165	38	82.2	546.3	0.968	1.058	1.025	1.047	1.011	0.979	-0.05	0.08	0.04	0.07	0.02	-0.03	0.0313645	0.000823618	0.0667509	0.00540591	0.401025	0.309478	0.214911	0.0106488	0.161724	0.0428228	0.878128	0.866277	FALSE	FALSE	FALSE	FALSE	FALSE	FALSE	32085.2	30314.9	31061.5	31732.1	0.81	1.14	1.14	1.13	3
2851	High	0	Q2PPJ7	RALGAPA2	15	24	47	23	210.6	134.31	1.044	1.05	1.096	1.082	0.971	1.013	0.06	0.07	0.13	0.11	-0.04	0.02	0.0782604	0.103086	0.00234385	0.00542971	0.208394	0.892254	0.356889	0.29964	0.0132851	0.0428427	0.608417	1	FALSE	FALSE	FALSE	FALSE	FALSE	FALSE	7232.1	6888.5	7549.1	7450.3	3.62	0.49	0.53	1.55	3
2604	High	0	Q4ZIN3	TMEM259	3	2	4	2	67.8	11.25	1.027	1.074	1.103	1.123	0.956	0.982	0.04	0.1	0.14	0.17	-0.06	-0.03	0.80923	0.10592	0.0302366	0.0054236	0.202821	0.583504	1	0.305035	0.0883416	0.0428427	0.598837	1	FALSE	FALSE	FALSE	FALSE	FALSE	FALSE	849.1	790.5	871.7	887.7	1.56	3.76	3.75	1.62	3
4203	High	0	P49721	PSMB2	67	10	50	10	22.8	138.09	0.982	0.962	0.944	0.957	1.005	0.987	-0.03	-0.06	-0.08	-0.06	0.01	-0.02	0.372643	0.00689374	0.000945622	0.00543778	0.997357	0.463134	0.827	0.0455012	0.00682696	0.0428979	1	1	FALSE	FALSE	FALSE	FALSE	FALSE	FALSE	11399	11854.8	11194	11346.6	1.25	1.71	0.13	0.3	3
5948	High	0	Q02809	PLOD1	25	14	32	14	83.5	87.37	1.011	1.03	1.042	1.09	0.946	0.956	0.02	0.04	0.06	0.12	-0.08	-0.06	0.999983	0.323074	0.337476	0.0054485	0.0641458	0.0610172	1	0.662229	0.551436	0.0429372	0.289435	0.356442	FALSE	FALSE	FALSE	FALSE	FALSE	FALSE	2739.5	2658.8	2769.7	2896.8	1.86	1.15	1.14	4.36	3
3091	High	0	Q04917	YWHAH	70	17	239	12	28.2	630.66	0.951	1.008	0.959	0.912	1.105	1.051	-0.07	0.01	-0.06	-0.13	0.14	0.07	0.302896	0.999957	0.321588	0.00547334	0.00515901	0.0648196	0.741356	1	0.531233	0.0429848	0.0562115	0.371483	FALSE	FALSE	FALSE	FALSE	FALSE	FALSE	23106.2	22926.2	21983	20917.2	2.74	2.54	1.84	2.73	3
29	High	0	E7EUC7	UGP2	57	23	106	23	57.8	348.78	0.991	0.944	0.936	0.94	1.005	0.996	-0.01	-0.08	-0.1	-0.09	0.01	-0.01	0.499044	0.0288402	0.00429809	0.00547362	0.606683	0.997041	0.958852	0.122498	0.0208025	0.0429848	1	1	FALSE	FALSE	FALSE	FALSE	FALSE	FALSE	22631.9	23974.6	22436.7	22530.5	2.56	0.58	1.84	0.93	3
5	High	0.006	Q9UI95	MAD2L2	4	1	1	1	24.3	2.95	1.061	1.242	1.317	1.349	0.92	0.976	0.09	0.31	0.4	0.43	-0.12	-0.03	0.696817	0.0245877	0.00578952	0.00547442	0.671683	0.999964	1	0.109703	0.0258368	0.0429848	1	1	FALSE	FALSE	TRUE	TRUE	FALSE	FALSE	55	44.3	58.3	59.7	7.34	5.07	6.35	6.35	3
364	High	0.002	P08133	ANXA6	1	1	4	1	75.8	9.37	0.997	0.991	0.988	0.822	1.206	1.202	0	-0.01	-0.02	-0.28	0.27	0.27	0.996734	0.999044	0.985573	0.00546542	0.0064659	0.00837399	1	1	1	0.0429848	0.0652736	0.105392	FALSE	FALSE	FALSE	FALSE	FALSE	FALSE	490	494.3	488.4	406.2	3.39	5.15	5.41	2.52	3
7249	High	0	O00519	FAAH	19	7	10	7	63	32.17	1.091	1.064	1.16	1.144	0.93	1.014	0.13	0.09	0.21	0.19	-0.1	0.02	0.0627368	0.147748	0.0026341	0.00548804	0.148391	0.925194	0.317662	0.384154	0.0144896	0.0430246	0.498007	1	FALSE	FALSE	FALSE	FALSE	FALSE	FALSE	860.1	808.7	938.3	924.9	5.71	4.75	2.08	2.04	3
2843	High	0	Q9P2Y4	ZNF219	20	10	15	10	76.8	36.03	1.069	1.125	1.203	1.142	0.985	1.053	0.1	0.17	0.27	0.19	-0.02	0.07	0.0778612	0.0859141	0.00201456	0.00549584	0.250493	0.830614	0.356217	0.262643	0.0118665	0.0430774	0.678026	1	FALSE	FALSE	FALSE	FALSE	FALSE	FALSE	2264	2011.7	2419.2	2298.2	5.28	1.76	1.49	5.45	3
5721	High	0	Q9NZN5	ARHGEF12	27	35	65	35	173.1	212.81	1.109	1.058	1.174	1.077	0.982	1.09	0.15	0.08	0.23	0.11	-0.03	0.12	0.000876864	0.0324057	3.99767e-05	0.00550186	0.562299	0.00396416	0.0274243	0.132956	0.000769132	0.043091	1	0.0632646	FALSE	FALSE	FALSE	FALSE	FALSE	FALSE	11357.5	10735.5	12600.9	11560.8	1.09	1.05	1.47	3.15	3
4709	High	0	Q8TCG2	PI4K2B	41	16	34	16	54.7	103.3	1.055	1.084	1.144	1.082	1.002	1.057	0.08	0.12	0.19	0.11	0	0.08	0.0616644	0.0114181	0.0003702	0.00550115	0.937203	0.13823	0.314368	0.0634368	0.00347973	0.043091	1	0.564819	FALSE	FALSE	FALSE	FALSE	FALSE	FALSE	3180.7	2933.7	3354.8	3175.4	1.26	2.03	2.04	3.75	3
6838	High	0	Q96PU4	UHRF2	11	7	9	7	89.9	22.11	1.093	1.09	1.191	1.094	0.996	1.089	0.13	0.12	0.25	0.13	-0.01	0.12	0.00540483	0.00664722	5.43543e-05	0.00550721	0.998669	0.00652176	0.0802558	0.0446398	0.000939707	0.0431124	1	0.0886786	FALSE	FALSE	FALSE	FALSE	FALSE	FALSE	1542.8	1415.9	1686.4	1548.9	1.76	1.43	2.03	3.61	3
7918	High	0	Q9P1Z2	CALCOCO1	9	5	10	5	77.3	24.98	1.114	0.963	1.073	0.881	1.093	1.218	0.16	-0.05	0.1	-0.18	0.13	0.28	0.0301818	0.770231	0.117737	0.00550889	0.0193502	0.000332346	0.209636	1	0.248547	0.0431124	0.134838	0.0130233	FALSE	FALSE	FALSE	FALSE	FALSE	FALSE	744.8	773.4	829.5	681.2	4.91	0.47	1.83	3.1	3
3220	High	0	Q9Y657	SPIN1	34	7	15	7	29.6	38.62	1.034	1.085	1.122	1.084	1.001	1.035	0.05	0.12	0.17	0.12	0	0.05	0.307333	0.0172861	0.00171064	0.00553286	0.814364	0.754335	0.746385	0.0853765	0.0105261	0.0432663	1	1	FALSE	FALSE	FALSE	FALSE	FALSE	FALSE	1714.9	1580.3	1773	1712.4	0.78	2	0.59	3.79	3
4337	High	0	Q13439	GOLGA4	30	57	110	56	261	387.44	1.088	0.94	1.023	1.054	0.892	0.971	0.12	-0.09	0.03	0.08	-0.16	-0.04	0.000300521	0.00238696	0.26362	0.00555089	2.9329e-05	0.082204	0.0154874	0.0221111	0.455893	0.0433737	0.00194796	0.424891	FALSE	FALSE	FALSE	FALSE	FALSE	FALSE	19865.4	21134.8	21616.6	22265.8	1.56	0.07	1.76	1.93	3
5651	High	0	Q7Z5K2	WAPL	32	27	46	27	132.9	144.04	0.996	1.059	1.055	1.124	0.943	0.938	-0.01	0.08	0.08	0.17	-0.09	-0.09	0.631154	0.336283	0.0637102	0.00555074	0.0625806	0.331091	1	0.677076	0.156139	0.0433737	0.285611	0.891285	FALSE	FALSE	FALSE	FALSE	FALSE	FALSE	6598.9	6228.9	6569.9	7000.6	4.64	3.74	3.01	1.26	3
2679	High	0	Q14249	ENDOG	11	3	4	3	32.6	10.76	1.035	1.249	1.293	1.134	1.102	1.14	0.05	0.32	0.37	0.18	0.14	0.19	0.153606	0.000170205	2.57464e-05	0.00557786	0.0411078	0.00192947	0.512729	0.00373099	0.000588788	0.0435	0.218336	0.0395074	FALSE	FALSE	FALSE	FALSE	FALSE	FALSE	716.8	573.8	741.7	650.7	4.8	2.76	0.76	2.85	3
5133	High	0	P63173	RPL38	50	5	36	5	8.2	105.85	0.981	0.866	0.85	0.907	0.955	0.937	-0.03	-0.21	-0.23	-0.14	-0.07	-0.09	0.337898	0.0015096	0.000247516	0.0055871	0.688409	0.0740315	0.785042	0.0161618	0.00262959	0.0435636	1	0.400291	FALSE	FALSE	FALSE	FALSE	FALSE	FALSE	10160.6	11733.8	9970.2	10639	3.19	2.59	1.71	2.67	3
458	High	0	Q86VP6	CAND1	46	50	246	50	136.3	690.05	0.993	0.983	0.976	0.964	1.019	1.012	-0.01	-0.02	-0.04	-0.05	0.03	0.02	0.965601	0.165692	0.0870797	0.00558966	0.134964	0.251845	1	0.418572	0.197569	0.0435682	0.467603	0.783832	FALSE	FALSE	FALSE	FALSE	FALSE	FALSE	48533.3	49377.9	48184.9	47606	1.46	0.78	1.09	0.29	3
7369	High	0	Q9NVM9	INTS13	16	12	18	11	80.2	34.6	1.008	1.052	1.061	1.088	0.968	0.976	0.01	0.07	0.09	0.12	-0.05	-0.04	0.745338	0.0997597	0.0240512	0.00560027	0.222269	0.69089	1	0.293061	0.0743956	0.0436071	0.632368	1	FALSE	FALSE	FALSE	FALSE	FALSE	FALSE	3422.5	3252.1	3451	3537.2	2.42	2.61	2.47	2.66	3
7427	High	0	Q6NUK4	REEP3	18	5	8	5	29.2	21.36	1.109	1.087	1.206	1.082	1.005	1.115	0.15	0.12	0.27	0.11	0.01	0.16	0.00196866	0.00860192	3.33677e-05	0.00564897	0.986262	0.00288821	0.0432019	0.0527956	0.00067218	0.0439354	1	0.0509411	FALSE	FALSE	FALSE	FALSE	FALSE	FALSE	1428.5	1313.7	1584.3	1421.4	1.92	2.21	1.29	2.84	3
7211	High	0	Q9UQE7	SMC3	54	73	308	73	141.5	987.67	0.982	1.126	1.106	1.043	1.079	1.059	-0.03	0.17	0.14	0.06	0.11	0.08	0.563639	4.24947e-06	9.39921e-06	0.00568107	0.000117392	0.000391922	1	0.000413133	0.000312911	0.0441509	0.0047014	0.014579	FALSE	FALSE	FALSE	FALSE	FALSE	FALSE	71414.1	63435	70128.6	66191.2	0.77	0.38	1.93	0.68	3
3243	High	0	Q8IYS2	KIAA2013	22	10	19	10	69.1	47.67	1.053	1.011	1.064	1.065	0.949	0.999	0.07	0.02	0.09	0.09	-0.08	0	0.0364219	0.469506	0.00492152	0.00569581	0.0429842	0.999353	0.23504	0.834864	0.0228658	0.0442389	0.223581	1	FALSE	FALSE	FALSE	FALSE	FALSE	FALSE	3405.8	3369	3584.8	3588.5	1.49	0.85	1.83	2.31	3
3752	High	0	A0A1W2PS43	SCARB2	42	16	96	16	53.9	249.36	1.015	1.134	1.15	1.093	1.037	1.053	0.02	0.18	0.2	0.13	0.05	0.07	0.899826	0.000306392	0.000165053	0.00572933	0.0997031	0.037971	1	0.0054733	0.00201553	0.0443974	0.38464	0.270708	FALSE	FALSE	FALSE	FALSE	FALSE	FALSE	19006.1	16766.9	19284.1	18319.9	2.71	2.05	0.68	2.33	3
4327	High	0	Q6P996	PDXDC1	40	26	79	26	86.7	261.5	1.071	0.984	1.053	1.04	0.946	1.013	0.1	-0.02	0.07	0.06	-0.08	0.02	0.000128679	0.164903	0.00122005	0.00582207	0.000437372	0.560835	0.0100762	0.417261	0.00825861	0.0449861	0.0108198	1	FALSE	FALSE	FALSE	FALSE	FALSE	FALSE	13262.5	13480.1	14199.1	14019.1	0.75	1.55	0.61	0.82	3
2270	High	0	Q5T1B5	INPP5A	15	6	6	6	44.9	15.81	1.05	1.093	1.147	1.075	1.016	1.067	0.07	0.13	0.2	0.1	0.02	0.09	0.0240797	0.00181282	5.6525e-05	0.00583367	0.759252	0.00655692	0.185785	0.0182138	0.000959947	0.0450498	1	0.0888884	FALSE	FALSE	FALSE	FALSE	FALSE	FALSE	1010.3	924.4	1060.5	994.1	2.43	1.89	1.53	0.45	3
2820	High	0	Q8TD43	TRPM4	10	10	20	10	134.2	42.69	1.012	1.01	1.022	1.059	0.954	0.965	0.02	0.01	0.03	0.08	-0.07	-0.05	0.751637	0.893117	0.379819	0.00583939	0.0144273	0.0574829	1	1	0.603302	0.045071	0.111199	0.342912	FALSE	FALSE	FALSE	FALSE	FALSE	FALSE	2901.1	2872.8	2934.8	3042.2	1.04	1.36	1.47	1.73	3
6589	High	0	Q9GZR2	REXO4	26	10	19	10	46.6	45.75	1.026	0.978	1.004	1.061	0.922	0.946	0.04	-0.03	0.01	0.09	-0.12	-0.08	0.189712	0.29987	0.984355	0.00587773	0.000690251	0.00914139	0.581105	0.630325	1	0.0452424	0.0143576	0.111326	FALSE	FALSE	FALSE	FALSE	FALSE	FALSE	3073	3142	3153.3	3332.7	1.14	0.65	0.25	2.6	3
588	Medium	0.031	Q8IVF6	ANKRD18A	1	1	2	1	115.5	2.43	0.869	0.944	0.82	0.852	1.108	0.963	-0.2	-0.08	-0.29	-0.23	0.15	-0.05	0.0977654	0.327677	0.00803983	0.00590768	0.0692118	0.994438	0.403131	0.669	0.033124	0.0453987	0.304549	1	FALSE	FALSE	FALSE	FALSE	FALSE	FALSE	1611.7	1707.9	1401.3	1455	5.52	4.58	4.15	6.95	3
3682	High	0	Q10570	CPSF1	34	38	68	38	160.8	205.48	1.036	1.112	1.152	1.071	1.039	1.076	0.05	0.15	0.2	0.1	0.05	0.11	0.435589	0.000673568	0.000152157	0.00591302	0.289103	0.0321735	0.897743	0.00918687	0.00190488	0.0454186	0.736287	0.243209	FALSE	FALSE	FALSE	FALSE	FALSE	FALSE	8978.4	8075.7	9301	8645.2	1.32	0.67	1.43	3.5	3
1763	High	0	Q8NEF9	SRFBP1	24	10	13	10	48.6	40.05	0.928	1.032	0.957	1.062	0.971	0.901	-0.11	0.04	-0.06	0.09	-0.04	-0.15	0.00537086	0.16497	0.129601	0.00591646	0.144456	0.000374586	0.0802558	0.417261	0.267134	0.0454363	0.488919	0.0140641	FALSE	FALSE	FALSE	FALSE	FALSE	FALSE	2372.8	2300.3	2201.7	2443.1	1.6	2.15	1.64	0.27	3
7278	High	0	P57729	RAB38	29	6	16	4	23.7	40.69	1.056	1.109	1.171	1.14	0.972	1.027	0.08	0.15	0.23	0.19	-0.04	0.04	0.0433859	0.0577434	0.000943221	0.00594162	0.384666	0.426558	0.258702	0.197377	0.00681697	0.0455613	0.862159	1	FALSE	FALSE	FALSE	FALSE	FALSE	FALSE	931.3	839.9	983.6	957.7	2.81	3.76	1.51	2.04	3
21	High	0	Q00577	PURA	45	9	40	8	34.9	150.37	0.974	0.981	0.956	0.931	1.054	1.027	-0.04	-0.03	-0.07	-0.1	0.08	0.04	0.557768	0.381931	0.0613921	0.00596671	0.0585172	0.366822	1	0.733659	0.151803	0.0455791	0.274666	0.934917	FALSE	FALSE	FALSE	FALSE	FALSE	FALSE	3955.4	4031.4	3852.5	3751.8	2.85	1.01	1.79	0.75	3
64	High	0	P63104	YWHAZ	77	22	477	14	27.7	1543.55	0.971	0.932	0.906	0.903	1.032	1.003	-0.04	-0.1	-0.14	-0.15	0.05	0	0.676458	0.0470297	0.00999361	0.00598351	0.457121	0.97628	1	0.171037	0.038706	0.0456205	0.939571	1	FALSE	FALSE	FALSE	FALSE	FALSE	FALSE	41699.8	44726.1	40503.6	40391.8	3.62	1.63	2.01	3.18	3
2372	High	0	P55036	PSMD4	45	15	74	1	40.7	255.92	0.957	0.948	0.908	0.935	1.014	0.97	-0.06	-0.08	-0.14	-0.1	0.02	-0.04	0.323535	0.00686346	0.000834425	0.00599457	0.999509	0.36898	0.765366	0.0453459	0.00622621	0.0456887	1	0.939072	FALSE	FALSE	FALSE	FALSE	FALSE	FALSE	15076	15901.1	14432.5	14875.2	2.45	2.35	1.04	0.59	3
366	High	0	P26373	RPL13	52	15	131	15	24.2	304.94	0.98	0.921	0.903	0.916	1.006	0.986	-0.03	-0.12	-0.15	-0.13	0.01	-0.02	0.438281	0.0096476	0.00145843	0.00599781	0.98084	0.638925	0.901159	0.0567284	0.00946169	0.0457035	1	1	FALSE	FALSE	FALSE	FALSE	FALSE	FALSE	29567.4	32098.4	28973.9	29389.8	1.49	2.28	1.31	3.31	3
4929	High	0	Q8N9R8	SCAI	7	4	7	4	70.4	23.72	1.113	1.107	1.233	1.183	0.936	1.042	0.15	0.15	0.3	0.24	-0.1	0.06	0.0366437	0.0478275	0.000724546	0.00600966	0.452873	0.311267	0.235423	0.173168	0.00563195	0.0457592	0.933986	0.868746	FALSE	FALSE	FALSE	FALSE	FALSE	FALSE	684.3	617.9	761.8	731.1	3.1	2.11	2.48	5.63	3
5230	High	0	A6NDG6	PGP	29	8	19	8	34	51.15	0.996	0.935	0.932	0.915	1.022	1.018	-0.01	-0.1	-0.1	-0.13	0.03	0.03	0.961964	0.0084611	0.0158069	0.00602902	0.992708	0.875956	1	0.0522427	0.0544049	0.0458631	1	1	FALSE	FALSE	FALSE	FALSE	FALSE	FALSE	4811.1	5143.7	4793.2	4708.2	2.99	1.52	0.07	1.65	3
5395	High	0	Q9NRD5	PICK1	10	4	7	4	46.6	15.49	1.125	1.059	1.191	1.112	0.952	1.071	0.17	0.08	0.25	0.15	-0.07	0.1	0.001741	0.422287	0.000332123	0.00604803	0.052589	0.105843	0.0409812	0.781447	0.00321956	0.0459658	0.25508	0.48854	FALSE	FALSE	FALSE	FALSE	FALSE	FALSE	1214.2	1146.7	1365.6	1274.9	5.07	2.41	1.84	0.58	3
7284	High	0	O00204	SULT2B1	34	9	17	9	41.3	43.12	1.238	0.947	1.173	1.171	0.809	1.002	0.31	-0.08	0.23	0.23	-0.31	0	0.00177475	0.501843	0.0103282	0.00604809	0.001121	0.973382	0.0411403	0.869285	0.0396735	0.0459658	0.0201605	1	FALSE	FALSE	FALSE	FALSE	FALSE	FALSE	2225.4	2350.2	2755.9	2751.7	3.72	1.7	4.13	5.15	3
325	High	0	Q15631	TSN	53	15	64	15	26.2	189.66	0.977	1.006	0.982	0.934	1.077	1.051	-0.03	0.01	-0.03	-0.1	0.11	0.07	0.379943	0.951382	0.652132	0.00606026	0.0032159	0.0288745	0.836652	1	0.887285	0.0460297	0.040987	0.227832	FALSE	FALSE	FALSE	FALSE	FALSE	FALSE	15840.6	15745	15468.6	14711.9	2.02	1.31	1.35	1.71	3
337	High	0	Q12769	NUP160	28	32	100	32	162	270.14	1.016	1.031	1.047	1.041	0.99	1.006	0.02	0.04	0.07	0.06	-0.01	0.01	0.137084	0.0744805	0.00284921	0.00606526	0.315404	0.920906	0.484332	0.23694	0.0153321	0.0460431	0.770776	1	FALSE	FALSE	FALSE	FALSE	FALSE	FALSE	14635.9	14198.1	14867.3	14778.1	1.56	0.02	0.98	1.39	3
7181	High	0	Q9BPW8	NIPSNAP1	56	12	36	10	33.3	104.6	1.092	1.049	1.146	1.08	0.971	1.061	0.13	0.07	0.2	0.11	-0.04	0.08	0.0142782	0.0292992	0.000263831	0.00612731	0.651152	0.0735612	0.137589	0.123937	0.00274165	0.0464441	1	0.399059	FALSE	FALSE	FALSE	FALSE	FALSE	FALSE	9893.8	9430.6	10806.3	10188	2.51	1.75	2.95	0.9	3
447	High	0	Q8TE68-4	EPS8L1	19	10	21	1	55.8	68.5	1.311	0.972	1.273	1.318	0.737	0.966	0.39	-0.04	0.35	0.4	-0.44	-0.05	0.0023216	0.628341	0.0104142	0.00614037	0.00145836	0.974399	0.0477232	0.995831	0.0399279	0.0465164	0.0242397	1	TRUE	FALSE	FALSE	TRUE	TRUE	FALSE	58.3	60	76.4	79.1	7.5	8.12	1.28	4.33	3
135	High	0	F5H757	CYB561	11	3	8	3	34.7	26.12	1.086	1.049	1.139	1.151	0.911	0.99	0.12	0.07	0.19	0.2	-0.13	-0.01	0.117829	0.549414	0.0174809	0.00614609	0.0379071	0.850166	0.446726	0.918596	0.0587205	0.0465164	0.207751	1	FALSE	FALSE	FALSE	FALSE	FALSE	FALSE	1097	1045.8	1191.2	1203.6	4.6	3.4	1.98	3.8	3
840	High	0	O75976	CPD	36	42	137	42	152.8	411.55	1.062	0.989	1.05	1.054	0.938	0.996	0.09	-0.02	0.07	0.08	-0.09	-0.01	0.00361026	0.481569	0.0247381	0.00617429	0.00109463	0.722801	0.0632881	0.84926	0.076018	0.0466508	0.0198104	1	FALSE	FALSE	FALSE	FALSE	FALSE	FALSE	25890.3	26180.4	27485.7	27591.9	1.13	1.77	0.63	1.91	3
1590	High	0	J3KPT4	TRABD	30	9	25	9	42.7	63.64	1.053	1.032	1.087	1.073	0.962	1.013	0.07	0.04	0.12	0.1	-0.06	0.02	0.0282409	0.206443	0.00181793	0.00617355	0.120355	0.73627	0.201323	0.485545	0.0110212	0.0466508	0.434339	1	FALSE	FALSE	FALSE	FALSE	FALSE	FALSE	3555.8	3446.8	3745.3	3697.8	1.76	0.72	2.05	2.74	3
5970	High	0	O95232	LUC7L3	41	22	77	22	51.4	238.67	1.004	1.037	1.042	1.091	0.951	0.955	0.01	0.05	0.06	0.13	-0.07	-0.07	0.999856	0.148019	0.163387	0.00617897	0.168913	0.153064	1	0.384582	0.31849	0.0466589	0.537226	0.594603	FALSE	FALSE	FALSE	FALSE	FALSE	FALSE	18715.2	18042.1	18796.8	19679.4	2.65	2.58	0.93	2.15	3
7479	High	0	O14681	EI24	28	9	15	9	38.9	29.38	1.035	1.086	1.124	1.151	0.943	0.976	0.05	0.12	0.17	0.2	-0.08	-0.03	0.619944	0.0522373	0.00965969	0.00619865	0.434149	0.984342	1	0.18422	0.0378129	0.0467559	0.915304	1	FALSE	FALSE	FALSE	FALSE	FALSE	FALSE	867.7	799.2	898.3	920.2	1.73	5.7	3.28	3.43	3
4300	High	0	Q96B26	EXOSC8	32	5	17	5	30	63.92	1.023	1.018	1.042	1.061	0.959	0.982	0.03	0.03	0.06	0.09	-0.06	-0.03	0.15141	0.914905	0.061315	0.00620663	0.0142259	0.381264	0.507716	1	0.151775	0.0468073	0.110149	0.954135	FALSE	FALSE	FALSE	FALSE	FALSE	FALSE	3395.6	3336.6	3475.1	3540.4	0.64	1.94	1.39	0.56	3
7007	High	0	Q92598	HSPH1	70	51	295	46	96.8	893.39	0.972	0.864	0.841	0.964	0.896	0.872	-0.04	-0.21	-0.25	-0.05	-0.16	-0.2	0.0260383	7.83502e-07	1.34055e-07	0.00621267	1.02234e-05	1.343e-06	0.193933	0.000146611	2.33576e-05	0.0468177	0.00100853	0.000621316	FALSE	FALSE	FALSE	FALSE	FALSE	FALSE	52915.9	61216.4	51455.9	59036.6	0.9	0.95	1.17	1.18	3
6627	High	0	Q96GX5	MASTL	7	4	7	3	97.3	17.84	0.993	1.07	1.063	1.112	0.963	0.956	-0.01	0.1	0.09	0.15	-0.05	-0.06	0.971718	0.026035	0.0473265	0.00622044	0.705636	0.470629	1	0.114061	0.124394	0.0468413	1	1	FALSE	FALSE	FALSE	FALSE	FALSE	FALSE	201.3	188	199.9	209	3.06	2.44	3.31	3.31	3
3403	High	0	Q9BTT0	ANP32E	46	10	45	10	30.7	183.71	0.99	0.958	0.948	0.922	1.039	1.029	-0.02	-0.06	-0.08	-0.12	0.06	0.04	0.985272	0.387521	0.253363	0.00626217	0.0607384	0.0984021	1	0.74167	0.44247	0.0469972	0.280834	0.46727	FALSE	FALSE	FALSE	FALSE	FALSE	FALSE	7354.5	7674.2	7278.3	7076	2.31	1.95	3.14	0.93	3
2971	High	0	Q9Y487	ATP6V0A2	14	10	15	8	98	38.36	1.025	0.989	1.014	1.102	0.898	0.921	0.04	-0.02	0.02	0.14	-0.16	-0.12	0.250377	0.932464	0.505433	0.00627122	0.00306748	0.0434761	0.670065	1	0.742867	0.0470476	0.0400464	0.292621	FALSE	FALSE	FALSE	FALSE	FALSE	FALSE	2136.8	2160.4	2190.8	2380	2.53	2.18	2.76	2.33	3
2534	High	0	A0A494C165	PEPD	32	13	24	13	57.7	75.04	0.971	0.983	0.955	0.907	1.084	1.053	-0.04	-0.02	-0.07	-0.14	0.12	0.07	0.541746	0.994583	0.417367	0.00631645	0.00858604	0.056036	0.994724	1	0.646797	0.04729	0.0781616	0.338343	FALSE	FALSE	FALSE	FALSE	FALSE	FALSE	4525.8	4602.1	4394.6	4173.5	1.06	2.74	0.56	4.19	3
7991	High	0	Q9H4A5	GOLPH3L	16	4	15	3	32.7	42.55	1.1	1.111	1.222	1.087	1.022	1.124	0.14	0.15	0.29	0.12	0.03	0.17	0.0014562	0.00234528	1.3248e-05	0.00632196	0.840347	0.00061126	0.0369316	0.0218664	0.00038306	0.0473048	1	0.0191311	FALSE	FALSE	FALSE	FALSE	FALSE	FALSE	895.2	805.7	984.4	876.1	1.38	1.27	1.3	3.5	3
293	High	0	P53365	ARFIP2	48	10	23	9	37.8	69.44	1.144	0.974	1.114	1.067	0.912	1.044	0.19	-0.04	0.16	0.09	-0.13	0.06	8.36202e-05	0.295705	0.000455849	0.00633783	0.000725868	0.159226	0.00778049	0.624474	0.00404307	0.0473839	0.0148477	0.609421	FALSE	FALSE	FALSE	FALSE	FALSE	FALSE	1722.2	1768.6	1970.6	1887.5	2.96	0.47	1.66	1.49	3
6254	High	0	P31948	STIP1	69	44	297	44	62.6	775.93	0.978	0.877	0.857	0.923	0.95	0.929	-0.03	-0.19	-0.22	-0.12	-0.07	-0.11	0.332278	0.00102002	0.000176603	0.00644284	0.431116	0.037086	0.777528	0.0123883	0.00211929	0.0479419	0.91235	0.26717	FALSE	FALSE	FALSE	FALSE	FALSE	FALSE	82039.6	93573.4	80212.3	86360.4	1.95	0.53	1.26	4.09	3
2210	High	0	P47755	CAPZA2	61	11	110	8	32.9	490.08	0.989	1.05	1.038	1.041	1.008	0.997	-0.02	0.07	0.05	0.06	0.01	0	0.749646	0.00187474	0.00619325	0.00650908	0.728209	0.999975	1	0.0186083	0.0271979	0.0483901	1	1	FALSE	FALSE	FALSE	FALSE	FALSE	FALSE	16551.7	15767.2	16363.1	16415.6	1.17	1.04	0.31	0.86	3
6492	High	0	P15121	AKR1B1	63	15	50	15	35.8	105.4	0.988	0.979	0.967	0.943	1.038	1.025	-0.02	-0.03	-0.05	-0.08	0.05	0.04	0.361153	0.63141	0.069272	0.00652392	0.0329766	0.360694	0.813525	0.998112	0.166512	0.0484557	0.190263	0.925838	FALSE	FALSE	FALSE	FALSE	FALSE	FALSE	8967.6	9160	8858.2	8638.5	2.28	1.52	0.63	1.11	3
1262	High	0	Q9NUI1	DECR2	19	5	8	5	30.8	9.81	1.137	1.098	1.248	1.118	0.982	1.116	0.19	0.13	0.32	0.16	-0.03	0.16	0.00958172	0.0732006	0.000365477	0.00656192	0.345998	0.111316	0.108969	0.234127	0.00343935	0.048684	0.810834	0.500038	FALSE	FALSE	FALSE	FALSE	FALSE	FALSE	698.5	636.4	794.1	711.2	2.6	4.47	1.55	5.32	3
3436	High	0	Q2TBE0	CWF19L2	6	5	8	5	103.7	19.06	1.098	1.089	1.196	1.161	0.938	1.03	0.13	0.12	0.26	0.22	-0.09	0.04	0.0675675	0.0428848	0.00105158	0.00660761	0.532934	0.435318	0.330079	0.161029	0.00737369	0.0488986	1	1	FALSE	FALSE	FALSE	FALSE	FALSE	FALSE	326.7	300	358.7	348.3	3.2	2.49	1.07	5.34	3
1395	High	0	Q96G03	PGM2	48	28	100	28	68.2	292.77	1.004	0.941	0.945	0.949	0.991	0.996	0.01	-0.09	-0.08	-0.07	-0.01	-0.01	0.880815	0.0190626	0.00728929	0.00660523	0.847145	0.999813	1	0.0915464	0.0307694	0.0488986	1	1	FALSE	FALSE	FALSE	FALSE	FALSE	FALSE	23716.8	25195	23818.9	23920.2	2.03	1.58	0.38	1.24	3
4222	High	0	B5MCF8	MPV17	26	4	5	4	19	9.92	1.009	1.182	1.192	1.272	0.929	0.938	0.01	0.24	0.25	0.35	-0.11	-0.09	0.90893	0.0154437	0.0065638	0.00660786	0.910824	1	1	0.078765	0.0283553	0.0488986	1	1	FALSE	FALSE	FALSE	FALSE	FALSE	FALSE	462.5	391.3	466.6	497.7	4.17	4.66	6.78	6.5	3
848	High	0	Q8WW22	DNAJA4	16	4	7	4	44.8	25.21	1.093	0.955	1.044	1.121	0.852	0.931	0.13	-0.07	0.06	0.16	-0.23	-0.1	0.0401998	0.664978	0.203892	0.00661701	0.00167433	0.131727	0.247394	1	0.375357	0.0489124	0.0265838	0.549077	FALSE	FALSE	FALSE	FALSE	FALSE	FALSE	496.2	519.6	542.3	582.3	2.27	5.16	2.86	3.92	3
6893	High	0	Q8N1Q1	CA13	21	5	12	5	29.4	32.47	1.098	0.998	1.095	1.047	0.953	1.046	0.13	0	0.13	0.07	-0.07	0.07	4.69932e-05	1	4.73737e-05	0.00664088	0.00655276	0.00434091	0.00553621	1	0.000850444	0.0490079	0.0656857	0.0672766	FALSE	FALSE	FALSE	FALSE	FALSE	FALSE	2869.8	2875.7	3149.8	3010	0.47	1.52	0.55	1.67	3
285	High	0.005	Q9ULM3	YEATS2	1	1	2	1	150.7	5.27	1.16	1.074	1.245	1.165	0.922	1.069	0.21	0.1	0.32	0.22	-0.12	0.1	0.00893074	0.174768	0.000637515	0.00664951	0.155068	0.238648	0.104873	0.434654	0.00510837	0.0490626	0.511418	0.758355	FALSE	FALSE	FALSE	FALSE	FALSE	FALSE	290.3	270.4	336.7	314.9	4.8	4.67	2.19	4	3
6274	High	0	P61254	RPL26	35	8	53	2	17.2	116.47	0.962	0.9	0.865	0.911	0.988	0.95	-0.06	-0.15	-0.21	-0.13	-0.02	-0.07	0.20344	0.00893181	0.000714402	0.00666971	0.995373	0.275245	0.600533	0.0541003	0.00556492	0.0491081	1	0.816985	FALSE	FALSE	FALSE	FALSE	FALSE	FALSE	15496.7	17219.1	14902.1	15690	2.61	1.19	1.19	4.33	3
1626	High	0	B3KNS4	ERVK3-1	39	3	3	3	11.6	8	0.91	0.653	0.594	0.552	1.183	1.077	-0.14	-0.62	-0.75	-0.86	0.24	0.11	0.858993	0.031463	0.0109146	0.00667895	0.660876	0.979484	1	0.130283	0.0411949	0.0491357	1	1	FALSE	FALSE	TRUE	TRUE	FALSE	FALSE	395.5	605.7	360	334.3	27.4	15.3	8.18	7.58	3
5835	High	0	P14635	CCNB1	32	13	21	12	48.3	46.53	1.054	0.936	0.986	0.939	0.996	1.051	0.08	-0.1	-0.02	-0.09	-0.01	0.07	0.00687982	0.00346955	0.941396	0.00668625	0.947618	0.013764	0.0907285	0.0287778	1	0.0491803	1	0.146596	FALSE	FALSE	FALSE	FALSE	FALSE	FALSE	4398.4	4700.9	4636.9	4414	1.55	0.21	1.73	1.56	3
6464	High	0	Q9H1A4	ANAPC1	11	18	26	18	216.4	54.43	1.041	1.013	1.055	1.057	0.959	0.998	0.06	0.02	0.08	0.08	-0.06	0	0.0485133	0.362072	0.00479039	0.00670982	0.0711775	0.992429	0.27376	0.708598	0.0224172	0.0492997	0.309743	1	FALSE	FALSE	FALSE	FALSE	FALSE	FALSE	3015.2	2976.8	3140	3145.1	1.06	1.55	0.78	2.07	3
1108	High	0	P29350	PTPN6	41	20	43	20	67.5	124.73	1.08	1.044	1.127	1.045	0.999	1.078	0.11	0.06	0.17	0.06	0	0.11	0.000310926	0.00561684	8.0378e-06	0.00672506	0.998836	0.000271951	0.0157811	0.0398261	0.000289627	0.0493756	1	0.0115583	FALSE	FALSE	FALSE	FALSE	FALSE	FALSE	7550.5	7230.2	8150.8	7558.9	2.01	0.73	0.5	1.2	3
5541	High	0	Q15418	RPS6KA1	56	32	108	22	82.7	307.79	0.989	0.956	0.945	0.942	1.015	1.004	-0.02	-0.06	-0.08	-0.09	0.02	0.01	0.469457	0.186994	0.0224049	0.00674453	0.147057	0.798102	0.930156	0.455863	0.0706166	0.0494824	0.495099	1	FALSE	FALSE	FALSE	FALSE	FALSE	FALSE	23029.6	24080.6	22768.2	22680.1	2.14	1.77	0.92	1.3	3
2328	High	0	Q0VDF9	HSPA14	35	16	51	16	54.8	138.35	1.001	0.946	0.946	0.948	0.998	0.999	0	-0.08	-0.08	-0.08	0	0	0.753125	0.00219099	0.00730402	0.00674582	0.786063	0.999902	1	0.0208722	0.0308185	0.0494828	1	1	FALSE	FALSE	FALSE	FALSE	FALSE	FALSE	9543.1	10093.2	9552.4	9565.6	1.62	1.01	1.02	1.7	3
2950	High	0	Q07866-3	KLC1	53	31	126	1	64.3	398.34	0.988	0.883	0.872	0.864	1.021	1.009	-0.02	-0.18	-0.2	-0.21	0.03	0.01	0.815126	0.0449726	0.0134935	0.0067772	0.525542	0.948426	1	0.166768	0.048194	0.0496497	1	1	FALSE	FALSE	FALSE	FALSE	FALSE	FALSE	153.4	173.7	151.5	150.2	6.06	1.8	3.74	2.09	3
7236	High	0	Q8NC56	LEMD2	38	16	51	16	56.9	162.93	1.003	1.076	1.079	1.043	1.032	1.035	0	0.11	0.11	0.06	0.05	0.05	0.99731	0.00137254	0.00169436	0.00679443	0.552706	0.659182	1	0.0152102	0.0104997	0.0497307	1	1	FALSE	FALSE	FALSE	FALSE	FALSE	FALSE	8898.7	8267.5	8921.4	8623.5	0.64	0.22	1.26	2.65	3
5716	High	0	Q13615	MTMR3	11	9	13	9	133.5	36.12	1.094	1.094	1.197	1.133	0.965	1.057	0.13	0.13	0.26	0.18	-0.05	0.08	0.126383	0.107129	0.00360544	0.0068194	0.255867	0.951918	0.462353	0.307535	0.0182972	0.0497957	0.68743	1	FALSE	FALSE	FALSE	FALSE	FALSE	FALSE	1159	1059.7	1268.3	1200.4	2.71	3.84	2	6.49	3
1552	High	0	Q92542	NCSTN	20	13	38	13	78.4	113.72	1.083	1.093	1.184	1.097	0.997	1.08	0.12	0.13	0.24	0.13	0	0.11	0.016361	0.00591143	0.000100092	0.00687049	0.999326	0.0139411	0.148464	0.0412499	0.00143623	0.0501051	1	0.147778	FALSE	FALSE	FALSE	FALSE	FALSE	FALSE	5905	5401	6397.3	5923.9	1.34	2.62	2.9	1.28	3
1193	High	0	Q13630	TSTA3	51	11	58	11	35.9	185.23	0.963	0.971	0.935	0.923	1.052	1.013	-0.05	-0.04	-0.1	-0.12	0.07	0.02	0.211543	0.256961	0.0129437	0.00687867	0.107671	0.959118	0.61343	0.565995	0.046714	0.0501376	0.403368	1	FALSE	FALSE	FALSE	FALSE	FALSE	FALSE	6948.3	7154.9	6688.9	6602.1	1.78	1.19	1.31	3.43	3
[truncated: 6,347 more rows]
[truncated: 39 more columns]
