# Supplementary material for: The CTLH ubiquitin ligase substrates ZMYND19 and MKLN1 negatively regulate mTORC1 at the lysosomal membrane
Source: Nat Commun. 2025 Nov 28;16:10731. doi: 10.1038/s41467-025-65760-6 (PMC12663577; doi:10.1038/s41467-025-65760-6)
Supplement: Supplementary file 11 — Supplementary Data 8 [file 41467_2025_65760_MOESM11_ESM.xlsx]

## Sheet: Sheet1
sgRNAs				crRNAs				MAEA cDNA PAM mutation				PCR for IVT DNA template
Name	Sequence	Source		Name	Sequence	Source		Name	Sequence	Source		Name	Sequence	Source
MAEA_sg1_ss	GCGTTGCGGCTACTACAACA	Brunello Library		Hs.Cas9.MAEA.1.AC	CTACAACACGGCTGTCAAGC	IDT		MAEA-PAM-F	CCAGGAGTACCCGACCCTCAAAG	This Study		IVT-MKLN1-F	TACTGTAATACGACTCACTATAGGATGGCGGCTGGCGGA GCTGTC	This Study
MAEA_sg1_as	TGTTGTAGTAGCCGCAACGC	Brunello Library		Hs.Cas9.MAEA.1.AL	GCTGACCACGGAGTCCACGG	IDT		MAEA-PAM-R	GCGTTGCGGCTACTACAACACAG	This Study		IVT-ZMYND19-F	TACTGTAATACGACTCACTATAGGATGAC CGACTTCAAATTGGGTATCG	This Study
MAEA_sg2_ss	CCAGGAGTACCCGACCCTCA	Brunello Library		Hs.Cas9.MKLN1.AB	GGAATGATTTGACTCCATCG	IDT						IVT-GFP-F	TACTGTAATACGACTCACTATAGGATGGTGAGCAAGGGCGAGGAG	This Study
MAEA_sg2_as	TGAGGGTCGGGTACTCCTGG	Brunello Library		Hs.Cas9.ZMYND19.1.AH	GCACCTCAACGCTGTGACCG	IDT						IVT-R	TTTTTTTTTTTTTTTTTTTTTTTTTTTTTTTTTTTTTTTGCAATGAAAATAAATGTTTTT	This Study
Control_sg1_ss	ATTTCGCAGATCATCGACAT	Broad Institute		Hs.Cas9.ZMYND19.1.AI	TCGCCTGGACAACCTGCAAC	IDT
Control_sg1_as	ATGTCGATGATCTGCGAAAT	Broad Institute		Hs.Cas9.NPRL2.1.AA	GTACTACGGCGTTGTGACAC	IDT
PIK3CA_sg1_ss	GGATTTAGCTATTCCCACGC	Brunello Library		Hs.Cas9.NPRL2.1.AB	TGGCGGAACCCATCAATGTA	IDT
PIK3CA_sg1_as	GCGTGGGAATAGCTAAATCC	Brunello Library		Hs.Cas9.TSC2.1.AC	CCTTTCGTGAAGGTCTTCGT	IDT
KRAS_sg1_ss	AAGAGGAGTACAGTGCAATG	Brunello Library		Hs.Cas9.TSC2.1.AD	GACGGAGTTTATCATCACCG	IDT
KRAS_sg1_as	CATTGCACTGTACTCCTCTT	Brunello Library		Hs.Cas9.FLCN.1.AA	TCGCACATGTCCGACTTTTT	IDT
USP7_sg1_ss	GGCAGTAGAACAGCTCGATG	Brunello Library		Hs.Cas9.FLCN.1.AB	GTAGATCCGGTCCATCATGA	IDT
USP7_sg1_as	CATCGAGCTGTTCTACTGCC	Brunello Library		Alt-R® CRISPR-Cas9 Negative Control #1	CGTTAATCGCGTATAATACG	IDT
GPX4_sg1_ss	TAACCTGGACAAGTACCGGT	Brunello Library
GPX4_sg1_as	ACCGGTACTTGTCCAGGTTA	Brunello Library
WDR26_sg1_ss	CAGCCTGAATGTCAATAACG	Brunello Library
WDR26_sg1_as	CGTTATTGACATTCAGGCTG	Brunello Library
